# Supplementary material for: Intrinsically Multi‐Stable Spatial Linkages
Source: Adv Sci (Weinh). 2024 Sep 16;11(41):2402127. doi: 10.1002/advs.202402127 (PMC11538711; doi:10.1002/advs.202402127)
Supplement: Supplementary file 9 — Supporting Information [file ADVS-11-2402127-s002.zip]

Archive with 94 entries (80 files):
- SM_Data/Data_S1_CodesForDesigning/
- SM_Data/Data_S1_CodesForDesigning/Data_S1_DesignGenerator_IMSS_R4S2.m
- SM_Data/Data_S1_CodesForDesigning/Data_S1_DesignGenerator_IMSS_R6S3.m
- SM_Data/Data_S1_CodesForDesigning/Data_S1_DesignGenerator_IMSS_R6S4.m
- SM_Data/Data_S1_CodesForDesigning/TOOLS_SharedFunction.m
- SM_Data/Data_S2_CodesForAnalyzing/
- SM_Data/Data_S2_CodesForAnalyzing/Data_S2_DesignAnalysis_Gripper.m
- SM_Data/Data_S2_CodesForAnalyzing/Data_S2_DesignAnalysis_IMSS_R4S2.nb
- SM_Data/Data_S2_CodesForAnalyzing/Data_S2_DesignAnalysis_IMSS_R6S3.nb
- SM_Data/Data_S2_CodesForAnalyzing/Data_S2_DesignAnalysis_IMSS_R6S4.m
- SM_Data/Data_S2_CodesForAnalyzing/Data_S2_DesignAnalysis_IMSS_R6S4.nb
- SM_Data/Data_S2_CodesForAnalyzing/Data_S2_DesignAnalysis_ReconfigTube.m
- SM_Data/Data_S2_CodesForAnalyzing/TOOLS_SharedFunction.m
- SM_Data/Data_S3_StiffnessAnalysis/
- SM_Data/Data_S3_StiffnessAnalysis/Data_S3_StiffnessAnalysis.m
- SM_Data/Data_S3_StiffnessAnalysis/TOOLS_SharedFunction.m
- SM_Data/Data_S4_DerivationClosureCondition/
- SM_Data/Data_S4_DerivationClosureCondition/Data_S4_DerivationClosureConditions.nb
- SM_Data/Data_S5_GJKAlgorithm/
- SM_Data/Data_S5_GJKAlgorithm/Data_S5_GJK_MATLABCodes.m
- SM_Data/Data_S6_UnwrappingAlgorithem/
- SM_Data/Data_S6_UnwrappingAlgorithem/Data_S6_Unwrapping_4R.m
- SM_Data/Data_S6_UnwrappingAlgorithem/Data_S6_Unwrapping_6R.m
- SM_Data/Data_S7_FlatPatterns/
- SM_Data/Data_S7_FlatPatterns/FlatPattern_Bistable_4R_120/
- SM_Data/Data_S7_FlatPatterns/FlatPattern_Bistable_4R_120/Bistable4R_120_1_Chain_Assem.SLDASM
- SM_Data/Data_S7_FlatPatterns/FlatPattern_Bistable_4R_120/Bistable4R_120_1_Flat.SLDPRT
- SM_Data/Data_S7_FlatPatterns/FlatPattern_Bistable_4R_120/Bistable4R_120_1_Flat_Tetra12.SLDPRT
- SM_Data/Data_S7_FlatPatterns/FlatPattern_Bistable_4R_120/Bistable4R_120_1_Flat_Tetra23.SLDPRT
- SM_Data/Data_S7_FlatPatterns/FlatPattern_Bistable_4R_120/Bistable4R_120_1_Flat_Tetra34.SLDPRT
- SM_Data/Data_S7_FlatPatterns/FlatPattern_Bistable_4R_120/Bistable4R_120_1_Flat_Tetra41.SLDPRT
- SM_Data/Data_S7_FlatPatterns/FlatPattern_Bistable_4R_150/
- SM_Data/Data_S7_FlatPatterns/FlatPattern_Bistable_4R_150/Bistable4R_150_1_Chain_Assem.SLDASM
- SM_Data/Data_S7_FlatPatterns/FlatPattern_Bistable_4R_150/Bistable4R_150_1_Flat.SLDPRT
- SM_Data/Data_S7_FlatPatterns/FlatPattern_Bistable_4R_150/Bistable4R_150_1_Flat_Tetra12.SLDPRT
- SM_Data/Data_S7_FlatPatterns/FlatPattern_Bistable_4R_150/Bistable4R_150_1_Flat_Tetra23.SLDPRT
- SM_Data/Data_S7_FlatPatterns/FlatPattern_Bistable_4R_150/Bistable4R_150_1_Flat_Tetra34.SLDPRT
- SM_Data/Data_S7_FlatPatterns/FlatPattern_Bistable_4R_150/Bistable4R_150_1_Flat_Tetra41.SLDPRT
- SM_Data/Data_S7_FlatPatterns/FlatPattern_Bistable_4R_30/
- SM_Data/Data_S7_FlatPatterns/FlatPattern_Bistable_4R_30/Bistable4R_30_1_Chain_Assem.SLDASM
- SM_Data/Data_S7_FlatPatterns/FlatPattern_Bistable_4R_30/Bistable4R_30_1_Flat.SLDPRT
- SM_Data/Data_S7_FlatPatterns/FlatPattern_Bistable_4R_30/Bistable4R_30_1_Flat_Tetra12.SLDPRT
- SM_Data/Data_S7_FlatPatterns/FlatPattern_Bistable_4R_30/Bistable4R_30_1_Flat_Tetra23.SLDPRT
- SM_Data/Data_S7_FlatPatterns/FlatPattern_Bistable_4R_30/Bistable4R_30_1_Flat_Tetra34.SLDPRT
- SM_Data/Data_S7_FlatPatterns/FlatPattern_Bistable_4R_30/Bistable4R_30_1_Flat_Tetra41.SLDPRT
- SM_Data/Data_S7_FlatPatterns/FlatPattern_Bistable_4R_90/
- SM_Data/Data_S7_FlatPatterns/FlatPattern_Bistable_4R_90/Bistable4R_90_1_Chain_Assem.SLDASM
- SM_Data/Data_S7_FlatPatterns/FlatPattern_Bistable_4R_90/Bistable4R_90_1_Flat.SLDPRT
- SM_Data/Data_S7_FlatPatterns/FlatPattern_Bistable_4R_90/Bistable4R_90_1_Flat_Tetra12.SLDPRT
- SM_Data/Data_S7_FlatPatterns/FlatPattern_Bistable_4R_90/Bistable4R_90_1_Flat_Tetra23.SLDPRT
- SM_Data/Data_S7_FlatPatterns/FlatPattern_Bistable_4R_90/Bistable4R_90_1_Flat_Tetra34.SLDPRT
- SM_Data/Data_S7_FlatPatterns/FlatPattern_Bistable_4R_90/Bistable4R_90_1_Flat_Tetra41.SLDPRT
- SM_Data/Data_S7_FlatPatterns/FlatPattern_Tristable_6R_CaseInPaper/
- SM_Data/Data_S7_FlatPatterns/FlatPattern_Tristable_6R_CaseInPaper/Tristable6R_Chain_X2_Flat_Assem.SLDASM
- SM_Data/Data_S7_FlatPatterns/FlatPattern_Tristable_6R_CaseInPaper/Tristable6R_Chain_X2_Flat_Tetra12_1.SLDPRT
- SM_Data/Data_S7_FlatPatterns/FlatPattern_Tristable_6R_CaseInPaper/Tristable6R_Chain_X2_Flat_Tetra12_2.SLDPRT
- SM_Data/Data_S7_FlatPatterns/FlatPattern_Tristable_6R_CaseInPaper/Tristable6R_Chain_X2_Flat_Tetra12_3.SLDPRT
- SM_Data/Data_S7_FlatPatterns/FlatPattern_Tristable_6R_CaseInPaper/Tristable6R_Chain_X2_Flat_Tetra12_4.SLDPRT
- SM_Data/Data_S7_FlatPatterns/FlatPattern_Tristable_6R_CaseInPaper/Tristable6R_Chain_X2_Flat_Tetra23_1.SLDPRT
- SM_Data/Data_S7_FlatPatterns/FlatPattern_Tristable_6R_CaseInPaper/Tristable6R_Chain_X2_Flat_Tetra23_2.SLDPRT
- SM_Data/Data_S7_FlatPatterns/FlatPattern_Tristable_6R_CaseInPaper/Tristable6R_Chain_X2_Flat_Tetra23_3.SLDPRT
- SM_Data/Data_S7_FlatPatterns/FlatPattern_Tristable_6R_CaseInPaper/Tristable6R_Chain_X2_Flat_Tetra23_4.SLDPRT
- SM_Data/Data_S7_FlatPatterns/FlatPattern_Tristable_6R_CaseInPaper/Tristable6R_Chain_X2_Flat_Tetra34_1.SLDPRT
- SM_Data/Data_S7_FlatPatterns/FlatPattern_Tristable_6R_CaseInPaper/Tristable6R_Chain_X2_Flat_Tetra34_2.SLDPRT
- SM_Data/Data_S7_FlatPatterns/FlatPattern_Tristable_6R_CaseInPaper/Tristable6R_Chain_X2_Flat_Tetra34_3.SLDPRT
- SM_Data/Data_S7_FlatPatterns/FlatPattern_Tristable_6R_CaseInPaper/Tristable6R_Chain_X2_Flat_Tetra34_4.SLDPRT
- SM_Data/Data_S7_FlatPatterns/FlatPattern_Tristable_6R_CaseInPaper/Tristable6R_Chain_X2_Flat_Tetra45_1.SLDPRT
- SM_Data/Data_S7_FlatPatterns/FlatPattern_Tristable_6R_CaseInPaper/Tristable6R_Chain_X2_Flat_Tetra45_2.SLDPRT
- SM_Data/Data_S7_FlatPatterns/FlatPattern_Tristable_6R_CaseInPaper/Tristable6R_Chain_X2_Flat_Tetra45_3.SLDPRT
- SM_Data/Data_S7_FlatPatterns/FlatPattern_Tristable_6R_CaseInPaper/Tristable6R_Chain_X2_Flat_Tetra45_4.SLDPRT
- SM_Data/Data_S7_FlatPatterns/FlatPattern_Tristable_6R_CaseInPaper/Tristable6R_Chain_X2_Flat_Tetra56_1.SLDPRT
- SM_Data/Data_S7_FlatPatterns/FlatPattern_Tristable_6R_CaseInPaper/Tristable6R_Chain_X2_Flat_Tetra56_2.SLDPRT
- SM_Data/Data_S7_FlatPatterns/FlatPattern_Tristable_6R_CaseInPaper/Tristable6R_Chain_X2_Flat_Tetra56_3.SLDPRT
- SM_Data/Data_S7_FlatPatterns/FlatPattern_Tristable_6R_CaseInPaper/Tristable6R_Chain_X2_Flat_Tetra56_4.SLDPRT
- SM_Data/Data_S7_FlatPatterns/FlatPattern_Tristable_6R_CaseInPaper/Tristable6R_Chain_X2_Flat_Tetra61_1.SLDPRT
- SM_Data/Data_S7_FlatPatterns/FlatPattern_Tristable_6R_CaseInPaper/Tristable6R_Chain_X2_Flat_Tetra61_2.SLDPRT
- SM_Data/Data_S7_FlatPatterns/FlatPattern_Tristable_6R_CaseInPaper/Tristable6R_Chain_X2_Flat_Tetra61_3.SLDPRT
- SM_Data/Data_S7_FlatPatterns/FlatPattern_Tristable_6R_CaseInPaper/Tristable6R_Chain_X2_Flat_Tetra61_4.SLDPRT
- SM_Data/Data_S8_TechnicalDataSheet/
- SM_Data/Data_S8_TechnicalDataSheet/Data_S8_TechnicalDataSheet_Carbonfibre.pdf
- SM_Data/Data_S8_TechnicalDataSheet/Data_S8_TechnicalDataSheet_TPU.pdf
- SM_Data/Data_S9_ResultsNeeded/
- SM_Data/Data_S9_ResultsNeeded/IMSS_R4S2_120.mat
- SM_Data/Data_S9_ResultsNeeded/IMSS_R4S2_150.mat
- SM_Data/Data_S9_ResultsNeeded/IMSS_R4S2_30.mat
- SM_Data/Data_S9_ResultsNeeded/IMSS_R4S2_90.mat
- SM_Data/Data_S9_ResultsNeeded/IMSS_R4S2_CaseInPaper.mat
- SM_Data/Data_S9_ResultsNeeded/IMSS_R4S2_State1.SLDPRT
- SM_Data/Data_S9_ResultsNeeded/IMSS_R6S3_CaseInPaper.mat
- SM_Data/Data_S9_ResultsNeeded/IMSS_R6S3_State1.SLDPRT
- SM_Data/Data_S9_ResultsNeeded/IMSS_R6S4_CaseInPaper.mat
- SM_Data/Data_S9_ResultsNeeded/IMSS_R6S4_State1.SLDPRT
- SM_Data/Data_S9_ResultsNeeded/MATX_Points_Motion_IMSS_R4S2_CaseInPaper.mat
- SM_Data/Data_S9_ResultsNeeded/ParametericStudyResult_IMSS_R4S2_CaseInPaper.csv
