# Supplementary material for: Intrinsically Multi‐Stable Spatial Linkages
Source: Adv Sci (Weinh). 2024 Sep 16;11(41):2402127. doi: 10.1002/advs.202402127 (PMC11538711; doi:10.1002/advs.202402127)
Supplement: Supplementary file 9 — Supporting Information [file ADVS-11-2402127-s002.zip › SM_Data/Data_S1_CodesForDesigning/Data_S1_DesignGenerator_IMSS_R6S4.m]

clear; clc; clf
tool=TOOLS_SharedFunction;
INDX_FixedNodes=[1,4,5,8];
%
% %%%%%%%%%%%%%%%%%%%%%%%%%%%%%%%%%%%%%%%%%%%%%%%%%%%%%%%%%%%%%%%%%%%%%%%%%%%%%%%%%%%%%%%%%%
% MATX_ParaStruc_L1=[1.70460587694834	    1.33814287369465	3.02172916271496	2.96823559654025;
%                    1.16217868302056	    2.46675230174545	1.15339659490649	2.36635805855809;
%                    1.31329337369676	    0.409349062959366	2.30246453117182	0.00124368465101332;
%                    0.349065849904600	3.62023915340786	6.24932762527187	3.84434655080221;
%                    1.93221537933101	    1.66852719127032	4.24008913455427	4.65727214216427];
%
% %%%%%%%%%%%%%%%%%%%%%%%%%%%%%%%%%%%%%%%%%%%%%%%%%%%%%%%%%%%%%%%%%%%%%%%%%%%%%%%%%%%%%%%%%%
% LISTr_ThetaTarget=[-20/180*pi,200/180*pi];
% INDX_FixedNodes=[1,4,5,8]; VALE_LimitDevia=1e-3; VALE_InteraMax=100000;
%
% %% Initial Guess
% MATX_ParaStrucInit=standardOCM(LISTr_ThetaTarget(1),LISTr_ThetaTarget(2));
%
% %% Generate 4R bistable
% A=[];b=[];  Aeq=[];beq=[];  lb=[];ub=[];
% options=optimoptions('fmincon',... %  'ConstraintTolerance',1e-12,...
%                      'MaxFunctionEvaluations',VALE_InteraMax,...
%                      'MaxIterations',VALE_InteraMax);
%
% LISTr_ParaStrucInit=reshape(MATX_ParaStrucInit,[],1);
%
% obj4R=@(vars)objFunc4R(vars);
% nonlcon4R=@(vars)conFunc4R(vars,LISTr_ThetaTarget,VALE_LimitDevia,MATX_ParaStruc_L1);
%
% [LISTv_Vars4R,fval4R,exitflag4R]=...
%     fmincon(obj4R,LISTr_ParaStrucInit,A,b,Aeq,beq,lb,ub,nonlcon4R,options);
%
% MATX_ParaStruc_L2=reshape(LISTv_Vars4R,5,4);
%
MATX_ParaStruc_L1=[1.70460587694834	1.33814287369465	3.02172916271496	2.96823559654025;
                    1.16217868302056	2.46675230174545	1.15339659490649	2.36635805855809;
                    1.31329337369676	0.409349062959366	2.30246453117182	0.00124368465101332;
                    0.349065849904600	3.62023915340786	6.24932762527187	3.84434655080221;
                    1.93221537933101	1.66852719127032	4.24008913455427	4.65727214216427];
MATX_ParaStruc_L2=[3.09269257874892	2.64313268697514	3.22189485463443	2.96823559043288;
                    2.33969269943748	2.46805569308846	2.26635068326343	2.36635803684591;
                    0.120945007980133	0.713115978684926	0.127984907022941	0.706149782615310;
                    -0.349248127691723	-3.31313580218507	0.0916937482591087	2.95020674782317;
                    3.50302239035141	-0.581980017455336	-2.91187595649596	1.00356354908286];

% Post-Analysis
[PointsDOC1,PointsDPC1,PointsSOC1,PointsSPC1]=tool.form4RStruc4(MATX_ParaStruc_L1(1,:),MATX_ParaStruc_L1(2,:),...
                                                                MATX_ParaStruc_L1(3,:),[-0.4,   0,  1,  1.5],MATX_ParaStruc_L1(4,:),1.5);
[PointsDOC2,PointsDPC2,PointsSOC2,PointsSPC2]=tool.form4RStruc4(MATX_ParaStruc_L1(1,:),MATX_ParaStruc_L1(2,:),...
                                                                MATX_ParaStruc_L1(3,:),[-0.4,   0,  1,  1.5],MATX_ParaStruc_L1(5,:),1.5);
MATX_PointsD_L1(:,:,1)=[PointsDOC1;PointsDPC1];
MATX_PointsD_L1(:,:,2)=[PointsDOC2;PointsDPC2];
MATX_PointsS_L1(:,:,1)=[PointsSOC1;PointsSPC1];
MATX_PointsS_L1(:,:,2)=[PointsSOC2;PointsSPC2];

VALE_StiffL1_C1=tool.calStiff4R(MATX_PointsS_L1(:,:,1),INDX_FixedNodes,1)
VALE_StiffL1_C2=tool.calStiff4R(MATX_PointsS_L1(:,:,2),INDX_FixedNodes,1)

%0.2186,    1,  -3.5,  3.0
[PointsDOC1,PointsDPC1,PointsSOC1,PointsSPC1]=tool.form4RStruc4(MATX_ParaStruc_L2(1,:),MATX_ParaStruc_L2(2,:),...
                                                                MATX_ParaStruc_L2(3,:),[0.2186,    0,  -1.8,  2.0],MATX_ParaStruc_L2(4,:),1.5);
[PointsDOC2,PointsDPC2,PointsSOC2,PointsSPC2]=tool.form4RStruc4(MATX_ParaStruc_L2(1,:),MATX_ParaStruc_L2(2,:),...
                                                                MATX_ParaStruc_L2(3,:),[0.2186,    0,  -1.8,  2.0],MATX_ParaStruc_L2(5,:),1.5);
MATX_PointsD_L2(:,:,1)=[PointsDOC1;PointsDPC1];
MATX_PointsD_L2(:,:,2)=[PointsDOC2;PointsDPC2];
MATX_PointsS_L2(:,:,1)=[PointsSOC1;PointsSPC1];
MATX_PointsS_L2(:,:,2)=[PointsSOC2;PointsSPC2];

VALE_StiffL2_C1=tool.calStiff4R(MATX_PointsS_L2(:,:,1),INDX_FixedNodes,1)
VALE_StiffL2_C2=tool.calStiff4R(MATX_PointsS_L2(:,:,2),INDX_FixedNodes,1)

figure(1);clf
subplot(2,4,1)
tool.plot4RDH(MATX_PointsD_L1(:,:,1),'','c');
tool.plot4RDH(MATX_PointsD_L2(:,:,1),'','m');
subplot(2,4,2)
tool.plot4RDH(MATX_PointsD_L1(:,:,2),'','c');
tool.plot4RDH(MATX_PointsD_L2(:,:,1),'','m');
subplot(2,4,3)
tool.plot4RDH(MATX_PointsD_L1(:,:,2),'','c');
tool.plot4RDH(MATX_PointsD_L2(:,:,2),'','m');
subplot(2,4,4)
tool.plot4RDH(MATX_PointsD_L1(:,:,1),'','c');
tool.plot4RDH(MATX_PointsD_L2(:,:,2),'','m');
subplot(2,4,5)
tool.plot4RStruc(MATX_PointsS_L1(:,:,1),'','c');
tool.plot4RStruc(MATX_PointsS_L2(:,:,1),'','m');
subplot(2,4,6)
tool.plot4RStruc(MATX_PointsS_L1(:,:,2),'','c');
tool.plot4RStruc(MATX_PointsS_L2(:,:,1),'','m');
subplot(2,4,7)
tool.plot4RStruc(MATX_PointsS_L1(:,:,2),'','c');
tool.plot4RStruc(MATX_PointsS_L2(:,:,2),'','m');
subplot(2,4,8)
tool.plot4RStruc(MATX_PointsS_L1(:,:,1),'','c');
tool.plot4RStruc(MATX_PointsS_L2(:,:,2),'','m');


%%%%%%%%%%%%%%%%%%%%%%%%%%%%%%%%%%%%%%%%%%%%%%%%%%%%%%%%%%%%%%%%%%%%%%%%%%%%%%%%%%%%%%%%%%
MATX_Points_6R_C1=[MATX_PointsS_L1([1:4],:,1);MATX_PointsS_L2([3,2],:,1);...
                   MATX_PointsS_L1([5:8],:,1);MATX_PointsS_L2([7,6],:,1)];
MATX_Points_6R_C2=[MATX_PointsS_L1([1:4],:,1);MATX_PointsS_L2([3,2],:,2);...
                   MATX_PointsS_L1([5:8],:,1);MATX_PointsS_L2([7,6],:,2)];
MATX_Points_6R_C3=[MATX_PointsS_L1([1:4],:,2);MATX_PointsS_L2([3,2],:,1);...
                   MATX_PointsS_L1([5:8],:,2);MATX_PointsS_L2([7,6],:,1)];
MATX_Points_6R_C4=[MATX_PointsS_L1([1:4],:,2);MATX_PointsS_L2([3,2],:,2);...
                   MATX_PointsS_L1([5:8],:,2);MATX_PointsS_L2([7,6],:,2)];
INDX_FixedNodes_6R=[1,6,7,12];
topoLink_6R=[];
topoBricardTetra=[1,7,2,8;2,8,3,9;3,9,4,10;4,10,5,11;5,11,6,12;6,12,1,7];
for i=1:size(topoBricardTetra,1)
    topoLink_6R=[topoLink_6R;topoBricardTetra(i,1),topoBricardTetra(i,3);...
                             topoBricardTetra(i,1),topoBricardTetra(i,4);...
                             topoBricardTetra(i,2),topoBricardTetra(i,3);...
                             topoBricardTetra(i,2),topoBricardTetra(i,4)];
end
topoLink_6R=[topoLink_6R;topoBricardTetra(:,1:2)];

dhPara6R=Get6RDhPara_4R(MATX_ParaStruc_L1,MATX_ParaStruc_L2)

trans21=tool.transMatDH(dhPara6R(7,1),dhPara6R(2,1),dhPara6R(1,1),dhPara6R(3,1),'DES');
trans32=tool.transMatDH(dhPara6R(7,2),dhPara6R(2,2),dhPara6R(1,2),dhPara6R(3,2),'DES');
trans43=tool.transMatDH(dhPara6R(7,3),dhPara6R(2,3),dhPara6R(1,3),dhPara6R(3,3),'DES');
trans45=tool.transMatDH(dhPara6R(7,4),dhPara6R(2,4),dhPara6R(1,4),dhPara6R(3,4),'ASC');
trans56=tool.transMatDH(dhPara6R(7,5),dhPara6R(2,5),dhPara6R(1,5),dhPara6R(3,5),'ASC');
trans61=tool.transMatDH(dhPara6R(7,6),dhPara6R(2,6),dhPara6R(1,6),dhPara6R(3,6),'ASC');
norm(trans21*trans32*trans43-trans61*trans56*trans45)
trans21*trans32*trans43-trans61*trans56*trans45

% dhPara6R_=tool.Nodes2DH_6R(MATX_Points_6R_C1)
% 
% trans21=tool.transMatDH(dhPara6R_(4,1),dhPara6R_(2,1),dhPara6R_(1,1),dhPara6R_(3,1),'DES');
% trans32=tool.transMatDH(dhPara6R_(4,2),dhPara6R_(2,2),dhPara6R_(1,2),dhPara6R_(3,2),'DES');
% trans43=tool.transMatDH(dhPara6R_(4,3),dhPara6R_(2,3),dhPara6R_(1,3),dhPara6R_(3,3),'DES');
% trans45=tool.transMatDH(dhPara6R_(4,4),dhPara6R_(2,4),dhPara6R_(1,4),dhPara6R_(3,4),'ASC');
% trans56=tool.transMatDH(dhPara6R_(4,5),dhPara6R_(2,5),dhPara6R_(1,5),dhPara6R_(3,5),'ASC');
% trans61=tool.transMatDH(dhPara6R_(4,6),dhPara6R_(2,6),dhPara6R_(1,6),dhPara6R_(3,6),'ASC');
% norm(trans21*trans32*trans43-trans61*trans56*trans45)
% trans21*trans32*trans43-trans61*trans56*trans45


[DoF_C1,svdResult]=tool.calDOF6R(MATX_Points_6R_C1,INDX_FixedNodes_6R)
[DoF_C2,svdResult]=tool.calDOF6R(MATX_Points_6R_C2,INDX_FixedNodes_6R)
[DoF_C3,svdResult]=tool.calDOF6R(MATX_Points_6R_C3,INDX_FixedNodes_6R)
[DoF_C4,svdResult]=tool.calDOF6R(MATX_Points_6R_C4,INDX_FixedNodes_6R)

VALE_Stiff6R_C1=tool.calStiff6R(MATX_Points_6R_C1,INDX_FixedNodes_6R,1)
VALE_Stiff6R_C2=tool.calStiff6R(MATX_Points_6R_C2,INDX_FixedNodes_6R,1)
VALE_Stiff6R_C3=tool.calStiff6R(MATX_Points_6R_C3,INDX_FixedNodes_6R,1)
VALE_Stiff6R_C4=tool.calStiff6R(MATX_Points_6R_C4,INDX_FixedNodes_6R,1)

Length_C1=Lengths_Bars(MATX_Points_6R_C1,topoLink_6R);
Length_C2=Lengths_Bars(MATX_Points_6R_C2,topoLink_6R);
Length_C3=Lengths_Bars(MATX_Points_6R_C3,topoLink_6R);
Length_C4=Lengths_Bars(MATX_Points_6R_C4,topoLink_6R);

norm(Length_C1-Length_C2)
norm(Length_C1-Length_C3)
norm(Length_C1-Length_C4)

figure(2);clf
subplot(1,4,1)
tool.plot6RStruc(MATX_Points_6R_C1,'','m');
subplot(1,4,2)
tool.plot6RStruc(MATX_Points_6R_C2,'','m');
subplot(1,4,3)
tool.plot6RStruc(MATX_Points_6R_C3,'','m');
subplot(1,4,4)
tool.plot6RStruc(MATX_Points_6R_C4,'','m');


TSOR_Points_Motion_C1C3=ANS_Simulation_NEB_6R(MATX_Points_6R_C1,MATX_Points_6R_C3,INDX_FixedNodes_6R,topoLink_6R,100,10^(0),10^(0.2));

%figure(3);clf;
%for i=1:size(TSOR_Points_Motion_C1C3,3)
%    tool.plot6RStruc(TSOR_Points_Motion_C1C3(:,:,i),'','m');
%    pause(0.1);
%    hold off;
%end

TSOR_Points_Motion_C3C4=ANS_Simulation_NEB_6R(MATX_Points_6R_C3,MATX_Points_6R_C4,INDX_FixedNodes_6R,topoLink_6R,20,10^(0),10^(0.2));

%figure(4);clf;
%for i=1:size(TSOR_Points_Motion_C3C4,3)
%    tool.plot6RStruc(TSOR_Points_Motion_C3C4(:,:,i),'','m');
%    pause(0.1);
%    hold off;
%end

TSOR_Points_Motion_C4C2=ANS_Simulation_NEB_6R(MATX_Points_6R_C4,MATX_Points_6R_C2,INDX_FixedNodes_6R,topoLink_6R,100,10^(0),10^(0.2));

%figure(5);clf;
%for i=1:size(TSOR_Points_Motion_C4C2,3)
%    tool.plot6RStruc(TSOR_Points_Motion_C4C2(:,:,i),'','m');
%    pause(0.1);
%    hold off;
%end

TSOR_Points_Motion_C2C1=ANS_Simulation_NEB_6R(MATX_Points_6R_C2,MATX_Points_6R_C1,INDX_FixedNodes_6R,topoLink_6R,20,10^(0),10^(0.2));

%figure(6);clf;
%for i=1:size(TSOR_Points_Motion_C2C1,3)
%    tool.plot6RStruc(TSOR_Points_Motion_C2C1(:,:,i),'','m');
%    pause(0.1);
%    hold off;
%end


for i=1:size(TSOR_Points_Motion_C1C3,3)
    TSOR_DhPara_C1C3(:,:,i)=tool.Nodes2DH_6R(TSOR_Points_Motion_C1C3(:,:,i));
end

for i=1:size(TSOR_Points_Motion_C3C4,3)
    TSOR_DhPara_C3C4(:,:,i)=tool.Nodes2DH_6R(TSOR_Points_Motion_C3C4(:,:,i));
end

for i=1:size(TSOR_Points_Motion_C4C2,3)
    TSOR_DhPara_C4C2(:,:,i)=tool.Nodes2DH_6R(TSOR_Points_Motion_C4C2(:,:,i));
end

for i=1:size(TSOR_Points_Motion_C2C1,3)
    TSOR_DhPara_C2C1(:,:,i)=tool.Nodes2DH_6R(TSOR_Points_Motion_C2C1(:,:,i));
end


for i=1:size(TSOR_DhPara_C1C3,3)
    if TSOR_DhPara_C1C3(4,2,i)<-2*pi
        TSOR_DhPara_C1C3(4,2,i)=TSOR_DhPara_C1C3(4,2,i)+2*pi;
    end
    if TSOR_DhPara_C1C3(4,2,i)>2*pi
        TSOR_DhPara_C1C3(4,2,i)=TSOR_DhPara_C1C3(4,2,i)-2*pi;
    end
end

for i=1:size(TSOR_DhPara_C3C4,3)
    if TSOR_DhPara_C3C4(4,2,i)<-2*pi
        TSOR_DhPara_C3C4(4,2,i)=TSOR_DhPara_C3C4(4,2,i)+2*pi;
    end
    if TSOR_DhPara_C3C4(4,2,i)>2*pi
        TSOR_DhPara_C3C4(4,2,i)=TSOR_DhPara_C3C4(4,2,i)-2*pi;
    end
end

for i=1:size(TSOR_DhPara_C4C2,3)
    if TSOR_DhPara_C4C2(4,2,i)<-2*pi
        TSOR_DhPara_C4C2(4,2,i)=TSOR_DhPara_C4C2(4,2,i)+2*pi;
    end
    if TSOR_DhPara_C4C2(4,2,i)>2*pi
        TSOR_DhPara_C4C2(4,2,i)=TSOR_DhPara_C4C2(4,2,i)-2*pi;
    end
end

for i=1:size(TSOR_DhPara_C2C1,3)
    if TSOR_DhPara_C2C1(4,2,i)<-2*pi
        TSOR_DhPara_C2C1(4,2,i)=TSOR_DhPara_C2C1(4,2,i)+2*pi;
    end
    if TSOR_DhPara_C2C1(4,2,i)>2*pi
        TSOR_DhPara_C2C1(4,2,i)=TSOR_DhPara_C2C1(4,2,i)-2*pi;
    end
end

figure(7);clf;
plot(reshape(TSOR_DhPara_C1C3(4,2,:),[],1),reshape(TSOR_DhPara_C1C3(4,6,:),[],1),'r');
hold on
plot(reshape(TSOR_DhPara_C3C4(4,2,:),[],1),reshape(TSOR_DhPara_C3C4(4,6,:),[],1),'g');
hold on
plot(reshape(TSOR_DhPara_C4C2(4,2,:),[],1),reshape(TSOR_DhPara_C4C2(4,6,:),[],1),'b');
hold on
plot(reshape(TSOR_DhPara_C2C1(4,2,:),[],1),reshape(TSOR_DhPara_C2C1(4,6,:),[],1),'k');
hold on
axis equal


TSOR_Points_Motion_C1C3_=ANS_Simulation_NEB_6R(MATX_Points_6R_C1,MATX_Points_6R_C3,INDX_FixedNodes_6R,topoLink_6R,50,10^(0),10^(0.2));
TSOR_Points_Motion_C1C4=ANS_Simulation_NEB_6R(MATX_Points_6R_C1,MATX_Points_6R_C4,INDX_FixedNodes_6R,topoLink_6R,50,10^(0),10^(0.2));
TSOR_Points_Motion_C1C2=ANS_Simulation_NEB_6R(MATX_Points_6R_C1,MATX_Points_6R_C2,INDX_FixedNodes_6R,topoLink_6R,50,10^(0),10^(0.2));


for i=1:size(TSOR_Points_Motion_C1C3_,3)
    TSOR_DhPara_C1C3_(:,:,i)=tool.Nodes2DH_6R(TSOR_Points_Motion_C1C3_(:,:,i));
    LISTr_Ep_C1C3_(i)=sum(((Lengths_Bars(TSOR_Points_Motion_C1C3_(:,:,i),topoLink_6R)-Lengths_Bars(MATX_Points_6R_C1,topoLink_6R))./...
                            Lengths_Bars(MATX_Points_6R_C1,topoLink_6R)).^2);
end

for i=1:size(TSOR_Points_Motion_C1C4,3)
    TSOR_DhPara_C1C4(:,:,i)=tool.Nodes2DH_6R(TSOR_Points_Motion_C1C4(:,:,i));
    LISTr_Ep_C1C4(i)=sum(((Lengths_Bars(TSOR_Points_Motion_C1C4(:,:,i),topoLink_6R)-Lengths_Bars(MATX_Points_6R_C1,topoLink_6R))./...
                            Lengths_Bars(MATX_Points_6R_C1,topoLink_6R)).^2);
end

for i=1:size(TSOR_Points_Motion_C1C2,3)
    TSOR_DhPara_C1C2(:,:,i)=tool.Nodes2DH_6R(TSOR_Points_Motion_C1C2(:,:,i));
    LISTr_Ep_C1C2(i)=sum(((Lengths_Bars(TSOR_Points_Motion_C1C2(:,:,i),topoLink_6R)-Lengths_Bars(MATX_Points_6R_C1,topoLink_6R))./...
                            Lengths_Bars(MATX_Points_6R_C1,topoLink_6R)).^2);
end

for i=1:size(TSOR_DhPara_C1C4,3)
    if TSOR_DhPara_C1C4(4,4,i)>0
        TSOR_DhPara_C1C4(4,4,i)=-TSOR_DhPara_C1C4(4,4,i);
    end
end
TSOR_DhPara_C1C4(:,:,[29,30,31,33])=[];
TSOR_DhPara_C1C4(:,:,[27])=[];
%TSOR_DhPara_C1C2(:,:,[26])=[];

LISTr_Ep_C1C4([29,30,31,33])=[];
LISTr_Ep_C1C4([27])=[];

figure(8);clf;
plot3(reshape(TSOR_DhPara_C1C3_(4,2,:)/pi*180,[],1),reshape(TSOR_DhPara_C1C3_(4,1,:)/pi*180,[],1),LISTr_Ep_C1C3_,'r');
hold on
plot3(reshape(TSOR_DhPara_C1C4(4,2,:)/pi*180,[],1),reshape(TSOR_DhPara_C1C4(4,1,:)/pi*180,[],1),LISTr_Ep_C1C4,'g');
hold on
plot3(reshape(TSOR_DhPara_C1C2(4,2,:)/pi*180,[],1),reshape(TSOR_DhPara_C1C2(4,1,:)/pi*180,[],1),LISTr_Ep_C1C2,'b');
hold on
%axis equal

DataC1C3=[reshape(TSOR_DhPara_C1C3_(4,1,:)/pi*180,[],1),reshape(TSOR_DhPara_C1C3_(4,4,:)/pi*180,[],1),LISTr_Ep_C1C3_'];
DataC1C4=[reshape(TSOR_DhPara_C1C4(4,1,:)/pi*180,[],1),reshape(TSOR_DhPara_C1C4(4,4,:)/pi*180,[],1),LISTr_Ep_C1C4'];
DataC1C2=[reshape(TSOR_DhPara_C1C2(4,1,:)/pi*180,[],1),reshape(TSOR_DhPara_C1C2(4,4,:)/pi*180,[],1),LISTr_Ep_C1C2'];


function [TSOR_Points_Motion,fPhyProj]=ANS_Simulation_NEB_6R(MATX_Points_Start,MATX_Points_End,INDX_FixedNodes,topoBarsStruc,numConfigBalls,K_nod,K_neb)
    tool=TOOLS_SharedFunction;

    numNodes=size(MATX_Points_Start,1);   numDirec=3*numNodes;    numInvBars=size(topoBarsStruc,1);
    configC1=reshape(MATX_Points_Start',[],1);   configC2=reshape(MATX_Points_End',[],1);
    K_nod=K_nod*ones(numInvBars,1);   %K_neb=10^(0.2);
    step_m=0.05;
    limitIter=2000; limitError=1e-3;
    lengthOri=Lengths_Bars(MATX_Points_Start,topoBarsStruc);

    position_zeros=zeros(1,numDirec);
    for i=1:length(INDX_FixedNodes)
        position_zeros(1,3*INDX_FixedNodes(i)-2:3*INDX_FixedNodes(i))=[1,1,1];
    end
    nodesB=reshape(position_zeros,3,[])';

    % Arrange the initial location of balls
%    numConfigBalls=100;
    diffConfig=configC2-configC1; locListConfigBall=[];
    for i=1:numConfigBalls
        locConfigBalli=configC1+i/(numConfigBalls+1)*diffConfig;
        locListConfigBall=[locListConfigBall;locConfigBalli];
    end

    % Iteration for the minimum location of configuration balls
    eTolList=[]; numCount=1;
    while 1
        % Collect the Energy
        ePhy=0; ePhyList=[];
        for i=1:numConfigBalls
            locConfigBalli=locListConfigBall((i-1)*numDirec+1:i*numDirec);
            nodesi=reshape(locConfigBalli,3,[])';
            lengthi=Lengths_Bars(nodesi,topoBarsStruc);

            ePhyi=1/2*K_nod'*(lengthi-lengthOri);
            ePhy=ePhy+ePhyi; ePhyList=[ePhyList;ePhyi];
        end

        eNeb=0; eNebList=[];
        locListConfigBall_aC1aC2=[configC1;locListConfigBall;configC2];
        for i=1:numConfigBalls+1
            locConfigBalli=locListConfigBall_aC1aC2((i-1)*numDirec+1:i*numDirec);
            locConfigBalli_1=locListConfigBall_aC1aC2((i)*numDirec+1:(i+1)*numDirec);
            eNeb=eNeb+1/2*K_neb*norm(locConfigBalli_1-locConfigBalli)^2;
        end

        eTol=norm(ePhy)+norm(eNeb); eTolList=[eTolList;eTol];

        % Calculate the Excessive Force
        fPhy=[];
        for i=1:numConfigBalls
            locConfigBalli=locListConfigBall((i-1)*numDirec+1:i*numDirec);
            nodesi=reshape(locConfigBalli,3,[])';
            nodesAll=[nodesi,nodesB];

            Matrix_H=tool.eqtr3m4Bars(nodesAll,topoBarsStruc);
            lengthi=Lengths_Bars(nodesi,topoBarsStruc);
            ti=K_nod.*(lengthi-lengthOri); fi=Matrix_H*ti;

            for ii=1:numDirec
                if position_zeros(ii)==1
                    if ii==1
                        fi=[0;fi];
                    else
                        fi=[fi(1:ii-1);0;fi(ii:end)];
                    end
                end
            end
            fPhy=[fPhy;fi];
        end
        fNeb=[];
        for i=2:numConfigBalls+1
            locConfigBalli_m1=locListConfigBall_aC1aC2((i-2)*numDirec+1:(i-1)*numDirec);
            locConfigBalli=locListConfigBall_aC1aC2((i-1)*numDirec+1:(i)*numDirec);
            locConfigBalli_p1=locListConfigBall_aC1aC2((i)*numDirec+1:(i+1)*numDirec);
            fi=-K_neb*(locConfigBalli_m1+locConfigBalli_p1-2*locConfigBalli);

            for ii=1:numDirec
                if position_zeros(ii)==1
                    fi(ii)=0;
                end
            end
            fNeb=[fNeb;fi];
        end
        fTol=fPhy+fNeb;

        % Project the Excessive Force
        taoList=[]; %proj direction
        fPhyProj=[];    fNebProj=[];    ePhyList=[0;ePhyList;0];
        for i=2:numConfigBalls+1
            locConfigBalli_m1=locListConfigBall_aC1aC2((i-2)*numDirec+1:(i-1)*numDirec);
            locConfigBalli=locListConfigBall_aC1aC2((i-1)*numDirec+1:(i)*numDirec);
            locConfigBalli_p1=locListConfigBall_aC1aC2((i)*numDirec+1:(i+1)*numDirec);
            ePhyi_m1=ePhyList(i-1); ePhyi_1=ePhyList(i); ePhyi_p1=ePhyList(i+1);

            if ePhyi_p1>ePhyi_1 && ePhyi_1>ePhyi_m1
                tao_i=locConfigBalli_p1-locConfigBalli;
            elseif ePhyi_p1<ePhyi_1 && ePhyi_1<ePhyi_m1
                tao_i=locConfigBalli-locConfigBalli_m1;
            else
                del_E_max=max(norm(ePhyi_p1-ePhyi_1),norm(ePhyi_m1-ePhyi_1));
                del_E_min=min(norm(ePhyi_p1-ePhyi_1),norm(ePhyi_m1-ePhyi_1));
                del_x_left=locConfigBalli_p1-locConfigBalli;
                del_x_right=locConfigBalli-locConfigBalli_m1;
                if ePhyi_p1>ePhyi_m1
                    tao_i=del_x_left*del_E_max+del_x_right*del_E_min;
                else
                    tao_i=del_x_left*del_E_min+del_x_right*del_E_max;
                end
            end
            tao_i=tao_i/norm(tao_i);
            taoList=[taoList;tao_i];

            fPhyi=fPhy((i-2)*numDirec+1:(i-1)*numDirec);
            fPhyProj_i=fPhyi-(tao_i'*fPhyi)*tao_i;
            for ii=numDirec:-1:1 %remove the bounded nodes
                if position_zeros(ii)==1
                    fPhyProj_i(ii)=[];
                end
            end
            fPhyProj=[fPhyProj;fPhyProj_i];

            fNebi=fNeb((i-2)*numDirec+1:(i-1)*numDirec);
            fNebProj_i=(tao_i'*fNebi)*tao_i;
            fNebProj_i'*fNebi;%test>0
            for ii=numDirec:-1:1%remove the bounded nodes
                if position_zeros(ii)==1
                    fNebProj_i(ii)=[];
                end
            end
            fNebProj=[fNebProj;fNebProj_i];
        end
        [dim_reduced,~]=size(fNebProj_i);
        fTolProj=fPhyProj+fNebProj; % if not alike, adjust the K

        fprintf("At NEB Iterat. %d, Track if equal:\n \t Physical Force: %2.4f\n  \t NEB Force: %2.4f\n",...
                numCount,norm(fPhyProj),norm(fNebProj));
        numCount=numCount+1;

        if abs(norm(fPhyProj)-norm(fNebProj))<limitError
            fprintf("Converged!  \n");
            break
        elseif numCount>limitIter
            fprintf("Reach to the Iterative LimitL: %d. Stop and Restart.\n",limitIter);
            break
        else
            d_c=-fTolProj;    d_c=d_c/norm(d_c);
            d_c_a=[];
            for i=1:numConfigBalls
                d_c_a_i=d_c((i-1)*dim_reduced+1:i*dim_reduced);
                for ii=1:numDirec
                    if position_zeros(ii)==1
                        if ii==1
                            d_c_a_i=[0;d_c_a_i];
                        else
                            d_c_a_i=[d_c_a_i(1:ii-1);0;d_c_a_i(ii:end)];
                        end
                    end
                end
                d_c_a=[d_c_a;d_c_a_i];
            end
            locListConfigBall=locListConfigBall+d_c_a*step_m;
        end
    end

    for i=1:numConfigBalls
        locConfigBalli=locListConfigBall((i-1)*numDirec+1:i*numDirec);
        nodesi=reshape(locConfigBalli,3,[])';
        TSOR_Points_Motion_temp(:,:,i)=nodesi;
    end
    TSOR_Points_Motion(:,:,1)=MATX_Points_Start;
    TSOR_Points_Motion(:,:,2:numConfigBalls+1)=TSOR_Points_Motion_temp;
    TSOR_Points_Motion(:,:,numConfigBalls+2)=MATX_Points_End;
end

function Lengths=Lengths_Bars(Points,Bars)
    [row_bars,~]=size(Bars);
    Lengths=[];
    for i=1:row_bars
        length{i}=sqrt((Points(Bars(i,1),1)-Points(Bars(i,2),1))^2+...
                       (Points(Bars(i,1),2)-Points(Bars(i,2),2))^2+...
                       (Points(Bars(i,1),3)-Points(Bars(i,2),3))^2);
        Lengths=cat(1,Lengths,length{i});
    end
end

function obj=objFunc4R(vars)
    tool=TOOLS_SharedFunction; FixNodes=[1,4,5,8];
    ParaStruc=reshape(vars,5,4);

    [~,~,PointsSOC1,PointsSPC1]=tool.form4RStruc3(ParaStruc(1,:),ParaStruc(2,:),ParaStruc(3,:),...
                                                  zeros(1,4),ParaStruc(4,:));
    [~,~,PointsSOC2,PointsSPC2]=tool.form4RStruc3(ParaStruc(1,:),ParaStruc(2,:),ParaStruc(3,:),...
                                                  zeros(1,4),ParaStruc(5,:));

    StiffC1Val=tool.calStiff4R([PointsSOC1;PointsSPC1],FixNodes,100);
    StiffC2Val=tool.calStiff4R([PointsSOC2;PointsSPC2],FixNodes,100);

    obj=norm(StiffC1Val-0.01)+norm(StiffC2Val-0.01);
%    obj=-abs(1/2*(ParaStruc(1,1)+ParaStruc(1,3))*sin(1/2*(ParaStruc(2,2)+ParaStruc(2,4)))-...
%             1/2*(ParaStruc(1,2)+ParaStruc(1,4))*sin(1/2*(ParaStruc(2,1)+ParaStruc(2,3))));
%    obj=-sum(abs(ParaStruc(3,:)));
end

function [c,ceq]=conFunc4R(vars,ThetaTarget,LimitDevia,MATX_ParaStruc_L1)
    c=[];   ceq=[];
    ParaStruc=reshape(vars,5,4);

    [cClosC1,ceqClosC1]=con4RClosure(ParaStruc(1,:),ParaStruc(2,:),ParaStruc(3,:),ParaStruc(4,:));
    [cClosC2,ceqClosC2]=con4RClosure(ParaStruc(1,:),ParaStruc(2,:),ParaStruc(3,:),ParaStruc(5,:));

    [cShape,ceqShape]=con4RShape(ParaStruc);

    [cTarget,ceqTarget]=con4RTarget(ParaStruc,ThetaTarget,LimitDevia);

    ceq=[ceqClosC1;ceqClosC2;ceqShape;ceqTarget;...
         norm(ParaStruc(1:2,4)-MATX_ParaStruc_L1(1:2,4))];
    c=[cClosC1;cClosC2;cShape;cTarget];
end

function [c,ceq]=con4RTarget(ParaStruc,ThetaTarget,LimitDevia)
    c=[];   ceq=[];
    DeviaTarget1=abs(ParaStruc(4,1)-ThetaTarget(1));
    DeviaTarget2=abs(ParaStruc(5,1)-ThetaTarget(2));

    c=(DeviaTarget1+DeviaTarget2)/2/(2*pi)-LimitDevia;
end

function [c,ceq]=con4RClosure(lenList,alphaList,offsetList,thetaList)
    tool=TOOLS_SharedFunction;
    c=[];   ceq=[];

    % Closure Condition
    trans21=tool.transMatDH(thetaList(1),alphaList(1),lenList(1),offsetList(1),'DES');
    trans32=tool.transMatDH(thetaList(2),alphaList(2),lenList(2),offsetList(2),'DES');
    trans34=tool.transMatDH(thetaList(3),alphaList(3),lenList(3),offsetList(3),'ASC');
    trans41=tool.transMatDH(thetaList(4),alphaList(4),lenList(4),offsetList(4),'ASC');

    conditionClosure4R=trans21*trans32-trans41*trans34;
    conditionClosure4R=reshape(conditionClosure4R,[],1);
    ceq=[ceq;conditionClosure4R];
end

function [c,ceq]=con4RShape(ParaStruc)
    c=[];   ceq=[];

    lenList=ParaStruc(1,:);  alphaList=ParaStruc(2,:);    offsetList=ParaStruc(3,:);
    thetaListC1=ParaStruc(4,:); thetaListC2=ParaStruc(5,:);

    c=[c;-lenList(1);   -lenList(2);    -lenList(3);    -lenList(4);...
          lenList(1)-20; lenList(2)-20;  lenList(3)-20;  lenList(4)-20];
    c=[c;-alphaList(1)-pi;     -alphaList(2)-pi;      -alphaList(3)-pi;      -alphaList(4)-pi;...
          alphaList(1)-pi; alphaList(2)-pi;  alphaList(3)-pi;  alphaList(4)-pi];
    c=[c;-abs(offsetList(1))+1e-3;-abs(offsetList(2))+1e-3;-abs(offsetList(3))+1e-3;...
         -abs(offsetList(4))+1e-3;...
          abs(offsetList(1))-20;abs(offsetList(2))-20;abs(offsetList(3))-20;...
          abs(offsetList(4))-20];
    c=[c;-thetaListC1(1)-2*pi;-thetaListC1(2)-2*pi;-thetaListC1(3)-2*pi;-thetaListC1(4)-2*pi;...
          thetaListC1(1)-2*pi; thetaListC1(2)-2*pi; thetaListC1(3)-2*pi; thetaListC1(4)-2*pi];
    c=[c;-thetaListC2(1)-2*pi;-thetaListC2(2)-2*pi;-thetaListC2(3)-2*pi;-thetaListC2(4)-2*pi;...
          thetaListC2(1)-2*pi; thetaListC2(2)-2*pi; thetaListC2(3)-2*pi; thetaListC2(4)-2*pi];
end

function dhPara=standardOCM(theta1C1,theta1C2)
    alpha12=pi/2+pi/2*rand(1);
    alpha23=pi/2+pi/2*rand(1);
    alpha34=alpha12;     alpha41=alpha23;
    l12=1; l23=sin(alpha23)/sin(alpha12)*l12;    l34=l12;   l41=l23;
    offset1=0.001;      offset2=0.001;     offset3=0.001;       offset4=0.001;
    offsetList=1*[offset1,offset2,offset3,offset4];

    if abs(theta1C1)<1e-5
        theta2C1=pi;
    else
        theta2C1=2*atan(sin(alpha23/2+alpha12/2)/sin(alpha23/2-alpha12/2)/tan(theta1C1/2));
    end
    theta3C1=-theta1C1; theta4C1=-theta2C1;

    if abs(theta1C2)<1e-5
        theta2C2=pi;
    else
        theta2C2=2*atan(sin(alpha23/2+alpha12/2)/sin(alpha23/2-alpha12/2)/tan(theta1C2/2));
    end
    theta3C2=-theta1C2; theta4C2=-theta2C2;

    dhPara=[l12,l23,l34,l41;...
            alpha12,alpha23,alpha34,alpha41;...
            offsetList;...
            theta1C1,theta2C1,theta3C1,theta4C1;...
            theta1C2,theta2C2,theta3C2,theta4C2];

%     dhPara=[10.399710333559419	10.566539864467707	14.080282366989588	14.260584194007084;
%             0.9658313046819463	1.8809774817704692	1.281112142627775	2.1917397787739556;
%             7.231794114984756	6.869831414844362	6.565829382115895	9.109619407442986;
%             0.0167701355381797	3.6139802113710098	6.278128970831695	3.625122306986279;
%             3.1580992536575248	1.1077862077030036	4.227727051568603	5.1885101724580664];

end

function dhPara6R=Get6RDhPara_4R(MATX_ParaStruc_L1,MATX_ParaStruc_L2)

    l12_l23_l34=MATX_ParaStruc_L1(1,1:3);
    l45_l56_l61=MATX_ParaStruc_L2(1,[3,2,1]);

    alpha12_alpha23_alpha34=MATX_ParaStruc_L1(2,1:3);
    alpha45_alpha56_alpha61=MATX_ParaStruc_L2(2,[3,2,1]);

    r1=(MATX_ParaStruc_L1(3,1)-MATX_ParaStruc_L2(3,1));
    r2_r3=MATX_ParaStruc_L1(3,2:3);
    r4=(MATX_ParaStruc_L1(3,4)-MATX_ParaStruc_L2(3,4));
    r5_r6=-MATX_ParaStruc_L2(3,[3,2]);
    
    dhPara6R=[l12_l23_l34,l45_l56_l61;...
              alpha12_alpha23_alpha34,alpha45_alpha56_alpha61;...
              r1,r2_r3,r4,r5_r6];
          
    theta1=MATX_ParaStruc_L1(4,1)-MATX_ParaStruc_L2(4,1)-pi;
    theta2_theta3=MATX_ParaStruc_L1(4,2:3);
    theta4=MATX_ParaStruc_L1(4,4)-MATX_ParaStruc_L2(4,4)+pi;
    theta5_theta6=-MATX_ParaStruc_L2(4,[3,2]);

    dhPara6R=[dhPara6R;...
              theta1,theta2_theta3,theta4,theta5_theta6];
    
    theta1=MATX_ParaStruc_L1(4,1)-MATX_ParaStruc_L2(5,1)-pi;
    theta2_theta3=MATX_ParaStruc_L1(4,2:3);
    theta4=MATX_ParaStruc_L1(4,4)-MATX_ParaStruc_L2(5,4)+pi;
    theta5_theta6=-MATX_ParaStruc_L2(5,[3,2]);

    dhPara6R=[dhPara6R;...
              theta1,theta2_theta3,theta4,theta5_theta6];
          
    theta1=MATX_ParaStruc_L1(5,1)-MATX_ParaStruc_L2(5,1)-pi;
    theta2_theta3=MATX_ParaStruc_L1(5,2:3);
    theta4=MATX_ParaStruc_L1(5,4)-MATX_ParaStruc_L2(5,4)+pi;
    theta5_theta6=-MATX_ParaStruc_L2(5,[3,2]);

    dhPara6R=[dhPara6R;...
              theta1,theta2_theta3,theta4,theta5_theta6];

    theta1=MATX_ParaStruc_L1(5,1)-MATX_ParaStruc_L2(4,1)-pi;
    theta2_theta3=MATX_ParaStruc_L1(5,2:3);
    theta4=MATX_ParaStruc_L1(5,4)-MATX_ParaStruc_L2(4,4)+pi;
    theta5_theta6=-MATX_ParaStruc_L2(4,[3,2]);

    dhPara6R=[dhPara6R;...
              theta1,theta2_theta3,theta4,theta5_theta6];
end
