# Supplementary material for: Intrinsically Multi‐Stable Spatial Linkages
Source: Adv Sci (Weinh). 2024 Sep 16;11(41):2402127. doi: 10.1002/advs.202402127 (PMC11538711; doi:10.1002/advs.202402127)
Supplement: Supplementary file 9 — Supporting Information [file ADVS-11-2402127-s002.zip › SM_Data/Data_S1_CodesForDesigning/TOOLS_SharedFunction.m]

function funcSelect=TOOLS_SharedFunction

    funcSelect.Nodes2DH_6R=@Nodes2DH_6R; % Add at 2024.06.18

    funcSelect.SlipHinges_6R=@SlipHinges_6R; % Add at 2023.05.23

    funcSelect.Nodes2DH_4R=@Nodes2DH_4R; % Add at 2023.05.11
    funcSelect.linePerpToTwoSkewLines=@linePerpToTwoSkewLines; % Add at 2023.05.11

    funcSelect.Nodes2DH=@Nodes2DH; % Add at 2023.03.08
    funcSelect.Nodes2Len=@Nodes2Len; % Add at 2023.04.16
    funcSelect.CalProjANG=@CalProjANG; % Add at 2023.04.17
    funcSelect.RotaPoints=@RotaPoints; % Add at 2023.04.17
    funcSelect.RotaPoints2=@RotaPoints2; % Add at 2023.04.17
    
    funcSelect.customcolormap=@customcolormap; % Add at 2023.02.21
    funcSelect.GJK=@GJK; % Add at 2023.02.18

    funcSelect.form4RStruc4=@form4RStruc4; % Add at 2023.02.17
    funcSelect.form4RStruc3=@form4RStruc3; % Add at 2023.02.13
    funcSelect.form4RStruc2=@form4RStruc2;
    funcSelect.form4RStruc=@form4RStruc;

    funcSelect.form6RStruc3=@form6RStruc3; % Add at 2024.06.12
    funcSelect.form6RStruc2=@form6RStruc2; % Add at 2023.03.04
    funcSelect.form6RStruc=@form6RStruc;

    funcSelect.plot4RFrame=@plot4RFrame;
    funcSelect.plot4RDH=@plot4RDH;
    funcSelect.plot4RStruc=@plot4RStruc;

    funcSelect.plot6RDH=@plot6RDH;
    funcSelect.plot6RStruc=@plot6RStruc;

    funcSelect.calDOF4R=@calDOF4R;
    funcSelect.calStiff4R=@calStiff4R;

    funcSelect.calDOF6R=@calDOF6R;
    funcSelect.calStiff6R=@calStiff6R;

    funcSelect.calDOF=@calDOF;
    funcSelect.rotawithNormVec=@rotawithNormVec;
    funcSelect.rotawithNormVec2=@rotawithNormVec2;
    funcSelect.transMatDH=@transMatDH;
    funcSelect.eqtr3m4Bars=@eqtr3m4Bars;
    funcSelect.mapGlobal=@mapGlobal;
    funcSelect.mapGlobal2=@mapGlobal2; % add at 2023.04.14
    funcSelect.calStiffMat=@calStiffMat;

end

function TSOR_Points_Slip=SlipHinges_6R(TSOR_Points,LISTv_SlipDist)
    MATX_Points_C1=TSOR_Points(:,:,1);  MATX_Points_C2=TSOR_Points(:,:,2);  MATX_Points_C3=TSOR_Points(:,:,3);

    LISTv_SlipDist_Hinge1=LISTv_SlipDist(1);
    LISTv_Hinge1_C1=MATX_Points_C1(7,:)-MATX_Points_C1(1,:);
    LISTv_Hinge1_C1=LISTv_Hinge1_C1/norm(LISTv_Hinge1_C1);
    LISTv_Hinge1_C2=MATX_Points_C2(7,:)-MATX_Points_C2(1,:);
    LISTv_Hinge1_C2=LISTv_Hinge1_C2/norm(LISTv_Hinge1_C2);
    LISTv_Hinge1_C3=MATX_Points_C3(7,:)-MATX_Points_C3(1,:);
    LISTv_Hinge1_C3=LISTv_Hinge1_C3/norm(LISTv_Hinge1_C3);

    MATX_Points_C1(1,:)=MATX_Points_C1(1,:)+LISTv_SlipDist_Hinge1*LISTv_Hinge1_C1;
    MATX_Points_C1(7,:)=MATX_Points_C1(7,:)+LISTv_SlipDist_Hinge1*LISTv_Hinge1_C1;
    MATX_Points_C2(1,:)=MATX_Points_C2(1,:)+LISTv_SlipDist_Hinge1*LISTv_Hinge1_C2;
    MATX_Points_C2(7,:)=MATX_Points_C2(7,:)+LISTv_SlipDist_Hinge1*LISTv_Hinge1_C2;
    MATX_Points_C3(1,:)=MATX_Points_C3(1,:)+LISTv_SlipDist_Hinge1*LISTv_Hinge1_C3;
    MATX_Points_C3(7,:)=MATX_Points_C3(7,:)+LISTv_SlipDist_Hinge1*LISTv_Hinge1_C3;

    LISTv_SlipDist_Hinge2=LISTv_SlipDist(2);
    LISTv_Hinge2_C1=MATX_Points_C1(8,:)-MATX_Points_C1(2,:);
    LISTv_Hinge2_C1=LISTv_Hinge2_C1/norm(LISTv_Hinge2_C1);
    LISTv_Hinge2_C2=MATX_Points_C2(8,:)-MATX_Points_C2(2,:);
    LISTv_Hinge2_C2=LISTv_Hinge2_C2/norm(LISTv_Hinge2_C2);
    LISTv_Hinge2_C3=MATX_Points_C3(8,:)-MATX_Points_C3(2,:);
    LISTv_Hinge2_C3=LISTv_Hinge2_C3/norm(LISTv_Hinge2_C3);

    MATX_Points_C1(2,:)=MATX_Points_C1(2,:)+LISTv_SlipDist_Hinge2*LISTv_Hinge2_C1;
    MATX_Points_C1(8,:)=MATX_Points_C1(8,:)+LISTv_SlipDist_Hinge2*LISTv_Hinge2_C1;
    MATX_Points_C2(2,:)=MATX_Points_C2(2,:)+LISTv_SlipDist_Hinge2*LISTv_Hinge2_C2;
    MATX_Points_C2(8,:)=MATX_Points_C2(8,:)+LISTv_SlipDist_Hinge2*LISTv_Hinge2_C2;
    MATX_Points_C3(2,:)=MATX_Points_C3(2,:)+LISTv_SlipDist_Hinge2*LISTv_Hinge2_C3;
    MATX_Points_C3(8,:)=MATX_Points_C3(8,:)+LISTv_SlipDist_Hinge2*LISTv_Hinge2_C3;

    LISTv_SlipDist_Hinge3=LISTv_SlipDist(3);
    LISTv_Hinge3_C1=MATX_Points_C1(9,:)-MATX_Points_C1(3,:);
    LISTv_Hinge3_C1=LISTv_Hinge3_C1/norm(LISTv_Hinge3_C1);
    LISTv_Hinge3_C2=MATX_Points_C2(9,:)-MATX_Points_C2(3,:);
    LISTv_Hinge3_C2=LISTv_Hinge3_C2/norm(LISTv_Hinge3_C2);
    LISTv_Hinge3_C3=MATX_Points_C3(9,:)-MATX_Points_C3(3,:);
    LISTv_Hinge3_C3=LISTv_Hinge3_C3/norm(LISTv_Hinge3_C3);

    MATX_Points_C1(3,:)=MATX_Points_C1(3,:)+LISTv_SlipDist_Hinge3*LISTv_Hinge3_C1;
    MATX_Points_C1(9,:)=MATX_Points_C1(9,:)+LISTv_SlipDist_Hinge3*LISTv_Hinge3_C1;
    MATX_Points_C2(3,:)=MATX_Points_C2(3,:)+LISTv_SlipDist_Hinge3*LISTv_Hinge3_C2;
    MATX_Points_C2(9,:)=MATX_Points_C2(9,:)+LISTv_SlipDist_Hinge3*LISTv_Hinge3_C2;
    MATX_Points_C3(3,:)=MATX_Points_C3(3,:)+LISTv_SlipDist_Hinge3*LISTv_Hinge3_C3;
    MATX_Points_C3(9,:)=MATX_Points_C3(9,:)+LISTv_SlipDist_Hinge3*LISTv_Hinge3_C3;

    LISTv_SlipDist_Hinge4=LISTv_SlipDist(4);
    LISTv_Hinge4_C1=MATX_Points_C1(10,:)-MATX_Points_C1(4,:);
    LISTv_Hinge4_C1=LISTv_Hinge4_C1/norm(LISTv_Hinge4_C1);
    LISTv_Hinge4_C2=MATX_Points_C2(10,:)-MATX_Points_C2(4,:);
    LISTv_Hinge4_C2=LISTv_Hinge4_C2/norm(LISTv_Hinge4_C2);
    LISTv_Hinge4_C3=MATX_Points_C3(10,:)-MATX_Points_C3(4,:);
    LISTv_Hinge4_C3=LISTv_Hinge4_C3/norm(LISTv_Hinge4_C3);

    MATX_Points_C1(4,:)=MATX_Points_C1(4,:)+LISTv_SlipDist_Hinge4*LISTv_Hinge4_C1;
    MATX_Points_C1(10,:)=MATX_Points_C1(10,:)+LISTv_SlipDist_Hinge4*LISTv_Hinge4_C1;
    MATX_Points_C2(4,:)=MATX_Points_C2(4,:)+LISTv_SlipDist_Hinge4*LISTv_Hinge4_C2;
    MATX_Points_C2(10,:)=MATX_Points_C2(10,:)+LISTv_SlipDist_Hinge4*LISTv_Hinge4_C2;
    MATX_Points_C3(4,:)=MATX_Points_C3(4,:)+LISTv_SlipDist_Hinge4*LISTv_Hinge4_C3;
    MATX_Points_C3(10,:)=MATX_Points_C3(10,:)+LISTv_SlipDist_Hinge4*LISTv_Hinge4_C3;

    LISTv_SlipDist_Hinge5=LISTv_SlipDist(5);
    LISTv_Hinge5_C1=MATX_Points_C1(11,:)-MATX_Points_C1(5,:);
    LISTv_Hinge5_C1=LISTv_Hinge5_C1/norm(LISTv_Hinge5_C1);
    LISTv_Hinge5_C2=MATX_Points_C2(11,:)-MATX_Points_C2(5,:);
    LISTv_Hinge5_C2=LISTv_Hinge5_C2/norm(LISTv_Hinge5_C2);
    LISTv_Hinge5_C3=MATX_Points_C3(11,:)-MATX_Points_C3(5,:);
    LISTv_Hinge5_C3=LISTv_Hinge5_C3/norm(LISTv_Hinge5_C3);

    MATX_Points_C1(5,:)=MATX_Points_C1(5,:)+LISTv_SlipDist_Hinge5*LISTv_Hinge5_C1;
    MATX_Points_C1(11,:)=MATX_Points_C1(11,:)+LISTv_SlipDist_Hinge5*LISTv_Hinge5_C1;
    MATX_Points_C2(5,:)=MATX_Points_C2(5,:)+LISTv_SlipDist_Hinge5*LISTv_Hinge5_C2;
    MATX_Points_C2(11,:)=MATX_Points_C2(11,:)+LISTv_SlipDist_Hinge5*LISTv_Hinge5_C2;
    MATX_Points_C3(5,:)=MATX_Points_C3(5,:)+LISTv_SlipDist_Hinge5*LISTv_Hinge5_C3;
    MATX_Points_C3(11,:)=MATX_Points_C3(11,:)+LISTv_SlipDist_Hinge5*LISTv_Hinge5_C3;

    LISTv_SlipDist_Hinge6=LISTv_SlipDist(6);
    LISTv_Hinge6_C1=MATX_Points_C1(12,:)-MATX_Points_C1(6,:);
    LISTv_Hinge6_C1=LISTv_Hinge6_C1/norm(LISTv_Hinge6_C1);
    LISTv_Hinge6_C2=MATX_Points_C2(12,:)-MATX_Points_C2(6,:);
    LISTv_Hinge6_C2=LISTv_Hinge6_C2/norm(LISTv_Hinge6_C2);
    LISTv_Hinge6_C3=MATX_Points_C3(12,:)-MATX_Points_C3(6,:);
    LISTv_Hinge6_C3=LISTv_Hinge6_C3/norm(LISTv_Hinge6_C3);

    MATX_Points_C1(6,:)=MATX_Points_C1(6,:)+LISTv_SlipDist_Hinge6*LISTv_Hinge6_C1;
    MATX_Points_C1(12,:)=MATX_Points_C1(12,:)+LISTv_SlipDist_Hinge6*LISTv_Hinge6_C1;
    MATX_Points_C2(6,:)=MATX_Points_C2(6,:)+LISTv_SlipDist_Hinge6*LISTv_Hinge6_C2;
    MATX_Points_C2(12,:)=MATX_Points_C2(12,:)+LISTv_SlipDist_Hinge6*LISTv_Hinge6_C2;
    MATX_Points_C3(6,:)=MATX_Points_C3(6,:)+LISTv_SlipDist_Hinge6*LISTv_Hinge6_C3;
    MATX_Points_C3(12,:)=MATX_Points_C3(12,:)+LISTv_SlipDist_Hinge6*LISTv_Hinge6_C3;

    TSOR_Points_Slip(:,:,1)=MATX_Points_C1;  TSOR_Points_Slip(:,:,2)=MATX_Points_C2;
    TSOR_Points_Slip(:,:,3)=MATX_Points_C3;
end

function MATX_Points2D=RotaPoints2(MATX_Points_Ori2D,AxisPoint1,AxisPoint2,angle)
    rotationAxis=AxisPoint2-AxisPoint1; rotationAxis=rotationAxis/norm(rotationAxis);
    quadOriginal=MATX_Points_Ori2D;
    rotationMatrix = axang2rotm([rotationAxis', angle]);
    quadRotated = (rotationMatrix * [quadOriginal, ones(4,1)]')';

    MATX_Points2D=quadRotated(:, 1:2);
end

function MATX_Points=RotaPoints(MATX_Points_Ori,AxisPoint1,AxisPoint2,angle)
    for i=1:size(MATX_Points_Ori,1)

        MATX_Points(i,:)=transpose(mapGlobal2(MATX_Points_Ori(i,:)',...
                                              [AxisPoint1';AxisPoint2'],"-1"));
        MATX_Points(i,:)=transpose(mapGlobal(MATX_Points(i,:)',...
                                             [0,0,0;0,0,angle],"2"));
        MATX_Points(i,:)=transpose(mapGlobal2(MATX_Points(i,:)',...
                                              [AxisPoint1';AxisPoint2'],"1"));
    end
end

function theta=CalProjANG(ArmPoint1,ArmPoint2,AxisPoint1,AxisPoint2)
    axisVec=AxisPoint2-AxisPoint1;  axisVec=axisVec/norm(axisVec);

    m=axisVec(1);   n=axisVec(2);   s=axisVec(3);
    a=AxisPoint1(1);    b=AxisPoint1(2);    c=AxisPoint1(3);

    x0=ArmPoint1(1);    y0=ArmPoint1(2);    z0=ArmPoint1(3);
    t=-(m*(x0-a)+n*(y0-b)+s*(z0-c))/(m^2+n^2+s^2);
    ArmPoint1Proj=axisVec*t+ArmPoint1;

    x0=ArmPoint2(1);    y0=ArmPoint2(2);    z0=ArmPoint2(3);
    t=-(m*(x0-a)+n*(y0-b)+s*(z0-c))/(m^2+n^2+s^2);
    ArmPoint2Proj=axisVec*t+ArmPoint2;

    theta=sign(cross(ArmPoint1Proj'-AxisPoint1',ArmPoint2Proj'-AxisPoint1')*axisVec)*...
          acos((ArmPoint1Proj'-AxisPoint1')*(ArmPoint2Proj-AxisPoint1)...
         /norm(ArmPoint1Proj'-AxisPoint1')/norm(ArmPoint2Proj-AxisPoint1));

    if theta>pi
        theta=theta-2*pi;
    end
    if theta<-pi
        theta=theta+2*pi;
    end
end

function lenList=Nodes2Len(NodesList,topoBars)
   for i=1:size(topoBars,1)
        lenList(i)=norm(NodesList(topoBars(i,1),:)-NodesList(topoBars(i,2),:));
   end
end

function dhPara=Nodes2DH_6R(NodesList)
    OHList=NodesList(1:6,:); PHList=NodesList(7:12,:);
    for i=1:(size(OHList,1)-1)
        [PPerp1,PPerp2]=linePerpToTwoSkewLines(OHList(i,:)',PHList(i,:)',...
                                               OHList(i+1,:)',PHList(i+1,:)');
        PPerpList([i+6,i+1],:)=[PPerp1';PPerp2'];
    end
    [PPerp1,PPerp2]=linePerpToTwoSkewLines(OHList(6,:)',PHList(6,:)',...
                                           OHList(1,:)',PHList(1,:)');
    PPerpList([12,1],:)=[PPerp1';PPerp2'];
    OList=PPerpList(1:6,:);
    PList=PPerpList(7:12,:);

    for i=1:size(OHList,1)
        SlipDistO(i)=norm(OHList(i,:)-OList(i,:));
        SlipDistP(i)=norm(PHList(i,:)-PList(i,:));
    end

    HingeVec=PHList-OHList; HingeVec_=PList-OList;
    for i=1:size(HingeVec,1)
        offsetList(i)=norm(HingeVec_(i,:));
        HingeVec(i,:)=HingeVec(i,:)/norm(HingeVec(i,:));
    end

    LenVec=OList([2:6],:)-PList([1:5],:); LenVec=[LenVec;OList(1,:)-PList(6,:)];
    for i=1:size(LenVec,1)
        lenList(i)=norm(LenVec(i,:));
        LenVec(i,:)=LenVec(i,:)/norm(LenVec(i,:));
    end

    thetaList(1)=sign(HingeVec(1,:)*cross(LenVec(6,:)',LenVec(1,:)'))*...
              acos((LenVec(6,:)*LenVec(1,:)')/norm(LenVec(6,:))/norm(LenVec(1,:)));
    thetaList(2)=sign(HingeVec(2,:)*cross(LenVec(1,:)',LenVec(2,:)'))*...
              acos((LenVec(1,:)*LenVec(2,:)')/norm(LenVec(1,:))/norm(LenVec(2,:)));
    thetaList(3)=sign(HingeVec(3,:)*cross(LenVec(2,:)',LenVec(3,:)'))*...
              acos((LenVec(2,:)*LenVec(3,:)')/norm(LenVec(2,:))/norm(LenVec(3,:)));
    thetaList(4)=sign(HingeVec(4,:)*cross(LenVec(3,:)',LenVec(4,:)'))*...
              acos((LenVec(3,:)*LenVec(4,:)')/norm(LenVec(3,:))/norm(LenVec(4,:)));
    thetaList(5)=sign(HingeVec(5,:)*cross(LenVec(4,:)',LenVec(5,:)'))*...
              acos((LenVec(4,:)*LenVec(5,:)')/norm(LenVec(4,:))/norm(LenVec(5,:)));
    thetaList(6)=sign(HingeVec(6,:)*cross(LenVec(5,:)',LenVec(6,:)'))*...
              acos((LenVec(5,:)*LenVec(6,:)')/norm(LenVec(5,:))/norm(LenVec(6,:)));

    alphaList(1)=sign(LenVec(1,:)*cross(HingeVec(1,:)',HingeVec(2,:)'))*...
                 acos((HingeVec(1,:)*HingeVec(2,:)')/norm(HingeVec(1,:))/norm(HingeVec(2,:)));
    alphaList(2)=sign(LenVec(2,:)*cross(HingeVec(2,:)',HingeVec(3,:)'))*...
                 acos((HingeVec(2,:)*HingeVec(3,:)')/norm(HingeVec(2,:))/norm(HingeVec(3,:)));
    alphaList(3)=sign(LenVec(3,:)*cross(HingeVec(3,:)',HingeVec(4,:)'))*...
                 acos((HingeVec(3,:)*HingeVec(4,:)')/norm(HingeVec(3,:))/norm(HingeVec(4,:)));
    alphaList(4)=sign(LenVec(4,:)*cross(HingeVec(4,:)',HingeVec(5,:)'))*...
                 acos((HingeVec(4,:)*HingeVec(5,:)')/norm(HingeVec(4,:))/norm(HingeVec(5,:)));
    alphaList(5)=sign(LenVec(5,:)*cross(HingeVec(5,:)',HingeVec(6,:)'))*...
                 acos((HingeVec(5,:)*HingeVec(6,:)')/norm(HingeVec(5,:))/norm(HingeVec(6,:)));
    alphaList(6)=sign(LenVec(6,:)*cross(HingeVec(6,:)',HingeVec(1,:)'))*...
                 acos((HingeVec(6,:)*HingeVec(1,:)')/norm(HingeVec(6,:))/norm(HingeVec(1,:)));

    dhPara=[lenList;alphaList;offsetList;thetaList;SlipDistO;SlipDistP];
end

function dhPara=Nodes2DH_4R(NodesList)
    OHList=NodesList(1:4,:); PHList=NodesList(5:8,:);
    for i=1:(size(OHList,1)-1)
        [PPerp1,PPerp2]=linePerpToTwoSkewLines(OHList(i,:)',PHList(i,:)',...
                                               OHList(i+1,:)',PHList(i+1,:)');
        PPerpList([i+4,i+1],:)=[PPerp1';PPerp2'];
    end
    [PPerp1,PPerp2]=linePerpToTwoSkewLines(OHList(4,:)',PHList(4,:)',...
                                           OHList(1,:)',PHList(1,:)');
    PPerpList([8,1],:)=[PPerp1';PPerp2'];
    OList=PPerpList(1:4,:); PList=PPerpList(5:8,:);

    for i=1:size(OHList,1)
        SlipDistO(i)=norm(OHList(i,:)-OList(i,:));
        SlipDistP(i)=norm(PHList(i,:)-PList(i,:));
    end

    HingeVec=PHList-OHList; HingeVec_=PList-OList;
    for i=1:size(HingeVec,1)
        offsetList(i)=norm(HingeVec_(i,:));
        HingeVec(i,:)=HingeVec(i,:)/norm(HingeVec(i,:));
    end

    LenVec=OList([2:4],:)-PList([1:3],:); LenVec=[LenVec;OList(1,:)-PList(4,:)];
    for i=1:size(LenVec,1)
        lenList(i)=norm(LenVec(i,:));
        LenVec(i,:)=LenVec(i,:)/norm(LenVec(i,:));
    end

    thetaList(1)=sign(HingeVec(1,:)*cross(LenVec(4,:)',LenVec(1,:)'))*...
              acos((LenVec(4,:)*LenVec(1,:)')/norm(LenVec(4,:))/norm(LenVec(1,:)));
    thetaList(2)=sign(HingeVec(2,:)*cross(LenVec(1,:)',LenVec(2,:)'))*...
              acos((LenVec(1,:)*LenVec(2,:)')/norm(LenVec(1,:))/norm(LenVec(2,:)));
    thetaList(3)=sign(HingeVec(3,:)*cross(LenVec(2,:)',LenVec(3,:)'))*...
              acos((LenVec(2,:)*LenVec(3,:)')/norm(LenVec(2,:))/norm(LenVec(3,:)));
    thetaList(4)=sign(HingeVec(4,:)*cross(LenVec(3,:)',LenVec(4,:)'))*...
              acos((LenVec(3,:)*LenVec(4,:)')/norm(LenVec(3,:))/norm(LenVec(4,:)));

    alphaList(1)=sign(LenVec(1,:)*cross(HingeVec(1,:)',HingeVec(2,:)'))*...
                 acos((HingeVec(1,:)*HingeVec(2,:)')/norm(HingeVec(1,:))/norm(HingeVec(2,:)));
    alphaList(2)=sign(LenVec(2,:)*cross(HingeVec(2,:)',HingeVec(3,:)'))*...
                 acos((HingeVec(2,:)*HingeVec(3,:)')/norm(HingeVec(2,:))/norm(HingeVec(3,:)));
    alphaList(3)=sign(LenVec(3,:)*cross(HingeVec(3,:)',HingeVec(4,:)'))*...
                 acos((HingeVec(3,:)*HingeVec(4,:)')/norm(HingeVec(3,:))/norm(HingeVec(4,:)));
    alphaList(4)=sign(LenVec(4,:)*cross(HingeVec(4,:)',HingeVec(1,:)'))*...
                 acos((HingeVec(4,:)*HingeVec(1,:)')/norm(HingeVec(4,:))/norm(HingeVec(1,:)));

    dhPara=[lenList;alphaList;offsetList;thetaList;SlipDistO;SlipDistP];
end

function [p1s,p2s] = linePerpToTwoSkewLines(p11,p12,p21,p22)

    d1=p12-p11; d1=d1/norm(d1); d2=p22-p21; d2=d2/norm(d2);
    d1x=d1(1);  d1y=d1(2);  d1z=d1(3); d2x=d2(1);  d2y=d2(2);  d2z=d2(3);

    d3 = cross(d1,d2);  d3 = d3/norm(d3);
    d3x=d3(1);  d3y=d3(2);  d3z=d3(3);

    p11x=p11(1);  p11y=p11(2);  p11z=p11(3);    p21x=p21(1);  p21y=p21(2);  p21z=p21(3);

    t1=(d2z*d3y*(p11x - p21x) + d2y*d3z*(-p11x + p21x) +...
        d2x*d3z*(p11y - p21y) + d2z*d3x*(-p11y + p21y) +...
        d2y*d3x*(p11z - p21z) + d2x*d3y*(-p11z + p21z))/...
        (-d1z*d2y*d3x + d1y*d2z*d3x + d1z*d2x*d3y -...
          d1x*d2z*d3y - d1y*d2x*d3z + d1x*d2y*d3z);
    t2=(d1z*d3y*(p11x - p21x) + d1y*d3z*(-p11x + p21x) +...
        d1x*d3z*(p11y - p21y) + d1z*d3x*(-p11y + p21y) +...
        d1y*d3x*(p11z - p21z) + d1x*d3y*(-p11z + p21z))/...
        (-d1z*d2y*d3x + d1y*d2z*d3x + d1z*d2x*d3y -...
          d1x*d2z*d3y - d1y*d2x*d3z + d1x*d2y*d3z);

    p1s=p11+t1*d1;  p2s=p21+t2*d2;
end

function dhPara=Nodes2DH(NodesList,lenList,alphaList,offsetList)
    vecHinge1=NodesList(5,:)-NodesList(1,:); vecHinge1=vecHinge1'/norm(vecHinge1);
    vecHinge2=NodesList(6,:)-NodesList(2,:); vecHinge2=vecHinge2'/norm(vecHinge2);
    vecHinge3=NodesList(7,:)-NodesList(3,:); vecHinge3=vecHinge3'/norm(vecHinge3);
    vecHinge4=NodesList(8,:)-NodesList(4,:); vecHinge4=vecHinge4'/norm(vecHinge4);

    CList=1/2*(NodesList(1:4,:)+NodesList(5:8,:));
    OList=CList-offsetList'/2.*[vecHinge1';vecHinge2';vecHinge3';vecHinge4'];
    PList=CList+offsetList'/2.*[vecHinge1';vecHinge2';vecHinge3';vecHinge4'];

    vec12=OList(2,:)-PList(1,:); vec12=vec12/lenList(1);
    vec23=OList(3,:)-PList(2,:); vec23=vec23/lenList(2);
    vec34=OList(4,:)-PList(3,:); vec34=vec34/lenList(3);
    vec41=OList(1,:)-PList(4,:); vec41=vec41/lenList(4);

    theta1=sign(vecHinge1'*cross(vec41',vec12'))*acos((vec41*vec12')/norm(vec41)/norm(vec12));
    theta2=sign(vecHinge2'*cross(vec12',vec23'))*acos((vec12*vec23')/norm(vec12)/norm(vec23));
    theta3=sign(vecHinge3'*cross(vec23',vec34'))*acos((vec23*vec34')/norm(vec23)/norm(vec34));
    theta4=sign(vecHinge4'*cross(vec34',vec41'))*acos((vec34*vec41')/norm(vec34)/norm(vec41));

    dhPara=[lenList;alphaList;offsetList;theta1,theta2,theta3,theta4];
end

function plot6RDH(points,figureTitle,color)
    topoBars=[1,7;7,2;2,8;8,3;3,9;9,4;4,10;10,5;5,11;11,6;6,12;12,1];
    offsetDist=norm(points(1,:)-points(2,:))/10;

    for i=1:size(points,1)/2
        plot3(points(i,1),points(i,2),points(i,3),'mo')
        hold on
        text(points(i,1),points(i,2)+offsetDist,points(i,3)+offsetDist,string(i))
        hold on
    end
    for i=size(points,1)/2+1:size(points,1)
        plot3(points(i,1),points(i,2),points(i,3),'m+')
        hold on
    end

    for i=1:2:size(topoBars,1)
        plot3([points(topoBars(i,1),1),points(topoBars(i,2),1)],...
              [points(topoBars(i,1),2),points(topoBars(i,2),2)],...
              [points(topoBars(i,1),3),points(topoBars(i,2),3)],'m--')
        hold on
    end

    for i=2:2:size(topoBars,1)
        plot3([points(topoBars(i,1),1),points(topoBars(i,2),1)],...
              [points(topoBars(i,1),2),points(topoBars(i,2),2)],...
              [points(topoBars(i,1),3),points(topoBars(i,2),3)],'m')
        hold on
    end

    xlabel('X')
    ylabel('Y')
    zlabel('Z')
    axis equal
    title(figureTitle)
end

function plot6RStruc(points,figureTitle,color)
    topoBarStrucTetra=[1,7,2,8;2,8,3,9;3,9,4,10;4,10,5,11;5,11,6,12;6,12,1,7];

    tetramesh(topoBarStrucTetra,points,'FaceColor',color,'FaceAlpha',0.2,'EdgeColor','k')
    hold on

    for i=1:size(points,1)/2
        plot3(points(i,1),points(i,2),points(i,3),'ko')
        hold on
        text(points(i,1),points(i,2),points(i,3)+0.05,'O'+string(i));
        hold on
    end

    xlabel('X')
    ylabel('Y')
    zlabel('Z')
    axis equal
    title(figureTitle)
end

function plot4RFrame(points,axisVecNorm,figureTitle,color)
    offsetDist=norm(points(1,:)-points(2,:))/15;
    topoBars=[1,2;2,3;3,4;4,1];

    for i=1:size(points,1)
        pointsEnd(i,:,1)=points(i,:)+axisVecNorm(i,:)*offsetDist;
        pointsEnd(i,:,2)=points(i,:)-axisVecNorm(i,:)*offsetDist;
    end

    for i=1:size(topoBars,1)
        plot3([points(topoBars(i,1),1),points(topoBars(i,2),1)],...
              [points(topoBars(i,1),2),points(topoBars(i,2),2)],...
              [points(topoBars(i,1),3),points(topoBars(i,2),3)],color)
        hold on
    end

    for i=1:size(points,1)
        plot3(points(i,1),points(i,2),points(i,3),'ko')
        hold on
        text(points(i,1),points(i,2),points(i,3)+offsetDist,string(i))
        hold on
    end

    for i=1:size(pointsEnd,1)
        plot3([points(i,1),pointsEnd(i,1,1)],[points(i,2),pointsEnd(i,2,1)],...
              [points(i,3),pointsEnd(i,3,1)],'r--'); hold on;
        plot3([points(i,1),pointsEnd(i,1,2)],[points(i,2),pointsEnd(i,2,2)],...
              [points(i,3),pointsEnd(i,3,2)],'b--'); hold on;
    end

    xlabel('X')
    ylabel('Y')
    zlabel('Z')
    axis equal
    title(figureTitle)
end

function plot4RDH(points,figureTitle,color)
    offsetDist=norm(points(1,:)-points(2,:))/15;
    topoBars=[1,5;5,2;2,6;6,3;3,7;7,4;4,8;8,1];

    pointsDO=points(1:4,:); pointsDP=points(5:8,:);

    for i=1:size(pointsDO,1)
        plot3(pointsDO(i,1),pointsDO(i,2),pointsDO(i,3),'ko')
        hold on
%        text(pointsDO(i,1),pointsDO(i,2),pointsDO(i,3)+offsetDist,string(i))
        hold on
    end

    for i=1:size(pointsDP,1)
        plot3(pointsDP(i,1),pointsDP(i,2),pointsDP(i,3),'k+')
        hold on
    end

    for i=2:2:size(topoBars,1)
        plot3([points(topoBars(i,1),1),points(topoBars(i,2),1)],...
              [points(topoBars(i,1),2),points(topoBars(i,2),2)],...
              [points(topoBars(i,1),3),points(topoBars(i,2),3)],color)
        hold on
    end
    for i=1:2:size(topoBars,1)
        plot3([points(topoBars(i,1),1),points(topoBars(i,2),1)],...
              [points(topoBars(i,1),2),points(topoBars(i,2),2)],...
              [points(topoBars(i,1),3),points(topoBars(i,2),3)],'k--')
        hold on
    end

    xlabel('X')
    ylabel('Y')
    zlabel('Z')
    axis equal
    title(figureTitle)
end

function plot4RStruc(points,figureTitle,color)
%    topoTetra=[1,5,2,6;2,6,3,7;3,7,4,8;4,8,1,5];
    topoTetra=[1,5,2,6;2,6,3,7;3,7,4,8];

    offsetDist=norm(points(1,:)-points(2,:))/15;

    tetramesh(topoTetra,points,'FaceColor',color,'FaceAlpha',0.2,'EdgeColor','k');
    hold on
    tetramesh([4,8,1,5],points,'FaceColor',color,'FaceAlpha',0.2,'EdgeColor','k');
    hold on

    for i=1:size(points,1)/2
        plot3(points(i,1),points(i,2),points(i,3),'ko')
        hold on
        text(points(i,1),points(i,2),points(i,3)+offsetDist,'O'+string(i));
        hold on
    end
%    for i=1+size(points,1)/2:size(points,1)
%        text(points(i,1),points(i,2),points(i,3)+offsetDist,'P'+string(i-size(points,1)/2));
%        hold on
%    end

    xlabel('X')
    ylabel('Y')
    zlabel('Z')
    axis equal
    title(figureTitle)
end

function [pointsDO,pointsDP,pointsSO,pointsSP]=form4RStruc4(lVars,alphaVars,offsetVars,...
                                                            slipEdgeVars,thetaVars,lenHinge)

    l12=lVars(1);    l23=lVars(2);    l34=lVars(3);   l41=lVars(4);
    alpha12=alphaVars(1);   alpha23=alphaVars(2);  alpha34=alphaVars(3);
    alpha41=alphaVars(4);
    offset1=offsetVars(1);  offset2=offsetVars(2);   offset3=offsetVars(3);
    offset4=offsetVars(4);
    slipEdgeC1=slipEdgeVars(1);   slipEdgeC2=slipEdgeVars(2);
    slipEdgeC3=slipEdgeVars(3);   slipEdgeC4=slipEdgeVars(4);
    theta1=thetaVars(1);  theta2=thetaVars(2);  theta3=thetaVars(3);
    theta4=thetaVars(4);

    % P1
    O1=[0;0;0];
    sys1X=[1;0;0]; sys1Z=[0;0;1];
    p1=O1+offset1*sys1Z;
    vec12=rotawithNormVec(sys1X,sys1Z,theta1);
    C1=1/2*(O1+p1)+slipEdgeC1*sys1Z;;

    % P2
    O2=p1+l12*vec12;
    sys2X=vec12;   sys2Z=rotawithNormVec(sys1Z,sys2X,alpha12);
    p2=O2+offset2*sys2Z;
    vec23=rotawithNormVec(sys2X,sys2Z,theta2);
    C2=1/2*(O2+p2)+slipEdgeC2*sys2Z;

    % P3
    O3=p2+l23*vec23;
    sys3X=vec23;   sys3Z=rotawithNormVec(sys2Z,sys3X,alpha23);
    p3=O3+offset3*sys3Z;
    vec34=rotawithNormVec(sys3X,sys3Z,theta3);
    C3=1/2*(O3+p3)+slipEdgeC3*sys3Z;

    % P4
    O4=p3+l34*vec34;
    sys4X=vec34;   sys4Z=rotawithNormVec(sys3Z,sys4X,alpha34);
    p4=O4+offset4*sys4Z;
    vec41=rotawithNormVec(sys4X,sys4Z,theta4);
    C4=1/2*(O4+p4)+slipEdgeC4*sys4Z;

%    lenHinge=mean(lVars);
%    lenHinge=2; % Follow the standarxdOCM, Value=4. Modified at 2023.04.02.
                 % For specific 6R, Value=2. Modified at 2024.06.24.
    O1H=C1-lenHinge/2*sys1Z;    p1H=C1+lenHinge/2*sys1Z;
    O2H=C2-lenHinge/2*sys2Z;    p2H=C2+lenHinge/2*sys2Z;
    O3H=C3-lenHinge/2*sys3Z;    p3H=C3+lenHinge/2*sys3Z;
    O4H=C4-lenHinge/2*sys4Z;    p4H=C4+lenHinge/2*sys4Z;

    pointsDO=[O1';O2';O3';O4'];
    pointsDP=[p1';p2';p3';p4'];
    pointsSO=[O1H';O2H';O3H';O4H'];
    pointsSP=[p1H';p2H';p3H';p4H'];
end

function [pointsDO,pointsDP,pointsSO,pointsSP]=form4RStruc3(lVars,alphaVars,offsetVars,...
                                                            slipEdgeVars,thetaVars)

    l12=lVars(1);    l23=lVars(2);    l34=lVars(3);   l41=lVars(4);
    alpha12=alphaVars(1);   alpha23=alphaVars(2);  alpha34=alphaVars(3);
    alpha41=alphaVars(4);
    offset1=offsetVars(1);  offset2=offsetVars(2);   offset3=offsetVars(3);
    offset4=offsetVars(4);
    slipEdgeC1=slipEdgeVars(1);   slipEdgeC2=slipEdgeVars(2);
    slipEdgeC3=slipEdgeVars(3);   slipEdgeC4=slipEdgeVars(4);
    theta1=thetaVars(1);  theta2=thetaVars(2);  theta3=thetaVars(3);
    theta4=thetaVars(4);

    % P1
    O1=[0;0;0];
    sys1X=[1;0;0]; sys1Z=[0;0;1];
    p1=O1+offset1*sys1Z;
    vec12=rotawithNormVec(sys1X,sys1Z,theta1);
    C1=1/2*(O1+p1);

    % P2
    O2=p1+l12*vec12;
    sys2X=vec12;   sys2Z=rotawithNormVec(sys1Z,sys2X,alpha12);
    p2=O2+offset2*sys2Z;
    vec23=rotawithNormVec(sys2X,sys2Z,theta2);
    C2=1/2*(O2+p2);

    % P3
    O3=p2+l23*vec23;
    sys3X=vec23;   sys3Z=rotawithNormVec(sys2Z,sys3X,alpha23);
    p3=O3+offset3*sys3Z;
    vec34=rotawithNormVec(sys3X,sys3Z,theta3);
    C3=1/2*(O3+p3);

    % P4
    O4=p3+l34*vec34;
    sys4X=vec34;   sys4Z=rotawithNormVec(sys3Z,sys4X,alpha34);
    p4=O4+offset4*sys4Z;
    vec41=rotawithNormVec(sys4X,sys4Z,theta4);
    C4=1/2*(O4+p4);

%    lenHinge=mean(lVars);
    lenHinge=4; % Follow the standarxdOCM, Value=4. Modified at 2023.04.02.
    O1H=C1-lenHinge /2*sys1Z;    p1H=C1+lenHinge/2*sys1Z;
    O2H=C2-lenHinge/2*sys2Z;    p2H=C2+lenHinge/2*sys2Z;
    O3H=C3-lenHinge/2*sys3Z;    p3H=C3+lenHinge/2*sys3Z;
    O4H=C4-lenHinge/2*sys4Z;    p4H=C4+lenHinge/2*sys4Z;

    pointsDO=[O1';O2';O3';O4'];
    pointsDP=[p1';p2';p3';p4'];
    pointsSO=[O1H';O2H';O3H';O4H'];
    pointsSP=[p1H';p2H';p3H';p4H'];
end

function [pointsDO,pointsDP,pointsSO,pointsSP]=form4RStruc2(lVars,alphaVars,offsetVars,...
                                                            slipEdgeVars,thetaVars)

    l12=lVars(1);    l23=lVars(2);    l34=lVars(3);   l41=lVars(4);
    alpha12=alphaVars(1);   alpha23=alphaVars(2);  alpha34=alphaVars(3);
    alpha41=alphaVars(4);
    offset1=offsetVars(1);  offset2=offsetVars(2);   offset3=offsetVars(3);
    offset4=offsetVars(4);
    slipEdgeC1=slipEdgeVars(1);   slipEdgeC2=slipEdgeVars(2);
    slipEdgeC3=slipEdgeVars(3);   slipEdgeC4=slipEdgeVars(4);
    theta1=thetaVars(1);  theta2=thetaVars(2);  theta3=thetaVars(3);
    theta4=thetaVars(4);

    % P1
    O1=[0;0;0];
    sys1X=[1;0;0]; sys1Z=[0;0;1];
    p1=O1+offset1*sys1Z;
    vec12=rotawithNormVec(sys1X,sys1Z,theta1);
    C1=O1+slipEdgeC1*sys1Z;

    % P2
    O2=p1+l12*vec12;
    sys2X=vec12;   sys2Z=rotawithNormVec(sys1Z,sys2X,alpha12);
    p2=O2+offset2*sys2Z;
    vec23=rotawithNormVec(sys2X,sys2Z,theta2);
    C2=O2+slipEdgeC2*sys2Z;

    % P3
    O3=p2+l23*vec23;
    sys3X=vec23;   sys3Z=rotawithNormVec(sys2Z,sys3X,alpha23);
    p3=O3+offset3*sys3Z;
    vec34=rotawithNormVec(sys3X,sys3Z,theta3);
    C3=O3+slipEdgeC3*sys3Z;

    % P4
    O4=p3+l34*vec34;
    sys4X=vec34;   sys4Z=rotawithNormVec(sys3Z,sys4X,alpha34);
    p4=O4+offset4*sys4Z;
    vec41=rotawithNormVec(sys4X,sys4Z,theta4);
    C4=O4+slipEdgeC4*sys4Z;

    lenHinge=1/15*(norm(C1-C2)+norm(C2-C3)+norm(C3-C4)+norm(C4-C1));
    O1H=C1-lenHinge/2*sys1Z;    p1H=C1+lenHinge/2*sys1Z;
    O2H=C2-lenHinge/2*sys2Z;    p2H=C2+lenHinge/2*sys2Z;
    O3H=C3-lenHinge/2*sys3Z;    p3H=C3+lenHinge/2*sys3Z;
    O4H=C4-lenHinge/2*sys4Z;    p4H=C4+lenHinge/2*sys4Z;

    pointsDO=[O1';O2';O3';O4'];
    pointsDP=[p1';p2';p3';p4'];
    pointsSO=[O1H';O2H';O3H';O4H'];
    pointsSP=[p1H';p2H';p3H';p4H'];
end

function [pointsDO,pointsDP,pointsSO,pointsSP]=form4RStruc(lVars,alphaVars,offsetVars,...
                                                           hingeEdgeOVars,hingeEdgePVars,...
                                                           thetaVars)

    l12=lVars(1);    l23=lVars(2);    l34=lVars(3);   l41=lVars(4);
    alpha12=alphaVars(1);   alpha23=alphaVars(2);  alpha34=alphaVars(3);
    alpha41=alphaVars(4);
    offset1=offsetVars(1);  offset2=offsetVars(2);   offset3=offsetVars(3);
    offset4=offsetVars(4);
    hingeEdgeO1=hingeEdgeOVars(1);   hingeEdgeP1=hingeEdgePVars(1);
    hingeEdgeO2=hingeEdgeOVars(2);   hingeEdgeP2=hingeEdgePVars(2);
    hingeEdgeO3=hingeEdgeOVars(3);   hingeEdgeP3=hingeEdgePVars(3);
    hingeEdgeO4=hingeEdgeOVars(4);   hingeEdgeP4=hingeEdgePVars(4);
    theta1=thetaVars(1);  theta2=thetaVars(2);  theta3=thetaVars(3);
    theta4=thetaVars(4);

    % P1
    O1=[0;0;0];
    sys1X=[1;0;0]; sys1Z=[0;0;1];
    p1=O1+offset1*sys1Z;
    vec12=rotawithNormVec(sys1X,sys1Z,theta1);
    O1H=O1+hingeEdgeO1*sys1Z;    p1H=p1+hingeEdgeP1*sys1Z;

    % P2
    O2=p1+l12*vec12;
    sys2X=vec12;   sys2Z=rotawithNormVec(sys1Z,sys2X,alpha12);
    p2=O2+offset2*sys2Z;
    vec23=rotawithNormVec(sys2X,sys2Z,theta2);
    O2H=O2+hingeEdgeO2*sys2Z;    p2H=p2+hingeEdgeP2*sys2Z;

    % P3
    O3=p2+l23*vec23;
    sys3X=vec23;   sys3Z=rotawithNormVec(sys2Z,sys3X,alpha23);
    p3=O3+offset3*sys3Z;
    vec34=rotawithNormVec(sys3X,sys3Z,theta3);
    O3H=O3+hingeEdgeO3*sys3Z;    p3H=p3+hingeEdgeP3*sys3Z;

    % P4
    O4=p3+l34*vec34;
    sys4X=vec34;   sys4Z=rotawithNormVec(sys3Z,sys4X,alpha34);
    p4=O4+offset4*sys4Z;
    vec41=rotawithNormVec(sys4X,sys4Z,theta4);
    O4H=O4+hingeEdgeO4*sys4Z;    p4H=p4+hingeEdgeP4*sys4Z;

    pointsDO=[O1';O2';O3';O4'];
    pointsDP=[p1';p2';p3';p4'];
    pointsSO=[O1H';O2H';O3H';O4H'];
    pointsSP=[p1H';p2H';p3H';p4H'];
end

function [pointsDO,pointsDP,pointsSO,pointsSP]=form6RStruc3(lVars,alphaVars,offsetVars,...
                                                            slipEdgeVars,thetaVars)

    l12=lVars(1);   l23=lVars(2);   l34=lVars(3);   l45=lVars(4);   l56=lVars(5);   l61=lVars(6);
    alpha12=alphaVars(1);   alpha23=alphaVars(2);   alpha34=alphaVars(3);
    alpha45=alphaVars(4);   alpha56=alphaVars(5);   alpha61=alphaVars(6);
    r1=offsetVars(1);   r2=offsetVars(2);   r3=offsetVars(3);   r4=offsetVars(4);
    r5=offsetVars(5);   r6=offsetVars(6);
    theta1=thetaVars(1);   theta2=thetaVars(2);   theta3=thetaVars(3);   theta4=thetaVars(4);
    theta5=thetaVars(5);   theta6=thetaVars(6);

    slipEdgeC1=slipEdgeVars(1);   slipEdgeC2=slipEdgeVars(2);   slipEdgeC3=slipEdgeVars(3);
    slipEdgeC4=slipEdgeVars(4);   slipEdgeC5=slipEdgeVars(5);   slipEdgeC6=slipEdgeVars(6);

    % P1
    O1=[0;0;0];
    sys1X=[1;0;0]; sys1Z=[0;0;1];
    p1=O1+r1*sys1Z;
    vec12=rotawithNormVec(sys1X,sys1Z,theta1);
    C1=1/2*(O1+p1)+slipEdgeC1*sys1Z;

    % P2
    O2=p1+l12*vec12;
    sys2X=vec12;   sys2Z=rotawithNormVec(sys1Z,sys2X,alpha12);
    p2=O2+r2*sys2Z;
    vec23=rotawithNormVec(sys2X,sys2Z,theta2);
    C2=1/2*(O2+p2)+slipEdgeC2*sys2Z;

    % P3
    O3=p2+l23*vec23;
    sys3X=vec23;   sys3Z=rotawithNormVec(sys2Z,sys3X,alpha23);
    p3=O3+r3*sys3Z;
    vec34=rotawithNormVec(sys3X,sys3Z,theta3);
    C3=1/2*(O3+p3)+slipEdgeC3*sys3Z;

    % P4
    O4=p3+l34*vec34;
    sys4X=vec34;   sys4Z=rotawithNormVec(sys3Z,sys4X,alpha34);
    p4=O4+r4*sys4Z;
    vec45=rotawithNormVec(sys4X,sys4Z,theta4);
    C4=1/2*(O4+p4)+slipEdgeC4*sys4Z;

    % P5
    O5=p4+l45*vec45;
    sys5X=vec45;   sys5Z=rotawithNormVec(sys4Z,sys5X,alpha45);
    p5=O5+r5*sys5Z;
    vec56=rotawithNormVec(sys5X,sys5Z,theta5);
    C5=1/2*(O5+p5)+slipEdgeC5*sys5Z;

    % P6
    O6=p5+l56*vec56;
    sys6X=vec56;   sys6Z=rotawithNormVec(sys5Z,sys6X,alpha56);
    p6=O6+r6*sys6Z;
    vec61=rotawithNormVec(sys6X,sys6Z,theta6);
    C6=1/2*(O6+p6)+slipEdgeC6*sys6Z;

%    lenHinge=mean(lVars);
    lenHinge=5;
    O1H=C1-lenHinge/2*sys1Z;    p1H=C1+lenHinge/2*sys1Z;
    O2H=C2-lenHinge/2*sys2Z;    p2H=C2+lenHinge/2*sys2Z;
    O3H=C3-lenHinge/2*sys3Z;    p3H=C3+lenHinge/2*sys3Z;
    O4H=C4-lenHinge/2*sys4Z;    p4H=C4+lenHinge/2*sys4Z;
    O5H=C5-lenHinge/2*sys5Z;    p5H=C5+lenHinge/2*sys5Z;
    O6H=C6-lenHinge/2*sys6Z;    p6H=C6+lenHinge/2*sys6Z;

    pointsDO=[O1';O2';O3';O4';O5';O6'];
    pointsDP=[p1';p2';p3';p4';p5';p6'];
    pointsSO=[O1H';O2H';O3H';O4H';O5H';O6H'];
    pointsSP=[p1H';p2H';p3H';p4H';p5H';p6H'];
end

function [pointsDO,pointsDP,pointsSO,pointsSP]=form6RStruc2(lVars,alphaVars,offsetVars,...
                                                            slipEdgeVars,thetaVars)

    l12=lVars(1);   l23=lVars(2);   l34=lVars(3);   l45=lVars(4);   l56=lVars(5);   l61=lVars(6);
    alpha12=alphaVars(1);   alpha23=alphaVars(2);   alpha34=alphaVars(3);
    alpha45=alphaVars(4);   alpha56=alphaVars(5);   alpha61=alphaVars(6);
    r1=offsetVars(1);   r2=offsetVars(2);   r3=offsetVars(3);   r4=offsetVars(4);
    r5=offsetVars(5);   r6=offsetVars(6);
    theta1=thetaVars(1);   theta2=thetaVars(2);   theta3=thetaVars(3);   theta4=thetaVars(4);
    theta5=thetaVars(5);   theta6=thetaVars(6);

    slipEdgeC1=slipEdgeVars(1);   slipEdgeC2=slipEdgeVars(2);   slipEdgeC3=slipEdgeVars(3);   
    slipEdgeC4=slipEdgeVars(4);   slipEdgeC5=slipEdgeVars(5);   slipEdgeC6=slipEdgeVars(6);

    % P1
    O1=[0;0;0];
    sys1X=[1;0;0]; sys1Z=[0;0;1];
    p1=O1+r1*sys1Z;
    vec12=rotawithNormVec(sys1X,sys1Z,theta1);
    C1=1/2*(O1+p1);

    % P2
    O2=p1+l12*vec12;
    sys2X=vec12;   sys2Z=rotawithNormVec(sys1Z,sys2X,alpha12);
    p2=O2+r2*sys2Z;
    vec23=rotawithNormVec(sys2X,sys2Z,theta2);
    C2=1/2*(O2+p2);

    % P3
    O3=p2+l23*vec23;
    sys3X=vec23;   sys3Z=rotawithNormVec(sys2Z,sys3X,alpha23);
    p3=O3+r3*sys3Z;
    vec34=rotawithNormVec(sys3X,sys3Z,theta3);
    C3=1/2*(O3+p3);

    % P4
    O4=p3+l34*vec34;
    sys4X=vec34;   sys4Z=rotawithNormVec(sys3Z,sys4X,alpha34);
    p4=O4+r4*sys4Z;
    vec45=rotawithNormVec(sys4X,sys4Z,theta4);
    C4=1/2*(O4+p4);

    % P5
    O5=p4+l45*vec45;
    sys5X=vec45;   sys5Z=rotawithNormVec(sys4Z,sys5X,alpha45);
    p5=O5+r5*sys5Z;
    vec56=rotawithNormVec(sys5X,sys5Z,theta5);
    C5=1/2*(O5+p5);

    % P6
    O6=p5+l56*vec56;
    sys6X=vec56;   sys6Z=rotawithNormVec(sys5Z,sys6X,alpha56);
    p6=O6+r6*sys6Z;
    vec61=rotawithNormVec(sys6X,sys6Z,theta6);
    C6=1/2*(O6+p6);

%    lenHinge=mean(lVars);
    lenHinge=6; % Modified at 2023.04.02.
    O1H=C1-lenHinge/2*sys1Z;    p1H=C1+lenHinge/2*sys1Z;
    O2H=C2-lenHinge/2*sys2Z;    p2H=C2+lenHinge/2*sys2Z;
    O3H=C3-lenHinge/2*sys3Z;    p3H=C3+lenHinge/2*sys3Z;
    O4H=C4-lenHinge/2*sys4Z;    p4H=C4+lenHinge/2*sys4Z;
    O5H=C5-lenHinge/2*sys5Z;    p5H=C5+lenHinge/2*sys5Z;
    O6H=C6-lenHinge/2*sys6Z;    p6H=C6+lenHinge/2*sys6Z;

    pointsDO=[O1';O2';O3';O4';O5';O6'];
    pointsDP=[p1';p2';p3';p4';p5';p6'];
    pointsSO=[O1H';O2H';O3H';O4H';O5H';O6H'];
    pointsSP=[p1H';p2H';p3H';p4H';p5H';p6H'];
end

function [pointsDO,pointsDP,pointsSO,pointsSP]=form6RStruc(lVars,alphaVars,offsetVars,...
                                                           hingeEdgeOVars,hingeEdgePVars,...
                                                           thetaVars)
    l12=lVars(1);   l23=lVars(2);   l34=lVars(3);   l45=lVars(4);   l56=lVars(5);   l61=lVars(6);
    alpha12=alphaVars(1);   alpha23=alphaVars(2);   alpha34=alphaVars(3);
    alpha45=alphaVars(4);   alpha56=alphaVars(5);   alpha61=alphaVars(6);
    r1=offsetVars(1);   r2=offsetVars(2);   r3=offsetVars(3);   r4=offsetVars(4);
    r5=offsetVars(5);   r6=offsetVars(6);
    theta1=thetaVars(1);   theta2=thetaVars(2);   theta3=thetaVars(3);   theta4=thetaVars(4);
    theta5=thetaVars(5);   theta6=thetaVars(6);

    hingeEdgeO1=hingeEdgeOVars(1);   hingeEdgeP1=hingeEdgePVars(1);
    hingeEdgeO2=hingeEdgeOVars(2);   hingeEdgeP2=hingeEdgePVars(2);
    hingeEdgeO3=hingeEdgeOVars(3);   hingeEdgeP3=hingeEdgePVars(3);
    hingeEdgeO4=hingeEdgeOVars(4);   hingeEdgeP4=hingeEdgePVars(4);
    hingeEdgeO5=hingeEdgeOVars(5);   hingeEdgeP5=hingeEdgePVars(5);
    hingeEdgeO6=hingeEdgeOVars(6);   hingeEdgeP6=hingeEdgePVars(6);

    % P1
    O1=[0;0;0];
    sys1X=[1;0;0]; sys1Z=[0;0;1];
    p1=O1+r1*sys1Z;
    vec12=rotawithNormVec(sys1X,sys1Z,theta1);
    O1H=O1+hingeEdgeO1*sys1Z;    p1H=p1+hingeEdgeP1*sys1Z;

    % P2
    O2=p1+l12*vec12;
    sys2X=vec12;   sys2Z=rotawithNormVec(sys1Z,sys2X,alpha12);
    p2=O2+r2*sys2Z;
    vec23=rotawithNormVec(sys2X,sys2Z,theta2);
    O2H=O2+hingeEdgeO2*sys2Z;    p2H=p2+hingeEdgeP2*sys2Z;

    % P3
    O3=p2+l23*vec23;
    sys3X=vec23;   sys3Z=rotawithNormVec(sys2Z,sys3X,alpha23);
    p3=O3+r3*sys3Z;
    vec34=rotawithNormVec(sys3X,sys3Z,theta3);
    O3H=O3+hingeEdgeO3*sys3Z;    p3H=p3+hingeEdgeP3*sys3Z;

    % P4
    O4=p3+l34*vec34;
    sys4X=vec34;   sys4Z=rotawithNormVec(sys3Z,sys4X,alpha34);
    p4=O4+r4*sys4Z;
    vec45=rotawithNormVec(sys4X,sys4Z,theta4);
    O4H=O4+hingeEdgeO4*sys4Z;    p4H=p4+hingeEdgeP4*sys4Z;

    % P5
    O5=p4+l45*vec45;
    sys5X=vec45;   sys5Z=rotawithNormVec(sys4Z,sys5X,alpha45);
    p5=O5+r5*sys5Z;
    vec56=rotawithNormVec(sys5X,sys5Z,theta5);
    O5H=O5+hingeEdgeO5*sys5Z;    p5H=p5+hingeEdgeP5*sys5Z;

    % P6
    O6=p5+l56*vec56;
    sys6X=vec56;   sys6Z=rotawithNormVec(sys5Z,sys6X,alpha56);
    p6=O6+r6*sys6Z;
    vec61=rotawithNormVec(sys6X,sys6Z,theta6);
    O6H=O6+hingeEdgeO6*sys6Z;    p6H=p6+hingeEdgeP6*sys6Z;

    pointsDO=[O1';O2';O3';O4';O5';O6'];
    pointsDP=[p1';p2';p3';p4';p5';p6'];
    pointsSO=[O1H';O2H';O3H';O4H';O5H';O6H'];
    pointsSP=[p1H';p2H';p3H';p4H';p5H';p6H'];
end

function vec_=rotawithNormVec(vec,vecN,theta)
    if abs(vec'*vecN)>1e-12
        vec_=[0;0;0];
        error('ERROR in rotawithNormVec: Vectors NOT Orthogonal')
    else
        vecN=vecN/norm(vecN);
        vec_=cos(theta)*vec+(1-cos(theta))*(vecN'*vec)*vecN+sin(theta)*cross(vecN,vec);
        vec_=vec_/norm(vec_);
    end
end

function vec_=rotawithNormVec2(vec,vecN,theta)
    vecN=vecN/norm(vecN);
    vec_=cos(theta)*vec+(1-cos(theta))*(vecN'*vec)*vecN+sin(theta)*cross(vecN,vec);
end

function mat=transMatDH(theta,alpha,lenBar,offset,type)
    if type=='DES'
        mat=[cos(theta),-cos(alpha)*sin(theta), sin(alpha)*sin(theta),lenBar*cos(theta);...
             sin(theta), cos(alpha)*cos(theta),-sin(alpha)*cos(theta),lenBar*sin(theta);...
             0,sin(alpha),cos(alpha),offset;...
             0,0,0,1];
    elseif type=='ASC'
        mat=[ cos(theta),            sin(theta),           0,         -lenBar;
             -cos(alpha)*sin(theta), cos(alpha)*cos(theta),sin(alpha),-offset*sin(alpha);...
              sin(alpha)*sin(theta),-sin(alpha)*cos(theta),cos(alpha),-offset*cos(alpha);...
              0,0,0,1];
    end
end

function EQUIL=eqtr3m4Bars(NODE,ELEM)

    [nnode,var]=size(NODE);
    if (var ~= 6),
       error('ERROR in EQTR3: NODE matrix of incorrect size')
    end
    [nelem,~]=size(ELEM);

    icount=0;
    for i=1:nnode
        for j=1:3
            if (NODE(i,j+3) == 0),
               icount=icount+1;
               ROWNO(i,j)=icount;
            else
               ROWNO(i,j)=0;
            end
        end
    end

    ndof=icount;
    EQUIL=zeros(ndof,nelem);
    icol=0;
    for ielem=1:nelem
        icol=icol+1;
        C=[NODE(ELEM(ielem,1),1:3),NODE(ELEM(ielem,2),1:3)];
        len=sqrt((C(1)-C(4))^2+(C(2)-C(5))^2+(C(3)-C(6))^2);
        x=(C(1)-C(4))/len;
        y=(C(2)-C(5))/len;
        z=(C(3)-C(6))/len;
        EQ1=[x y z -x -y -z];
        ii=0;
        for i=1:2
            for j=1:3
                ii=ii+1;
                irow=ROWNO(ELEM(ielem,i),j);
                if (irow > 0)
                   EQUIL(irow,icol)=EQ1(ii);
                end
            end
        end
    end
end

function eValStiff=calStiff4R(points,indexFixnodes,K)
    topoLink=[1,5;2,6;3,7;4,8;...
              1,2;1,6;5,2;5,6;...
              2,3;2,7;3,6;6,7;...
              3,4;3,8;4,7;7,8;...
              1,4;4,5;1,8;5,8];
    matStiff=calStiffMat(points,topoLink,indexFixnodes,K);
    eValStiff=min(eig(matStiff));
end

function [DoF,svdResult]=calDOF4R(points,indexFixnodes)
    topoLink=[1,5;2,6;3,7;4,8;...
              1,2;1,6;5,2;5,6;...
              2,3;2,7;3,6;6,7;...
              3,4;3,8;4,7;7,8;...
              1,4;4,5;1,8;5,8];
    indexFixnodes=reshape(indexFixnodes,[],1);
    indexFixnodes=[indexFixnodes,ones(size(indexFixnodes,1),3)];

    points=[points,zeros(size(points,1),3)];
    for i=1:size(indexFixnodes,1)
        index=indexFixnodes(i,1);
        points(index,4:6)=indexFixnodes(i,2:4);
    end

    Matrix_H=eqtr3m4Bars(points,topoLink);
    cBar=Matrix_H';
    cBar_=[];
    for ielem=1:size(topoLink,1)
        index1=topoLink(ielem,1);
        index2=topoLink(ielem,2);
        if ismember(index1,indexFixnodes(:,1)) & ismember(index2,indexFixnodes(:,1))
            continue
        else
            cBar_=[cBar_;cBar(ielem,:)];
        end
    end

    svdResult=svd(cBar_);
    DoF=size(null(cBar_),2);
end

function eValStiff=calStiff6R(points,indexFixnodes,K)
    topoLink=[];topoBricardTetra=[1,7,2,8;2,8,3,9;3,9,4,10;4,10,5,11;5,11,6,12;6,12,1,7];
    for i=1:size(topoBricardTetra,1)
        topoLink=[topoLink;topoBricardTetra(i,1),topoBricardTetra(i,3);...
                           topoBricardTetra(i,1),topoBricardTetra(i,4);...
                           topoBricardTetra(i,2),topoBricardTetra(i,3);...
                           topoBricardTetra(i,2),topoBricardTetra(i,4)];
    end
    topoLink=[topoLink;topoBricardTetra(:,1:2)];

    matStiff=calStiffMat(points,topoLink,indexFixnodes,K);
    eValStiff=min(eig(matStiff));
end

function [DoF,svdResult]=calDOF6R(points,indexFixnodes)
    topoLink=[];topoBricardTetra=[1,7,2,8;2,8,3,9;3,9,4,10;4,10,5,11;5,11,6,12;6,12,1,7];
    for i=1:size(topoBricardTetra,1)
        topoLink=[topoLink;topoBricardTetra(i,1),topoBricardTetra(i,3);...
                                           topoBricardTetra(i,1),topoBricardTetra(i,4);...
                                           topoBricardTetra(i,2),topoBricardTetra(i,3);...
                                           topoBricardTetra(i,2),topoBricardTetra(i,4)];
    end
    topoLink=[topoLink;topoBricardTetra(:,1:2)];

    indexFixnodes=reshape(indexFixnodes,[],1);
    indexFixnodes=[indexFixnodes,ones(size(indexFixnodes,1),3)];

    points=[points,zeros(size(points,1),3)];
    for i=1:size(indexFixnodes,1)
        index=indexFixnodes(i,1);
        points(index,4:6)=indexFixnodes(i,2:4);
    end

    Matrix_H=eqtr3m4Bars(points,topoLink);
    cBar=Matrix_H';
    cBar_=[];
    for ielem=1:size(topoLink,1)
        index1=topoLink(ielem,1);
        index2=topoLink(ielem,2);
        if ismember(index1,indexFixnodes(:,1)) & ismember(index2,indexFixnodes(:,1))
            continue
        else
            cBar_=[cBar_;cBar(ielem,:)];
        end
    end

    svdResult=svd(cBar_);
    DoF=size(null(cBar_),2);
end

function [DoF,svdResult]=calDOF(points,topoLink,indexFixnodes)

    indexFixnodes=reshape(indexFixnodes,[],1);
    indexFixnodes=[indexFixnodes,ones(size(indexFixnodes,1),3)];

    points=[points,zeros(size(points,1),3)];
    for i=1:size(indexFixnodes,1)
        index=indexFixnodes(i,1);
        points(index,4:6)=indexFixnodes(i,2:4);
    end

    Matrix_H=eqtr3m4Bars(points,topoLink);
    cBar=Matrix_H';
    cBar_=[];
    for ielem=1:size(topoLink,1)
        index1=topoLink(ielem,1);
        index2=topoLink(ielem,2);
        if ismember(index1,indexFixnodes(:,1)) & ismember(index2,indexFixnodes(:,1))
            continue
        else
            cBar_=[cBar_;cBar(ielem,:)];
        end
    end

    svdResult=svd(cBar_);
    DoF=size(null(cBar_),2);
end

function globalCoord=mapGlobal(localCoord,localSystem,typeSystem)

    if typeSystem=='1'
        O =localSystem(1,:)';
        OX=(localSystem(2,:)'-localSystem(1,:)')/norm(localSystem(2,:)'-localSystem(1,:)');
        OZ=cross(localSystem(2,:)'-localSystem(1,:)',localSystem(3,:)'-localSystem(1,:)');
        OZ=OZ/norm(OZ);
        OY=cross(OZ,OX);

        % globalCoord=localCoord(1,:)*OX+localCoord(2,:)*OY+localCoord(3,:)*OZ+O;
        globalCoord=[OX,OY,OZ]*localCoord+O;

    elseif typeSystem=='2'
        O =localSystem(1,:)';
        thetaX=localSystem(2,1); thetaY=localSystem(2,2);
        thetaZ=localSystem(2,3);

        %% Calculate the coordinates of BODY under the global system
        rotaMatx=[1, 0, 0; 0, cos(thetaX),-sin(thetaX); 0, sin(thetaX), cos(thetaX)];
        rotaMaty=[cos(thetaY), 0, sin(thetaY); 0, 1, 0;-sin(thetaY), 0, cos(thetaY)];
        rotaMatz=[cos(thetaZ),-sin(thetaZ),0; sin(thetaZ), cos(thetaZ),0; 0, 0, 1];

        rotaMat=rotaMatz*rotaMaty*rotaMatx;

        globalCoord=rotaMat*localCoord+O;

    elseif typeSystem=='-1' % Mode Reverse
        globalCoord=localCoord;

        O =localSystem(1,:)';
        OX=(localSystem(2,:)'-localSystem(1,:)')/norm(localSystem(2,:)'-localSystem(1,:)');
        OZ=cross(localSystem(2,:)'-localSystem(1,:)',localSystem(3,:)'-localSystem(1,:)');
        OZ=OZ/norm(OZ);
        OY=cross(OZ,OX);

        localCoord=inv([OX,OY,OZ])*(globalCoord-O);
        globalCoord=localCoord; %return back
    end
end

function globalCoord=mapGlobal2(localCoord,localSystem,typeSystem)

    if typeSystem=='1'
        O =localSystem(1,:)';
        OZ=(localSystem(2,:)'-localSystem(1,:)')/norm(localSystem(2,:)'-localSystem(1,:)');
        OX=[0;1*OZ(3);-1*OZ(2)]; OX=OX/norm(OX);
        OY=cross(OZ,OX); OY=OY/norm(OY);

        % globalCoord=localCoord(1,:)*OX+localCoord(2,:)*OY+localCoord(3,:)*OZ+O;
        globalCoord=[OX,OY,OZ]*localCoord+O;

    elseif typeSystem=='2'
        O =localSystem(1,:)';
        thetaX=localSystem(2,1); thetaY=localSystem(2,2);
        thetaZ=localSystem(2,3);

        %% Calculate the coordinates of BODY under the global system
        rotaMatx=[1, 0, 0; 0, cos(thetaX),-sin(thetaX); 0, sin(thetaX), cos(thetaX)];
        rotaMaty=[cos(thetaY), 0, sin(thetaY); 0, 1, 0;-sin(thetaY), 0, cos(thetaY)];
        rotaMatz=[cos(thetaZ),-sin(thetaZ),0; sin(thetaZ), cos(thetaZ),0; 0, 0, 1];

        rotaMat=rotaMatz*rotaMaty*rotaMatx;

        globalCoord=rotaMat*localCoord+O;

    elseif typeSystem=='-1' % Mode Reverse
        globalCoord=localCoord;

        O =localSystem(1,:)';
        OZ=(localSystem(2,:)'-localSystem(1,:)')/norm(localSystem(2,:)'-localSystem(1,:)');
        OX=[0;1*OZ(3);-1*OZ(2)]; OX=OX/norm(OX);
        OY=cross(OZ,OX); OY=OY/norm(OY);

        localCoord=inv([OX,OY,OZ])*(globalCoord-O);
        globalCoord=localCoord; %return back
    end
end

function Matrix_K=calStiffMat(points,topoBars,indexFixNodes,constElastic)
    Bars=topoBars;

    K=[];
    for i=1:size(topoBars,1)
%        K=[K;constElastic/norm(points(Bars(i,1),:)-points(Bars(i,2),:))];
        K=[K;constElastic]; % Modified/Delete at 2023.03.29
    end

    points_b=zeros(size(points,1),3);
    for i=1:length(indexFixNodes)
        points_b(indexFixNodes(i),:)=[1,1,1];
    end
    points_all=[points,points_b];
    Matrix_H=eqtr3m4Bars(points_all,Bars);
    Matrix_C=Matrix_H';

    Matrix_K=Matrix_H*diag(K)*Matrix_C; % stiffness matrix

end


% GJK Gilbert-Johnson-Keerthi Collision detection implementation.
%
% Returns whether two convex shapes are are penetrating or not
% (true/false). Only works for CONVEX shapes.
%
% Inputs:
%   shape1:
%       must have fields for XData,YData,ZData, which are the x,y,z
%       coordinates of the vertices. Can be the same as what comes out of a
%       PATCH object. It isn't required that the points form faces like patch
%       data. This algorithm will assume the convex hull of the x,y,z points
%       given.
%       Formation: shape=patch(S), where S.Vertices-> Nx3...Coordiantes of vertices (num of nodes: N)
%                                        S.Faces->    NxM...Topology of facet (num of facets: N;
%                                                                              num of nodes in each facet: M)
%
%   shape2:
%       Other shape to test collision against. Same info as shape1.
%
%   iterations:
%       The algorithm tries to construct a tetrahedron encompassing
%       the origin. This proves the objects have collided. If we fail within a
%       certain number of iterations, we give up and say the objects are not
%       penetrating. Low iterations means a higher chance of false-NEGATIVES
%       but faster computation. As the objects penetrate more, it takes fewer
%       iterations anyway, so low iterations is not a huge disadvantage.
%
% Outputs:
%   flag:
%       true - objects collided
%       false - objects not collided
%
%
%   This video helped me a lot when making this: https://mollyrocket.com/849
%   Not my video, but very useful.
%
%   Matthew Sheen, 2016
%
% Cite As: Matthew Sheen (2023). Fast 3D Collision Detection --
%          GJK algorithm (https://github.com/mws262/MATLAB-GJK-Collision-Detection),
%          GitHub. Retrieved January 15, 2023.

function flag = GJK(shape1,shape2,iterations)

    %Point 1 and 2 selection (line segment)
    v = [0.8 0.5 1]; % Random intial vector
    [a,b] = pickLine(v,shape2,shape1);

    %Point 3 selection (triangle)
    [a,b,c,flag] = pickTriangle(a,b,shape2,shape1,iterations);

    %Point 4 selection (tetrahedron)
    if flag == 1 %Only bother if we could find a viable triangle.
        [a,b,c,d,flag] = pickTetrahedron(a,b,c,shape2,shape1,iterations);
    end

end

function [a,b] = pickLine(v,shape1,shape2)
    %Construct the first line of the simplex
    b = support(shape2,shape1,v);
    a = support(shape2,shape1,-v);
end

function [a,b,c,flag] = pickTriangle(a,b,shape1,shape2,IterationAllowed)
    flag = 0; %So far, we don't have a successful triangle.

    %First try:
    ab = b-a;
    ao = -a;
    v = cross(cross(ab,ao),ab); % v is perpendicular to ab pointing in the general direction of the origin.

    c = b;
    b = a;
    a = support(shape2,shape1,v);

    for i = 1:IterationAllowed %iterations to see if we can draw a good triangle.
        %Time to check if we got it:
        ab = b-a;
        ao = -a;
        ac = c-a;

        %Normal to face of triangle
        abc = cross(ab,ac);

        %Perpendicular to AB going away from triangle
        abp = cross(ab,abc);
        %Perpendicular to AC going away from triangle
        acp = cross(abc,ac);

        %First, make sure our triangle "contains" the origin in a 2d projection
        %sense.
        %Is origin above (outside) AB?
        if dot(abp,ao) > 0
            c = b; %Throw away the furthest point and grab a new one in the right direction
            b = a;
            v = abp; %cross(cross(ab,ao),ab);

            %Is origin above (outside) AC?
        elseif dot(acp, ao) > 0
            b = a;
            v = acp; %cross(cross(ac,ao),ac);

        else
            flag = 1;
            break; %We got a good one.
        end
        a = support(shape2,shape1,v);
    end
end

function [a,b,c,d,flag] = pickTetrahedron(a,b,c,shape1,shape2,IterationAllowed)
    %Now, if we're here, we have a successful 2D simplex, and we need to check
    %if the origin is inside a successful 3D simplex.
    %So, is the origin above or below the triangle?
    flag = 0;

    ab = b-a;
    ac = c-a;

    %Normal to face of triangle
    abc = cross(ab,ac);
    ao = -a;

    if dot(abc, ao) > 0 %Above
        d = c;
        c = b;
        b = a;

        v = abc;
        a = support(shape2,shape1,v); %Tetrahedron new point

    else %below
        d = b;
        b = a;
        v = -abc;
        a = support(shape2,shape1,v); %Tetrahedron new point
    end

    for i = 1:IterationAllowed %Allowing 10 tries to make a good tetrahedron.
        %Check the tetrahedron:
        ab = b-a;
        ao = -a;
        ac = c-a;
        ad = d-a;

        %We KNOW that the origin is not under the base of the tetrahedron based on
        %the way we picked a. So we need to check faces ABC, ABD, and ACD.

        %Normal to face of triangle
        abc = cross(ab,ac);

        if dot(abc, ao) > 0 %Above triangle ABC
            %No need to change anything, we'll just iterate again with this face as
            %default.
        else
            acd = cross(ac,ad);%Normal to face of triangle

            if dot(acd, ao) > 0 %Above triangle ACD
                %Make this the new base triangle.
                b = c;
                c = d;
                ab = ac;
                ac = ad;
                abc = acd;
            elseif dot(acd, ao) < 0
                adb = cross(ad,ab);%Normal to face of triangle

                if dot(adb, ao) > 0 %Above triangle ADB
                    %Make this the new base triangle.
                    c = b;
                    b = d;
                    ac = ab;
                    ab = ad;
                    abc = adb;
                else
                    flag = 1;
                    break; %It's inside the tetrahedron.
                end
            end
        end

        %try again:
        if dot(abc, ao) > 0 %Above
            d = c;
            c = b;
            b = a;
            v = abc;
            a = support(shape2,shape1,v); %Tetrahedron new point
        else %below
            d = b;
            b = a;
            v = -abc;
            a = support(shape2,shape1,v); %Tetrahedron new point
        end
    end

end

function point = getFarthestInDir(shape, v)
    %Find the furthest point in a given direction for a shape
    XData = shape.XData; % Making it more compatible with previous MATLAB releases.
    YData = shape.YData;
    ZData = shape.ZData;
    dotted = XData*v(1) + YData*v(2) + ZData*v(3);
    [maxInCol,rowIdxSet] = max(dotted);
    [maxInRow,colIdx] = max(maxInCol);
    rowIdx = rowIdxSet(colIdx);
    point = [XData(rowIdx,colIdx), YData(rowIdx,colIdx), ZData(rowIdx,colIdx)];
end

function point = support(shape1,shape2,v)
    %Support function to get the Minkowski difference.
    point1 = getFarthestInDir(shape1, v);
    point2 = getFarthestInDir(shape2, -v);
    point = point1 - point2;
end

% ----------------------------------------------------------------------- %
% FUNCTION "customcolormap" defines a customized colobar given the        %
% positions and the colors that are going to generate the gradients.      %
%                                                                         %
%   Input parameters:                                                     %
%       - positions:    Vector of positions, from 0 to 1. Note that the   %
%                       first position must be 0, and the last one must   %
%                       be 1.                                             %
%       - colors:       Colors to place in each position. This parameter  %
%                       can be specified as a RGB matrix (n_colors x 3), or
%                       as a cell vector, containing HTML values.         %
%                       For instance: {'#ffffff','#ff0000','#000000'} is  %
%                       equivalent to [1 1 1; 1 0 0; 0 0 0].              %
%       - m:            (Optional) Number of points (recommended: m > 64).%
%                                                                         %
%   Output variables:                                                     %
%       - J:            Colormap in RGB values (dimensions [mx3]).        %
% ----------------------------------------------------------------------- %
%   Example of use:                                                       %
%       J = customcolormap([0 0.5 1], {'#ffffff','#ff0000','#000000'});   %
%       colorbar; colormap(J);                                            %
% ----------------------------------------------------------------------- %
%   Versions:                                                             %
%       - v1.0.:    (19/11/2018) Original script.                         %
% ----------------------------------------------------------------------- %
%       - Author:   Víctor Martínez-Cagigal                               %
%       - Date:     19/11/2018                                            %
%       - Version:  1.0                                                   %
%       - E-mail:   vicmarcag (at) gmail (dot) com                        %
%                                                                         %
%       Biomedical Engineering Group (University of Valladolid), Spain    %
% ----------------------------------------------------------------------- %
function J = customcolormap(positions, colors, m)

    % Error detection and defaults
    if nargin < 3
       f = get(groot,'CurrentFigure');
       if isempty(f)
          m = size(get(groot,'DefaultFigureColormap'),1);
       else
          m = size(f.Colormap,1);
       end
    end
    if ~isnumeric(m), error('Parameter m must be numeric.'); end
    if nargin < 2, error('Not enough parameters.'); end

    if iscell(colors)
        colors = colors(:);
        n_colors = length(colors);
        for i = 1:n_colors
            temp = colors{i};
            if ~ischar(temp)
                error(['Colors must be specified in HEX format (e.g., #FFFFFF).' ...
                ' Type "help colorbar" for further information']);
            elseif ~strcmp(temp(1),'#')
                error(['Character # is missing if %s.' ...
                ' Type "help colorbar" for further information'], temp);
            elseif length(temp)~=7
                error(['Not a valid color format: %s (use this format: #FFFFFF).' ...
                ' Type "help colorbar" for further information'], temp);
            end
        end
    elseif ismatrix(colors)
        n_colors = size(colors);
        if length(n_colors) ~= 2
            error(['RGB colors must be a 2D matrix.' ...
                ' Type "help colorbar" for further information']);
        elseif n_colors(2) ~= 3
            error(['RGB colors matrix must have 3 columns.' ...
                ' Type "help colorbar" for further information']);
        elseif min(colors(:))<0 || max(colors(:))>255
            error(['RGB colors matrix values must range from 0 to 255.' ...
                ' Type "help colorbar" for further information']);
        end
    else
        error(['Colors must be a cell vector or a matrix of RGB values.' ...
            ' Type "help colorbar" for further information']);
    end
    if ~isvector(positions)
        error(['Positions must be specified as a vector.' ...
            ' Type "help colorbar" for further information']);
    elseif min(positions)<0 || max(positions)>1
        error(['Positions must range from 0 to 1 in an ascending order.' ...
            ' Type "help colorbar" for further information']);
    elseif length(positions) ~= length(unique(positions))
        error(['Check the positions vector, there are some duplicates.' ...
            ' Type "help colorbar" for further information']);
    else
        positions = sort(positions, 'ascend');
        if positions(1)~=0
            error(['The first positions must be 0.' ...
            ' Type "help colorbar" for further information']);
        elseif positions(length(positions))~=1
            error(['The last positions must be 1.' ...
            ' Type "help colorbar" for further information']);
        elseif length(positions) ~= n_colors
            error(['The number of positions does not match the number of colors.' ...
            ' Type "help colorbar" for further information']);
        end
    end

    % Convert HEX colors into RGB colors if required
    if iscell(colors)
        hex_colors = colors;
        colors = NaN(n_colors,3);
        for i = 1:n_colors
            colors(i,:) = hex2rgb(hex_colors{i});
        end
    end

    % Compute positions along the samples
    color_samples = round((m-1)*positions)+1;

    % Make the gradients among colors
    J = zeros(m,3);
    J(color_samples,:) = colors;
    diff_samples = diff(color_samples)-1;
    for d = 1:1:length(diff_samples)
        if diff_samples(d)~=0
            color1 = colors(d,:);
            color2 = colors(d+1,:);
            G = zeros(diff_samples(d),3);
            for idx_rgb = 1:3
                g = linspace(color1(idx_rgb), color2(idx_rgb), diff_samples(d)+2);
                g([1, length(g)]) = [];
                G(:,idx_rgb) = g';
            end
            J(color_samples(d)+1:color_samples(d+1)-1,:) = G;
        end
    end
    J = flipud(J);
end

% Function that converts an HEX string (format: #FFFFFF) to the
% corresponding RGB color
function rgb = hex2rgb(hexString)
	if size(hexString,2) ~= 7
		error('Not a color! %s', hexString);
	else
		r = double(hex2dec(hexString(2:3)))/255;
		g = double(hex2dec(hexString(4:5)))/255;
		b = double(hex2dec(hexString(6:7)))/255;
		rgb = [r, g, b];
	end
end

% Helper function with presets.
function J = customcolormap_preset(preset_name)

    switch(preset_name)
        case 'pasteljet'
            J = customcolormap([0 .25 .5 .75 1], {'#9d0142','#f66e45','#ffffbb','#65c0ae','#5e4f9f'});
        case 'red-yellow-blue'
            J = customcolormap(linspace(0,1,11), {'#a60026','#d83023','#f66e44','#faac5d','#ffdf93','#ffffbd','#def4f9','#abd9e9','#73add2','#4873b5','#313691'});
        case 'red-yellow-green'
            J = customcolormap(linspace(0,1,11), {'#a60126','#d7302a','#f36e43','#faac5d','#fedf8d','#fcffbf','#d7f08b','#a5d96b','#68bd60','#1a984e','#006936'});
        case 'red-white-blue'
            J = customcolormap(linspace(0,1,11), {'#68011d','#b5172f','#d75f4e','#f7a580','#fedbc9','#f5f9f3','#d5e2f0','#93c5dc','#4295c1','#2265ad','#062e61'});
        case 'orange-white-purple'
            J = customcolormap(linspace(0,1,11), {'#7f3c0a','#b35807','#e28212','#f9b967','#ffe0b2','#f7f7f5','#d7d9ee','#b3abd2','#8073a9','#562689','#2f004d'});
        case 'purple-white-green'
            J = customcolormap(linspace(0,1,11), {'#410149','#762a84','#9b6fac','#c1a5cd','#e7d4e8','#faf6f7','#d7f1d6','#a6db9d','#5aae60','#1c7735','#014419'});
        case 'pink-white-green'
            J = customcolormap(linspace(0,1,11), {'#860454','#c51b7c','#dc75ab','#f0b7da','#ffdeef','#f8f7f7','#e5f4d9','#b9e084','#7fbc42','#4d921e','#276418'});
        case 'brown-white-pool'
            J = customcolormap(linspace(0,1,11), {'#523107','#523107','#bf812c','#e2c17e','#f3e9c4','#f6f4f4','#cae9e3','#81cdc1','#379692','#01665e','#003d2e'});
        otherwise
            error('Unknown preset.');
    end
end
