# Supplementary material for: Intrinsically Multi‐Stable Spatial Linkages
Source: Adv Sci (Weinh). 2024 Sep 16;11(41):2402127. doi: 10.1002/advs.202402127 (PMC11538711; doi:10.1002/advs.202402127)
Supplement: Supplementary file 9 — Supporting Information [file ADVS-11-2402127-s002.zip › SM_Data/Data_S2_CodesForAnalyzing/Data_S2_DesignAnalysis_IMSS_R4S2.nb]

(* Content-type: application/vnd.wolfram.mathematica *)

(*** Wolfram Notebook File ***)
(* http://www.wolfram.com/nb *)

(* CreatedBy='Mathematica 13.0' *)

(*CacheID: 234*)
(* Internal cache information:
NotebookFileLineBreakTest
NotebookFileLineBreakTest
NotebookDataPosition[       158,          7]
NotebookDataLength[    444047,       8240]
NotebookOptionsPosition[    440100,       8174]
NotebookOutlinePosition[    440744,       8197]
CellTagsIndexPosition[    440660,       8192]
WindowFrame->Normal*)

(* Beginning of Notebook Content *)
Notebook[{
Cell[BoxData[
 RowBox[{"ClearAll", "[", "\"\<Global`*\>\"", "]"}]], "Input",
 CellLabel->"In[43]:=",ExpressionUUID->"74b989e5-b82f-42e4-bbac-d9c4665a1244"],

Cell[BoxData[
 RowBox[{
  RowBox[{"(*", 
   RowBox[{"Transformation", " ", "matrix", " ", 
    RowBox[{"function", ".", " ", "Descending"}]}], "*)"}], "\n", 
  RowBox[{
   RowBox[{
    RowBox[{
     RowBox[{"trans21", "[", 
      RowBox[{"theta1_", ",", "alpha12_", ",", "length12_", ",", "offset1_"}],
       "]"}], ":=", "\n", 
     RowBox[{"{", 
      RowBox[{
       RowBox[{"{", 
        RowBox[{
         RowBox[{"Cos", "[", "theta1", "]"}], ",", 
         RowBox[{
          RowBox[{"-", 
           RowBox[{"Cos", "[", "alpha12", "]"}]}], "*", 
          RowBox[{"Sin", "[", "theta1", "]"}]}], ",", 
         RowBox[{
          RowBox[{"Sin", "[", "alpha12", "]"}], "*", 
          RowBox[{"Sin", "[", "theta1", "]"}]}], ",", 
         RowBox[{"length12", "*", 
          RowBox[{"Cos", "[", "theta1", "]"}]}]}], "}"}], ",", "\n", 
       RowBox[{"{", 
        RowBox[{
         RowBox[{"Sin", "[", "theta1", "]"}], ",", 
         RowBox[{
          RowBox[{"Cos", "[", "alpha12", "]"}], "*", 
          RowBox[{"Cos", "[", "theta1", "]"}]}], ",", 
         RowBox[{
          RowBox[{"-", 
           RowBox[{"Sin", "[", "alpha12", "]"}]}], "*", 
          RowBox[{"Cos", "[", "theta1", "]"}]}], ",", 
         RowBox[{"length12", "*", 
          RowBox[{"Sin", "[", "theta1", "]"}]}]}], "}"}], ",", "\n", 
       RowBox[{"{", 
        RowBox[{"0", ",", 
         RowBox[{"Sin", "[", "alpha12", "]"}], ",", 
         RowBox[{"Cos", "[", "alpha12", "]"}], ",", "offset1"}], "}"}], ",", 
       "\n", 
       RowBox[{"{", 
        RowBox[{"0", ",", "0", ",", "0", ",", "1"}], "}"}]}], "}"}]}], ";"}], 
   "\n", 
   RowBox[{"(*", 
    RowBox[{"Transformation", " ", "matrix", " ", 
     RowBox[{"function", ".", " ", "Ascending"}]}], "*)"}], "\n", 
   RowBox[{
    RowBox[{
     RowBox[{"trans12", "[", 
      RowBox[{"theta1_", ",", "alpha12_", ",", "length12_", ",", "offset1_"}],
       "]"}], ":=", "\n", 
     RowBox[{"{", 
      RowBox[{
       RowBox[{"{", 
        RowBox[{
         RowBox[{"Cos", "[", "theta1", "]"}], ",", 
         RowBox[{"Sin", "[", "theta1", "]"}], ",", "0", ",", 
         RowBox[{"-", "length12"}]}], "}"}], ",", "\n", 
       RowBox[{"{", 
        RowBox[{
         RowBox[{
          RowBox[{"-", 
           RowBox[{"Cos", "[", "alpha12", "]"}]}], "*", 
          RowBox[{"Sin", "[", "theta1", "]"}]}], ",", 
         RowBox[{
          RowBox[{"Cos", "[", "alpha12", "]"}], "*", 
          RowBox[{"Cos", "[", "theta1", "]"}]}], ",", 
         RowBox[{"Sin", "[", "alpha12", "]"}], ",", 
         RowBox[{
          RowBox[{"-", "offset1"}], "*", 
          RowBox[{"Sin", "[", "alpha12", "]"}]}]}], "}"}], ",", "\n", 
       RowBox[{"{", 
        RowBox[{
         RowBox[{
          RowBox[{"Sin", "[", "alpha12", "]"}], "*", 
          RowBox[{"Sin", "[", "theta1", "]"}]}], ",", 
         RowBox[{
          RowBox[{"-", 
           RowBox[{"Sin", "[", "alpha12", "]"}]}], "*", 
          RowBox[{"Cos", "[", "theta1", "]"}]}], ",", 
         RowBox[{"Cos", "[", "alpha12", "]"}], ",", 
         RowBox[{
          RowBox[{"-", "offset1"}], "*", 
          RowBox[{"Cos", "[", "alpha12", "]"}]}]}], "}"}], ",", "\n", 
       RowBox[{"{", 
        RowBox[{"0", ",", "0", ",", "0", ",", "1"}], "}"}]}], "}"}]}], 
    ";"}]}]}]], "Input",
 CellLabel->"In[1]:=",ExpressionUUID->"999c4d4b-ea20-461a-bc46-06fdd2ccd516"],

Cell[BoxData[{
 RowBox[{
  RowBox[{
   RowBox[{"transR", "[", "r_", "]"}], ":=", 
   RowBox[{"{", 
    RowBox[{
     RowBox[{"{", 
      RowBox[{"1", ",", "0", ",", "0", ",", "0"}], "}"}], ",", 
     RowBox[{"{", 
      RowBox[{"0", ",", "1", ",", "0", ",", "0"}], "}"}], ",", 
     RowBox[{"{", 
      RowBox[{"0", ",", "0", ",", "1", ",", "r"}], "}"}], ",", 
     RowBox[{"{", 
      RowBox[{"0", ",", "0", ",", "0", ",", "1"}], "}"}]}], "}"}]}], 
  ";"}], "\[IndentingNewLine]", 
 RowBox[{
  RowBox[{
   RowBox[{"rotatT", "[", "theta_", "]"}], ":=", 
   RowBox[{"{", 
    RowBox[{
     RowBox[{"{", 
      RowBox[{
       RowBox[{"Cos", "[", "theta", "]"}], ",", 
       RowBox[{"-", 
        RowBox[{"Sin", "[", "theta", "]"}]}], ",", "0", ",", "0"}], "}"}], 
     ",", 
     RowBox[{"{", 
      RowBox[{
       RowBox[{"Sin", "[", "theta", "]"}], ",", 
       RowBox[{"Cos", "[", "theta", "]"}], ",", "0", ",", "0"}], "}"}], ",", 
     RowBox[{"{", 
      RowBox[{"0", ",", "0", ",", "1", ",", "0"}], "}"}], ",", 
     RowBox[{"{", 
      RowBox[{"0", ",", "0", ",", "0", ",", "1"}], "}"}]}], "}"}]}], 
  ";"}], "\[IndentingNewLine]", 
 RowBox[{
  RowBox[{
   RowBox[{"transL", "[", "l_", "]"}], ":=", 
   RowBox[{"{", 
    RowBox[{
     RowBox[{"{", 
      RowBox[{"1", ",", "0", ",", "0", ",", "l"}], "}"}], ",", 
     RowBox[{"{", 
      RowBox[{"0", ",", "1", ",", "0", ",", "0"}], "}"}], ",", 
     RowBox[{"{", 
      RowBox[{"0", ",", "0", ",", "1", ",", "0"}], "}"}], ",", 
     RowBox[{"{", 
      RowBox[{"0", ",", "0", ",", "0", ",", "1"}], "}"}]}], "}"}]}], 
  ";"}], "\[IndentingNewLine]", 
 RowBox[{
  RowBox[{
   RowBox[{"rotatA", "[", "alpha_", "]"}], ":=", 
   RowBox[{"{", 
    RowBox[{
     RowBox[{"{", 
      RowBox[{"1", ",", "0", ",", "0", ",", "0"}], "}"}], ",", 
     RowBox[{"{", 
      RowBox[{"0", ",", 
       RowBox[{"Cos", "[", "alpha", "]"}], ",", 
       RowBox[{"-", 
        RowBox[{"Sin", "[", "alpha", "]"}]}], ",", "0"}], "}"}], ",", 
     RowBox[{"{", 
      RowBox[{"0", ",", 
       RowBox[{"Sin", "[", "alpha", "]"}], ",", 
       RowBox[{"Cos", "[", "alpha", "]"}], ",", "0"}], "}"}], ",", 
     RowBox[{"{", 
      RowBox[{"0", ",", "0", ",", "0", ",", "1"}], "}"}]}], "}"}]}], 
  ";"}]}], "Input",
 CellChangeTimes->{{3.8879475255508633`*^9, 3.8879476992338657`*^9}, {
  3.887947741083865*^9, 3.887947818209023*^9}, {3.887954993488308*^9, 
  3.8879549964790177`*^9}},
 CellLabel->"In[3]:=",ExpressionUUID->"df5ae669-f8c2-4dc3-8900-17912a0e1bad"],

Cell[BoxData[{
 RowBox[{
  RowBox[{"tran21", "=", 
   RowBox[{"trans21", "[", 
    RowBox[{"theta1", ",", "alpha12", ",", "l12", ",", "offset1"}], "]"}]}], 
  ";"}], "\n", 
 RowBox[{
  RowBox[{"tran32", "=", 
   RowBox[{"trans21", "[", 
    RowBox[{"theta2", ",", "alpha23", ",", "l23", ",", "offset2"}], "]"}]}], 
  ";"}], "\n", 
 RowBox[{
  RowBox[{"tran43", "=", 
   RowBox[{"trans21", "[", 
    RowBox[{"theta3", ",", "alpha34", ",", "l34", ",", "offset3"}], "]"}]}], 
  ";"}], "\n", 
 RowBox[{
  RowBox[{
   RowBox[{"tran14", "=", 
    RowBox[{"trans21", "[", 
     RowBox[{"theta4", ",", "alpha41", ",", "l41", ",", "offset4"}], "]"}]}], 
   ";"}], "\[IndentingNewLine]"}], "\[IndentingNewLine]", 
 RowBox[{
  RowBox[{"tran12", "=", 
   RowBox[{"trans12", "[", 
    RowBox[{"theta1", ",", "alpha12", ",", "l12", ",", "offset1"}], "]"}]}], 
  ";"}], "\n", 
 RowBox[{
  RowBox[{"tran23", "=", 
   RowBox[{"trans12", "[", 
    RowBox[{"theta2", ",", "alpha23", ",", "l23", ",", "offset2"}], "]"}]}], 
  ";"}], "\n", 
 RowBox[{
  RowBox[{"tran34", "=", 
   RowBox[{"trans12", "[", 
    RowBox[{"theta3", ",", "alpha34", ",", "l34", ",", "offset3"}], "]"}]}], 
  ";"}], "\n", 
 RowBox[{
  RowBox[{"tran41", "=", 
   RowBox[{"trans12", "[", 
    RowBox[{"theta4", ",", "alpha41", ",", "l41", ",", "offset4"}], "]"}]}], 
  ";"}]}], "Input",
 CellChangeTimes->{{3.8873349495438967`*^9, 3.8873349693960447`*^9}, {
   3.887485287517703*^9, 3.8874853160822353`*^9}, {3.8879173850768666`*^9, 
   3.8879173898564115`*^9}, 3.8879383596628714`*^9, {3.8879422959789863`*^9, 
   3.8879423240409985`*^9}, 3.8879423564558673`*^9},
 CellLabel->"In[7]:=",ExpressionUUID->"f9239908-68d0-478d-82a1-159686ef861d"],

Cell[BoxData[
 RowBox[{
  RowBox[{"eqn4R", "=", 
   RowBox[{
    RowBox[{"tran21", ".", "tran32"}], "-", 
    RowBox[{"tran41", ".", "tran34"}]}]}], ";"}]], "Input",
 CellChangeTimes->{{3.889832038067153*^9, 3.8898320534572134`*^9}, {
  3.8902564522562537`*^9, 3.8902564828442025`*^9}, {3.890256673656155*^9, 
  3.89025668354394*^9}},
 CellLabel->"In[15]:=",ExpressionUUID->"70336dd5-a6a0-42b7-ab53-da4ab8f1be9c"],

Cell[BoxData[
 RowBox[{
  RowBox[{"(*", 
   RowBox[{
    RowBox[{"para", "=", 
     RowBox[{"{", "\[IndentingNewLine]", 
      RowBox[{
       RowBox[{"l12", "->", "10.399710333559419"}], ",", 
       RowBox[{"l23", "->", "10.566539864467707"}], ",", 
       RowBox[{"l34", "->", "14.080282366989588"}], ",", 
       RowBox[{"l41", "->", "14.260584194007084"}], ",", 
       "\[IndentingNewLine]", 
       RowBox[{"alpha12", "->", "0.965831304681946"}], ",", 
       RowBox[{"alpha23", "->", " ", "1.880977481770469"}], ",", 
       RowBox[{"alpha34", "->", " ", "1.281112142627775"}], ",", 
       RowBox[{"alpha41", "->", " ", "2.191739778773956"}], ",", 
       "\[IndentingNewLine]", 
       RowBox[{"offset1", "->", "7.231794114984756"}], ",", 
       RowBox[{"offset2", "->", " ", "6.869831414844362"}], ",", 
       RowBox[{"offset3", "->", " ", "6.565829382115895"}], ",", 
       RowBox[{"offset4", "->", " ", "9.109619407442986"}]}], 
      "\[IndentingNewLine]", "}"}]}], ";"}], 
   RowBox[{"(*", "Classic", "*)"}], "*)"}], "\[IndentingNewLine]", 
  RowBox[{"(*", 
   RowBox[{
    RowBox[{"para", "=", 
     RowBox[{"{", "\[IndentingNewLine]", 
      RowBox[{
       RowBox[{"l12", "->", "0.903869400605286"}], ",", 
       RowBox[{"l23", "->", "1.481071102688602"}], ",", 
       RowBox[{"l34", "->", "2.243358134511317"}], ",", 
       RowBox[{"l41", "->", "5.099058123887979"}], ",", "\[IndentingNewLine]", 
       RowBox[{"alpha12", "->", "0.946536421159994"}], ",", 
       RowBox[{"alpha23", "->", " ", "2.527484977526370"}], ",", 
       RowBox[{"alpha34", "->", " ", "1.279413874028857"}], ",", 
       RowBox[{"alpha41", "->", "2.524530714618383"}], ",", 
       "\[IndentingNewLine]", 
       RowBox[{"offset1", "->", "0.098274611153282"}], ",", 
       RowBox[{"offset2", "->", " ", "1.920049978016338"}], ",", 
       RowBox[{"offset3", "->", "6.024558427996661"}], ",", 
       RowBox[{"offset4", "->", " ", "0.001007173694925"}]}], 
      "\[IndentingNewLine]", "}"}]}], ";"}], 
   RowBox[{"(*", "30", "*)"}], "*)"}], "\[IndentingNewLine]", "    ", 
  "\[IndentingNewLine]", 
  RowBox[{
   RowBox[{"para", "=", 
    RowBox[{"{", 
     RowBox[{
      RowBox[{"l12", "->", "1.70460587694834"}], ",", 
      RowBox[{"l23", "->", " ", "1.33814287369465"}], ",", 
      RowBox[{"l34", "->", "3.02172916271496"}], ",", 
      RowBox[{"l41", "->", " ", "2.96823559654025"}], ",", 
      "\[IndentingNewLine]", 
      RowBox[{"alpha12", "->", "1.16217868302056"}], ",", 
      RowBox[{"alpha23", "->", "  ", "2.46675230174545"}], ",", 
      RowBox[{"alpha34", "->", "1.15339659490649"}], ",", 
      RowBox[{"alpha41", "->", "  ", "2.36635805855809"}], ",", 
      "\[IndentingNewLine]", 
      RowBox[{"offset1", "->", "1.31329337369676"}], ",", 
      RowBox[{"offset2", "->", "0.409349062959366"}], ",", 
      RowBox[{"offset3", "->", "2.30246453117182"}], ",", 
      RowBox[{"offset4", "->", "0.00124368465101332"}]}], 
     "\[IndentingNewLine]", "}"}]}], ";"}]}]], "Input",
 CellChangeTimes->{{3.8902568131305275`*^9, 3.890256913904986*^9}, {
   3.926833771816561*^9, 3.9268338365962596`*^9}, 3.9268339004960456`*^9, {
   3.9268374003912306`*^9, 3.926837461897962*^9}, {3.926838070947983*^9, 
   3.92683824719158*^9}, {3.9268384946719728`*^9, 3.9268385224257307`*^9}, {
   3.926838654926034*^9, 3.926838709768112*^9}, {3.926903151902185*^9, 
   3.926903210755433*^9}, {3.92690445948785*^9, 3.926904503740078*^9}, {
   3.9269046977812552`*^9, 3.926904771161299*^9}, {3.9269049561294003`*^9, 
   3.926905017728782*^9}, {3.926905215303062*^9, 3.9269052725357885`*^9}, {
   3.9269096287539334`*^9, 3.926909670245839*^9}, {3.926910318279585*^9, 
   3.9269103188967953`*^9}, {3.9269106403174963`*^9, 
   3.9269106952487774`*^9}, {3.926910773214353*^9, 3.926910775126916*^9}, {
   3.926910954988964*^9, 3.926911002131096*^9}, {3.9269116354801683`*^9, 
   3.926911696619174*^9}},
 CellLabel->
  "In[647]:=",ExpressionUUID->"54f1ee9b-63a3-459b-9c2f-11dfefa38265"],

Cell[CellGroupData[{

Cell[BoxData[
 RowBox[{
  RowBox[{"(*", 
   RowBox[{
    RowBox[{
     RowBox[{
      RowBox[{"eqn4R", "/.", "para"}], "/.", 
      RowBox[{"{", 
       RowBox[{
        RowBox[{"theta1", "->", "1.082104136226947"}], ",", 
        RowBox[{"theta2", "->", "3.116906706363934"}], ",", 
        RowBox[{"theta3", "->", 
         RowBox[{"-", "0.577812590804352"}]}], ",", 
        RowBox[{"theta4", "->", 
         RowBox[{"-", "1.986851458705395"}]}]}], "}"}]}], "//", 
     RowBox[{
      RowBox[{
       RowBox[{"MatrixForm", "\[IndentingNewLine]", "eqn4R"}], "/.", "para"}],
       "/.", 
      RowBox[{"{", 
       RowBox[{
        RowBox[{"theta1", "->", "1.618266746116470"}], ",", 
        RowBox[{"theta2", "->", "2.441499133778055"}], ",", 
        RowBox[{"theta3", "->", 
         RowBox[{"-", "1.161527846686513"}]}], ",", 
        RowBox[{"theta4", "->", 
         RowBox[{"-", "1.778270445936018"}]}]}], "}"}]}]}], "//", 
    "MatrixForm"}], 
   RowBox[{"(*", "30", "*)"}], "*)"}], "\[IndentingNewLine]", 
  "\[IndentingNewLine]", 
  RowBox[{
   RowBox[{
    RowBox[{
     RowBox[{"eqn4R", "/.", "para"}], "/.", 
     RowBox[{"{", "  ", "\[IndentingNewLine]", 
      RowBox[{
       RowBox[{"theta1", "->", "1.04719754970231"}], ",", 
       RowBox[{"theta2", "->", " ", "3.82334749309747"}], ",", 
       RowBox[{"theta3", "->", "  ", 
        RowBox[{"-", "0.0112098922783378"}]}], ",", 
       RowBox[{"theta4", "->", 
        RowBox[{"-", "1.93764612874313"}]}]}], "}"}]}], "//", "MatrixForm"}], 
   "\[IndentingNewLine]", 
   RowBox[{
    RowBox[{
     RowBox[{"eqn4R", "/.", "para"}], "/.", 
     RowBox[{"{", "\[IndentingNewLine]", 
      RowBox[{
       RowBox[{"theta1", "->", "1.58151006520880"}], ",", 
       RowBox[{"theta2", "->", " ", "0.897263063448728"}], ",", 
       RowBox[{"theta3", "->", " ", 
        RowBox[{"-", "2.99403131029262"}]}], ",", 
       RowBox[{"theta4", "->", 
        RowBox[{"-", "1.55495781723610"}]}]}], "}"}]}], "//", 
    "MatrixForm"}]}]}]], "Input",
 CellChangeTimes->{{3.8902569182354097`*^9, 3.8902569919265113`*^9}, {
   3.8902570525262313`*^9, 3.8902570561723166`*^9}, {3.8902571110776367`*^9, 
   3.8902571348276043`*^9}, {3.890257482181958*^9, 3.89025748270547*^9}, {
   3.926833868320325*^9, 3.9268339423665905`*^9}, {3.926837470821535*^9, 
   3.92683750469548*^9}, {3.926838257205044*^9, 3.9268382893628235`*^9}, {
   3.9268387192114277`*^9, 3.9268387585056844`*^9}, {3.92690321954195*^9, 
   3.926903265044596*^9}, {3.926904509568997*^9, 3.9269045373278084`*^9}, {
   3.926904778795467*^9, 3.9269048098892508`*^9}, {3.9269050219555645`*^9, 
   3.9269050820744343`*^9}, {3.926905281596012*^9, 3.9269053289452796`*^9}, {
   3.9269096760948033`*^9, 3.926909702985162*^9}, {3.926910701142361*^9, 
   3.926910747591159*^9}, 3.9269107800284643`*^9},
 CellLabel->
  "In[630]:=",ExpressionUUID->"99edd035-a9e4-4e28-9dc3-c2724d1b4127"],

Cell[BoxData[
 TagBox[
  RowBox[{"(", "\[NoBreak]", GridBox[{
     {"2.34708086299662`*^-14", "5.6343818499726694`*^-14", 
      RowBox[{"-", "2.0761170560490427`*^-14"}], "2.886579864025407`*^-14"},
     {
      RowBox[{"-", "3.3306690738754696`*^-15"}], 
      RowBox[{"-", "3.275157922644212`*^-14"}], 
      RowBox[{"-", "5.601075159233915`*^-14"}], 
      RowBox[{"-", "3.5083047578154947`*^-14"}]},
     {
      RowBox[{"-", "9.547918011776346`*^-15"}], 
      RowBox[{"-", "1.2170819907453279`*^-14"}], "3.574918139293004`*^-14", 
      "4.0190073491430667`*^-14"},
     {"0", "0", "0", "0"}
    },
    GridBoxAlignment->{"Columns" -> {{Center}}, "Rows" -> {{Baseline}}},
    GridBoxSpacings->{"Columns" -> {
        Offset[0.27999999999999997`], {
         Offset[0.7]}, 
        Offset[0.27999999999999997`]}, "Rows" -> {
        Offset[0.2], {
         Offset[0.4]}, 
        Offset[0.2]}}], "\[NoBreak]", ")"}],
  Function[BoxForm`e$, 
   MatrixForm[BoxForm`e$]]]], "Output",
 CellChangeTimes->{{3.8902569207979155`*^9, 3.890256950572239*^9}, 
   3.8902569863029623`*^9, 3.8902570566044393`*^9, 3.8902574835866437`*^9, 
   3.926833842226782*^9, {3.9268339406645308`*^9, 3.9268339430357084`*^9}, 
   3.926837511225548*^9, 3.9268382905529165`*^9, 3.926838759831072*^9, {
   3.9269032665729523`*^9, 3.926903270148345*^9}, 3.9269045383908186`*^9, 
   3.9269048109705114`*^9, {3.926905065133684*^9, 3.926905083192666*^9}, 
   3.926905330944525*^9, 3.926909705028688*^9, 3.9269107812945595`*^9},
 CellLabel->
  "Out[630]//MatrixForm=",ExpressionUUID->"a84fb287-e512-4c93-896c-\
e47ff3df5c15"],

Cell[BoxData[
 TagBox[
  RowBox[{"(", "\[NoBreak]", GridBox[{
     {
      RowBox[{"-", "8.749251323436624`*^-14"}], "2.1566082253343666`*^-14", 
      "8.548717289613705`*^-15", 
      RowBox[{"-", "3.064215547965432`*^-14"}]},
     {"1.184607967275042`*^-13", 
      RowBox[{"-", "8.537615059367454`*^-14"}], 
      RowBox[{"-", "6.078471059822732`*^-14"}], 
      RowBox[{"-", "2.55351295663786`*^-15"}]},
     {
      RowBox[{"-", "9.969802761133906`*^-14"}], 
      RowBox[{"-", "1.0207112932647533`*^-13"}], 
      RowBox[{"-", "1.0082906731767594`*^-13"}], 
      RowBox[{"-", "1.865174681370263`*^-14"}]},
     {"0", "0", "0", "0"}
    },
    GridBoxAlignment->{"Columns" -> {{Center}}, "Rows" -> {{Baseline}}},
    GridBoxSpacings->{"Columns" -> {
        Offset[0.27999999999999997`], {
         Offset[0.7]}, 
        Offset[0.27999999999999997`]}, "Rows" -> {
        Offset[0.2], {
         Offset[0.4]}, 
        Offset[0.2]}}], "\[NoBreak]", ")"}],
  Function[BoxForm`e$, 
   MatrixForm[BoxForm`e$]]]], "Output",
 CellChangeTimes->{{3.8902569207979155`*^9, 3.890256950572239*^9}, 
   3.8902569863029623`*^9, 3.8902570566044393`*^9, 3.8902574835866437`*^9, 
   3.926833842226782*^9, {3.9268339406645308`*^9, 3.9268339430357084`*^9}, 
   3.926837511225548*^9, 3.9268382905529165`*^9, 3.926838759831072*^9, {
   3.9269032665729523`*^9, 3.926903270148345*^9}, 3.9269045383908186`*^9, 
   3.9269048109705114`*^9, {3.926905065133684*^9, 3.926905083192666*^9}, 
   3.926905330944525*^9, 3.926909705028688*^9, 3.9269107812975607`*^9},
 CellLabel->
  "Out[631]//MatrixForm=",ExpressionUUID->"725c80d8-f581-497f-b2e8-\
ca7d41237596"]
}, Open  ]],

Cell[CellGroupData[{

Cell[BoxData[{
 RowBox[{
  RowBox[{"eqnTheta4Theta2", "=", 
   RowBox[{
    RowBox[{"eqn4R", "[", 
     RowBox[{"[", 
      RowBox[{"3", ",", "4"}], "]"}], "]"}], "/.", "para"}]}], 
  ";"}], "\[IndentingNewLine]", 
 RowBox[{"Reduce", "[", 
  RowBox[{
   RowBox[{"eqnTheta4Theta2", "==", "0"}], ",", "theta2"}], "]"}]}], "Input",
 CellChangeTimes->{{3.8902571477987456`*^9, 3.890257217693108*^9}, {
   3.8902572666211505`*^9, 3.8902572987978363`*^9}, {3.8902574349082646`*^9, 
   3.890257466838151*^9}, 3.8902575604567204`*^9, {3.89025764457622*^9, 
   3.890257647702419*^9}, {3.890260939914087*^9, 3.8902609518631268`*^9}, {
   3.8902611521352196`*^9, 3.8902611811416345`*^9}, {3.890261288772411*^9, 
   3.8902612921543646`*^9}, {3.926837522923362*^9, 3.926837523258276*^9}},
 CellLabel->
  "In[648]:=",ExpressionUUID->"66521157-1be1-43ca-87b6-05b9176b0978"],

Cell[BoxData[
 TemplateBox[{
  "Reduce", "ratnz", 
   "\"Reduce was unable to solve the system with inexact coefficients. The \
answer was obtained by solving a corresponding exact system and numericizing \
the result.\"", 2, 649, 63, 24052769492139328890, "Local"},
  "MessageTemplate"]], "Message", "MSG",
 CellChangeTimes->{
  3.8902572998789854`*^9, {3.8902574357967815`*^9, 3.8902574672398977`*^9}, 
   3.890257561445148*^9, 3.8902577454606485`*^9, {3.8902609409253783`*^9, 
   3.8902609527238207`*^9}, {3.890261156006864*^9, 3.8902611814877167`*^9}, {
   3.890261282647794*^9, 3.890261292640113*^9}, 3.926833946631358*^9, 
   3.9268343450051775`*^9, {3.926837517451643*^9, 3.9268375239862995`*^9}, 
   3.926837578391737*^9, 3.9268382951104417`*^9, {3.9268387672510824`*^9, 
   3.926838791394611*^9}, 3.9269032748719034`*^9, 3.926904541913333*^9, 
   3.9269045830072155`*^9, 3.9269048144992623`*^9, 3.926905087870468*^9, 
   3.926905334143058*^9, 3.9269097102150593`*^9, 3.9269108063065805`*^9, 
   3.9269110371222963`*^9, 3.9269117299926977`*^9},
 CellLabel->
  "During evaluation of \
In[648]:=",ExpressionUUID->"f8974d6a-db99-4812-8ad3-b9434e66dad0"],

Cell[BoxData[
 RowBox[{
  RowBox[{
   TemplateBox[{"1"},
    "C"], "\[Element]", 
   TemplateBox[{},
    "Integers"]}], "&&", 
  RowBox[{"(", 
   RowBox[{
    RowBox[{"theta2", "\[Equal]", 
     RowBox[{
      RowBox[{
       RowBox[{"-", "1.`"}], " ", 
       RowBox[{"ArcSin", "[", 
        RowBox[{"0.658303601432127`", "\[VeryThinSpace]", "-", 
         RowBox[{"1.199623465715476`", " ", 
          RowBox[{"Cos", "[", "theta4", "]"}]}], "+", 
         RowBox[{"1.72223301526741`", " ", 
          RowBox[{"Sin", "[", "theta4", "]"}]}]}], "]"}]}], "+", 
      RowBox[{"6.283185307179586`", " ", 
       TemplateBox[{"1"},
        "C"]}]}]}], "||", 
    RowBox[{"theta2", "\[Equal]", 
     RowBox[{"3.141592653589793`", "\[VeryThinSpace]", "+", 
      RowBox[{"ArcSin", "[", 
       RowBox[{"0.658303601432127`", "\[VeryThinSpace]", "-", 
        RowBox[{"1.199623465715476`", " ", 
         RowBox[{"Cos", "[", "theta4", "]"}]}], "+", 
        RowBox[{"1.72223301526741`", " ", 
         RowBox[{"Sin", "[", "theta4", "]"}]}]}], "]"}], "+", 
      RowBox[{"6.283185307179586`", " ", 
       TemplateBox[{"1"},
        "C"]}]}]}]}], ")"}]}]], "Output",
 CellChangeTimes->{3.926838791400117*^9, 3.92690327488992*^9, 
  3.9269045419208465`*^9, 3.9269045830148125`*^9, 3.9269048145072784`*^9, 
  3.9269050878774996`*^9, 3.9269053341516533`*^9, 3.9269097102245655`*^9, 
  3.926910806315097*^9, 3.9269110371315937`*^9, 3.9269117300017147`*^9},
 CellLabel->
  "Out[649]=",ExpressionUUID->"33187a56-24c8-4dde-97fa-1108a5df7a08"]
}, Open  ]],

Cell[BoxData[
 RowBox[{
  RowBox[{"solTheta4Theta2", "=", 
   RowBox[{"{", "\[IndentingNewLine]", 
    RowBox[{
     RowBox[{"{", 
      RowBox[{"theta2", "->", 
       RowBox[{
        RowBox[{"-", "1.`"}], " ", 
        RowBox[{"ArcSin", "[", 
         RowBox[{"0.658303601432127`", "\[VeryThinSpace]", "-", 
          RowBox[{"1.199623465715476`", " ", 
           RowBox[{"Cos", "[", "theta4", "]"}]}], "+", 
          RowBox[{"1.72223301526741`", " ", 
           RowBox[{"Sin", "[", "theta4", "]"}]}]}], "]"}]}]}], "}"}], ",", 
     "\[IndentingNewLine]", 
     RowBox[{"{", 
      RowBox[{"theta2", "->", 
       RowBox[{"3.141592653589793`", "\[VeryThinSpace]", "+", 
        RowBox[{"ArcSin", "[", 
         RowBox[{"0.658303601432127`", "\[VeryThinSpace]", "-", 
          RowBox[{"1.199623465715476`", " ", 
           RowBox[{"Cos", "[", "theta4", "]"}]}], "+", 
          RowBox[{"1.72223301526741`", " ", 
           RowBox[{"Sin", "[", "theta4", "]"}]}]}], "]"}]}]}], "}"}]}], 
    "}"}]}], ";"}]], "Input",
 CellChangeTimes->{{3.890261400276903*^9, 3.890261426357687*^9}, {
  3.926834373546342*^9, 3.9268343749629974`*^9}, {3.926834793964772*^9, 
  3.926834821807396*^9}, {3.9268375630387487`*^9, 3.9268375733039045`*^9}, {
  3.926838303337014*^9, 3.926838315006655*^9}, {3.9268387791477566`*^9, 
  3.926838804668713*^9}, {3.9269032856673393`*^9, 3.9269032952981586`*^9}, {
  3.9269045896345844`*^9, 3.9269045953245707`*^9}, {3.926904827062437*^9, 
  3.9269048342997932`*^9}, {3.926905096389526*^9, 3.9269051020587144`*^9}, {
  3.926905341027975*^9, 3.926905346760459*^9}, {3.926909717442528*^9, 
  3.9269097231533566`*^9}, {3.926910812842016*^9, 3.9269108194029646`*^9}, {
  3.926911043398653*^9, 3.926911049134497*^9}, {3.926911757404242*^9, 
  3.9269117649033327`*^9}},
 CellLabel->
  "In[650]:=",ExpressionUUID->"0d7b6a8b-a470-4e5a-81cf-edccc1394a01"],

Cell[CellGroupData[{

Cell[BoxData[{
 RowBox[{
  RowBox[{
   RowBox[{
    RowBox[{"eqn4R", "/.", "para"}], "/.", 
    RowBox[{"solTheta4Theta2", "[", 
     RowBox[{"[", "1", "]"}], "]"}]}], "/.", 
   RowBox[{"{", 
    RowBox[{"theta4", "->", "3.844346550802209"}], "}"}]}], "//", 
  "MatrixForm"}], "\[IndentingNewLine]", 
 RowBox[{
  RowBox[{
   RowBox[{
    RowBox[{
     RowBox[{"eqn4R", "/.", "para"}], "/.", 
     RowBox[{"solTheta4Theta2", "[", 
      RowBox[{"[", "2", "]"}], "]"}]}], "/.", 
    RowBox[{"{", 
     RowBox[{"theta4", "->", "3.844346550802209"}], "}"}]}], "//", 
   "MatrixForm"}], " ", 
  RowBox[{"(*", 
   RowBox[{"Right", " ", "combo"}], "*)"}]}], "\[IndentingNewLine]", 
 RowBox[{
  RowBox[{
   RowBox[{
    RowBox[{"eqn4R", "/.", "para"}], "/.", 
    RowBox[{"solTheta4Theta2", "[", 
     RowBox[{"[", "1", "]"}], "]"}]}], "/.", 
   RowBox[{"{", 
    RowBox[{"theta4", "->", "4.657272142164273"}], "}"}]}], "//", 
  "MatrixForm"}], "\[IndentingNewLine]", 
 RowBox[{
  RowBox[{
   RowBox[{
    RowBox[{"eqn4R", "/.", "para"}], "/.", 
    RowBox[{"solTheta4Theta2", "[", 
     RowBox[{"[", "2", "]"}], "]"}]}], "/.", 
   RowBox[{"{", 
    RowBox[{"theta4", "->", "4.657272142164273"}], "}"}]}], "//", 
  "MatrixForm", 
  RowBox[{"(*", 
   RowBox[{"Right", " ", "combo"}], "*)"}]}]}], "Input",
 CellChangeTimes->CompressedData["
1:eJxTTMoPSmViYGAQA2IQbSFidEr4zxtHr9+xp0G0pJnbFRD9yTkHTHuET5x3
3fGt46S9GxaAaAmvjWtAtMZOo7Ugumjqtesg2i4h5x6Ibiit/gCip3V4fQTR
f34cV7oBpH3+z1cG0S3R191AdMaylV4g+s/GfYEgWuqYUxSItrsopXMTSEuv
SjUE0S18Wu0geoP16g4Q/WlVSS+I1ljcC6Z/HNM9AqL7Ja8cB9EX/iQ7/gTS
Ds1znUD026T8uyBaa4/0AxDdc72H8ReQvjMthRVE/xDoVwbRjfLrVUB03ISZ
LiD6INs6VxA9d5dK6h8gfc1cNw1Er9/o+hJEX+90egWiP5qnsf4F0iYVkuwg
WuqCZzSI3lq4NBZEAwC2FL9y
  "],
 CellLabel->
  "In[655]:=",ExpressionUUID->"a19e7f3a-639d-456b-9695-eccfee72de61"],

Cell[BoxData[
 TagBox[
  RowBox[{"(", "\[NoBreak]", GridBox[{
     {
      RowBox[{
       RowBox[{"0.8876191283158494`", " ", 
        RowBox[{"Cos", "[", "theta1", "]"}]}], "+", 
       RowBox[{"0.7630651799733088`", " ", 
        RowBox[{"Cos", "[", "theta3", "]"}]}], "+", 
       RowBox[{"0.18300667823384295`", " ", 
        RowBox[{"Sin", "[", "theta1", "]"}]}], "-", 
       RowBox[{"0.2620089283693916`", " ", 
        RowBox[{"Sin", "[", "theta3", "]"}]}]}], 
      RowBox[{
       RowBox[{
        RowBox[{"-", "0.35962255069627524`"}], " ", 
        RowBox[{"Cos", "[", "theta1", "]"}]}], "+", 
       RowBox[{"0.2620089283693916`", " ", 
        RowBox[{"Cos", "[", "theta3", "]"}]}], "+", 
       RowBox[{"0.8487165939157764`", " ", 
        RowBox[{"Sin", "[", "theta1", "]"}]}], "+", 
       RowBox[{"0.7630651799733088`", " ", 
        RowBox[{"Sin", "[", "theta3", "]"}]}]}], 
      RowBox[{"0.5908323387958929`", "\[VeryThinSpace]", "-", 
       RowBox[{"0.287756675124169`", " ", 
        RowBox[{"Cos", "[", "theta1", "]"}]}], "-", 
       RowBox[{"0.49617406112554674`", " ", 
        RowBox[{"Sin", "[", "theta1", "]"}]}]}], 
      RowBox[{
       RowBox[{"-", "0.6979112147842721`"}], "+", 
       RowBox[{"2.892367088059251`", " ", 
        RowBox[{"Cos", "[", "theta1", "]"}]}], "+", 
       RowBox[{"0.6205368325426881`", " ", 
        RowBox[{"Sin", "[", "theta1", "]"}]}]}]},
     {
      RowBox[{
       RowBox[{
        RowBox[{"-", "0.18300667823384295`"}], " ", 
        RowBox[{"Cos", "[", "theta1", "]"}]}], "+", 
       RowBox[{"0.4616395955279558`", " ", 
        RowBox[{"Cos", "[", "theta3", "]"}]}], "+", 
       RowBox[{"0.8876191283158494`", " ", 
        RowBox[{"Sin", "[", "theta1", "]"}]}], "-", 
       RowBox[{"0.41885127551162205`", " ", 
        RowBox[{"Sin", "[", "theta3", "]"}]}]}], 
      RowBox[{
       RowBox[{
        RowBox[{"-", "0.8487165939157764`"}], " ", 
        RowBox[{"Cos", "[", "theta1", "]"}]}], "+", 
       RowBox[{"0.41885127551162205`", " ", 
        RowBox[{"Cos", "[", "theta3", "]"}]}], "-", 
       RowBox[{"0.35962255069627524`", " ", 
        RowBox[{"Sin", "[", "theta1", "]"}]}], "+", 
       RowBox[{"0.4616395955279558`", " ", 
        RowBox[{"Sin", "[", "theta3", "]"}]}]}], 
      RowBox[{
       RowBox[{"-", "0.7819542779747883`"}], "+", 
       RowBox[{"0.49617406112554674`", " ", 
        RowBox[{"Cos", "[", "theta1", "]"}]}], "-", 
       RowBox[{"0.287756675124169`", " ", 
        RowBox[{"Sin", "[", "theta1", "]"}]}]}], 
      RowBox[{"0.4063425961243661`", "\[VeryThinSpace]", "-", 
       RowBox[{"0.6205368325426881`", " ", 
        RowBox[{"Cos", "[", "theta1", "]"}]}], "+", 
       RowBox[{"2.892367088059251`", " ", 
        RowBox[{"Sin", "[", "theta1", "]"}]}]}]},
     {
      RowBox[{
       RowBox[{"-", "0.42265924663921206`"}], "+", 
       RowBox[{"0.45234988112421026`", " ", 
        RowBox[{"Cos", "[", "theta3", "]"}]}], "+", 
       RowBox[{"0.8694336837603027`", " ", 
        RowBox[{"Sin", "[", "theta3", "]"}]}]}], 
      RowBox[{
       RowBox[{"-", "0.38775219437510355`"}], "-", 
       RowBox[{"0.8694336837603027`", " ", 
        RowBox[{"Cos", "[", "theta3", "]"}]}], "+", 
       RowBox[{"0.45234988112421026`", " ", 
        RowBox[{"Sin", "[", "theta3", "]"}]}]}], 
      RowBox[{"-", "1.0178075399127922`"}], "2.220446049250313`*^-16"},
     {"0", "0", "0", "0"}
    },
    GridBoxAlignment->{"Columns" -> {{Center}}, "Rows" -> {{Baseline}}},
    GridBoxSpacings->{"Columns" -> {
        Offset[0.27999999999999997`], {
         Offset[0.7]}, 
        Offset[0.27999999999999997`]}, "Rows" -> {
        Offset[0.2], {
         Offset[0.4]}, 
        Offset[0.2]}}], "\[NoBreak]", ")"}],
  Function[BoxForm`e$, 
   MatrixForm[BoxForm`e$]]]], "Output",
 CellChangeTimes->{{3.8902574958571653`*^9, 3.8902574993379383`*^9}, {
   3.890257565740177*^9, 3.89025757435487*^9}, 3.8902609620069885`*^9, 
   3.926834387812976*^9, {3.92683442732907*^9, 3.926834438054403*^9}, {
   3.9268348763207026`*^9, 3.9268349016640244`*^9}, 3.9268349319783163`*^9, 
   3.926835082927046*^9, 3.9268357980015144`*^9, 3.9268358636814194`*^9, {
   3.9268358963861227`*^9, 3.926835923519099*^9}, 3.92683761388799*^9, 
   3.926838342529842*^9, {3.9268388309751854`*^9, 3.9268388479194775`*^9}, 
   3.926903317951558*^9, 3.926904545796114*^9, 3.9269045979998007`*^9, {
   3.9269048622684813`*^9, 3.926904876027157*^9}, 3.9269051749369984`*^9, 
   3.92690534986172*^9, 3.9269053965519524`*^9, {3.9269097261407585`*^9, 
   3.9269097473955736`*^9}, 3.9269108216592636`*^9, 3.926911052174343*^9, {
   3.9269117675979753`*^9, 3.9269117824710217`*^9}},
 CellLabel->
  "Out[655]//MatrixForm=",ExpressionUUID->"bc3fd589-5fcf-450b-9ae1-\
df4a28b4c7b5"],

Cell[BoxData[
 TagBox[
  RowBox[{"(", "\[NoBreak]", GridBox[{
     {
      RowBox[{
       RowBox[{
        RowBox[{"-", "0.8876191283158494`"}], " ", 
        RowBox[{"Cos", "[", "theta1", "]"}]}], "+", 
       RowBox[{"0.7630651799733088`", " ", 
        RowBox[{"Cos", "[", "theta3", "]"}]}], "+", 
       RowBox[{"0.18300667823384295`", " ", 
        RowBox[{"Sin", "[", "theta1", "]"}]}], "-", 
       RowBox[{"0.2620089283693916`", " ", 
        RowBox[{"Sin", "[", "theta3", "]"}]}]}], 
      RowBox[{
       RowBox[{
        RowBox[{"-", "0.35962255069627524`"}], " ", 
        RowBox[{"Cos", "[", "theta1", "]"}]}], "+", 
       RowBox[{"0.2620089283693916`", " ", 
        RowBox[{"Cos", "[", "theta3", "]"}]}], "+", 
       RowBox[{"0.29795488650169183`", " ", 
        RowBox[{"Sin", "[", "theta1", "]"}]}], "+", 
       RowBox[{"0.7630651799733088`", " ", 
        RowBox[{"Sin", "[", "theta3", "]"}]}]}], 
      RowBox[{"0.5908323387958929`", "\[VeryThinSpace]", "-", 
       RowBox[{"0.287756675124169`", " ", 
        RowBox[{"Cos", "[", "theta1", "]"}]}], "-", 
       RowBox[{"0.9368732258590693`", " ", 
        RowBox[{"Sin", "[", "theta1", "]"}]}]}], 
      RowBox[{
       RowBox[{"-", "0.6979112147842721`"}], "+", 
       RowBox[{"0.516844665837429`", " ", 
        RowBox[{"Cos", "[", "theta1", "]"}]}], "+", 
       RowBox[{"0.6205368325426881`", " ", 
        RowBox[{"Sin", "[", "theta1", "]"}]}]}]},
     {
      RowBox[{
       RowBox[{
        RowBox[{"-", "0.18300667823384295`"}], " ", 
        RowBox[{"Cos", "[", "theta1", "]"}]}], "+", 
       RowBox[{"0.4616395955279558`", " ", 
        RowBox[{"Cos", "[", "theta3", "]"}]}], "-", 
       RowBox[{"0.8876191283158494`", " ", 
        RowBox[{"Sin", "[", "theta1", "]"}]}], "-", 
       RowBox[{"0.41885127551162205`", " ", 
        RowBox[{"Sin", "[", "theta3", "]"}]}]}], 
      RowBox[{
       RowBox[{
        RowBox[{"-", "0.29795488650169183`"}], " ", 
        RowBox[{"Cos", "[", "theta1", "]"}]}], "+", 
       RowBox[{"0.41885127551162205`", " ", 
        RowBox[{"Cos", "[", "theta3", "]"}]}], "-", 
       RowBox[{"0.35962255069627524`", " ", 
        RowBox[{"Sin", "[", "theta1", "]"}]}], "+", 
       RowBox[{"0.4616395955279558`", " ", 
        RowBox[{"Sin", "[", "theta3", "]"}]}]}], 
      RowBox[{
       RowBox[{"-", "0.7819542779747883`"}], "+", 
       RowBox[{"0.9368732258590693`", " ", 
        RowBox[{"Cos", "[", "theta1", "]"}]}], "-", 
       RowBox[{"0.287756675124169`", " ", 
        RowBox[{"Sin", "[", "theta1", "]"}]}]}], 
      RowBox[{"0.4063425961243661`", "\[VeryThinSpace]", "-", 
       RowBox[{"0.6205368325426881`", " ", 
        RowBox[{"Cos", "[", "theta1", "]"}]}], "+", 
       RowBox[{"0.516844665837429`", " ", 
        RowBox[{"Sin", "[", "theta1", "]"}]}]}]},
     {
      RowBox[{
       RowBox[{"-", "0.42265924663921206`"}], "+", 
       RowBox[{"0.45234988112421026`", " ", 
        RowBox[{"Cos", "[", "theta3", "]"}]}], "+", 
       RowBox[{"0.8694336837603027`", " ", 
        RowBox[{"Sin", "[", "theta3", "]"}]}]}], 
      RowBox[{"0.8842479893335743`", "\[VeryThinSpace]", "-", 
       RowBox[{"0.8694336837603027`", " ", 
        RowBox[{"Cos", "[", "theta3", "]"}]}], "+", 
       RowBox[{"0.45234988112421026`", " ", 
        RowBox[{"Sin", "[", "theta3", "]"}]}]}], "5.662137425588298`*^-15", 
      "2.220446049250313`*^-16"},
     {"0", "0", "0", "0"}
    },
    GridBoxAlignment->{"Columns" -> {{Center}}, "Rows" -> {{Baseline}}},
    GridBoxSpacings->{"Columns" -> {
        Offset[0.27999999999999997`], {
         Offset[0.7]}, 
        Offset[0.27999999999999997`]}, "Rows" -> {
        Offset[0.2], {
         Offset[0.4]}, 
        Offset[0.2]}}], "\[NoBreak]", ")"}],
  Function[BoxForm`e$, 
   MatrixForm[BoxForm`e$]]]], "Output",
 CellChangeTimes->{{3.8902574958571653`*^9, 3.8902574993379383`*^9}, {
   3.890257565740177*^9, 3.89025757435487*^9}, 3.8902609620069885`*^9, 
   3.926834387812976*^9, {3.92683442732907*^9, 3.926834438054403*^9}, {
   3.9268348763207026`*^9, 3.9268349016640244`*^9}, 3.9268349319783163`*^9, 
   3.926835082927046*^9, 3.9268357980015144`*^9, 3.9268358636814194`*^9, {
   3.9268358963861227`*^9, 3.926835923519099*^9}, 3.92683761388799*^9, 
   3.926838342529842*^9, {3.9268388309751854`*^9, 3.9268388479194775`*^9}, 
   3.926903317951558*^9, 3.926904545796114*^9, 3.9269045979998007`*^9, {
   3.9269048622684813`*^9, 3.926904876027157*^9}, 3.9269051749369984`*^9, 
   3.92690534986172*^9, 3.9269053965519524`*^9, {3.9269097261407585`*^9, 
   3.9269097473955736`*^9}, 3.9269108216592636`*^9, 3.926911052174343*^9, {
   3.9269117675979753`*^9, 3.926911782478066*^9}},
 CellLabel->
  "Out[656]//MatrixForm=",ExpressionUUID->"3e7c0dc8-b5fb-4c3a-8142-\
b8a5321ddf9c"],

Cell[BoxData[
 TagBox[
  RowBox[{"(", "\[NoBreak]", GridBox[{
     {
      RowBox[{
       RowBox[{"0.09757536226707893`", " ", 
        RowBox[{"Cos", "[", "theta1", "]"}]}], "+", 
       RowBox[{"0.05508893619873588`", " ", 
        RowBox[{"Cos", "[", "theta3", "]"}]}], "-", 
       RowBox[{"0.3954451030759141`", " ", 
        RowBox[{"Sin", "[", "theta1", "]"}]}], "-", 
       RowBox[{"0.40476920470919225`", " ", 
        RowBox[{"Sin", "[", "theta3", "]"}]}]}], 
      RowBox[{
       RowBox[{"0.777080803831633`", " ", 
        RowBox[{"Cos", "[", "theta1", "]"}]}], "+", 
       RowBox[{"0.40476920470919225`", " ", 
        RowBox[{"Cos", "[", "theta3", "]"}]}], "+", 
       RowBox[{"0.603608168668974`", " ", 
        RowBox[{"Sin", "[", "theta1", "]"}]}], "+", 
       RowBox[{"0.05508893619873588`", " ", 
        RowBox[{"Sin", "[", "theta3", "]"}]}]}], 
      RowBox[{"0.912757963551992`", "\[VeryThinSpace]", "+", 
       RowBox[{"0.6217913420069721`", " ", 
        RowBox[{"Cos", "[", "theta1", "]"}]}], "-", 
       RowBox[{"0.6923007649637309`", " ", 
        RowBox[{"Sin", "[", "theta1", "]"}]}]}], 
      RowBox[{"0.7001789148625042`", "\[VeryThinSpace]", "+", 
       RowBox[{"1.8351756526142056`", " ", 
        RowBox[{"Cos", "[", "theta1", "]"}]}], "-", 
       RowBox[{"0.15351429639293923`", " ", 
        RowBox[{"Sin", "[", "theta1", "]"}]}]}]},
     {
      RowBox[{
       RowBox[{"0.3954451030759141`", " ", 
        RowBox[{"Cos", "[", "theta1", "]"}]}], "+", 
       RowBox[{"0.7131722308359051`", " ", 
        RowBox[{"Cos", "[", "theta3", "]"}]}], "+", 
       RowBox[{"0.09757536226707893`", " ", 
        RowBox[{"Sin", "[", "theta1", "]"}]}], "-", 
       RowBox[{"0.6238450018326207`", " ", 
        RowBox[{"Sin", "[", "theta3", "]"}]}]}], 
      RowBox[{
       RowBox[{
        RowBox[{"-", "0.603608168668974`"}], " ", 
        RowBox[{"Cos", "[", "theta1", "]"}]}], "+", 
       RowBox[{"0.6238450018326207`", " ", 
        RowBox[{"Cos", "[", "theta3", "]"}]}], "+", 
       RowBox[{"0.777080803831633`", " ", 
        RowBox[{"Sin", "[", "theta1", "]"}]}], "+", 
       RowBox[{"0.7131722308359051`", " ", 
        RowBox[{"Sin", "[", "theta3", "]"}]}]}], 
      RowBox[{
       RowBox[{"-", "0.3196916996936202`"}], "+", 
       RowBox[{"0.6923007649637309`", " ", 
        RowBox[{"Cos", "[", "theta1", "]"}]}], "+", 
       RowBox[{"0.6217913420069721`", " ", 
        RowBox[{"Sin", "[", "theta1", "]"}]}]}], 
      RowBox[{
       RowBox[{"-", "1.4180640939406373`"}], "+", 
       RowBox[{"0.15351429639293923`", " ", 
        RowBox[{"Cos", "[", "theta1", "]"}]}], "+", 
       RowBox[{"1.8351756526142056`", " ", 
        RowBox[{"Sin", "[", "theta1", "]"}]}]}]},
     {
      RowBox[{"0.9132919681743227`", "\[VeryThinSpace]", "+", 
       RowBox[{"0.6988208484819483`", " ", 
        RowBox[{"Cos", "[", "theta3", "]"}]}], "+", 
       RowBox[{"0.6685651087272991`", " ", 
        RowBox[{"Sin", "[", "theta3", "]"}]}]}], 
      RowBox[{"0.1783328433925461`", "\[VeryThinSpace]", "-", 
       RowBox[{"0.6685651087272991`", " ", 
        RowBox[{"Cos", "[", "theta3", "]"}]}], "+", 
       RowBox[{"0.6988208484819483`", " ", 
        RowBox[{"Sin", "[", "theta3", "]"}]}]}], 
      RowBox[{"-", "0.11188688510248532`"}], "1.1102230246251565`*^-16"},
     {"0", "0", "0", "0"}
    },
    GridBoxAlignment->{"Columns" -> {{Center}}, "Rows" -> {{Baseline}}},
    GridBoxSpacings->{"Columns" -> {
        Offset[0.27999999999999997`], {
         Offset[0.7]}, 
        Offset[0.27999999999999997`]}, "Rows" -> {
        Offset[0.2], {
         Offset[0.4]}, 
        Offset[0.2]}}], "\[NoBreak]", ")"}],
  Function[BoxForm`e$, 
   MatrixForm[BoxForm`e$]]]], "Output",
 CellChangeTimes->{{3.8902574958571653`*^9, 3.8902574993379383`*^9}, {
   3.890257565740177*^9, 3.89025757435487*^9}, 3.8902609620069885`*^9, 
   3.926834387812976*^9, {3.92683442732907*^9, 3.926834438054403*^9}, {
   3.9268348763207026`*^9, 3.9268349016640244`*^9}, 3.9268349319783163`*^9, 
   3.926835082927046*^9, 3.9268357980015144`*^9, 3.9268358636814194`*^9, {
   3.9268358963861227`*^9, 3.926835923519099*^9}, 3.92683761388799*^9, 
   3.926838342529842*^9, {3.9268388309751854`*^9, 3.9268388479194775`*^9}, 
   3.926903317951558*^9, 3.926904545796114*^9, 3.9269045979998007`*^9, {
   3.9269048622684813`*^9, 3.926904876027157*^9}, 3.9269051749369984`*^9, 
   3.92690534986172*^9, 3.9269053965519524`*^9, {3.9269097261407585`*^9, 
   3.9269097473955736`*^9}, 3.9269108216592636`*^9, 3.926911052174343*^9, {
   3.9269117675979753`*^9, 3.9269117824830675`*^9}},
 CellLabel->
  "Out[657]//MatrixForm=",ExpressionUUID->"ccd68feb-7326-4642-89a6-\
5be20f71acc0"],

Cell[BoxData[
 TagBox[
  RowBox[{"(", "\[NoBreak]", GridBox[{
     {
      RowBox[{
       RowBox[{
        RowBox[{"-", "0.0975753622670788`"}], " ", 
        RowBox[{"Cos", "[", "theta1", "]"}]}], "+", 
       RowBox[{"0.05508893619873588`", " ", 
        RowBox[{"Cos", "[", "theta3", "]"}]}], "-", 
       RowBox[{"0.3954451030759141`", " ", 
        RowBox[{"Sin", "[", "theta1", "]"}]}], "-", 
       RowBox[{"0.40476920470919225`", " ", 
        RowBox[{"Sin", "[", "theta3", "]"}]}]}], 
      RowBox[{
       RowBox[{"0.777080803831633`", " ", 
        RowBox[{"Cos", "[", "theta1", "]"}]}], "+", 
       RowBox[{"0.40476920470919225`", " ", 
        RowBox[{"Cos", "[", "theta3", "]"}]}], "+", 
       RowBox[{"0.5430633117484942`", " ", 
        RowBox[{"Sin", "[", "theta1", "]"}]}], "+", 
       RowBox[{"0.05508893619873588`", " ", 
        RowBox[{"Sin", "[", "theta3", "]"}]}]}], 
      RowBox[{"0.912757963551992`", "\[VeryThinSpace]", "+", 
       RowBox[{"0.6217913420069721`", " ", 
        RowBox[{"Cos", "[", "theta1", "]"}]}], "-", 
       RowBox[{"0.7407465220208851`", " ", 
        RowBox[{"Sin", "[", "theta1", "]"}]}]}], 
      RowBox[{"0.7001789148625042`", "\[VeryThinSpace]", "+", 
       RowBox[{"1.5740361012824748`", " ", 
        RowBox[{"Cos", "[", "theta1", "]"}]}], "-", 
       RowBox[{"0.15351429639293923`", " ", 
        RowBox[{"Sin", "[", "theta1", "]"}]}]}]},
     {
      RowBox[{
       RowBox[{"0.3954451030759141`", " ", 
        RowBox[{"Cos", "[", "theta1", "]"}]}], "+", 
       RowBox[{"0.7131722308359051`", " ", 
        RowBox[{"Cos", "[", "theta3", "]"}]}], "-", 
       RowBox[{"0.0975753622670788`", " ", 
        RowBox[{"Sin", "[", "theta1", "]"}]}], "-", 
       RowBox[{"0.6238450018326207`", " ", 
        RowBox[{"Sin", "[", "theta3", "]"}]}]}], 
      RowBox[{
       RowBox[{
        RowBox[{"-", "0.5430633117484942`"}], " ", 
        RowBox[{"Cos", "[", "theta1", "]"}]}], "+", 
       RowBox[{"0.6238450018326207`", " ", 
        RowBox[{"Cos", "[", "theta3", "]"}]}], "+", 
       RowBox[{"0.777080803831633`", " ", 
        RowBox[{"Sin", "[", "theta1", "]"}]}], "+", 
       RowBox[{"0.7131722308359051`", " ", 
        RowBox[{"Sin", "[", "theta3", "]"}]}]}], 
      RowBox[{
       RowBox[{"-", "0.3196916996936202`"}], "+", 
       RowBox[{"0.7407465220208851`", " ", 
        RowBox[{"Cos", "[", "theta1", "]"}]}], "+", 
       RowBox[{"0.6217913420069721`", " ", 
        RowBox[{"Sin", "[", "theta1", "]"}]}]}], 
      RowBox[{
       RowBox[{"-", "1.4180640939406373`"}], "+", 
       RowBox[{"0.15351429639293923`", " ", 
        RowBox[{"Cos", "[", "theta1", "]"}]}], "+", 
       RowBox[{"1.5740361012824748`", " ", 
        RowBox[{"Sin", "[", "theta1", "]"}]}]}]},
     {
      RowBox[{"0.9132919681743227`", "\[VeryThinSpace]", "+", 
       RowBox[{"0.6988208484819483`", " ", 
        RowBox[{"Cos", "[", "theta3", "]"}]}], "+", 
       RowBox[{"0.6685651087272991`", " ", 
        RowBox[{"Sin", "[", "theta3", "]"}]}]}], 
      RowBox[{"0.31816295156592456`", "\[VeryThinSpace]", "-", 
       RowBox[{"0.6685651087272991`", " ", 
        RowBox[{"Cos", "[", "theta3", "]"}]}], "+", 
       RowBox[{"0.6988208484819483`", " ", 
        RowBox[{"Sin", "[", "theta3", "]"}]}]}], "5.767747390805766`*^-13", 
      "1.1102230246251565`*^-16"},
     {"0", "0", "0", "0"}
    },
    GridBoxAlignment->{"Columns" -> {{Center}}, "Rows" -> {{Baseline}}},
    GridBoxSpacings->{"Columns" -> {
        Offset[0.27999999999999997`], {
         Offset[0.7]}, 
        Offset[0.27999999999999997`]}, "Rows" -> {
        Offset[0.2], {
         Offset[0.4]}, 
        Offset[0.2]}}], "\[NoBreak]", ")"}],
  Function[BoxForm`e$, 
   MatrixForm[BoxForm`e$]]]], "Output",
 CellChangeTimes->{{3.8902574958571653`*^9, 3.8902574993379383`*^9}, {
   3.890257565740177*^9, 3.89025757435487*^9}, 3.8902609620069885`*^9, 
   3.926834387812976*^9, {3.92683442732907*^9, 3.926834438054403*^9}, {
   3.9268348763207026`*^9, 3.9268349016640244`*^9}, 3.9268349319783163`*^9, 
   3.926835082927046*^9, 3.9268357980015144`*^9, 3.9268358636814194`*^9, {
   3.9268358963861227`*^9, 3.926835923519099*^9}, 3.92683761388799*^9, 
   3.926838342529842*^9, {3.9268388309751854`*^9, 3.9268388479194775`*^9}, 
   3.926903317951558*^9, 3.926904545796114*^9, 3.9269045979998007`*^9, {
   3.9269048622684813`*^9, 3.926904876027157*^9}, 3.9269051749369984`*^9, 
   3.92690534986172*^9, 3.9269053965519524`*^9, {3.9269097261407585`*^9, 
   3.9269097473955736`*^9}, 3.9269108216592636`*^9, 3.926911052174343*^9, {
   3.9269117675979753`*^9, 3.9269117824884706`*^9}},
 CellLabel->
  "Out[658]//MatrixForm=",ExpressionUUID->"3792bfd2-7010-42a4-8345-\
c158676683e0"]
}, Open  ]],

Cell[CellGroupData[{

Cell[BoxData[{
 RowBox[{
  RowBox[{"eqnTheta4Theta3", "=", 
   RowBox[{
    RowBox[{
     RowBox[{"eqn4R", "[", 
      RowBox[{"[", 
       RowBox[{"3", ",", "1"}], "]"}], "]"}], "/.", "para"}], "/.", 
    RowBox[{"solTheta4Theta2", "[", 
     RowBox[{"[", "2", "]"}], "]"}]}]}], ";"}], "\[IndentingNewLine]", 
 RowBox[{
  RowBox[{"solTheta4Theta3", "=", 
   RowBox[{"Solve", "[", 
    RowBox[{
     RowBox[{"eqnTheta4Theta3", "==", "0"}], ",", "theta3"}], "]"}]}], 
  ";"}]}], "Input",
 CellChangeTimes->{{3.8902576497625074`*^9, 3.8902577670666704`*^9}, {
  3.9268345115182223`*^9, 3.926834512332732*^9}, {3.926834845731964*^9, 
  3.9268348464749556`*^9}, {3.926834984865153*^9, 3.9268349894499764`*^9}, {
  3.9268350358847246`*^9, 3.9268350361520634`*^9}, {3.926835936925356*^9, 
  3.9268359479099674`*^9}, {3.926837672763075*^9, 3.926837687349062*^9}, {
  3.92690335913245*^9, 3.9269033604187913`*^9}},
 CellLabel->
  "In[659]:=",ExpressionUUID->"32a8f407-8520-4734-b32d-c3a749819039"],

Cell[BoxData[
 TemplateBox[{
  "Solve", "ifun", 
   "\"Inverse functions are being used by \
\\!\\(\\*RowBox[{\\\"Solve\\\"}]\\), so some solutions may not be found; use \
Reduce for complete solution information.\"", 2, 660, 64, 
   24052769492139328890, "Local"},
  "MessageTemplate"]], "Message", "MSG",
 CellChangeTimes->{{3.8902577184299994`*^9, 3.8902577710658226`*^9}, 
   3.8902609726695175`*^9, 3.8902610219676065`*^9, 3.9268348504196143`*^9, 
   3.926834989829671*^9, 3.9268350372589283`*^9, 3.926835952989335*^9, 
   3.926837688838913*^9, 3.9268388584743204`*^9, {3.926903352713376*^9, 
   3.9269033610490727`*^9}, 3.9269046100484915`*^9, 3.926904885043751*^9, 
   3.9269097562083015`*^9, 3.9269117860021896`*^9},
 CellLabel->
  "During evaluation of \
In[659]:=",ExpressionUUID->"28c79eed-e24c-41d0-b025-c06ced56c1db"]
}, Open  ]],

Cell[CellGroupData[{

Cell[BoxData[{
 RowBox[{
  RowBox[{
   RowBox[{
    RowBox[{
     RowBox[{"eqn4R", "/.", "para"}], "/.", 
     RowBox[{"solTheta4Theta2", "[", 
      RowBox[{"[", "2", "]"}], "]"}]}], "/.", 
    RowBox[{"solTheta4Theta3", "[", 
     RowBox[{"[", "1", "]"}], "]"}]}], "/.", 
   RowBox[{"{", 
    RowBox[{"theta4", "->", "3.844346550802209"}], "}"}]}], "//", 
  "MatrixForm"}], "\[IndentingNewLine]", 
 RowBox[{
  RowBox[{
   RowBox[{
    RowBox[{
     RowBox[{"eqn4R", "/.", "para"}], "/.", 
     RowBox[{"solTheta4Theta2", "[", 
      RowBox[{"[", "2", "]"}], "]"}]}], "/.", 
    RowBox[{"solTheta4Theta3", "[", 
     RowBox[{"[", "2", "]"}], "]"}]}], "/.", 
   RowBox[{"{", 
    RowBox[{"theta4", "->", "3.844346550802209"}], "}"}]}], "//", 
  "MatrixForm"}], "\[IndentingNewLine]", 
 RowBox[{
  RowBox[{
   RowBox[{
    RowBox[{
     RowBox[{
      RowBox[{"eqn4R", "/.", "para"}], "/.", 
      RowBox[{"solTheta4Theta2", "[", 
       RowBox[{"[", "2", "]"}], "]"}]}], "/.", 
     RowBox[{"solTheta4Theta3", "[", 
      RowBox[{"[", "3", "]"}], "]"}]}], "/.", 
    RowBox[{"{", 
     RowBox[{"theta4", "->", "3.844346550802209"}], "}"}]}], "//", 
   "MatrixForm"}], 
  RowBox[{"(*", 
   RowBox[{"Right", " ", "combo"}], "*)"}]}], "\[IndentingNewLine]", 
 RowBox[{
  RowBox[{
   RowBox[{
    RowBox[{
     RowBox[{
      RowBox[{"eqn4R", "/.", "para"}], "/.", 
      RowBox[{"solTheta4Theta2", "[", 
       RowBox[{"[", "2", "]"}], "]"}]}], "/.", 
     RowBox[{"solTheta4Theta3", "[", 
      RowBox[{"[", "4", "]"}], "]"}]}], "/.", 
    RowBox[{"{", 
     RowBox[{"theta4", "->", "3.844346550802209"}], "}"}]}], "//", 
   "MatrixForm"}], "\[IndentingNewLine]"}], "\[IndentingNewLine]", 
 RowBox[{
  RowBox[{
   RowBox[{
    RowBox[{
     RowBox[{"eqn4R", "/.", "para"}], "/.", 
     RowBox[{"solTheta4Theta2", "[", 
      RowBox[{"[", "2", "]"}], "]"}]}], "/.", 
    RowBox[{"solTheta4Theta3", "[", 
     RowBox[{"[", "1", "]"}], "]"}]}], "/.", 
   RowBox[{"{", 
    RowBox[{"theta4", "->", "4.657272142164273"}], "}"}]}], "//", 
  "MatrixForm"}], "\[IndentingNewLine]", 
 RowBox[{
  RowBox[{
   RowBox[{
    RowBox[{
     RowBox[{"eqn4R", "/.", "para"}], "/.", 
     RowBox[{"solTheta4Theta2", "[", 
      RowBox[{"[", "2", "]"}], "]"}]}], "/.", 
    RowBox[{"solTheta4Theta3", "[", 
     RowBox[{"[", "2", "]"}], "]"}]}], "/.", 
   RowBox[{"{", 
    RowBox[{"theta4", "->", "4.657272142164273"}], "}"}]}], "//", 
  "MatrixForm"}], "\[IndentingNewLine]", 
 RowBox[{
  RowBox[{
   RowBox[{
    RowBox[{
     RowBox[{
      RowBox[{"eqn4R", "/.", "para"}], "/.", 
      RowBox[{"solTheta4Theta2", "[", 
       RowBox[{"[", "2", "]"}], "]"}]}], "/.", 
     RowBox[{"solTheta4Theta3", "[", 
      RowBox[{"[", "3", "]"}], "]"}]}], "/.", 
    RowBox[{"{", 
     RowBox[{"theta4", "->", "4.657272142164273"}], "}"}]}], "//", 
   "MatrixForm"}], 
  RowBox[{"(*", 
   RowBox[{"Right", " ", "combo"}], "*)"}]}], "\[IndentingNewLine]", 
 RowBox[{
  RowBox[{
   RowBox[{
    RowBox[{
     RowBox[{"eqn4R", "/.", "para"}], "/.", 
     RowBox[{"solTheta4Theta2", "[", 
      RowBox[{"[", "2", "]"}], "]"}]}], "/.", 
    RowBox[{"solTheta4Theta3", "[", 
     RowBox[{"[", "4", "]"}], "]"}]}], "/.", 
   RowBox[{"{", 
    RowBox[{"theta4", "->", "4.657272142164273"}], "}"}]}], "//", 
  "MatrixForm"}]}], "Input",
 CellChangeTimes->{{3.9268351168046246`*^9, 3.9268353581010723`*^9}, {
  3.9268354122928867`*^9, 3.92683545866292*^9}, {3.926835968760336*^9, 
  3.926836000147574*^9}, {3.9268360816737223`*^9, 3.926836285351637*^9}, {
  3.9268376969315248`*^9, 3.92683780417397*^9}, {3.9268388689865212`*^9, 
  3.926838914456744*^9}, {3.9269033710832405`*^9, 3.926903396183221*^9}, {
  3.926904567549885*^9, 3.9269045768747454`*^9}, {3.9269048444079914`*^9, 
  3.926904857475305*^9}, {3.9269051164780474`*^9, 3.926905125479926*^9}, {
  3.926905380805378*^9, 3.926905389446836*^9}, {3.9269097371532917`*^9, 
  3.9269097454195733`*^9}, {3.926910794184474*^9, 3.926910802086833*^9}, {
  3.9269110192004166`*^9, 3.9269110328029275`*^9}, {3.9269117183196507`*^9, 
  3.9269117251781707`*^9}},
 CellLabel->
  "In[661]:=",ExpressionUUID->"8b8a4ef5-a704-4866-a0d4-da0e3c5fa0fb"],

Cell[BoxData[
 TagBox[
  RowBox[{"(", "\[NoBreak]", GridBox[{
     {
      RowBox[{
       RowBox[{"-", "0.24951505468272994`"}], "-", 
       RowBox[{"0.8876191283158494`", " ", 
        RowBox[{"Cos", "[", "theta1", "]"}]}], "+", 
       RowBox[{"0.18300667823384295`", " ", 
        RowBox[{"Sin", "[", "theta1", "]"}]}]}], 
      RowBox[{
       RowBox[{"-", "0.7672414124117972`"}], "-", 
       RowBox[{"0.35962255069627524`", " ", 
        RowBox[{"Cos", "[", "theta1", "]"}]}], "+", 
       RowBox[{"0.29795488650169183`", " ", 
        RowBox[{"Sin", "[", "theta1", "]"}]}]}], 
      RowBox[{"0.5908323387958929`", "\[VeryThinSpace]", "-", 
       RowBox[{"0.287756675124169`", " ", 
        RowBox[{"Cos", "[", "theta1", "]"}]}], "-", 
       RowBox[{"0.9368732258590693`", " ", 
        RowBox[{"Sin", "[", "theta1", "]"}]}]}], 
      RowBox[{
       RowBox[{"-", "0.6979112147842721`"}], "+", 
       RowBox[{"0.516844665837429`", " ", 
        RowBox[{"Cos", "[", "theta1", "]"}]}], "+", 
       RowBox[{"0.6205368325426881`", " ", 
        RowBox[{"Sin", "[", "theta1", "]"}]}]}]},
     {
      RowBox[{"0.05705957152346894`", "\[VeryThinSpace]", "-", 
       RowBox[{"0.18300667823384295`", " ", 
        RowBox[{"Cos", "[", "theta1", "]"}]}], "-", 
       RowBox[{"0.8876191283158494`", " ", 
        RowBox[{"Sin", "[", "theta1", "]"}]}]}], 
      RowBox[{
       RowBox[{"-", "0.6207187063835643`"}], "-", 
       RowBox[{"0.29795488650169183`", " ", 
        RowBox[{"Cos", "[", "theta1", "]"}]}], "-", 
       RowBox[{"0.35962255069627524`", " ", 
        RowBox[{"Sin", "[", "theta1", "]"}]}]}], 
      RowBox[{
       RowBox[{"-", "0.7819542779747883`"}], "+", 
       RowBox[{"0.9368732258590693`", " ", 
        RowBox[{"Cos", "[", "theta1", "]"}]}], "-", 
       RowBox[{"0.287756675124169`", " ", 
        RowBox[{"Sin", "[", "theta1", "]"}]}]}], 
      RowBox[{"0.4063425961243661`", "\[VeryThinSpace]", "-", 
       RowBox[{"0.6205368325426881`", " ", 
        RowBox[{"Cos", "[", "theta1", "]"}]}], "+", 
       RowBox[{"0.516844665837429`", " ", 
        RowBox[{"Sin", "[", "theta1", "]"}]}]}]},
     {
      RowBox[{"-", "1.389347636340998`"}], "1.0456447136679454`", 
      "5.662137425588298`*^-15", "2.220446049250313`*^-16"},
     {"0", "0", "0", "0"}
    },
    GridBoxAlignment->{"Columns" -> {{Center}}, "Rows" -> {{Baseline}}},
    GridBoxSpacings->{"Columns" -> {
        Offset[0.27999999999999997`], {
         Offset[0.7]}, 
        Offset[0.27999999999999997`]}, "Rows" -> {
        Offset[0.2], {
         Offset[0.4]}, 
        Offset[0.2]}}], "\[NoBreak]", ")"}],
  Function[BoxForm`e$, 
   MatrixForm[BoxForm`e$]]]], "Output",
 CellChangeTimes->{{3.9268351661473875`*^9, 3.926835332644045*^9}, {
   3.9268354330177164`*^9, 3.9268354591714773`*^9}, 3.926836005349011*^9, 
   3.92683614643019*^9, 3.9268361868032436`*^9, 3.926836268260741*^9, 
   3.9268377771455383`*^9, 3.926838904590641*^9, 3.9269033976654205`*^9, 
   3.926904614358924*^9, 3.92690488871669*^9, 3.9269097601451845`*^9, 
   3.92691178765176*^9},
 CellLabel->
  "Out[661]//MatrixForm=",ExpressionUUID->"eb8e89b1-2610-4478-b89f-\
541243488783"],

Cell[BoxData[
 TagBox[
  RowBox[{"(", "\[NoBreak]", GridBox[{
     {
      RowBox[{
       RowBox[{"-", "0.6682030951044656`"}], "-", 
       RowBox[{"0.8876191283158494`", " ", 
        RowBox[{"Cos", "[", "theta1", "]"}]}], "+", 
       RowBox[{"0.18300667823384295`", " ", 
        RowBox[{"Sin", "[", "theta1", "]"}]}]}], 
      RowBox[{"0.45213025902475024`", "\[VeryThinSpace]", "-", 
       RowBox[{"0.35962255069627524`", " ", 
        RowBox[{"Cos", "[", "theta1", "]"}]}], "+", 
       RowBox[{"0.29795488650169183`", " ", 
        RowBox[{"Sin", "[", "theta1", "]"}]}]}], 
      RowBox[{"0.5908323387958929`", "\[VeryThinSpace]", "-", 
       RowBox[{"0.287756675124169`", " ", 
        RowBox[{"Cos", "[", "theta1", "]"}]}], "-", 
       RowBox[{"0.9368732258590693`", " ", 
        RowBox[{"Sin", "[", "theta1", "]"}]}]}], 
      RowBox[{
       RowBox[{"-", "0.6979112147842721`"}], "+", 
       RowBox[{"0.516844665837429`", " ", 
        RowBox[{"Cos", "[", "theta1", "]"}]}], "+", 
       RowBox[{"0.6205368325426881`", " ", 
        RowBox[{"Sin", "[", "theta1", "]"}]}]}]},
     {
      RowBox[{
       RowBox[{"-", "0.6122612064496543`"}], "-", 
       RowBox[{"0.18300667823384295`", " ", 
        RowBox[{"Cos", "[", "theta1", "]"}]}], "-", 
       RowBox[{"0.8876191283158494`", " ", 
        RowBox[{"Sin", "[", "theta1", "]"}]}]}], 
      RowBox[{"0.1169774432689531`", "\[VeryThinSpace]", "-", 
       RowBox[{"0.29795488650169183`", " ", 
        RowBox[{"Cos", "[", "theta1", "]"}]}], "-", 
       RowBox[{"0.35962255069627524`", " ", 
        RowBox[{"Sin", "[", "theta1", "]"}]}]}], 
      RowBox[{
       RowBox[{"-", "0.7819542779747883`"}], "+", 
       RowBox[{"0.9368732258590693`", " ", 
        RowBox[{"Cos", "[", "theta1", "]"}]}], "-", 
       RowBox[{"0.287756675124169`", " ", 
        RowBox[{"Sin", "[", "theta1", "]"}]}]}], 
      RowBox[{"0.4063425961243661`", "\[VeryThinSpace]", "-", 
       RowBox[{"0.6205368325426881`", " ", 
        RowBox[{"Cos", "[", "theta1", "]"}]}], "+", 
       RowBox[{"0.516844665837429`", " ", 
        RowBox[{"Sin", "[", "theta1", "]"}]}]}]},
     {
      RowBox[{"-", "2.220446049250313`*^-16"}], "1.7684959786671497`", 
      "5.662137425588298`*^-15", "2.220446049250313`*^-16"},
     {"0", "0", "0", "0"}
    },
    GridBoxAlignment->{"Columns" -> {{Center}}, "Rows" -> {{Baseline}}},
    GridBoxSpacings->{"Columns" -> {
        Offset[0.27999999999999997`], {
         Offset[0.7]}, 
        Offset[0.27999999999999997`]}, "Rows" -> {
        Offset[0.2], {
         Offset[0.4]}, 
        Offset[0.2]}}], "\[NoBreak]", ")"}],
  Function[BoxForm`e$, 
   MatrixForm[BoxForm`e$]]]], "Output",
 CellChangeTimes->{{3.9268351661473875`*^9, 3.926835332644045*^9}, {
   3.9268354330177164`*^9, 3.9268354591714773`*^9}, 3.926836005349011*^9, 
   3.92683614643019*^9, 3.9268361868032436`*^9, 3.926836268260741*^9, 
   3.9268377771455383`*^9, 3.926838904590641*^9, 3.9269033976654205`*^9, 
   3.926904614358924*^9, 3.92690488871669*^9, 3.9269097601451845`*^9, 
   3.926911787656355*^9},
 CellLabel->
  "Out[662]//MatrixForm=",ExpressionUUID->"c598735c-5441-4a7b-a5d9-\
a354a09061f3"],

Cell[BoxData[
 TagBox[
  RowBox[{"(", "\[NoBreak]", GridBox[{
     {
      RowBox[{"0.7714971748627693`", "\[VeryThinSpace]", "-", 
       RowBox[{"0.8876191283158494`", " ", 
        RowBox[{"Cos", "[", "theta1", "]"}]}], "+", 
       RowBox[{"0.18300667823384295`", " ", 
        RowBox[{"Sin", "[", "theta1", "]"}]}]}], 
      RowBox[{"0.23602808437078157`", "\[VeryThinSpace]", "-", 
       RowBox[{"0.35962255069627524`", " ", 
        RowBox[{"Cos", "[", "theta1", "]"}]}], "+", 
       RowBox[{"0.29795488650169183`", " ", 
        RowBox[{"Sin", "[", "theta1", "]"}]}]}], 
      RowBox[{"0.5908323387958929`", "\[VeryThinSpace]", "-", 
       RowBox[{"0.287756675124169`", " ", 
        RowBox[{"Cos", "[", "theta1", "]"}]}], "-", 
       RowBox[{"0.9368732258590693`", " ", 
        RowBox[{"Sin", "[", "theta1", "]"}]}]}], 
      RowBox[{
       RowBox[{"-", "0.6979112147842721`"}], "+", 
       RowBox[{"0.516844665837429`", " ", 
        RowBox[{"Cos", "[", "theta1", "]"}]}], "+", 
       RowBox[{"0.6205368325426881`", " ", 
        RowBox[{"Sin", "[", "theta1", "]"}]}]}]},
     {
      RowBox[{"0.47555364619476725`", "\[VeryThinSpace]", "-", 
       RowBox[{"0.18300667823384295`", " ", 
        RowBox[{"Cos", "[", "theta1", "]"}]}], "-", 
       RowBox[{"0.8876191283158494`", " ", 
        RowBox[{"Sin", "[", "theta1", "]"}]}]}], 
      RowBox[{"0.40298416438836593`", "\[VeryThinSpace]", "-", 
       RowBox[{"0.29795488650169183`", " ", 
        RowBox[{"Cos", "[", "theta1", "]"}]}], "-", 
       RowBox[{"0.35962255069627524`", " ", 
        RowBox[{"Sin", "[", "theta1", "]"}]}]}], 
      RowBox[{
       RowBox[{"-", "0.7819542779747883`"}], "+", 
       RowBox[{"0.9368732258590693`", " ", 
        RowBox[{"Cos", "[", "theta1", "]"}]}], "-", 
       RowBox[{"0.287756675124169`", " ", 
        RowBox[{"Sin", "[", "theta1", "]"}]}]}], 
      RowBox[{"0.4063425961243661`", "\[VeryThinSpace]", "-", 
       RowBox[{"0.6205368325426881`", " ", 
        RowBox[{"Cos", "[", "theta1", "]"}]}], "+", 
       RowBox[{"0.516844665837429`", " ", 
        RowBox[{"Sin", "[", "theta1", "]"}]}]}]},
     {"1.7208456881689926`*^-15", 
      RowBox[{"-", "3.3306690738754696`*^-16"}], "5.662137425588298`*^-15", 
      "2.220446049250313`*^-16"},
     {"0", "0", "0", "0"}
    },
    GridBoxAlignment->{"Columns" -> {{Center}}, "Rows" -> {{Baseline}}},
    GridBoxSpacings->{"Columns" -> {
        Offset[0.27999999999999997`], {
         Offset[0.7]}, 
        Offset[0.27999999999999997`]}, "Rows" -> {
        Offset[0.2], {
         Offset[0.4]}, 
        Offset[0.2]}}], "\[NoBreak]", ")"}],
  Function[BoxForm`e$, 
   MatrixForm[BoxForm`e$]]]], "Output",
 CellChangeTimes->{{3.9268351661473875`*^9, 3.926835332644045*^9}, {
   3.9268354330177164`*^9, 3.9268354591714773`*^9}, 3.926836005349011*^9, 
   3.92683614643019*^9, 3.9268361868032436`*^9, 3.926836268260741*^9, 
   3.9268377771455383`*^9, 3.926838904590641*^9, 3.9269033976654205`*^9, 
   3.926904614358924*^9, 3.92690488871669*^9, 3.9269097601451845`*^9, 
   3.926911787661273*^9},
 CellLabel->
  "Out[663]//MatrixForm=",ExpressionUUID->"9eead526-8fe4-4573-98e9-\
fd45dce9b463"],

Cell[BoxData[
 TagBox[
  RowBox[{"(", "\[NoBreak]", GridBox[{
     {
      RowBox[{"0.7537585345019233`", "\[VeryThinSpace]", "-", 
       RowBox[{"0.8876191283158494`", " ", 
        RowBox[{"Cos", "[", "theta1", "]"}]}], "+", 
       RowBox[{"0.18300667823384295`", " ", 
        RowBox[{"Sin", "[", "theta1", "]"}]}]}], 
      RowBox[{"0.2876894490565967`", "\[VeryThinSpace]", "-", 
       RowBox[{"0.35962255069627524`", " ", 
        RowBox[{"Cos", "[", "theta1", "]"}]}], "+", 
       RowBox[{"0.29795488650169183`", " ", 
        RowBox[{"Sin", "[", "theta1", "]"}]}]}], 
      RowBox[{"0.5908323387958929`", "\[VeryThinSpace]", "-", 
       RowBox[{"0.287756675124169`", " ", 
        RowBox[{"Cos", "[", "theta1", "]"}]}], "-", 
       RowBox[{"0.9368732258590693`", " ", 
        RowBox[{"Sin", "[", "theta1", "]"}]}]}], 
      RowBox[{
       RowBox[{"-", "0.6979112147842721`"}], "+", 
       RowBox[{"0.516844665837429`", " ", 
        RowBox[{"Cos", "[", "theta1", "]"}]}], "+", 
       RowBox[{"0.6205368325426881`", " ", 
        RowBox[{"Sin", "[", "theta1", "]"}]}]}]},
     {
      RowBox[{"0.44719639826729446`", "\[VeryThinSpace]", "-", 
       RowBox[{"0.18300667823384295`", " ", 
        RowBox[{"Cos", "[", "theta1", "]"}]}], "-", 
       RowBox[{"0.8876191283158494`", " ", 
        RowBox[{"Sin", "[", "theta1", "]"}]}]}], 
      RowBox[{"0.4342382854305764`", "\[VeryThinSpace]", "-", 
       RowBox[{"0.29795488650169183`", " ", 
        RowBox[{"Cos", "[", "theta1", "]"}]}], "-", 
       RowBox[{"0.35962255069627524`", " ", 
        RowBox[{"Sin", "[", "theta1", "]"}]}]}], 
      RowBox[{
       RowBox[{"-", "0.7819542779747883`"}], "+", 
       RowBox[{"0.9368732258590693`", " ", 
        RowBox[{"Cos", "[", "theta1", "]"}]}], "-", 
       RowBox[{"0.287756675124169`", " ", 
        RowBox[{"Sin", "[", "theta1", "]"}]}]}], 
      RowBox[{"0.4063425961243661`", "\[VeryThinSpace]", "-", 
       RowBox[{"0.6205368325426881`", " ", 
        RowBox[{"Cos", "[", "theta1", "]"}]}], "+", 
       RowBox[{"0.516844665837429`", " ", 
        RowBox[{"Sin", "[", "theta1", "]"}]}]}]},
     {"0.05886277055446967`", "0.030625184830423036`", 
      "5.662137425588298`*^-15", "2.220446049250313`*^-16"},
     {"0", "0", "0", "0"}
    },
    GridBoxAlignment->{"Columns" -> {{Center}}, "Rows" -> {{Baseline}}},
    GridBoxSpacings->{"Columns" -> {
        Offset[0.27999999999999997`], {
         Offset[0.7]}, 
        Offset[0.27999999999999997`]}, "Rows" -> {
        Offset[0.2], {
         Offset[0.4]}, 
        Offset[0.2]}}], "\[NoBreak]", ")"}],
  Function[BoxForm`e$, 
   MatrixForm[BoxForm`e$]]]], "Output",
 CellChangeTimes->{{3.9268351661473875`*^9, 3.926835332644045*^9}, {
   3.9268354330177164`*^9, 3.9268354591714773`*^9}, 3.926836005349011*^9, 
   3.92683614643019*^9, 3.9268361868032436`*^9, 3.926836268260741*^9, 
   3.9268377771455383`*^9, 3.926838904590641*^9, 3.9269033976654205`*^9, 
   3.926904614358924*^9, 3.92690488871669*^9, 3.9269097601451845`*^9, 
   3.9269117876662827`*^9},
 CellLabel->
  "Out[664]//MatrixForm=",ExpressionUUID->"ef2472fb-901e-43a4-b026-\
7a7fb05bcdc3"],

Cell[BoxData[
 TagBox[
  RowBox[{"(", "\[NoBreak]", GridBox[{
     {
      RowBox[{"0.11790148675768533`", "\[VeryThinSpace]", "-", 
       RowBox[{"0.0975753622670788`", " ", 
        RowBox[{"Cos", "[", "theta1", "]"}]}], "-", 
       RowBox[{"0.3954451030759141`", " ", 
        RowBox[{"Sin", "[", "theta1", "]"}]}]}], 
      RowBox[{
       RowBox[{"-", "0.3911165291735287`"}], "+", 
       RowBox[{"0.777080803831633`", " ", 
        RowBox[{"Cos", "[", "theta1", "]"}]}], "+", 
       RowBox[{"0.5430633117484942`", " ", 
        RowBox[{"Sin", "[", "theta1", "]"}]}]}], 
      RowBox[{"0.912757963551992`", "\[VeryThinSpace]", "+", 
       RowBox[{"0.6217913420069721`", " ", 
        RowBox[{"Cos", "[", "theta1", "]"}]}], "-", 
       RowBox[{"0.7407465220208851`", " ", 
        RowBox[{"Sin", "[", "theta1", "]"}]}]}], 
      RowBox[{"0.7001789148625042`", "\[VeryThinSpace]", "+", 
       RowBox[{"1.5740361012824748`", " ", 
        RowBox[{"Cos", "[", "theta1", "]"}]}], "-", 
       RowBox[{"0.15351429639293923`", " ", 
        RowBox[{"Sin", "[", "theta1", "]"}]}]}]},
     {
      RowBox[{
       RowBox[{"-", "0.38986795237438987`"}], "+", 
       RowBox[{"0.3954451030759141`", " ", 
        RowBox[{"Cos", "[", "theta1", "]"}]}], "-", 
       RowBox[{"0.0975753622670788`", " ", 
        RowBox[{"Sin", "[", "theta1", "]"}]}]}], 
      RowBox[{
       RowBox[{"-", "0.86359724227119`"}], "-", 
       RowBox[{"0.5430633117484942`", " ", 
        RowBox[{"Cos", "[", "theta1", "]"}]}], "+", 
       RowBox[{"0.777080803831633`", " ", 
        RowBox[{"Sin", "[", "theta1", "]"}]}]}], 
      RowBox[{
       RowBox[{"-", "0.3196916996936202`"}], "+", 
       RowBox[{"0.7407465220208851`", " ", 
        RowBox[{"Cos", "[", "theta1", "]"}]}], "+", 
       RowBox[{"0.6217913420069721`", " ", 
        RowBox[{"Sin", "[", "theta1", "]"}]}]}], 
      RowBox[{
       RowBox[{"-", "1.4180640939406373`"}], "+", 
       RowBox[{"0.15351429639293923`", " ", 
        RowBox[{"Cos", "[", "theta1", "]"}]}], "+", 
       RowBox[{"1.5740361012824748`", " ", 
        RowBox[{"Sin", "[", "theta1", "]"}]}]}]},
     {"2.220446049250313`*^-16", "0.6363259031313884`", 
      "5.767747390805766`*^-13", "1.1102230246251565`*^-16"},
     {"0", "0", "0", "0"}
    },
    GridBoxAlignment->{"Columns" -> {{Center}}, "Rows" -> {{Baseline}}},
    GridBoxSpacings->{"Columns" -> {
        Offset[0.27999999999999997`], {
         Offset[0.7]}, 
        Offset[0.27999999999999997`]}, "Rows" -> {
        Offset[0.2], {
         Offset[0.4]}, 
        Offset[0.2]}}], "\[NoBreak]", ")"}],
  Function[BoxForm`e$, 
   MatrixForm[BoxForm`e$]]]], "Output",
 CellChangeTimes->{{3.9268351661473875`*^9, 3.926835332644045*^9}, {
   3.9268354330177164`*^9, 3.9268354591714773`*^9}, 3.926836005349011*^9, 
   3.92683614643019*^9, 3.9268361868032436`*^9, 3.926836268260741*^9, 
   3.9268377771455383`*^9, 3.926838904590641*^9, 3.9269033976654205`*^9, 
   3.926904614358924*^9, 3.92690488871669*^9, 3.9269097601451845`*^9, 
   3.9269117876711235`*^9},
 CellLabel->
  "Out[665]//MatrixForm=",ExpressionUUID->"b96424ee-63ac-441a-a7ac-\
5099854c3845"],

Cell[BoxData[
 TagBox[
  RowBox[{"(", "\[NoBreak]", GridBox[{
     {
      RowBox[{
       RowBox[{"-", "0.21813860446402603`"}], "-", 
       RowBox[{"0.0975753622670788`", " ", 
        RowBox[{"Cos", "[", "theta1", "]"}]}], "-", 
       RowBox[{"0.3954451030759141`", " ", 
        RowBox[{"Sin", "[", "theta1", "]"}]}]}], 
      RowBox[{
       RowBox[{"-", "0.34538159941564284`"}], "+", 
       RowBox[{"0.777080803831633`", " ", 
        RowBox[{"Cos", "[", "theta1", "]"}]}], "+", 
       RowBox[{"0.5430633117484942`", " ", 
        RowBox[{"Sin", "[", "theta1", "]"}]}]}], 
      RowBox[{"0.912757963551992`", "\[VeryThinSpace]", "+", 
       RowBox[{"0.6217913420069721`", " ", 
        RowBox[{"Cos", "[", "theta1", "]"}]}], "-", 
       RowBox[{"0.7407465220208851`", " ", 
        RowBox[{"Sin", "[", "theta1", "]"}]}]}], 
      RowBox[{"0.7001789148625042`", "\[VeryThinSpace]", "+", 
       RowBox[{"1.5740361012824748`", " ", 
        RowBox[{"Cos", "[", "theta1", "]"}]}], "-", 
       RowBox[{"0.15351429639293923`", " ", 
        RowBox[{"Sin", "[", "theta1", "]"}]}]}]},
     {
      RowBox[{
       RowBox[{"-", "0.9077851478652299`"}], "+", 
       RowBox[{"0.3954451030759141`", " ", 
        RowBox[{"Cos", "[", "theta1", "]"}]}], "-", 
       RowBox[{"0.0975753622670788`", " ", 
        RowBox[{"Sin", "[", "theta1", "]"}]}]}], 
      RowBox[{
       RowBox[{"-", "0.27152042733891407`"}], "-", 
       RowBox[{"0.5430633117484942`", " ", 
        RowBox[{"Cos", "[", "theta1", "]"}]}], "+", 
       RowBox[{"0.777080803831633`", " ", 
        RowBox[{"Sin", "[", "theta1", "]"}]}]}], 
      RowBox[{
       RowBox[{"-", "0.3196916996936202`"}], "+", 
       RowBox[{"0.7407465220208851`", " ", 
        RowBox[{"Cos", "[", "theta1", "]"}]}], "+", 
       RowBox[{"0.6217913420069721`", " ", 
        RowBox[{"Sin", "[", "theta1", "]"}]}]}], 
      RowBox[{
       RowBox[{"-", "1.4180640939406373`"}], "+", 
       RowBox[{"0.15351429639293923`", " ", 
        RowBox[{"Cos", "[", "theta1", "]"}]}], "+", 
       RowBox[{"1.5740361012824748`", " ", 
        RowBox[{"Sin", "[", "theta1", "]"}]}]}]},
     {"0.5550439052936009`", "1.2164881757040344`", "5.767747390805766`*^-13",
       "1.1102230246251565`*^-16"},
     {"0", "0", "0", "0"}
    },
    GridBoxAlignment->{"Columns" -> {{Center}}, "Rows" -> {{Baseline}}},
    GridBoxSpacings->{"Columns" -> {
        Offset[0.27999999999999997`], {
         Offset[0.7]}, 
        Offset[0.27999999999999997`]}, "Rows" -> {
        Offset[0.2], {
         Offset[0.4]}, 
        Offset[0.2]}}], "\[NoBreak]", ")"}],
  Function[BoxForm`e$, 
   MatrixForm[BoxForm`e$]]]], "Output",
 CellChangeTimes->{{3.9268351661473875`*^9, 3.926835332644045*^9}, {
   3.9268354330177164`*^9, 3.9268354591714773`*^9}, 3.926836005349011*^9, 
   3.92683614643019*^9, 3.9268361868032436`*^9, 3.926836268260741*^9, 
   3.9268377771455383`*^9, 3.926838904590641*^9, 3.9269033976654205`*^9, 
   3.926904614358924*^9, 3.92690488871669*^9, 3.9269097601451845`*^9, 
   3.926911787677015*^9},
 CellLabel->
  "Out[666]//MatrixForm=",ExpressionUUID->"7c9318cb-9982-455e-9751-\
3e3ef7fff790"],

Cell[BoxData[
 TagBox[
  RowBox[{"(", "\[NoBreak]", GridBox[{
     {
      RowBox[{"0.33539492223362455`", "\[VeryThinSpace]", "-", 
       RowBox[{"0.0975753622670788`", " ", 
        RowBox[{"Cos", "[", "theta1", "]"}]}], "-", 
       RowBox[{"0.3954451030759141`", " ", 
        RowBox[{"Sin", "[", "theta1", "]"}]}]}], 
      RowBox[{
       RowBox[{"-", "0.23320194277132708`"}], "+", 
       RowBox[{"0.777080803831633`", " ", 
        RowBox[{"Cos", "[", "theta1", "]"}]}], "+", 
       RowBox[{"0.5430633117484942`", " ", 
        RowBox[{"Sin", "[", "theta1", "]"}]}]}], 
      RowBox[{"0.912757963551992`", "\[VeryThinSpace]", "+", 
       RowBox[{"0.6217913420069721`", " ", 
        RowBox[{"Cos", "[", "theta1", "]"}]}], "-", 
       RowBox[{"0.7407465220208851`", " ", 
        RowBox[{"Sin", "[", "theta1", "]"}]}]}], 
      RowBox[{"0.7001789148625042`", "\[VeryThinSpace]", "+", 
       RowBox[{"1.5740361012824748`", " ", 
        RowBox[{"Cos", "[", "theta1", "]"}]}], "-", 
       RowBox[{"0.15351429639293923`", " ", 
        RowBox[{"Sin", "[", "theta1", "]"}]}]}]},
     {
      RowBox[{"0.23110176764398202`", "\[VeryThinSpace]", "+", 
       RowBox[{"0.3954451030759141`", " ", 
        RowBox[{"Cos", "[", "theta1", "]"}]}], "-", 
       RowBox[{"0.0975753622670788`", " ", 
        RowBox[{"Sin", "[", "theta1", "]"}]}]}], 
      RowBox[{
       RowBox[{"-", "0.9189065187160395`"}], "-", 
       RowBox[{"0.5430633117484942`", " ", 
        RowBox[{"Cos", "[", "theta1", "]"}]}], "+", 
       RowBox[{"0.777080803831633`", " ", 
        RowBox[{"Sin", "[", "theta1", "]"}]}]}], 
      RowBox[{
       RowBox[{"-", "0.3196916996936202`"}], "+", 
       RowBox[{"0.7407465220208851`", " ", 
        RowBox[{"Cos", "[", "theta1", "]"}]}], "+", 
       RowBox[{"0.6217913420069721`", " ", 
        RowBox[{"Sin", "[", "theta1", "]"}]}]}], 
      RowBox[{
       RowBox[{"-", "1.4180640939406373`"}], "+", 
       RowBox[{"0.15351429639293923`", " ", 
        RowBox[{"Cos", "[", "theta1", "]"}]}], "+", 
       RowBox[{"1.5740361012824748`", " ", 
        RowBox[{"Sin", "[", "theta1", "]"}]}]}]},
     {"1.1102230246251565`*^-16", "4.6074255521944`*^-13", 
      "5.767747390805766`*^-13", "1.1102230246251565`*^-16"},
     {"0", "0", "0", "0"}
    },
    GridBoxAlignment->{"Columns" -> {{Center}}, "Rows" -> {{Baseline}}},
    GridBoxSpacings->{"Columns" -> {
        Offset[0.27999999999999997`], {
         Offset[0.7]}, 
        Offset[0.27999999999999997`]}, "Rows" -> {
        Offset[0.2], {
         Offset[0.4]}, 
        Offset[0.2]}}], "\[NoBreak]", ")"}],
  Function[BoxForm`e$, 
   MatrixForm[BoxForm`e$]]]], "Output",
 CellChangeTimes->{{3.9268351661473875`*^9, 3.926835332644045*^9}, {
   3.9268354330177164`*^9, 3.9268354591714773`*^9}, 3.926836005349011*^9, 
   3.92683614643019*^9, 3.9268361868032436`*^9, 3.926836268260741*^9, 
   3.9268377771455383`*^9, 3.926838904590641*^9, 3.9269033976654205`*^9, 
   3.926904614358924*^9, 3.92690488871669*^9, 3.9269097601451845`*^9, 
   3.926911787683013*^9},
 CellLabel->
  "Out[667]//MatrixForm=",ExpressionUUID->"b6d24670-0273-4d8a-8716-\
674d1cef959a"],

Cell[BoxData[
 TagBox[
  RowBox[{"(", "\[NoBreak]", GridBox[{
     {
      RowBox[{
       RowBox[{"-", "0.3855187538119755`"}], "-", 
       RowBox[{"0.0975753622670788`", " ", 
        RowBox[{"Cos", "[", "theta1", "]"}]}], "-", 
       RowBox[{"0.3954451030759141`", " ", 
        RowBox[{"Sin", "[", "theta1", "]"}]}]}], 
      RowBox[{
       RowBox[{"-", "0.13508586318220647`"}], "+", 
       RowBox[{"0.777080803831633`", " ", 
        RowBox[{"Cos", "[", "theta1", "]"}]}], "+", 
       RowBox[{"0.5430633117484942`", " ", 
        RowBox[{"Sin", "[", "theta1", "]"}]}]}], 
      RowBox[{"0.912757963551992`", "\[VeryThinSpace]", "+", 
       RowBox[{"0.6217913420069721`", " ", 
        RowBox[{"Cos", "[", "theta1", "]"}]}], "-", 
       RowBox[{"0.7407465220208851`", " ", 
        RowBox[{"Sin", "[", "theta1", "]"}]}]}], 
      RowBox[{"0.7001789148625042`", "\[VeryThinSpace]", "+", 
       RowBox[{"1.5740361012824748`", " ", 
        RowBox[{"Cos", "[", "theta1", "]"}]}], "-", 
       RowBox[{"0.15351429639293923`", " ", 
        RowBox[{"Sin", "[", "theta1", "]"}]}]}]},
     {
      RowBox[{
       RowBox[{"-", "0.8799965775894325`"}], "+", 
       RowBox[{"0.3954451030759141`", " ", 
        RowBox[{"Cos", "[", "theta1", "]"}]}], "-", 
       RowBox[{"0.0975753622670788`", " ", 
        RowBox[{"Sin", "[", "theta1", "]"}]}]}], 
      RowBox[{"0.3512879738588982`", "\[VeryThinSpace]", "-", 
       RowBox[{"0.5430633117484942`", " ", 
        RowBox[{"Cos", "[", "theta1", "]"}]}], "+", 
       RowBox[{"0.777080803831633`", " ", 
        RowBox[{"Sin", "[", "theta1", "]"}]}]}], 
      RowBox[{
       RowBox[{"-", "0.3196916996936202`"}], "+", 
       RowBox[{"0.7407465220208851`", " ", 
        RowBox[{"Cos", "[", "theta1", "]"}]}], "+", 
       RowBox[{"0.6217913420069721`", " ", 
        RowBox[{"Sin", "[", "theta1", "]"}]}]}], 
      RowBox[{
       RowBox[{"-", "1.4180640939406373`"}], "+", 
       RowBox[{"0.15351429639293923`", " ", 
        RowBox[{"Cos", "[", "theta1", "]"}]}], "+", 
       RowBox[{"1.5740361012824748`", " ", 
        RowBox[{"Sin", "[", "theta1", "]"}]}]}]},
     {"1.1907470346087765`", "1.2446339813290943`", "5.767747390805766`*^-13",
       "1.1102230246251565`*^-16"},
     {"0", "0", "0", "0"}
    },
    GridBoxAlignment->{"Columns" -> {{Center}}, "Rows" -> {{Baseline}}},
    GridBoxSpacings->{"Columns" -> {
        Offset[0.27999999999999997`], {
         Offset[0.7]}, 
        Offset[0.27999999999999997`]}, "Rows" -> {
        Offset[0.2], {
         Offset[0.4]}, 
        Offset[0.2]}}], "\[NoBreak]", ")"}],
  Function[BoxForm`e$, 
   MatrixForm[BoxForm`e$]]]], "Output",
 CellChangeTimes->{{3.9268351661473875`*^9, 3.926835332644045*^9}, {
   3.9268354330177164`*^9, 3.9268354591714773`*^9}, 3.926836005349011*^9, 
   3.92683614643019*^9, 3.9268361868032436`*^9, 3.926836268260741*^9, 
   3.9268377771455383`*^9, 3.926838904590641*^9, 3.9269033976654205`*^9, 
   3.926904614358924*^9, 3.92690488871669*^9, 3.9269097601451845`*^9, 
   3.9269117876875205`*^9},
 CellLabel->
  "Out[668]//MatrixForm=",ExpressionUUID->"f006f023-f32f-4205-9065-\
5dbf4d19e03d"]
}, Open  ]],

Cell[BoxData[{
 RowBox[{
  RowBox[{"colorTheme1", "[", 
   RowBox[{"u_", "?", "NumericQ"}], "]"}], ":=", 
  RowBox[{
   RowBox[{"Blend", "[", 
    RowBox[{
     RowBox[{"{", "\[IndentingNewLine]", 
      RowBox[{
       RowBox[{"{", 
        RowBox[{"0", ",", 
         RowBox[{"RGBColor", "[", 
          RowBox[{
           RowBox[{"61", "/", "256"}], ",", 
           RowBox[{"77", "/", "256"}], ",", 
           RowBox[{"162", "/", "256"}]}], "]"}]}], "}"}], ",", 
       "\[IndentingNewLine]", 
       RowBox[{"{", 
        RowBox[{"0.1", ",", 
         RowBox[{"RGBColor", "[", 
          RowBox[{
           RowBox[{"75", "/", "256"}], ",", 
           RowBox[{"110", "/", "256"}], ",", 
           RowBox[{"178", "/", "256"}]}], "]"}]}], "}"}], ",", 
       "\[IndentingNewLine]", 
       RowBox[{"{", 
        RowBox[{"0.2", ",", 
         RowBox[{"RGBColor", "[", 
          RowBox[{
           RowBox[{"122", "/", "256"}], ",", 
           RowBox[{"176", "/", "256"}], ",", 
           RowBox[{"214", "/", "256"}]}], "]"}]}], "}"}], ",", 
       "\[IndentingNewLine]", 
       RowBox[{"{", 
        RowBox[{"0.3", ",", 
         RowBox[{"RGBColor", "[", 
          RowBox[{
           RowBox[{"185", "/", "256"}], ",", 
           RowBox[{"216", "/", "256"}], ",", 
           RowBox[{"234", "/", "256"}]}], "]"}]}], "}"}], ",", 
       "\[IndentingNewLine]", 
       RowBox[{"{", 
        RowBox[{"0.4", ",", 
         RowBox[{"RGBColor", "[", 
          RowBox[{
           RowBox[{"231", "/", "256"}], ",", 
           RowBox[{"241", "/", "256"}], ",", 
           RowBox[{"214", "/", "256"}]}], "]"}]}], "}"}], ",", 
       "\[IndentingNewLine]", 
       RowBox[{"{", 
        RowBox[{"0.5", ",", 
         RowBox[{"RGBColor", "[", 
          RowBox[{
           RowBox[{"253", "/", "256"}], ",", 
           RowBox[{"233", "/", "256"}], ",", 
           RowBox[{"164", "/", "256"}]}], "]"}]}], "}"}], ",", 
       "\[IndentingNewLine]", 
       RowBox[{"{", 
        RowBox[{"0.6", ",", 
         RowBox[{"RGBColor", "[", 
          RowBox[{
           RowBox[{"253", "/", "256"}], ",", 
           RowBox[{"178", "/", "256"}], ",", 
           RowBox[{"110", "/", "256"}]}], "]"}]}], "}"}], ",", 
       "\[IndentingNewLine]", 
       RowBox[{"{", 
        RowBox[{"0.7", ",", 
         RowBox[{"RGBColor", "[", 
          RowBox[{
           RowBox[{"238", "/", "256"}], ",", 
           RowBox[{"111", "/", "256"}], ",", 
           RowBox[{"66", "/", "256"}]}], "]"}]}], "}"}], ",", 
       "\[IndentingNewLine]", 
       RowBox[{"{", 
        RowBox[{"0.8", ",", 
         RowBox[{"RGBColor", "[", 
          RowBox[{
           RowBox[{"220", "/", "256"}], ",", 
           RowBox[{"70", "/", "256"}], ",", 
           RowBox[{"56", "/", "256"}]}], "]"}]}], "}"}], ",", 
       "\[IndentingNewLine]", 
       RowBox[{"{", 
        RowBox[{"0.9", ",", 
         RowBox[{"RGBColor", "[", 
          RowBox[{
           RowBox[{"193", "/", "256"}], ",", 
           RowBox[{"32", "/", "256"}], ",", 
           RowBox[{"47", "/", "256"}]}], "]"}]}], "}"}], ",", 
       "\[IndentingNewLine]", 
       RowBox[{"{", 
        RowBox[{"1.0", ",", 
         RowBox[{"RGBColor", "[", 
          RowBox[{
           RowBox[{"167", "/", "256"}], ",", 
           RowBox[{"4", "/", "256"}], ",", 
           RowBox[{"35", "/", "256"}]}], "]"}]}], "}"}]}], 
      "\[IndentingNewLine]", "}"}], ",", "u"}], "]"}], "/;", 
   RowBox[{"0", "<=", "u", "<=", "1"}]}]}], "\[IndentingNewLine]", 
 RowBox[{
  RowBox[{"colorTheme2", "[", 
   RowBox[{"u_", "?", "NumericQ"}], "]"}], ":=", 
  RowBox[{
   RowBox[{"Blend", "[", 
    RowBox[{
     RowBox[{"{", "\[IndentingNewLine]", 
      RowBox[{
       RowBox[{"{", 
        RowBox[{
         RowBox[{"0", "/", "6"}], ",", 
         RowBox[{"RGBColor", "[", 
          RowBox[{
           RowBox[{"122", "/", "256"}], ",", 
           RowBox[{"176", "/", "256"}], ",", 
           RowBox[{"214", "/", "256"}]}], "]"}]}], "}"}], ",", 
       "\[IndentingNewLine]", 
       RowBox[{"{", 
        RowBox[{
         RowBox[{"1", "/", "6"}], ",", 
         RowBox[{"RGBColor", "[", 
          RowBox[{
           RowBox[{"185", "/", "256"}], ",", 
           RowBox[{"216", "/", "256"}], ",", 
           RowBox[{"234", "/", "256"}]}], "]"}]}], "}"}], ",", 
       "\[IndentingNewLine]", 
       RowBox[{"{", 
        RowBox[{
         RowBox[{"2", "/", "6"}], ",", 
         RowBox[{"RGBColor", "[", 
          RowBox[{
           RowBox[{"231", "/", "256"}], ",", 
           RowBox[{"241", "/", "256"}], ",", 
           RowBox[{"214", "/", "256"}]}], "]"}]}], "}"}], ",", 
       "\[IndentingNewLine]", 
       RowBox[{"{", 
        RowBox[{
         RowBox[{"3", "/", "6"}], ",", 
         RowBox[{"RGBColor", "[", 
          RowBox[{
           RowBox[{"253", "/", "256"}], ",", 
           RowBox[{"233", "/", "256"}], ",", 
           RowBox[{"164", "/", "256"}]}], "]"}]}], "}"}], ",", 
       "\[IndentingNewLine]", 
       RowBox[{"{", 
        RowBox[{
         RowBox[{"4", "/", "6"}], ",", 
         RowBox[{"RGBColor", "[", 
          RowBox[{
           RowBox[{"253", "/", "256"}], ",", 
           RowBox[{"178", "/", "256"}], ",", 
           RowBox[{"110", "/", "256"}]}], "]"}]}], "}"}], ",", 
       "\[IndentingNewLine]", 
       RowBox[{"{", 
        RowBox[{
         RowBox[{"5", "/", "6"}], ",", 
         RowBox[{"RGBColor", "[", 
          RowBox[{
           RowBox[{"238", "/", "256"}], ",", 
           RowBox[{"111", "/", "256"}], ",", 
           RowBox[{"66", "/", "256"}]}], "]"}]}], "}"}], ",", 
       "\[IndentingNewLine]", 
       RowBox[{"{", 
        RowBox[{
         RowBox[{"6", "/", "6"}], ",", 
         RowBox[{"RGBColor", "[", 
          RowBox[{
           RowBox[{"220", "/", "256"}], ",", 
           RowBox[{"70", "/", "256"}], ",", 
           RowBox[{"56", "/", "256"}]}], "]"}]}], "}"}]}], 
      "\[IndentingNewLine]", "}"}], ",", "u"}], "]"}], "/;", 
   RowBox[{"0", "<=", "u", "<=", "1"}]}]}], "\[IndentingNewLine]", 
 RowBox[{
  RowBox[{"colorTheme3", "[", 
   RowBox[{"u_", "?", "NumericQ"}], "]"}], ":=", 
  RowBox[{
   RowBox[{"Blend", "[", 
    RowBox[{
     RowBox[{"{", "\[IndentingNewLine]", 
      RowBox[{
       RowBox[{"{", 
        RowBox[{
         RowBox[{"0", "/", "5"}], ",", 
         RowBox[{"RGBColor", "[", 
          RowBox[{
           RowBox[{"32", "/", "256"}], ",", 
           RowBox[{"63", "/", "256"}], ",", 
           RowBox[{"110", "/", "256"}]}], "]"}]}], "}"}], ",", 
       "\[IndentingNewLine]", 
       RowBox[{"{", 
        RowBox[{
         RowBox[{"1", "/", "5"}], ",", 
         RowBox[{"RGBColor", "[", 
          RowBox[{
           RowBox[{"61", "/", "256"}], ",", 
           RowBox[{"77", "/", "256"}], ",", 
           RowBox[{"162", "/", "256"}]}], "]"}]}], "}"}], ",", 
       "\[IndentingNewLine]", 
       RowBox[{"{", 
        RowBox[{
         RowBox[{"2", "/", "5"}], ",", 
         RowBox[{"RGBColor", "[", 
          RowBox[{
           RowBox[{"75", "/", "256"}], ",", 
           RowBox[{"110", "/", "256"}], ",", 
           RowBox[{"178", "/", "256"}]}], "]"}]}], "}"}], ",", 
       "\[IndentingNewLine]", 
       RowBox[{"{", 
        RowBox[{
         RowBox[{"3", "/", "5"}], ",", 
         RowBox[{"RGBColor", "[", 
          RowBox[{
           RowBox[{"122", "/", "256"}], ",", 
           RowBox[{"176", "/", "256"}], ",", 
           RowBox[{"214", "/", "256"}]}], "]"}]}], "}"}], ",", 
       "\[IndentingNewLine]", 
       RowBox[{"{", 
        RowBox[{
         RowBox[{"4", "/", "5"}], ",", 
         RowBox[{"RGBColor", "[", 
          RowBox[{
           RowBox[{"185", "/", "256"}], ",", 
           RowBox[{"216", "/", "256"}], ",", 
           RowBox[{"234", "/", "256"}]}], "]"}]}], "}"}], ",", 
       "\[IndentingNewLine]", 
       RowBox[{"{", 
        RowBox[{
         RowBox[{"5", "/", "5"}], ",", 
         RowBox[{"RGBColor", "[", 
          RowBox[{
           RowBox[{"217", "/", "256"}], ",", 
           RowBox[{"239", "/", "256"}], ",", 
           RowBox[{"255", "/", "256"}]}], "]"}]}], "}"}]}], 
      "\[IndentingNewLine]", "}"}], ",", "u"}], "]"}], "/;", 
   RowBox[{"0", "<=", "u", "<=", "1"}]}]}]}], "Input",
 CellChangeTimes->{
  3.8902638914756684`*^9, {3.890264015594556*^9, 3.8902640852925377`*^9}, {
   3.8902641226849637`*^9, 3.8902644465509963`*^9}, {3.8902675275468006`*^9, 
   3.890267553423277*^9}, {3.89026767040613*^9, 3.8902677489430246`*^9}, {
   3.890267954516988*^9, 3.890267995726758*^9}, {3.8902702981193695`*^9, 
   3.890270405430373*^9}, {3.89027052820402*^9, 3.8902705482144966`*^9}, {
   3.9268393563145494`*^9, 3.926839359228709*^9}, {3.9268395726016655`*^9, 
   3.9268397041153173`*^9}, {3.9268400248810906`*^9, 
   3.9268400348367214`*^9}, {3.9268400799434333`*^9, 
   3.9268401356971083`*^9}, {3.926840206344063*^9, 3.9268403591829014`*^9}, {
   3.9268475278752995`*^9, 3.9268475561210656`*^9}, {3.9268476117152143`*^9, 
   3.9268476266736803`*^9}, {3.926847693527583*^9, 3.9268477023895016`*^9}},
 CellTags->"ColorData_templates",
 CellLabel->
  "In[476]:=",ExpressionUUID->"6c037b71-e44a-477a-94ae-55d5a21b65ef"],

Cell[CellGroupData[{

Cell[BoxData[{
 RowBox[{
  RowBox[{"contourPlot3D", "=", 
   RowBox[{"Plot3D", "[", 
    RowBox[{
     RowBox[{"(", 
      RowBox[{"Norm", "[", 
       RowBox[{
        RowBox[{
         RowBox[{"eqn4R", "/.", "para"}], "/.", 
         RowBox[{"solTheta4Theta2", "[", 
          RowBox[{"[", "2", "]"}], "]"}]}], "/.", 
        RowBox[{"solTheta4Theta3", "[", 
         RowBox[{"[", "3", "]"}], "]"}]}], "]"}], ")"}], ",", 
     "\[IndentingNewLine]", 
     RowBox[{"{", 
      RowBox[{"theta1", ",", 
       RowBox[{"-", "Pi"}], ",", "Pi"}], "}"}], ",", 
     RowBox[{"{", 
      RowBox[{"theta4", ",", 
       RowBox[{"-", "Pi"}], ",", "0"}], "}"}], ",", "\[IndentingNewLine]", 
     RowBox[{"PlotLegends", "\[Rule]", "Automatic"}], ",", 
     "\[IndentingNewLine]", 
     RowBox[{"ColorFunction", "\[Rule]", "colorTheme1"}], ",", 
     RowBox[{"Axes", "\[Rule]", "True"}], ",", 
     RowBox[{"Boxed", "->", "True"}], ",", 
     RowBox[{"ViewPoint", "\[Rule]", 
      RowBox[{"{", 
       RowBox[{
        RowBox[{"-", "7"}], ",", 
        RowBox[{"-", "6"}], ",", "8"}], "}"}]}], ",", "\[IndentingNewLine]", 
     RowBox[{"Lighting", "\[Rule]", 
      RowBox[{"{", 
       RowBox[{"{", 
        RowBox[{"\"\<Ambient\>\"", ",", "White"}], "}"}], "}"}]}]}], "]"}]}], 
  ";"}], "\[IndentingNewLine]", 
 RowBox[{
  RowBox[{
   RowBox[{"contourPlot", "=", 
    RowBox[{"ContourPlot", "[", 
     RowBox[{
      RowBox[{"Log", "[", 
       RowBox[{"(", 
        RowBox[{"Norm", "[", 
         RowBox[{
          RowBox[{
           RowBox[{"eqn4R", "/.", "para"}], "/.", 
           RowBox[{"solTheta4Theta2", "[", 
            RowBox[{"[", "2", "]"}], "]"}]}], "/.", 
          RowBox[{"solTheta4Theta3", "[", 
           RowBox[{"[", "3", "]"}], "]"}]}], "]"}], ")"}], "]"}], ",", 
      RowBox[{"{", 
       RowBox[{"theta1", ",", 
        RowBox[{
         RowBox[{"0", "/", "180"}], "*", "Pi"}], ",", 
        RowBox[{
         RowBox[{"130", "/", "180"}], "*", "Pi"}]}], "}"}], ",", 
      RowBox[{"{", 
       RowBox[{"theta4", ",", 
        RowBox[{
         RowBox[{
          RowBox[{"-", "160"}], "/", "180"}], "*", "Pi"}], ",", 
        RowBox[{
         RowBox[{
          RowBox[{"-", "70"}], "/", "180"}], "*", "Pi"}]}], "}"}], ",", 
      "\[IndentingNewLine]", 
      RowBox[{"Contours", "\[Rule]", 
       RowBox[{"{", 
        RowBox[{"Automatic", ",", "10"}], "}"}]}], ",", "\[IndentingNewLine]", 
      RowBox[{"PlotLegends", "\[Rule]", "Automatic"}], ",", 
      "\[IndentingNewLine]", 
      RowBox[{"ColorFunction", "\[Rule]", "colorTheme3"}], ",", 
      RowBox[{"AspectRatio", "\[Rule]", 
       RowBox[{"25", "/", "45"}]}]}], "]"}]}], ";"}], 
  "\[IndentingNewLine]"}], "\[IndentingNewLine]", 
 RowBox[{"Show", "[", 
  RowBox[{"contourPlot3D", ",", "\[IndentingNewLine]", 
   RowBox[{"Graphics3D", "[", 
    RowBox[{"{", 
     RowBox[{"Orange", ",", 
      RowBox[{"PointSize", "[", "Large", "]"}], ",", "\[IndentingNewLine]", 
      RowBox[{"Point", "[", 
       RowBox[{"{", 
        RowBox[{"0.349065849904600", ",", 
         RowBox[{"3.844346550802209", "-", 
          RowBox[{"2", "*", "Pi"}]}], ",", "0.2"}], "}"}], "]"}], ",", 
      "\[IndentingNewLine]", "Yellow", ",", 
      RowBox[{"PointSize", "[", "Large", "]"}], ",", "\[IndentingNewLine]", 
      RowBox[{"Point", "[", 
       RowBox[{"{", 
        RowBox[{"1.932215379331008", ",", 
         RowBox[{"4.657272142164273", "-", 
          RowBox[{"2", "*", "Pi"}]}], ",", "0.2"}], "}"}], "]"}]}], "}"}], 
    "]"}]}], "]"}], "\[IndentingNewLine]", 
 RowBox[{"Show", "[", "contourPlot", "]"}]}], "Input",
 CellChangeTimes->{{3.890257964819556*^9, 3.8902579919914117`*^9}, {
   3.8902582730358458`*^9, 3.890258280519286*^9}, {3.8902583534363112`*^9, 
   3.8902583903912277`*^9}, {3.8902584782758007`*^9, 
   3.8902584971383314`*^9}, {3.890258636682495*^9, 3.8902586427412877`*^9}, {
   3.8902594880770645`*^9, 3.8902595033758984`*^9}, {3.890259965549752*^9, 
   3.890259968206298*^9}, {3.890260154460184*^9, 3.8902601585801983`*^9}, {
   3.890260371907984*^9, 3.890260378741707*^9}, {3.8902614719398136`*^9, 
   3.890261472287881*^9}, 3.8902634720375586`*^9, {3.8902637273371563`*^9, 
   3.8902637320994663`*^9}, {3.8902639038914595`*^9, 3.890263904274435*^9}, 
   3.8902644520503235`*^9, {3.890264769318653*^9, 3.8902647703209424`*^9}, {
   3.8902649122386456`*^9, 3.8902649278948584`*^9}, {3.890264968476249*^9, 
   3.8902649829350953`*^9}, {3.8902679322658105`*^9, 3.890267933305043*^9}, {
   3.8902694382599277`*^9, 3.890269447087302*^9}, {3.8902694778699636`*^9, 
   3.890269478288843*^9}, {3.890269727243439*^9, 3.890269812810711*^9}, {
   3.890269854962209*^9, 3.8902699213443604`*^9}, {3.890270147867005*^9, 
   3.8902701487356825`*^9}, {3.8902701865284443`*^9, 3.890270207917528*^9}, {
   3.890270250223432*^9, 3.8902702674473133`*^9}, {3.890270518006301*^9, 
   3.890270520831741*^9}, {3.9268366332869453`*^9, 3.926836665437046*^9}, {
   3.9268368430583134`*^9, 3.9268368441702604`*^9}, {3.9268369490713987`*^9, 
   3.9268369692861023`*^9}, {3.926837053200803*^9, 3.9268370597316513`*^9}, {
   3.926837267495593*^9, 3.926837271598112*^9}, {3.9268378501390038`*^9, 
   3.926837889095457*^9}, {3.9268389433863535`*^9, 3.926838949224657*^9}, 
   3.926839067606553*^9, {3.926839326600793*^9, 3.926839326745779*^9}, {
   3.9268397082683764`*^9, 3.9268397379956694`*^9}, {3.9268399487003927`*^9, 
   3.926839948951888*^9}, {3.926840369505885*^9, 3.9268403696967907`*^9}, {
   3.926840448882505*^9, 3.9268404490704665`*^9}, {3.9268405944503117`*^9, 
   3.9268406081019726`*^9}, {3.9268410618948703`*^9, 3.9268410965922737`*^9},
    {3.926841431752492*^9, 3.926841492660136*^9}, {3.9268418176646385`*^9, 
   3.9268418672221546`*^9}, {3.9268418983495054`*^9, 3.926841902069355*^9}, {
   3.9268420476515064`*^9, 3.926842050018289*^9}, {3.9268423805641947`*^9, 
   3.926842385122058*^9}, {3.926842419157672*^9, 3.9268424581284914`*^9}, {
   3.9268424946850824`*^9, 3.926842589072713*^9}, {3.926843002652109*^9, 
   3.926843009700103*^9}, {3.9268455199722157`*^9, 3.9268455634759474`*^9}, {
   3.926845665185385*^9, 3.9268456749703765`*^9}, {3.926845757617505*^9, 
   3.9268457745179205`*^9}, {3.9268458141644573`*^9, 3.926845820708249*^9}, {
   3.92684585093272*^9, 3.926845851565259*^9}, {3.9268458832707148`*^9, 
   3.9268458893066206`*^9}, {3.9268459767007914`*^9, 3.926846041670389*^9}, 
   3.9268461315759954`*^9, {3.9268461707583637`*^9, 3.9268462213356285`*^9}, {
   3.9268462574309*^9, 3.926846284778289*^9}, {3.9268463220544577`*^9, 
   3.9268463695266047`*^9}, {3.9268464444320765`*^9, 
   3.9268464572395353`*^9}, {3.926846547644905*^9, 3.9268465487637215`*^9}, {
   3.9268470183949966`*^9, 3.9268470419981117`*^9}, 3.926847633996215*^9, {
   3.9269034467097535`*^9, 3.926903476511815*^9}, {3.9269045675573964`*^9, 
   3.9269045768777466`*^9}, {3.9269048444139957`*^9, 
   3.9269048574768095`*^9}, {3.926905116484552*^9, 3.9269051254824286`*^9}, {
   3.9269053808146954`*^9, 3.9269053894488354`*^9}, {3.9269097371682177`*^9, 
   3.9269097454220753`*^9}, {3.926910794192139*^9, 3.926910802089337*^9}, {
   3.9269110192065697`*^9, 3.9269110328054314`*^9}, {3.926911718326171*^9, 
   3.9269117251801696`*^9}, {3.926911833888111*^9, 3.9269118642630806`*^9}, {
   3.926911914665063*^9, 3.926912005275696*^9}, {3.926912122206942*^9, 
   3.9269121492164636`*^9}, {3.926912221548788*^9, 3.92691229067577*^9}, {
   3.9269123338629627`*^9, 3.926912376906519*^9}, {3.9269124089104805`*^9, 
   3.9269124732781363`*^9}, {3.9269125349944153`*^9, 
   3.9269125394920397`*^9}, {3.926928088807021*^9, 3.926928114565387*^9}},
 CellLabel->
  "In[793]:=",ExpressionUUID->"ae44382f-34a9-431d-af48-579be9312a8b"],

Cell[BoxData[
 TemplateBox[{
   Graphics3DBox[{{
      GraphicsComplex3DBox[CompressedData["
1:eJyMvXVUlk33/k13dwuK3RgY6HWJiB2AAioioChiYneBLSagIiZIiAqCoiB6
IWFjgaQioIA0SPdPn/s89jwvz7rX9+Uf1vqsveaa85iZPXv2zDmnkct6a1cR
ISGhAGkhIdE//1+eltRqM5JOWJ/Xe/Tf/ysKCzvvhGrxD8sPHJt5XJy4kfZO
ObswTf6UE3MWRdcJEz92NsusfKgGX0rlZ6NBbLsAvCO353L1VWpcOQ3E7UPn
D0/1U+HsK4gnVB4cNFhfmeNfie/Z4XmyzwslvhD3B56x4uS24Eqy54E/bkif
ZeqrivKJl/UsGxQwWx31If7BwWrVinyqP/FG2+lO9QZaeF4++MhDsYf1fpA+
xIuq5oZ2qGrzOT2JdyaJa979oyd0nnvlkeUqW8mE+fMX3rNbq0o6g881du/K
PaJCOoOru3oVH56gTDqDV3k+0Q9br0g6g8dcvBuc5ihHOoOHT1yikZwuTTqD
z45bXj0sRYp0BndQb1KPD5EhncEnH7pXZvZMnnQGrxu53SRvpxLpDL7k4F2L
cxVUf+JvJXO0VKVVSWdwBaMnS3bdJ32I7+5z8VivdFXSGdw+8FDyXz2h81CH
6XZ/dd1WF1jzWUeOdAbfdVw/QMhRhnQGXzsvb1pzsCTpDP5tc/OMCWPFSGfw
2ofb5D3OC5HO4Guci0S79rTxoDN4/rDAKOcZrTzoDD5Xc0y28MoO2PPAH4Y6
Xz5yTJh0Bj/vwvdb8Z3qQ/xBV7nlQVkp0hlc//6T37386Hn54JkBy3YWjiB9
iB+ePdXjZJwc6Qw+ujBOK02HeIKibu7KKQLRhFf8uV1ChWKkM7jz6nld6hLi
pDO41cGvG4P1xEhncL8yhfLNw0VIZ/DB81P7+8Z18qAzeL2XvNjzY02kM7iF
ze8smaVVpDN47OMtfmXhWaQzuPYhsffNM96jfOIH1FxtBgSV8qAz+AVdK9vP
bg086Axe66JnqFXXzoPO4NkdV7RkDguTzuAquZf6j4kSJZ3B+b+yfv3VEzpX
Z6/Z/le/Svl8ibNvhUhncMXjwsrfOoRJZ/Cr5RIllTNESGfw0oKKRW/vCZPO
4Hp1zg4bh7P+DK7/sumVairrz+BrFV92PcpuIJ3Bj7nFSSTHVZLO4DXnB+zT
X/GNdAb/KekpPa3kDekMPmTNyvPlFT9IZ3C7ST5Hd9jXks7gVlXT8h+KNvOg
M7jPyE8q4Uc6eNAZ3DXT4uOZP3pC5w8XO48a9RNKuD7g0y7PoA6UQ3zO+6th
4T+ESGfw0RkDtK/3YjqDh07prxK4n/VncOVhszOiGmhcE1/g6PZs3nEh8s/g
UxWvXqgLaiedwTeMfV/SP6+RdAafPVl69pVeNaQz1f/+Yl60cyHpDJ45RVhw
3ewL6Qzew58/8rZYEekMvsqizwyZw7WkM7iiyFGeoW4z6Qze81Rl5sEg0j9h
SYThiB5/dBqs+DjmrGkn6Qx+0EyyerajCOkMLhPn0JL8jPkN8N6uW31idCVI
Z/APx/y+HXCRIJ3Bn22wObv1tDjpDH69/fO5yruiNA+Cf9ouam2WRe3CA88J
dDjyeEMr6Qwesf/iVD2936QzeNyBE7+X72f9Gdz1RcI+H5ds0hn8276Nuqus
y0ln8GUOR1uLrBpJZ7JPmJR45o+e0FlvsMX8NqMWgVyo+5yp4SLkN8DHRAiy
DeslSWfwrQXSwi4D5Uhn8Ns6SicN5Fi8AT7q9Hv90lFKpDP4gRWex1x1lUhn
8B+z/NWD1iuQzuBPAuXtDIbKks7gD+qLRy0KonYkfupwnpONFvkx4g/f9t2+
VKWRdAb//qSHWqZTKekMHm81uc7TtIp0pvr0Lh+X6d1COoN3PnM9bflHT+ic
e3vllr96ZJpZ96yUlCSdwYONYxcMuCVHOoM3Vax9oPhaiXQGv9M/uGNIgArp
DH4q4ujvXkEU3xIfEB2x/FqqKukMXhoV+rWnhirpDO45wmFi+QkWP4MfvKGv
t/umAukM7v8iosvMRpp0Bk+bHjBo9VQaj8RTbwpnh/Wg+YgPfi2nI8VsAM1f
xE0sft5KkSU9iUcoH3Ct+KMndPbvd8Ivuq5W4KkkFKOwUoZ0Bk+4YfzWREGJ
dAaX7iVzbedXFdIZPG6ns+MCHVoXEHf/EbY67ZgG6Qy+RmnI5HlymqQzuPxy
vfrzlzRIZ/Cgq/71BRPVSWfwT1/nfTXvxdYp4HnHxaav9mXxM7jVbJ6NzDQa
j8QHnH14cVeBFOkMHp9Qoq4+jPoh8atVYVH7epOexONyvGX/6gmdo2YtWd/j
z3NvK3ZRrhRVIJ3BN7slD77ppkw6g3tqvlsWuFKNdAaPWL/njbqUJukMnp9y
XCW/SIt0Bp9W8OGNyWdt0hl8T9DuIwPjtUln8MDWo31872iRzuCGViOiU19R
OxLfYPSiYa8DrU+J72ziX5pcxNYp4Eobw/urliiSzuBt08z9c7zlSWdwXcmt
sa/vsfgZ/FTA2NCKP3pC52HTgu5nHi8SrE7qVa6qp0w6g7s96D9s41e2HgSf
O7ncW+GROukMvnj58j6hZ7VIZ3BHr4Lqr+91SGfwao1Vq6p765HO4FsuntAe
v12PdAaP3y9R5pOiSzqDN4yKlYsaSOUTv3Nzt1Cvcmp34sJSYusk11L9ia/S
2BzjMpKtB8GrygNjdYNIH+JH2gvGhX1XIp3BjWZPfvdXT+jscCSjpMef5wvR
e/jEJkKFdCbeOSt57DA10hk8wu2mbf+vLL8BXvHbPfXhG23SGbxMpdLn0Ew9
0hlcZnTf3PWd+qQz8cvPFM0eGJDO4J6+pSffLTUgncE/9ks/Yq6iTzqDOw4w
3e7crkM6g/MGxn/t9NAincGj8h/zTpWok87gCy9dEpuQw9bd4KJrxylMv6NC
OoMvEBod+FdP6Hy//VWWYew7wbuh8tuHV6iRzuBv1kesdJPQIJ3B+dcDnXwq
NUlncNkde3UmatJzEU9PSm+ZJM10Bv/woMNogAfTGTyhtN+LNz2YzuD6Dw0H
qYsyncEfPhm3qbUn0xk84ohU1tbruqQz+IG3d45YPNQmncGDrIQltKMob8YH
7+Mo6uffrE46g88w7JFkX61GOoPvLhjk+ldP6Gz5/lzoHINTzz7GiE0bd0eD
dAbvfGcaP+8T0xnc7v3pNfWnmM7g/fuJ+M2PZn4DPLbx67g39dqkM/hFp9ry
SYrkB4hHuVkMTPqkSzqD3zt6oM9KQ/IzPPCBe6sHVP7WJZ3Bm4aUpInbMJ3B
Ay6Nsri5SId0Bt/0I7RX2nBt0hnc9MTAhQ9kWb4OvLDiXmq6kSbpDJ704/Xs
v3queBc//e86/Nr4c0sVbokl8EddVlb3kOAbz8h3/7ueAe9xNnXkLAes01sE
4EqHB1/85Yz4p5a49kL5R3t2tXFxZhHx1uVljwKe1XHx6jvi/itCD1l4lvNQ
n32tvTbszhZJcAkpPt/XSpTqA/4h8td1Zx8Rqg948u60VxtKhag+4BX1plXR
b9vxuzxw0+96SRM7slFP4uqXhCTUfVN4wXMu9fubd1sa+3B/mbxwQoFLRJbM
OiHSDdz10dyVz4OEqZ7gN8derihsF6Z6gnv63t6R5EG68cANHR+n9d/7iX53
b82pnve9OgX25wMVXLXY74I/MzV6cHuaCJUDLjSr0n/6hR9cPN9C/Opz7afn
WzKhMx881mLABzF+HX6X+IinykM6ZrRSfczWRU32rmwVeEcu3do0VgTPywfP
PeyvuoyXTeWDp/teemEVV0Plg3eettw5a0Qb2beXf1m+yrZJIFzwttejQvpd
ftyqlkNTBHWCrRdcft6bIsEH31miF2LUr0aQk7f32pgDMuAJHm/2n2kzKhXU
GU4xFy9UIt1yDuoPyDr+RXBzTsGGrER1ai/wzjstq2oTtKi9wDVUlnxuD8T4
fccDH6k1IGZrtQEf/QdcrtfPjYMt9ak+40ruxvWMjRfcU1Hv82EiG3fg5weG
nOoapEn1AX/2aq/HuCAt+l3wmbqH28Wz9eh3wSMlJeVyVPSoP4AbqU/QVMzV
wXMRX1zTs1ZvmTbV8/vTdRNNzKQSNNTdb3x4qE5+GFzHOrJ5uK4GjS/wb/w8
I9dzWC8XEddceSrCxAP583fERd4trPqprQAd+GS/+JXmtB0a1L7g7ZPmr1jn
qEF+DPxpc76CiS7TU7BbaO71DRIJT89cvubjSuVT3nvGrtvntxpIk86wDx48
ZVryFlnisC8oazNpF5Kg/gD7ZPfd4W8XSxGnPPzL1o/rnWk8kn1sY9OBDRHi
xGGf97H/tskVHTS+4A8v+GXwpfZIUrvAL2mnnRthriFKz4U86omT+aMCo8So
/uCKiv1TxSxFqZ7gOhed6rcWMj8JPi/bLeTlbJb/RH1Orh+qWDq9hvw56vOt
WDvdfn4j+XPwn4eeN0z3rCR/i3ICjfqE+IqUE8fvHuqxTMHrcAL5YdhvUE9f
pG5QRxz2k/Mmlmz2yeehn8N+UO+mpGcvW4mjPgssNDz2phaRzsiL7r3f92TI
fmHSE3y07JXpPpPIvxE/7lEX8EabzTvgglkbw+fKsnmQ/PmOJSZRMqQz5XV3
GPYxezaY+UnUc5NC44h5gV3EUY5uyfj9BiuayB/CXmpbQWVosTCNF9j3fHzO
JuRzOz0v8pM5z5TfGJV0Ud4M9n1uiR/Il6TfJftdnf3ETK+xeQ3zQg+t+K3u
fqxfgc/Zq/h0VbUo6QCe3KLkWzJHlPwDftfj2JLq4IcsToD9nXPh6bef0u/S
c4lpHLoxu6yGBw77GIOkQeWuJaQb6u8kfcEltqye8looR9TUvOX7n+eFbrD3
Hzh8+wfJNtIN+cYS629Dr2aw/Dl+94HShFPrVnWQbpjXXJKHr1jXJE66gQcs
eLG96CrzG+BdLQ+n95CXoefF7y6sWV+ZWltIzwVucH2rr63kb3ou1Mf3wJeX
a1eRPyH7EQOPnRFb1Urtjt+1Cwu+YyMiRPMC+NKP7gEaCfmUVwTP2XZynGzG
Z9If8/XtzX1Xr1Bspnoif5jd92m415c6qifKMespp/z3d1FPlNP+qu/lqn7/
Ne5SXn6OrisQ1Mydb5f2gc2PtA6dlvl1vT2br2H/40X1zUcHab6jdahEWj5v
mqEu9U/Yz8o3k7u5l+ZNmvcNVctS75bpU7+FfdTCcO30I4zDXvjHr6wvM3vQ
fAf7YT1FS52O6hOH/azBfQymBJE9D/bjhkdINx7VI4768+WyrhV/od8l+0qn
ua9339chDvviJyXerbosHoD9a/NTCQdnaxFHfQYv2C26P1+H5h1wn+Eux+K3
qBLHeu3YziW3J9urk/8Et7c2sxH80qD2Ao//EptyQ4TlE1D+0DWZNbvz9ai9
EJ8Efbzx3nsSy+fAfovl5I7SOANqL9h7ifb01LzD1muw93oSfljXvwe1F+xN
F2RIzQ8mnYm3xuqMkVSg9qJ1rl9z/pTWMKY/eNSRgPftG/VIH6yz9n69aO50
m+IWiuv4Vl97vFNmcQ64za7y2nRtxlHOxiOD77p/IU7nUqJepLjNG0ftSOdJ
9j/1tev7QpmeFzz6wapDD+KU6HnBR7we9at9vDLFY+A634ZX/1Kg+JD46SXV
K5/XalF9MC+vVl0tVqsuTr8Lnt6ZqSaxi637wJNdEyOL1xXRfA0eHfdC9o0p
9j1raZ5dcuxqiPS0TvIz4JG7f2m0V7P1AviMlZOqC553wV/RvLbm+f5anfVs
Hgf/Eqs/pd2OxW/gvQd8NNBdLEzPBR6/9dqAtXJUPs0jEapSMYFiFTQvwA9L
GPubmN1l61nwH9bGe4efFqf6gBu13eFvdaH1OPnVXd8C+hWV/qLnBQ+0i7Xa
dbCLdIMfmFzR59kZc+avwIPlhtZ67jSg/gB+N+5eWNVtGl/kTw7ovr+nLdCm
eqL/t6pvlJyqz/wq+OJvZjf6f6Z1ioD5gRSVFQXMH4I/GajX+XuAAcX5GBef
tOR1/44X+AHEe4UOlasv+zbRfjH42st1k5z3ldJ+JXjU3cN39/9k+8iIo1Yv
W5IvZZhE+7OIE06kOS3daszOG4DfPxq627RSmPJL4A8eRcqfSqPzDxQnFC4w
chkyk5UDbhK4NmCuvCiVAz6uwHh+j0KKr2j/dNOy+5sv3c+helL8MNVt2vUx
YlQ+eM0Mj4o9G9g5H3C1nZbZT/ZKUx4J3HNYn2PRN4tpfxCcV1Rgf16lkX4X
fvV5rvGUkdvUKA8Gbnyr9/tw9x6UBwPPMh4eGTzagPJg4L0ie+bL92HzFPrD
4RhF2ZXROqQn+sOPhHX3bK5hfqkR2IXH/OhvIpbw+tN+j6IJLVz/LyD+coPF
gNJGnBOIJ1547UaVYFYhb/T6eYZ/1pP8qg+ZA35d7RCszRoW0k+snffA/YLL
n3bl35ndNjNZslWQPGrQ5ATVLF5jxaZJf/oT8eVH52z3UKrjaQwpHPZ3vXdJ
aNLMB3WfBOHTbBZJfcA+UbwA/O6kmL6xv5A3+MIDl5Cc2LBfDP2/lPiiyKku
RdaYH0up/nHBBw4PGdTAtcsX4ma2vl75ATjP84X38nhXudMs0QS1R6rqeQfi
oA/xUcIzokPOvaT6h0w/2/5+v3CCeb8dtcvGCvMzwsWt/44T8GVHho5x7BTm
czokaPbPEZO4LJRgKLxCfvQUYX4/G+viyD/9GPbL7+i7d+QJ8zk9yd4jLSz5
urII/9fHLZJ/+xm4mltAaVarMB/1UVC21Nnp3iXoWe05ee9+IaoPuNvtWC/5
0SJUH7Sj6kWrZml7ET7XvgnvTq0ab5vWJnhppxRkvlsI9eSBf719YF7g6Wxq
d3AviSmBewJ+8rjfJZ75o9zeQr6K+gP4mKLVrWM+15E9+ol+5+kIvwml0Jns
V3t/u3VrZzP1Q/Dqfi4pHj/ayR7lxMo83fbJogX9macr3irVbpQt0HJ9Y9/7
PutX4FMqLQwOKGPcxVO/un7n84Ksc/DzBWSvU2C8xnGsPvVD8I/pjuHzhumR
Pcpx5uWfXfJnfkF79W1W1M0+niJ4otv7baEhy9ugXb4prr/44D47J4PnbXQ8
53SkpZPH9Qdql9kmrzL2m2TR+EV9TKtS/d6o9IAfoHq2+fxy6iGkSxz1VNw+
6uO6ibrUH/rOmRGnESGVMDlHV/mBqSY4H9xpX6/1mqc1yc+UvF2b+1tTPGFe
qc/lIcdbabyg3w75pZqZeFKIdEA8kC1vwevyEKLfhf0nnwKjPpO60E+Ir850
+OX+ko07lLO+o4Xv8YuNL9ifPvRzeHZPEeIYFycT1m0slRKl54J9sKHeiTTJ
DupvsK8OG+wwXpj6G42j+4cKeQe12HhEu4y1lav8Op+NL9jLXV7yetl0yjNQ
+ScbcnM3LOugdSXK+RJifn+mQwbZg6/tXD/n8J/+QHkbbv2yZ+4g9/IrKhR/
UjwjPcWzF0+V5XM4+5/TGy8eL1AjDvtUm+2q4uvV6bkw7wzQaJr/MUSd5l/M
U6bfL9Ue0Nai550Vv21vn9g7ApGmzyPHuGuQzuBmKaUOs9dq0HoH8Ybwnuqt
3w8g/9AkMHWfVn9hhUjCxIEvttzaTecSKT45HlE1/1VVDsXJ6A/2HkP3Vo7O
Jj0RP+zr83G8yPp8GkdoF6fEs4nSOVmkM/LqyoFmpsffSVGcj/MS01V05HdN
kqLxi3z7mEFLc6aryZH+2I9OGWnl0/CSnZeg9dobiTzzcZrUnzEe+cefCkup
sn1z2D/69CNN9qA21151NH5FTCrSJirqUPmIB6y/1bXs/qZJ7Yt1U+utnClj
emiSnrCXeVM7ZvNBXVrHwd7zxnt9sUi2Hwf7YV1Rka69dCg+gf3hhCEHIr6z
vDp4Wq8nU2a/pn1Silcdy8Mfvmhm8x3m6/rlo5Rdstk5VdibLrrZmstDXq6O
7F3PfdDJU6JxRP2qeFaJSEAu8w+Y3wfrH3Y33sHOGcL+zPMVg9coi9K8jH7o
uKVjcPJ+Vk+Us2fxm+aGLcg3NhE3brIf4zNOiOxRTtL9gno9Z+RX64inKLgd
SH2B85ANFD8rndytmZolROVT/HDZLzv3qxC1C/r5qfkjup5451K8Cn66SCXB
o7CR5mX4n75rJ2x0im2g+RTj4rzxoNfe65ppPYVzWV2qR14rWrPzydhXGhpo
cktSWYniDcw79Q2lH0+3sHNB6M+pYSsvnuTpULvAfrr521c3ZmuTbuCjP8cX
zYrVIY7+/3BS6hKHZh0aR5hnv1S93L3lkCbVB/7HIFSjdmglO9eB/hy7svmQ
+WZtqg/KaTD/njfJVpvWp+jPRjqNzgla7NwRyhGJ7R14+jDFpTyUM2ekpvep
Kjb/gtcci3NPN9Gl8QJ/m3n9oeBrJPIJTWSvK/bskPQRet+E5usNTtPDv63U
JH0wLy9qaj0WfUuE+hv46abpn/YZU1xB+QfDiGpVsbOsf6I/P1qqu73Kt4Pi
K4y7n23T+q/Z8BX9iuLhD3zfZIXHLL4FLw1e13+lrAitW6mf35x0212tk4e4
AvZHs50FH2U6abxjvj7W7GSjLCJMemIctdWr1jh7ZVP/R/mFyz2/m1tQfELz
/tHAUfKBW1ox71P8bDBi6bGAiE7iqM/G5i8DJbyEqF/BXtk/2n75VmGaF1C+
y+f5/XsNo3L4KMdazW9z5Mgu4rRejqoJq27uoHqifOvr3zdYCLVQfbD+HSs3
drpbJ9u/gP2U2uLTHssonqH1tUf8mkkxWaw+tA9+zLbe7mcbD/E/4urZe5I2
JZ4KJo7177YTQm8Ckz9TObCv1jx+sLAvey7Y87df/mgcgn2BOopL5ST3RGc/
YP2Z5jvLvTXfMlQoDoH9t8Pml/1yVSnegB+w3f9yn4SMGrULeG/j6ZlJ2erE
MY78ow6Vj3mmQf0T9oWnk2eMXaZFHPbn8nc+z1tJ45H8kuDFjqA4ET3iKMfi
xXwvCwM9GkfgScvFFFbo6RNHOeuHBc1r1denuBrcyaOzbK6IAXGUs6fwzIWz
ZbQeIe7xbeLzdwdpvUzlHH2+c8fZMFrXED+TnK2XrNiDOMo5USSyRq2A1k3E
u0TP5o8S7UEc5RSOieb/NKFyyF/1jNJcev6UHrUX/KemxuCvY4I12LqDs3/h
JZtkFatOcSPyq03VvXO7PrF2QT/Xiq+wy4hn8zLNa9cTRPna7P0a+P9Cn1N6
YivY76J8lSrlWNGt7Dwq9tP5n9fVXZ2pQHrC3xpeKQnc8EWR8uqwT6yYmH1m
vjzpA/s304s/f/moSPUBf3DCNPGv38Z8hP3xn5vHvFAqkqb5aFuFcdqTDvGE
4Wc/vdZ/IUkc/vymzs+TGlPEiGM/PXX5xWJHQ3GKo1D+i/odPsZVEtRvUb7s
4q7i5l1ixFH+Kitp3Xc/WRyC8q+nmK/us43FP5gX1kUlrpafzuwxv3y4PmfV
4j7sPSPEXXP8jjYPiW0h/495R1HDce0+u1biKOfgOqWKsi0ttC+PcnQHp892
Dv1N+S6Uc/us9JrKEsZRTsv6t/yqxbWUL0U5hwPGjdFyKKL1NcopqAqZkCzH
OMq5U5UUklSYT3lUxKtOYea9Hl+pprwT9Gma6LF//brvxGlf4PuR+9tqn9H6
F/PanoTHvWc+FqE4B/n8VYe8J5+fzda5sOfrj8wrlGcc9vKzv9VuLqd5itbX
LZ/Cnv2dp2CP9dTRvFUfeu8ToXaEfaTDPIl+/iw+xzwiX3jMX/+ZKNljPLbd
7n3mZiUrB+VbPpozo20wrZdpv6Bj2Aa/L05s3Y35LtxowfFxN1j9Ea8uHiG/
+eF9em+L9k8dnyfN7KncRXHvSTlvBxOzZoFeutdWkdctxLFfYKS1p2rcjUbS
H/GY3IQ9dqJumqQnrb96rnFZ85DFjbDfZjLbrcZbm+JAcI8Fd+V85PWo/vBL
61Jjdf/LL9E+V8bLw8p68Rq074Y4oelWw6risCo6N4L2rfiZl5/IK6bzIbCP
GCd/6ZVfPnHYv3snuV1J+gOdi4O9ZP37w+PTf9B7TOBzDi1XsjuZQ/M4+oO6
rO32Q5vTaN4fMN381O7s34JXC1/ExNmydTTWC5U9S2SHLVckjnPyI3hrY5t+
y9G6FfabX012n3qGvTcNPmxdg7GiHosT5h1TubHKtkQwbvI8k7ivyjReoPOK
L0KSIas1qV3AmxKeXuWF6tL6GnyMdYRI/Fkd2m9CnL+9M2jF+zLy2xT/55x9
UXDpphbmIyrnaKhNivQUbdoPgl/dsiwxZ751O8W38Bu+kZp9VJd30DkQ+O2G
VuEugy52bgR+uPmg0HgZPs4zlFL5T0evXfqQ10T5bfiHxlE9PrsYvab9ILSv
ykYrQ9Hf6fC3PMSrTT+XDRApfk/9BOP0jr9V5Rjzb8jb8DDel7WUqb5LzKB9
SeRV7GaFJJ9PRv3Fiff49SUleL8Y2pE/43jkHoVb9YK2BI1RQkPFaB8W+Ra/
p8IbQlqlqRxwiQkat65USFM5MlLpV8vkawXfHj9+0vyR+mEC7OV3iO26f1aB
OPqh9z4bl1dSShQnnJOt3uddWSaw8NnZ2f+rIsUhaN/wJbMdsyS1KH+CeCYp
ur7Sw1yP8gxox7q+SSsnt8lROZh/TSanLP21gfah6PybZsDrFMXD4mSP9o14
vEV1yyNxin9QztxGt1MHNCSIo5/0GHJjX/NsUYo/Ya+61npAkTrjsBfMUJhk
uY3lWzBPSdypE/+k2EHzKeoTO0Rr7engeuKo/52uCSce1tTS+hHzaeaCQUdM
NlMem+bBrZbGjm5nP5B/g71tvMeqdNkPtO+G+br/wInNKdaiFOejn2+ReL48
KZrtg8Dv3eOVl7T2ESE9wWXkns8JpnO8NeQnH+4949fLh9Y7lH9uvj1gR9An
tk7EOAru+1H4eCfNO2T/WG2E7vBplDem+W64lWTrc/8Wymdi3ZS/b4f94Dr2
Pin4nnD3YfLG5TTukB8OFvkm3XGxkMYp5sHHj5aNlb/XRhzzXUnk3sz6dTWU
F8U6zljeZsblRd8ojwoeMtDB74vcR7Kn81FBBvLqgVn0fiV+NynJYEvi4Wba
98H8G3BO89hGvwbKu6J86+MGH3a0sn0BrC9sVYqV1muoUjtiPh3Yr2yz3ka2
jgOXXzDEadA2tl7DujIj/lTB76lsXQYeoOO90m0NW3+B+1qtbFqziK2nwEX7
3Cs6LsvWTeAeazXert/F1kfg65JaJGND2PoI9dx3L9H66Qe2PsI8onwq5kmI
kQaVj/XC9Z5Te29aqkgc65dxIuNljO8rUT0xXgZt+N05L7mR5gWML+ndm2/8
PM72SWE/eqHFlpArlcRhX53aLzuluhT7gNSfjx+aanFmHlt/gY8cobzt7CYR
mqdQfwPpaPNh+xUp/oc/XGkZMz8iQoz0h18qi8qe0ilM51Io/181emSIaS4b
F+Dvp6Tm61dXUnwCP3Bs++29My//JI55rSPveL/bV7JpPwX9NvhVpWrTS3be
GONF7aVzvfkacdpPRPkf7jZ9WHIzFzoTT9vbt3rm2pfE8bszTCpzjWxZ/iTN
+63jfa8qgdsnx3fnxstRPIN5J/DmrEvTlJQprsD8sn159AjZMC3qV5iP+oWd
vhemxPYl0a/6/Nr/xX+eHuUzyW9/DX68V0yczp+gXcSaM65FrBcjjnlB+B3v
hvGaNuonKKdfqpuwf586mvcx3h2XTkz4sZud18W46JJOvt8ZRPtW9N6Tf+j6
eLvXamz/kXtez6VKVban1ClOQ7+1a1Wp2StWQ+sF+JOzErzUp5n0ng6d95vQ
uk8glsr2s7D/taHB2DTSWJPyrvA/yjG6E585sHwv/LxvaFKbsV8JrePQvr4V
E8/0+VZM/pbibZXsiWVuzG/DfvzUAQ6FkT/IHyK+XZjfd+/fvDp0QH94+J5X
4+ypQH4P68q6nYbrha3FiGP+7Tdmycenzex9bfTzjO21kbsMWsifo712n7lW
F/OhnuJP3LfTMF21T2uXFPmZC4PPJ85+LZmg4rIgbvQtWeLIh/S7cbbq0jv2
vgPK6eO8bafuamnykyjnydop7XH2ssRRzqpTW/IMr8nTugDxm2z/JRrjeSrE
Eb9Zhb3WLy9VofkCuuWvVd5evEuF4nn0ww5psz0h6+j9F+qHpR0RqWEpGnQu
Av3wx3AHWY002l+j/ZHN3771bb5K5zH4a94arL2+oVHwPaz3UVOVDpoHoX/O
7z79F21qoTgHz1v7ZuXQkzvY/Vfgpp3mPea6KdL5GfjVS69sNobuVKL+jHb3
EUoO4CvT+1YUX4XdXH/WxraF+iHGkVfIxBgr+Xo6p4d6Tr3yZuTzb+w+JfB7
y769U9wgQ/4K/UfsSnOMVp0kzVNo37K1ZZHVqrI0L4B32ad/njRVlp4LXCGk
j9roZXLUf8CD5/3OGf9OFu1LOt9YZ3Oy8L/eFwD/mesZm6rdSTrT/WPOvc4a
P1GhcyDQUzTsOX/GGDr/ye7T0Jo3rWW0DPUrPO+a7f3eDVkrw39/ReLhf+Jv
rp/Pk5m25cQf//aFW4fid9fXJQyzPKVBHPY/0p8O0jujzH+8STpvx591FOyV
hVb63lJVJw77nrz49U3TlfgvuPOHsB+Q+GRG7T5V4rC3PjXSZWKJPD/9P7/7
m+xHbxd/P69VmTjsa7ee/ii/WpafzI1r2I+1asyqKVfiP/8Pzya+Wn5Dr4Af
6LePzbrf2wZO94Nx94yl/lMO3Q829YLmxzWL5flvuHkT5VzN/Fl/8Lsacdgv
bR46uUpViZ/5T/3JXifk9rlF0zWIw972UPbTKmdl/mtuXMD+x8LU5Xf3aRKH
vVpK0r3PO1X4T/7Rn+xnu0Wv83TTIg57C497JuOmqZIfgH3f+w1xIi1axGHv
7hLl1jtOlf/hn/7DzhW/Mb24TlabOOw1MxqUZrxUpf6Gednf7l6xv68M9Svw
XFeLdY9cpEh/8Hnc/WPQH1yt4WjKiyHCpDO43oOjmVXSYqQn+Kug8J9NORKk
G/iqrDS9tHnSpA+4Z5i/68zhsqQDuOgxveaTC+Toeel3E0ZZ+gbL0fPCjy1X
v5AgJyNOzwu+7ohjetBKMRovdE/XoZvp+UKi1N/AT41bbpNT8IKH5wVf0WJ1
Za5eEQ/PC15lvcpAzuI373U3vxrO+VU8L/h4s6PBW83oXBPd99Wv4WuAurII
PS/44/gDk4ZnidLzIn4oV30bcTpPmJ63ex4Y4737e1gYv+DDLoVnmM1r5WH8
gkukj+UPbq2n/gAeFVnycrxfPukDbuuewh/U/I70ofe55nzcmpz1lfQB/8jF
P9AH3FRke//IrDoenhfrCLV1Hpu/3Bai5+1+7gv1Bz+hFuSsU9HGQz8ne+6+
LDwXuFKhc35Vaw09F/jVFdIa6rms3cG3Fi+bs2hMFj0XeDSXB0P9ka/WGHrP
LLmLtRe41Po2X6HRrH+Cb858nGQdJU7t2P3cO/wzuJtTx/UlqhLUvuAxNtFW
apripA94H7lYd1MbUfID4B+5e66gD/i5ytrjkfZtpA/49mPH7CYPryd9wH3O
Tp89P6WU9AHfyJ3Thj6YT4eOcnPqby1J+oAntt8JGvzHP0AfcNOUyszMJnnS
B/x4QMay5ieKpA947VKTF00DlUgf8NY74TbCKYqkD/jTR6+WnJdUIH3A47j7
qaAPuM8b2bioUZLkJ8E1bhpqLNglQn6S7t1KFoyIu9JK+oAXcXkY6EP3QU2d
FXGwVpb0AZ/jJ63i8ee5oA/4L5Xh5qJ/5lnoA35ljeb2/oaqpA/dEzXPbkJU
tCrpA65Td9c84Zoq6QPe3vP7r9yfKqRP93uloA/d79Q6zK3vcEXSB9xmwtsX
cn/mfegDHnAxKTd7IJtHwOc2vj94PFqE5hHwJ6b5tdeThMhP4pyeoT4/Ls5V
kXQDf5SodPtXPxXSDTwr9rptr8lqpBu4SoS4q9pnddINfObmXWaJcRqkG/j8
W6uG3qjWIN3AnQYOejBhnQbp1v2eKOgGLqu+SBCzQpV0A190LXNwwZ+4FLqB
b29+U6ahr0C6gU9Y39qQ6CNDuoELLQvt2zBRiuZf8JGztJ6uHyxJemI9NW7I
r7hwJWXSE9w9/w3/Zagq6Ql+rar1R5msBukJ/krHq6q1UZP0BO8bGaS5b6I2
6QmurtLWEvlOm/QENx/q+GSMvzbp2f0+KOgJPk/i6g1LcU3SE9xhrdGtc01q
pCf46JLfuS2fVEhPcL697IUVFUqkJ3iIyM+6K+KKpCfdizVG0UXDVp70xLnQ
fT4jpG0usHUBuO/3nVtXCrE4H7ypabT3vT9xKfQEX1Lf84R5pDbpCb5g8eZv
nnN1SU9wq0ceCw6O0yM9wfc2+NsUO+uRnt3vfYKe4HO+u7hVOeqQnlTOyxNJ
lru0SE9wIfPaZCsHDdITfKSimcrDeWqkJ/hOiWDNaVdVSE9wtQ112l0blSle
Avfvo+A9ukSJdEY+Z6Ww7Mj6OlXSGXyio/yoC701SGdw9xHt9sIPtUjn7u/J
QgfwO0ZfvAdO1icdwHtuUhQdclKXdKD80rXprZ9Xa5MO4Ou5vBN0AK/p7f36
dE910oHeX3svLJlwiq0XwNd+z3a6fUeFdKD30cxtHPUy1UkHypNz+9p43u7v
r+F5wStn/FwZZ8Get/u+Np4XPLlttHveJh16XvAM7nwjnovuWZozw2hGjDrV
H/vgeUofr/i8ZOtlur9o3KiFGnaa1I7ggfot61x5rB3BPU6vd1Ocz8YL+Nqr
FvqP/vRnjBfwaz1fjC/k6dJ4ofuO5O7cvpCrS+Ol+31H0A18l8DZPaBZl3QD
n/Arp9nrAOsn4G+31gxf84zp1v0cNfoJuENh7IUjSUxP8JvLZm01+6RJem5y
veWVe1oy4YBhWYm9DRsXyKtofRau2ZnF5scnDfuFEkSkElI/6Cp9M1YhPZGP
Gpgef5k3i837KN/9dczLTScU6HlRvrGr4o7Nk9j8hfLPTkxuaximSs+bx5U/
K0r9eXw98w8ihx12B22RSngmMr+reIsGPZeNsanv9GTxBP6QYZv9Klm8hH2E
8zVmmy0lZP8n/7CoW/4B5UyzfTBgzl0Rqj/KmVC+eKCepiTV//IDFeUhphIJ
XiGDVeyXyVL9n3H589JFshODTBWp/oUWVSdVbkskWP7euWLFUDqfwJeU//rG
64dEwk7zLWrrHFRoXA/88lqqSU8y4f2HmumzdNl6f8SPV7ceNYsmDGm8f/pz
IFv/Ig/8Knd84jdLcWrHXZuCjAJWiyXsKVni4veJrX9RzoOE2LqG6ZkU56Oc
O9cOew2oqaY4H+Uk3/QOFd3QQnEs8o3nuXwjnjdRdP+V/XliCQXeNXydYZL0
vNgvWD5oePE2VRl6XlmfxdquVn/i3/1jhXYJZOl5VW8uiuk9WCTB+uuthY2T
Reh5u5+PwnPBvsDwbMgEr6/0XLDP4PZlUH/sH1Vy+0qo/81E5XtVKqIJIzQH
T7PRbqP4vM6p4sV5Z6GEiYsX8k0fs/Vp9/eV4DfeKu8bNylOOOFe/Uszy9YG
WoeinI1zZE8Vfa+meqKcri0jKybsLqB6Yt9Bijufg/oE89rviQ7qEOgUbNZ0
e8LWm5Xc+aii5mcZjzxFqT+MdooOfqfcKXAKH7D3qakYjes93Dmuudy9Jaj/
ghtGfo7fugTnBw4cu9yy43/W1x7d1tdBXH1OZbhHr+hsoeeq4Opjd7/+aPuV
WupXo7j6rMtO33DmLHuu5U97fPzu0yL4uWifTbWrBD0X9neqPl8Z4aYsTc9V
/y3jZejOVkH+i4tPR4yToefCPrVw6z/3isD/e3V6Czyc2gRigdet9FVkyP9j
P/11X9ffB15Kkg5qPaY8GmfZLjhktShc9aoY+RMHbp37uds6ehlX/7GH3Hdk
lImTP0H9V+44d2mBoRD5kzqu/pkqrvktcSwf0mv85NonHQ2C4NmWh76tZf5t
NZffDhifNqfmj5+BDtGLW395/WgUWD+IfSYoZfnhNi5vv9FxWoC2L8v3Tt59
P3/26yZBVLvL9tRTyqTDCezXx87KU8th+d60ALcsjYhmQT+lvS63xRRJB13c
q9xtvdyTq/+bG7uWKY1k84I7V3+jcxNme4VIsTicq7+/4Sh+oroo+VXUP547
zwB9Ch+vULm44rcg3OXNkYwWBdIH59C+PuucJBzH8uobs/VlnGfVCc72Dp6Y
u4vlyXEe6aRE6Ejh82qkj0hruvAAk3pBYfSLMyPL1UgfnFNa9v340YD9aqTP
OZ2TLb81GwTONcGCcYtVSZ+cf1kvF3D1D5167pddjQrpg/rb6U1tXWrB8tuo
f+rOUpsJg9i8g/rvrwx12eQjweZNrv5SVZmKn11ZXtF8rdrKX1crBTu+RX+K
yFci3T5z+9HTrqtNWG/D1ncu9w7a7nSvFtSamPg/2aZOuu3g9uPmGG59rCPE
1nfPtzX3lLhcI7ja035oU7Im6SbNncvyeDhJbepjTdLN6mKEzof9tYL8xlU6
9blsvXzpX9bLk7j6fxrnNP7MBQ3S7RNX/+kf3aqHKrD1nTNX/4Q5A3ZZr2T5
/+1c/aOWbnl2SlOBdEvg6q9jO2Nsj5tsfyfBbXHY9Q3Fgk9tZsP9HNg6DucP
Cw9ptt8OVCPd8sNeXzQx+yU4PnX1kmJhFm9v4PZ5JXcOXbKjXIt0Eyo3PZos
WSawNDZIK9JncekZbh9T7cPevAe7dEg3w0HB22zTygXi+anR9h1sXRz5L+ti
AVf/E0Pq1r9v02b7KVz9p88ZcNf7pibp9p2r/4lPFfx0CXW2b8LV//fhnL5p
J9n+SFfZP/XvIRfokuCrRPM+6i/8sOfZMf4KpOfuVxaZ973yBF8/Jw8Ofsvi
0vdeC38Y9csXzFj4rik7j62Ll95Syi2TLxBENGfXn5jD4vyqbvcd4Xl3cuWX
l81wq67Wo+dN5coPnpJkWJ2hQ8+7hCu/JP7Syxu2WvS8ld3OD+B59xTvfbM7
u1Dg2TfxvM9Gtu+jIDk6cYrgh2DEydcKfYvZuvVq38pYhVs/BcJ7Ko5c1VYm
HXYIPi/u2e+jYJyDsPNjd7Ze8+XOG0/i3g/Fc23l7Jc4mz14ep6ty/w4+4Xc
PQmof0a393ZRTy3unIN627h6zx5qVJ8NK2QlhsQGCNwNImwj77D116Bu52nR
LpGF9e05xx8KLl2/1ioUytrFpNv9Rag/nyt/U+8FSzcNYu0ystu5XNTTCO/3
TarqVWrO6oN4MjPR7K6EnCTVJ4mLP/O/ZDndn8finO73tWLcwd46dGBy54d2
Hjji3mdbqn4NtmznYTzid+O4c7bgiJ9jufsoUE/ss+f4OIuWxLB4LJCLMztX
PBJPOsz2cbrf44r6wN7qdv8Rn4Z1UD0Xm4w2kbkukpAp/PER/zWL07DPcpD7
Pgt0Rn0yxhX5rJf+zkN9PA8EPnOYKpwguslhYE2lMNWn+32tGC+w971q1Fnq
/YXiupf73a/6NnUKYoxUZskuZHHsPi7ODOXuX6Xxwp0fPmcRelJy2W/iOOe/
INHjXsDmGorPPbn4LVdLwcRzZTbxBi6Oet+o4jJe+R0P4+4HN8+ma2ntO1Ep
QeNxCjePyExo3ujaS476lT43LsJyn//YP5fli1qTTmi722YKgra5XJouqU36
fO12PyrsC7eMMHtY91yQIz6038QOLfLP4d3uo8a42LizoqXd6LXg8nnvBXuU
9P8rz/D7/5NngM6lXPmPRRZuCjjL8gYzuHG3iLvXFON6psaY5qO/pBIMtGKG
bxnE5mtRbn3tdlBq7KXdSsSxTk/XUEnan6JA8xGd6+PehwLHel+NOxeEdoR9
7xr+XJN79P47H/aqz57HOaurU7vM4OoZJvop89IKLeKbuTzDksEv+TFb1ai9
sI6O0+h/ud8Ytj/yg1t3j0m6uWfCZjlqL5xzS+HuL8Xzwn700t4zpy+WJI71
/q/hvTNuu4gRp/et5PW+Jt/vpLgU69mDqTMPJd6SJv3LrSv7px0STZgr7ixn
dJyVg/3f2+b3bN8Naaf9WfirRv7wx/fmVpOf6X7OE5zeh804OidGqYXKwbp4
5m7vidGq9eQfUP9p3c4DoP6zJjXpX73XQX4Dfm/+2tuTPdZ10niH//xx11T3
lTxb18BfHde72m9ieRn5K/iNaxfyzFzUmH8bX/vSfHu6UEL6mO+JzofZeSo8
77GDs7SzwxnH8y7f20PGM62N/AbO18W4mw8re9BEHOvrZPXhrmpb68k/lHHt
opAYvmg+T5T6mxqnW+NN+RQ17S6yf8Ot67f5CvdyX9RB/vMF5/ds1/jWh80V
pf6G96Rmc+trPG8KZ28v6eTq3yxCHOv0F0tM+r5XFaPxheeaGjrAYcnzNmp3
PJdsL83Rxq6dxOU5v3qg+djrjl7sPAD8avSBrqgzwaIUzxzk2iUrf9rlLPFa
8qtmXLtcfGnXdfV6FfFkrv7n9tys8k8tJm7K1T9v/fHaxMfsviDkDYqCHTOc
x9TR/JjKrbtH815GaC9m+Sus0/cujBJod0qSnhNwbzZ3Xyh+F/vO6vJyIned
C+h3wRXzh/Y6EVlN7QiufUbq+l27JpqnUP4i7v5PlG/OrZfFTxdEhZg2EH/I
rVvz3PLinS+30u9in3eJW4R14PZa+l2soz/yk2OzJrYTN+bWy669R/1QVBUh
HfZxcabsAq0T04RYfFXTLe5F/9nL2VtJ90mJVNEj7sTFt/UVblU5How3c/Pa
K6OpivO99InHT4oYZylIE/we31R5zFOf+g/iW6sxx58XZOgR/8jF1XlTV7Ua
JTF7xJnHuPeRwQO4eHUj9/4y/BXi5J87V3lbxLN9q/1cPJ8Wr2g5ZZUBzY9D
/mXf6gZXTsqDRlnRJB2yX8rtmxzkvrtB+Zxu3+OA31PmnvetcPHPuXO0yb8d
4HTWeFBevsyXrZs6OT317u3OvTNDh9rLvFs8DJ2/cfP4xej3hi5JusTjuLja
OkFpuMVEth+B86s7BNZTy673ID0RJ4uKu6sLZJn+y7m4+lfOstY3OaycFVy8
8X7JrcKFufrEb3DxuXjHjiHphmx/sPt3NNBvl3PlyJt+ft80ls3jUVw5e5We
ZaR/1yBO98acPzUlToHtU+D82yEx72W+qSxvgPlRknt/Afogvj2fX7I64X0n
jTvwAw8vtmXtaKHxBT55UuXrMRqdVA59B3B1hNzzA8xP0r1Vcl/DJksJkZ8B
txrlt+CWRRn5AXpfwHdP4A3JUvpdOgcSdZUvJNtGv4v+Vrklqy5VjLUXuL3R
wOIdZmxcgNfdHBfz674B9RPav8tweVR9jY1HcMsUZ51pYax9wXlxvdN9erLx
iHijIr9cWe92A8UJ4Ou4+yQxLij/7zxYbKYwy29j/WKwM1062PYtxUVYRzht
e7Ant5Hlz8FlDds92l8Js/U+7uW+lP/A+7cw9RPMp/yiSfK7O1k54NvXTu3X
cZv5T/AVMzTu2YWxPBjywz17Fqs2PhalcsDDjlj1b4yWoHLA4xyLlXIz2DkK
cK17g06Ey1ZQu4P/Vhx/4/miJtIB43f08JG2GaPVaHx1vzcSeoJHOEfcz1nO
/BL4hVWeYfoxevRceO/DdoH9SZMjbL8sjvPno1Xi5xoEqlH58PPVvo8+n9dn
5Qd0u3fx39a56FfYV4pPT7rX0FFOHOvoIJ2dVgu1KqmfIB52Gja1oi4lhTji
xv3XNjXsGpZAumE/pd/CCQeuX2b9AfFkcceafpVD2D5I93sa/42jfVF+06mj
osvbWfm23D7IY8ezjWpR7NwR4r2DNz9bZxSxfqjY7T5GcMRjqzgOv6HB7S98
TYn0vRb7nfqPKsdL600+TlnRRPwQFxfZxy7dF2DJuCu37zBOa/7C+auY38P+
gtD2uW5R4U00rhd2m+/Av+E+0m79cKKlW7N3ZY5A5oRcWsFZfeKIHxSlx5eo
GrNyHnWbL8Azu5WP/mbAxQkfuPsVwbW63bsI/ddw807iFPdLt1RZP8e6e27V
azNdJ3b+BPs1G7qdS8S64+uScZcDsv59Xw/9BPYXv/MU8xSZn8G+3t7AKOXW
aYyj/7QnNA0XiReheiLOf1MpbJU1nPU37Dc5vpZe57uQ2SMe1psb5//Mkvmx
61ycM3jx7b0f37G8tBIXt/i/2HB+1iyWv82D/+Hygf9X3gm8JsP148QdHbx/
s/+3c8hoR9gr721aHfb1M8Xb8M+BXF4I4wL8ntPhmmGhRWSP/cprnD24I9e+
Hlz7ov/jnNuxpinH9q5h507hP0/KbQ7x3svyile63cuHuA72c0f6NRUeZXnj
GM5/Xpj8YPX3bYzv5vK0k+v3VFs761D58M+bvGZbTDzEzqeBf3Pb3TPkDTsf
QvfAn/Z/anxXh/oV5t+IvuJf3EX/7zwn/HP2KL0C66HttG5Fu3yxcxs7bAXr
t/DPBn6Zl32+Mz8G+x0PgvOnD2fr3O7fVcHvIv+gPMvTZ/WRTt6/5RVhD/51
wq3yMRP/vV9BH7rvbpnWgyG9CqndwXdePnfZJ575yRBun3oPP6dgrBPj2I9W
PXQteV8o4zh32rf53RD7K0wf9AeTQb6jLhpqsziB85P+Uz59lkrTYu9ldLun
DrxHN45y0O57hl3ZapalRRx+z/7krM8eg7TJD8Pe59OesYMvM/85uNt9dOBG
3Tj0R/5n9M+xQc5SLE5Gfziol6iY69FO8wjaPZ773nr3uHE5FzcifkD7Jvh+
eCdVxPLt8J92Z7XG+v2Zx6E/7KPHHmnPLWmldqnn7N9/dgx2nsbmu3Gcfx7l
5dD424HZ4zyDyacR9lHezcSRr64z36G1uLaJ/A/28a+qZ8/9ZJ3D8iFcXDfy
WOo6UZEMyoON4drd8mzv+y2xLO+K/pCY+HLoL3G2z4J88tz7Iza49mfnkBd1
O38IntUtzwz+kJtn27jze9AT+0SKN65nTm1i633M4wtPuR6ZMoytO7B/tIFb
j4MbdLtPDHEd/Ft+o4PN/rOMwx8+X3o1OnROD+LQp7F0TL8zdcwe6+UROyN+
7FvR43/yzEZcnhn2OIfmNyEnN2uHPHHkt4fNbYubZsfOLSC/Pe2yim30OQUa
R8gDb+16vvKCMnvvAPneNUtlpWuvsHMmOCcm/WxF58kfbF2A8ZIoUrNUuhfL
XyG/mtn3zcm7Z8T/J/+c3C3/DG629eJh/a7/tU/k7MFR/nbue1vd+db/nxzj
VJGbL/7Nn/8bR3thXvCZaFWcJNFM8T/4aWvNsVH3ask/gHty927Bj6E+m46M
96reWkUc64hdQU9rt90u4f3beTDoj30xqZWneD2tGMd85Pry/NOM/8qzYX6Z
tdTt5TURxrHeb527xclwm8i/7ouBd/+ORvc88JxueWDwjBHrNR66i/6f5XTn
8GN4Pzd50QjP0GFCVH+s+/aXmBQPGc/mKew7f29TUZN0YBz5AR0vUc3p09i5
AuhzjNtP7H4ebC13Hqy7/WHOvvt5NkXuPBv8J3jNyh89Hz5PI454O2CkZLDd
js/EMV+YPDPfFbsgg/w5zkUoz1GZ08tBnvRJ5M4/JDoHV1r4KLE8FXdewujL
prFfBGwfEO+Pt1dLrmxoY+cw8Z5+waLpd06msn18nPd4mHUzfHk7e29iTbd9
c8y/y7vtd+O5gri8350RjSddY1g8eZ3Lpy2Vrn7+8LEOrR8zuPXOkItCY3/n
sfPkr7hyYpqKfE+bsfMM3b97CHvwecvWTnmuxewHdLNn55NVwv7m8T5z55PR
n7FPtH+whK37eLZPjXH9xevculfr2X469u/eB0Qcry1l77Xh/G3Wgp18xe/M
z8CPmfzeeE3se+v/7MsncPvy0Jnih7pR/d8o5lKeEOe4dp+3nuLWRPfM0z1m
xw5PXTt/pzj1E5yzalTdkfqrVoz4We7c16WDeypd9Nn+kSh3/sp7/tY9aXZi
VD7upxogqDd39GV5pHScvxLtKT4pWZbKwb0Hu1wjlyUrs3OzODclsBluatYm
STyJO79Us3PlsLeObP/RmrP/obT99ONY9p4U5hd7hwjRNZHyxNFe4W5Rq8+1
iVP7Yh58drtuo6iEML97HBjbLQ6En9/L+fnu9lGcPeoJ+94LVCVvTWZ6ws/c
DHupV5vTTH4A+RDdM3eurwuuIY44bcEWt9Af/rXkfzo4PxnJnScEH8/ZL+H2
fcD1ufztN+59PXCzbvtE8M/dv5cK3cDz/J7onAhncVf3+4W67/P25/Z5MZ8i
Djez1e27sLOSOPJmWYPGe/k/qSEOnf3OyC9061vB6x5fGXbbx0d/uGf4tf/K
P/22+3npeu68NHQGfyQmNrv4SwlxzL/rHPOblo9k79Vi/nVPdpyjfimfOPJv
T/bZmzxwzaZ5H+VED1U1HH7p8/+c667gznWDI79nyd23053P4jj6W09uvjh5
6OiyLWbMn4tw5/HcpYy+D/Rj5wbDut3XjXkT/uferpSbb4LEKP7Eef7Y6Qcu
f4xg54oxjiLzi9RvVHdQe8G/hdnNWPf5HHtfG3FmZ6d4zp7HrD9g/93BYNbR
SY/ZPqMpF2+bp+tt23qbvV+wh5v3Yxa9mpjooEYc876j+aYDWUXs/CT6m1dO
xR7jq+x9VZy7nhaSJjP0KOsntdy+pBl3Xg7tCD9c1neenfriUmpftDtftyxE
51UhceR1/WYIv7g1toTGHeKcR9z4xfwF/qDhUvxAm2ayx/nkCm78op/TfR0W
YwyWukv/zzkWJe4cC3j3+22gP8oRW97/XHiVFHG8FyOh9qWhQUGGOM7VTBic
WHbLlsUbmBdkgqNzcrzZucp6bn10m5c7uOAkO3+YwMV1RYvXfvfsYpzuk7dO
vpwixOKB7Vze4Kfm4Yqls9g5HOQ3ZL5WbvVfzs6xYz0lFb7j0Kz37P1fun+D
e48GHPqM4e6r6f6eyCXuPRE8L90TxSvzP+vF7nlAO1bsvnFV+gWbv9K5fXOD
Pg6vAurY+6oW3L78QqHyST7D/7cdcU8Rngv7jHFnfl2JcmTntMG/dLu3BM81
jnsu3IeD9i3tKecsO0iV7ncFf6FazX+vpUb3OoIHlc3xSMtVpvufwce4Hg5r
n61E9+uCP1QcvPfOdnm6hwpc6re3YVK5An3XAzxq44vaUerK9J0I8PCOSa/l
TqjQfVDgkbUvJ30IV6XvoIGfr8w5GGGnRvdtgh/rsT7VYDdxet9KbNzbzetk
5EkH8KTrIbJv3ijQvdngJU4ZecPkhTidhYTA1d7/jjkdKUzPS3Hg95HVD/zE
6HnB3ZZXSLf/lKTnBW9MOJJZ1ilDzwv+5NWOg8Zb5Ol5wftZhh4P6VKg5wV3
8X6u3baF3eMNPr/t/ci/zwUdsD6VtdNvlZeUJB3A34h+iJ17gdUTXPx+r4G9
/4xP1BPcdpKi+BQxUaon+HbtaRPGHxGneoJ3Fu1MtlOn3yXefis17u/voj6Y
rxeFaIq+zhAhfcCNre3TX/VuonsdwUW2JEoVHWH3LYPfG3cgW2I8+w4C+Ofv
p76+yhAhfeDPBwm/lv24iH0HEHyNEV/zlhjVh86JTUrsclryht07DZ5W9NCt
8R67VxzcZmB1rc/BDronHHxpxCP7KtdmuvcbfJSfZMudb7V0jzd4ldLjNUuX
FNF9ueDHt65duFolje4hBFfR6VJ/9J3dnwm+/YTVM7szlaQnuH9V2xFfnwbS
E/x9lm2Fnnob3QsH3qCmtiwyvIvuQcV+opZKvvhaTaYn+EOzdznbLjI9wTeq
9h3hPFyU9ARXOrZ6zK9s9p0O8JqevUb4v6XxSPyltOGuu9ZdpCf4vpVf/Z6e
o3vaefS7uld1f8b8Jj3BbcWtzs/PLCY9wUfP1lk6xDWL9ASf5SQ1JiO2kPQE
nyEqm5t+qob0BH+/KbXr1d4m0g37ay77lh4qTGffAwKfkmc0esRqcdKN7N1v
F22rlyDdwF0d7ErDAyVJN/DpX48ZOf+UIN3Aw4sHLjOWECe/Bz78WdA5rV4i
5PfAz7wrE338tp10A+erfPO7a1BPuoEPmSUqMndVEekGrvvogNaG75mkG7jY
mu8xu/qUkW7g/s8MrJXNG6kfgt/6bn/0xMVO0hPx1dgIQbZhPfMz4PKh7nOm
hosQx3thvBlfVtrvliD9Yb+9QFrYZaAccdhvSK35FrhRidoF9nd0lE4ayCkS
h33PFVESq8eqUHvBfvTp9/qlo9g8C3uv1bUXHEarUjvC/uAKz2OuukrEYe/X
f0Z/eztVal/YF83yVw9az+Y72C+etDbR3l+F2h32T7n35sBhP++IcPxSeWXq
D7CPqS8etSiI+hW9Z1f+1vb7o5vyND/C/szhPCcbLWHisL989cvb7zOlaD6C
fdzbvtuX0ndOG8jebsKJZ4E96DutZF/5pIdaplMp9SvwF1aT6zxNq6hfgT/r
XT4u07uF+hV41zPX05asn/Dxu4tCnt622y1B80h/Lj/zdnzvF34TaV4mfumy
mpXlaXafNvgh9WU/r9lR/CMA3xZs8uLtTjXqD+Cb/Zy9V35Up3YH199xSjbI
TIPaFzxlG+/eo8fq1I7g30Rlpxpbq1F7gb9fmBD6fIgKtQt44/ONg2tGKlK7
UH1O+h0rnMriGXA/31f9JGtpHPHBTadWCl9bR3FCghPe49vzyu1xsRLpBj4h
Qz9CO4yNO/CMxaI6m9NUSTfw9LrfNyrnsO/6gTdsaLRZLMq+qwLeZFKX2fGS
7lMlPv/kmEiT01qkG3jvix/qPJZpkm7gXq5Xb8a6U7sQbzva4ZNZS+Od+OAd
y4e+201+g3j8hLk2rRYsDgQvXnD9aOQAWdJnHb47wH3vDPqAu9/NbbZXVCd9
wCXKNjTnvaPv+hE37D36gGOONukDrrdbT0e5XYf0Ad9p4DVvhI4u6QN+/+lU
KfWxZM8DPzm58TtvJ+lPXNHFqO1jL2ov4oJ9Nz17h1H7Eo8rCerdeJ6+Y8gH
Nz3q4ulF/lOcuIbQFU0FU7Y+2s2dj+XXxEh+W8zWR+CFFouyZ0az7ySCz68d
eqnZmH2vDfxztsQUeUlt0hM8LTtlcMASXdIT3N9FyadHph7pCb4uNm/Lkzn6
pCf40VDdl6sEZM8Dl7L6Ma6fOZVP/Iyvy1p/ZaoP8XHqx0x/nqL6E7csrJQ+
b0rrQT54k1zCKLftKqQneEyfXgNcTyqTPwRfMC8v/q9u0Fmd258dWflY7JEN
W2+Cn7s0X2e0LPveEPiSOaUmRuI6pCe4N6/QXNhPj/QE508cVXHHwYD0BJ82
cNTbgX17kJ7g868cGWxWRPY88C/BIgGbg/RJT/BJlYPumJ5l350E39051168
VYv0BK9un1E7bJEG6Un1l6l3S3dm61bwjEub2uQmUD8kfv1xtOqJiew7IzjP
rGyxdGzgICqfuFdE0+FTpUxP8Jh6h1H7qlj/BB/2pkE4+gXrn+BTB5jpVhrr
k57gVxe++yydwfon+OkPa1YLXpA9D1xq1yjB9zZqL+KWWebDGi8yPcHX2ld9
eveRvstJPOrGb7OxVZqkJ/jrZW7vO8ZpkJ7gedoeFqGj1ElPcOvqIJWLf7i3
7oCMv/lZ5A38dCeXC8mq8C+aXK4qudpB+Y1S3SvLMw8rcfcJNxK/GpB/fGKl
PHcPcxXLk+ybsHCQhSx3b3M+cT2fvvPOVEhzz3WH+Kg8BfUdh2T5pf+577qM
8h5yqUkL+ufh+5X1xNdpPDwQba/C31Y7qGtBWhvxNb9/HezwVOV3tG7Me7+f
5UnelsjtHcBT40/cM/fpb02WJwkcYXx3zR41/r6ugQEaEVLEhWe2rLnSX43u
SUY+Iep1/4q+57CejSeecWCs5cWzwvyV3P3n4Dydte+VLGX4xdw93uASh5dp
/Sym74xQvuJorKnbpnAFuj8ZPFwmTTRkuSLflLtvHLzYzF5zWKcCf2HkM8Vk
yVbKS7w76bfDZrUQf03Ok2Lxy0KUZ1AzWvVGtUKMf8/hYkp/EzHiTzyLJLMK
JfjVeZuDZr+WJD52jojZqDRJun8beYOboSZCK3e18ib9R59PtH4fKngd4zK+
kXeAuycc67u8qY9z0ks6eKnI53NxYxh3b8ZJrh+CL08pr/Q0UeL7cf0Q/LSI
yMSlf/qnGtcPwaddbnZwNlTlG3P9EPzuqbTLoYtU+YZcPwRfIm1h8jZGhZ+g
/E8/BC+0KtN0m6TML+f6Ibjjna3BTh1S/GauH4KvPms84miBKH8n1w/BVe9X
Sh+YLcTv5PoheI9bL5JGTu7k8bh+CJ7SIbE1t0qIv5/rh+CHBWW/B33Evp4I
xcnfuHsz+nDftwKfeeFnnaiEGj+I+74GeHt9v3nup9T5PbnvOICPfiw2dIqJ
Bp/P9XPwL6aTPvoVq/Pzlf/p5+Axva4OiXqgxn/P7df073YPxiqu/4MHrV7c
mXFcll/G9X9wW17EnqY4SX4M1//Bzcfes2wNF+c3cf0ffPeV0CfSW8Sp/4O/
4b5jFcPt7yA+/M3dgzHyP/bNxB9Mb1M4uUOTH/Wf360lrnHTSFLxghbf6T/1
/0G8edD32WPjtPgb/9OfU4gPNL8evblIk5/F7b84dbu/AuMRfMZP8+z1JxT4
67jxCK7gdbdldKosP5Ibj+CtHxxFIkNw700LxZlS3H0U5tz3qsBXVbU8LTmk
w9/P3d8Onh8/+Pfo3rr8WuV/7mkHv3Lu+Zj8BNwT2ELxJO6L6MONd/Ddn81C
Pr9V4vybKHEJI9GjfsGK/FDuOxHg1dx3xOK5fY3d3e5h6GFWkOo0S5TiJVsH
h9hBkip8p2dP73j9kCDesEe45zFv3EsmQvEA7kPg/Bjlb18dlJq9QEMCfo+4
tETTpz52Ynz7f9qF3nc4uOX+/FtXhPm3/lP/EuI54qOvuW7B95I+EV+dZ3BI
5UwZr+ofP0l50dt3zQ9K7RDiO/5Tf+Lnpqi5PkoTonqC6+z+re52T5hv8I8O
xJdfE3w4/UmY6g9uWSMm21tMhG/H1R88oF+bh/gBfM+3lvKZc/pt2ey7/SNv
FPf9GvhhQ+77uZrcdwHAe1Z7Tt67X4jfwN2fD67CfT83s9v7EXhvog/3PSbw
0L3Ga/e2F/JCue8XgC/nvjuGdgQ/z90nwP0ucWPu+9dcPYnbcN/b5Z6LeGXY
YIfxwn/iTs4e/kF28uGZFx5K8B24foXxVRnaXhQgJ4t+S+vEOsMp5uKFSqQD
+lsD971s6AAeyt0/EM191wM8S2aOk/d7TX4R9/0d8DHc97LHcN81ANdyfWPf
+74Bfyf3vRJwy0oLgwPKBvyZ3PdiwHUKjNc4jsX7YqXEP3PvX0z/J76iuDFU
YZzT2cf6fAG3v7a82z0GXPxDcaCXl374li4Wh4Pf365n93e/DN9ZQBwS4P31
yhtn9n1A2m+SCLwknihL37UBtzh5fYLTE3yvpIXiKINL459dcRSn7/GB+6x/
YfDaWoSPcYfx2Ov55g2WGRL0u+CqJ+74bxeWoN8Fv7zh56I4DfruDI3rczPG
DZUzF6bfBe871niE0oY22qcAV8k70GeeKPLYKRR3vZn7/+o687CctvaPN5d6
VKqnniaZoqJjaNCbk2erKPOsZKh0QobkGM5BHDooGTNkDJGxiAaSsTIkGZJZ
yGkiSmlQSb3OZX3v9fvt9/Lv59rX3muv4Z7WvdZd8iowppjqWYD3ueO6wntI
Cat/UUR86cz2O+5HVVL9R/CCD2qx7YOq5KlsXYPPbwmcMm4I1esh+RCxeKNq
UpIC9QP4REmRRf0dReoHkhseZ5+ZqVD9JpInY/42W9vVm+QJ8eJA7a0muq1U
Bw383L38Cu1Z+XImx2gf5J2V3Hv1xi9y2JngS5zfxq2qbJAzOUlc7jXN7V1r
M+QqcefpBsXxyi30v1jvAf950tikqkDxCtpvcrUv/nf/Bf2A581NLQuqvvtL
WKfgxqxOMbPPyV61YnWKmXwjrp1wyXrfR64v8N0C2XXLsItfMb7Eq8r/sIvv
3yQfzOwrvMdmuMsoPQ1un+N5I4nj2WNnPqOeF8m3K/nhha1OFVQ/BVxyrFDm
K62l+k3g0xd2HDv9RBP1G/YFRpcvX7WwJ6/TiudRl9zlh11Kz4e+zpNEuysL
zT/sWOJVHfoa3z2nKiz+YffSvsmUITczdGXcX6B9jYHhjwZNeUvtB18/5aq/
NKWa2g8+fXVDZPTeJrn7T+LVeA/4q26X41c/rmH5XTxe3cLi1bOZPoVdkSNp
6nJoMOVdUNxJk53fx3qBXK1dOvPwmQ0yYRzTv3jerTI3a4GaCa0jPL/pc/t1
naaZCg9ZXhmeH8PO+6ex9UV2TkV4wKKZZkI3Nt/wHtQZP8jmG55Xur2nwqen
uTCHzTfw34IOP69wI71A74lk5wKYHiGOOuNOzM7BezLllou83M2Fg8zuBX/c
6Pb+lJE59BS9p4jVGWd6jeu7yrvROXoWwgEmJ/EeU9UbGebeZvgu8dlJ8zWP
VCMOk0t6rZ+eYvzpae3xv/R8zyfWJppbTNA/xH3PmniVtiLOU0LvWfopUMHg
LPU/PZ/5Yt2DcnsZxou4Cbs3gI0Lvefr9nd+FgqmAuwrcC9WDxH2FXjBWte9
0S/1qW4d9O82v6HrSqOkJLfBj2kYTbvfaEjzEDxUL75K/bv9j3UHXj0iXP1h
RxPBlvm/4MuyBy0taTUTrJn/Cx7j/shwbgbZA8RxzwCzH4iPc7RIzLthTuMC
7jYg0u7yInPqZ/D0GM+p5314PWVwmwaFTv/GndAPFK9IvTjftQj7RyWkZ0Pu
WOqcP1UDfUr8t9JgXduW96SPwDdpftiREdAATnJY/dmC1LaHeP0p8JWSspId
ng0kf8A/BqxoWrTpmxz9Dzl5c077lEwlZVrvZCfvM1RM7qxM9gN4fVTVRMXx
vN4iuNqxbylVsQokJ8F77Q6c75H6nvQX5GF7ycqr2XIVmg/g2/JzQ9uPVaP2
gL9w/hTWYTiXw5CHEa/2WZW8f0f/C37U68LoZWGk32n9Jv2lMehANI0v8Udf
tEp6FCFunEv824Lyot3dUE+zmtaLt5Pl89yRXE5iPsSp9L/gXWpC/QZe0vWc
8ZEIM/ou+J66wVtit9I8JD7k/l5JWhHFq2melE6vy4vb+oXyH8BPzB7oruZQ
Svv14E/ionJLfGupPiD68/bv6YH9AwtovuG7ttqm2qMvm5C9RHaa1GP72clN
csRFKV/I6HzwtaAGshPAC2cZVWf6fJYjXgpuU3XBLOgg2ZnE+ytbOiu9Q/sT
iB+PGbJLt7SE1Q0sJ35vVd/GYr96OeK6mOeSPmUXBz5XFKQif7Az8wdXML8A
/eDrO+cvrV2t5P+Cez2uDwo5oSDs/vF+6rdYp47vTJc8l59ncQDwDHaOntkV
pPdtsyb5LvhSJoddBD5vmU+25a0i+aYfcULiBb17pj9J/Ej2J7jy4Hq/5rVV
csR7wXM7LF2qo1dHdil4gmv1rVsfP5NdCj5isp3p4/mNctYPxEtq89xWbfxG
9iq43sk6m35Hv8qftfv//p0x8++2ivy7gcy/k4v8OzPm393Hfcuic/RTWJwB
vPPQDOdtlyjOT+Oi1/fI+g27WuSIk4N7h7rHR+Y8k7N4CPHXOZcs2/7+HO3/
Hz3eUaQHvzE9iDgk5s/Ga8G/v9dQpngdeDXz0xEnwXejHi3cdHkHz0/D8xvq
Xr4M+W6XVrD5Br28tMesyEUuFC8ifv54vOnGU1S3lPRvTMxYtRAffSGBxWHw
fHiXrBXufgaIRxHvH2EX/cGQ62Xqh7wemZW7pFRXEf1fI9PeMrFYKpxgcQ88
j/qkkBv4L58wJVs/40LKr0C8orR/YMfc3W2o7ir423FXGra78bxBxDFGZj/e
2GeLhP4XcYxaFscAx389iEitnTuT51dAPvSIV3H7fFNJ+JPZFeDWx0MCDIKU
aL8MPEU2d1Bke9TRriU+oj5Nc4pVixz7RJAz6dvW/fnohQLFdcnPYnEe/C/i
3sKAT8tv3VLG89T/NSwOY8nmG/hQ1zvZscONWdyex1scWLzFnI0vxmtnB6WZ
Jn2NhD1MHoK3vjrdfPWcMcWTwXGOO57Zmfz556du9DITevyQ88TvR/jHHgky
RZyZ+K8dStLNa0gPEk+r1c2d80omyH70G/F7M1LVuu03Rhyb+NKHFzrVmBoL
HVicB/0fLxkWf+dlEeQe+cW2ml+jXIMVyY8Dv7tTa+zIZkXavwPPvZyXEqPT
Iu8rih+as/gh9AKeDwvs4fhVmcaXnm/H4oeQnxQvtfzo6Pl9/qB+LvjfAW46
D6JbKI6H94xicT/U44bc+Bw84beLLrwuOZ5vz9rpKJI/n5j8wT4F5olEfXny
8xRjkp/giWeNn8iy9Eg/gr9m9jz8ZYyLXdSeE6OmGQqJTM6AL1HytwjNNxS+
sv4HnyXoRF2wkQlzmX8K3nXSHjchVSYcZvs4+O61m0vi0pXMsM9CfF6vuFFN
5uaQz8T9mf94V+QP4py4XOQPRjF/cOtP/DvmR9A8/OBo/f7mMzPBn/ll4OVm
LwyzV5oJy9k8ITvNZ0NMxhgp9hmJH/8r5VxOhFRIFcVnZCw+U/6T+AzsPcQn
txyOvbv0sybt14OXD3r5XuN9G5J7iCsWLtyl0U2H8r2JT37c8CDn+ycc2f4R
2V1mDYrLHivQPjh45Bv9oK/vWimfFtzHY8yxxj3wU/KIb/ZLTC6dXCLHPh3+
q/mk5ZZDFUqkX2ieXzxzUeurIu3vQ06OjS9a0zBLUVgjyt+7yPL3ZojiJIUs
ToL9ZXBL2fJK59h6nLukcane0WnWpcVGqLPM8yicozsb/4718p7G/Y37P8Pa
tZgK65i/T/HGJ13zzIMrqR9oX2OwyfK1WeUULwVPqUsMn7L5I8VLwVf1T+z0
wryQ6Ysy4o/ylcOfZzynOCr4wbzttSOyCpgcaCAeGxNavSmziPYRoGez2X7i
kZ/sZ0FPQf/WLG4KPG6uhX0x0r8Lst1meWzh+SrgvYPruuiY6eH9xOuYvoY9
TPriZvfIbosMUVed14uJXXDwT+dvVAcc89ap/QDtrZsVIM/pfz2SMkzC+jwk
v4b2fU47jC+NeYF5SHwm26/BfEP/+H2Q/6qfryqYMXsb/bCgMMp54RtNmp/g
m3r+ctIqRlOoYusdfIbBPj8hWJvsE/CtJnOHn6jWpnwe/FevS6OemY/WJI5+
ODpee35qd1XK0wB3dsrwub+gmvQF+qGTmm/0kQEKpK8pznntwfrC0Z/ZflM9
8Z6u9i1nJEU0fyg+meJw/Xb1G3mEKC83jeXlsvwEygfwOR2rMYbyZvl5twp2
3g35PHi++E/3m1r+LfJBovhnDot/BorW9Uu2rp1E8agJLB6F/RrMq4CKvmds
dhlSPXqyW/Y82rJmnoyNC9c7V5nemS7SOyFM73T5id65JdI7uF904E/0ztqf
6B32PMmZUb0qvK0Sef4b5smmZeNme/VVpHwhjHvXpD/2KUhfID5Meew6LO+d
5V1Q/kmOxYX9n/qq0/zE89Jb/rWuc1Qxn2med3lWmRo4VQv6jviDlqljK7tJ
EK+j9utMemG21VYm+DD/i+J+YSmNNQkyIYz1A/7rV8/tv4bkKFDcA1xpXr+G
Qj1FxBtpf3xVv9Y3h4/rIT5J3EZ1uY31SfKPSM4MjrnX5g9zKbUffOXB/dbu
LqSvieuoCOOfdpcKzmxdwL84/a3DbNVUKc1zyjOc5WtgfMAI9gxxfeYf4XmM
V9qyPPsZF0rgRxCvdv/l89pl3G+C/PQp7Lbi37xf2LeQA2u0Fu3R+KhC85zi
hM+vHPA9okL5dRj3eQ+vnDX/0ipXE+XPV7P8echb2BVL8xY0x3TWFBBvAZ86
auLMb5c0abzAS5+lnIzfCzmWRzxkxtR+H/w1kQdC8rC4wbFgexs98kPBzQc7
ycqC9LCfReObkFcu/B5nQHE/uve1f0XNZ23yd2i+Xc84HbEz0wj+DvEydv4U
8VLKd7pzQOVNfKuc5WsR356oG+md3CJHXgf4rKSqD/pWrfIezE/B/650sLXa
5iyh/Ek6z6gz5FnhUy0WN2jgdc080ldKa1tIf4FHvF91f9GnVuRT0fq9F7a8
7ahkCelfao99WHKRkYT0L8bXiK1rxOXQnqqXKz7UtoFeu0HcRGXkLasyTeEU
iyNR3lqO8vmFTnwfls7XyEZ5Njpqwk4j3o+dx5khel7CnocdSHmDD12H9Vje
VtjA4kjgr5TV0w3ylCn/BP1zW2vRmaFv1CjPBHx1xIegxpeqLP+hjPrzcNL6
EdL11fJfWH4C7TM+Orv5buYXuQeTw+BH9U5pXY6tkteyOAD0o9NWdxWtGHWh
mK0LOrc1rGBAaLya8AubDxRne/eX9rWo734o8y/o3NPZ4yPOzfyKfUDqnyXs
/JHaT84Zrf7JeSKVn5wbUhCdDypm54N0Red6Utm5Hono/M5mdn4HfiLspeer
hi7xeNpW2MjGC3xFUn7tnMt6yEuhda2x2dIuOlYH9hXx+OI06/G39YRRzH4G
76OdPlTqYCgksHEET+3mPEejTF/4TWSXLmZ2aWe2jwBe5SK7cSTUkMUTcikf
bJgsdnfnOcZsvpUQL218OrFhopHgyeJa4BcMSnpnFRsIiNNCnrTcbyjIMDck
fwryfOGugydGdlMUApg/TvsmlXObdju8liNvls4nXp7eJn1loby7KP7jyeI/
J0R2yxVmt7D5yf3TV1u6n28xZnk+tbSur2UuUU3r3pbaT37lvP4bggMMBJa/
StyH1bmw+Un88/hP/LvfmB0F/sEg0WH4ISUBcXL0D+75t/7xfuqH2QWrzgxx
KEU8nPzE2OaocZ8kqojD07pz948cHnZJDfEl4q8C9ztZD1cXNEX67iPTdyz/
lvRj4Ohhft7JrfJwkb+ZwfxN9A89z+7JZ3YC7SMPcOxRf22HCcb9f+zJAFF8
RpvFZ9B+jKO6usancTtNMb7Er+lbTf5SbUryB/x9QfLehf3NKe8d/aypMedF
Th3d70rx/DJ2r+9dUZ4V7rktZvMTvN73hCxCwQjzh+zqyFuplasvGKE9/yd+
uDkp7JYp5YuiPee9AoOC1pehn/n5JuY/svsZyC9bz+5BwjxH+938Laf9Y/xO
jrx6ytMeY7FCLy5fzvIZyH4bqujiUtBVSvktmOdKE+xDdo3RFNi6o//1WrT0
tUm8VBgkks+LmXwOF+k7J6bvcL8E3r8i33fTUHte35buPbi+tsntHa+TCJ7/
aM3OTfo6dG8PuEtCYEf7dRK6vws887TF1LMneZ0+cIOsbssHNfN7Y8ADBG+7
4cb6dC8HuM2kfZPqy3kdMfD+uulRWTP4PS1i+YB2Ql+PDd7QxStFie6vEN+r
gHaC7z3q5b2xsA21Ezxh97xT/dwl1E7wzhnedUN1tamddB9CH3+NMR11qJ3g
Da2JlcrTeD1c2APfbAd61lrxe7HAb+qGZwzS43WawA/dmlYwqp86vQfnBdT0
f13UeoTXu8E8jEu53El66gtxyLeHVh9tBsS00D1U4nPr4OSns3PZ90TnC46J
6nKCm9sv+E/QLV6XE9y/Jnn2zuh2NN8on/9E51WB3/U1xhH8jeTaP+UD9ek+
E8rbD/JUX2KtT/fJgAefPXyvXRC/p0V8jhjzFvziDJVIz2NtaD6Ax4S8Pxba
RZXmA/i5RI91QaG8zi/4sLk5T2KdeH0c8BlMPj8WnS8Q1+UEH5fQuNfzCq/L
Cf7gxZPcyD5S6h/w8d3spk5QNKT+AVfVzvlSa2FI/QMuk48M9t8opf4Rn89F
/4B7i+pvgifH2a/t9d3vRv+A+58e3WPvdg3qH/A5My6eXzlCjea5WK6mic4X
iOtsUl7x/sYbD1143S7wXyfpTmyaJKN+AL8e0F49NFNG/QBubGRSLJ/L65FR
nIGdt30qOneQIaqbSedkk6f4vFbn6xp87L1w8zUBvN4W9Iu43iWdG23ODlad
xOtdgq8ws1SL0+X1SsD/XrYt8rUyr8MOfoadh0U7xecO0E7wO0+frH35jdep
BJ8iSSqaoaJLz4vPF+B58LcDrJw+9OD3a4F32J0ZenMDr/ctPl8AecLzmcP9
7rq1pXuKwF9UxzwqtuP3e4vzaW+L4htXWXzjosjeK2D2HuYb5N7J6EH6T1T5
vaPivCO0B9whvf60w6YaulcN/Eh6S9C5UeV0nxvJ2yX/sbG1f0P3cYFbs/gw
5APkbQevt502ZqvQugDv7O2fKV+sRu0U5yNhXoHX3LHr7TlTneYV5Ye4SDoN
nadG/wXuabhS/Uwyr3cGrml67+gju3r6L3DLjBGDn3p8pP8Cz2T5PPgv2CdZ
zQlxtr35PcN0b8aNiqdPv7Sl/wLfsO9JQMNFboeAf/btc/NLd136L/DmhPix
ijf4PcngV89nT9mmrk3/Cx6do5We5KBOcg9cdqiD4fhlSiQHwF2uX7VLj2mi
+98gx/Kmpll8iuTvB++qljPCaLEecciHKzHH1tieltJ3wf+IebBk+A5ed5j2
L2ZWtkt5YEjvAb/U4Hcv7ZyM3gP+9VToyeIrhtR+8GXzxt18uYPfs4116rq1
ebLJCC43wENbf3lUNZfXn8X6PfDa2NG6gtdNEOfl4ruU52YxetBYJf5+cdwS
6xR8zgbD8yFB/LviPAF8V5znhu+Czx7rOjd7Of+uOB8Acgnc1XPfod3NvP4s
7Xd0+mLoFKtKz2P9RrHzNZgP6Od/2L24kM/i88t4Hu+vcylxvNuoRuNIeSDe
Tp3PhPJ6oLD3Lg6YvH/PDl7vCfJtqXTFZfuSerJDqD7F4N1TPwXy++Rp/+6U
T5tzabyOHriKxXIDu7HN9H7aJ33b9krZ60p6Pzjqs+B5rJdprO5bmigPXMLy
wLGuwVGvDe0Bd2jOuF/djtdvAo/sV5/jPpTXYQFfMf+yzbFQrh8pH4ndb4B+
Bs8a8yr5jzO8rhm4jOUn47viPF60H/MhJP++x7FlvK4NeH56je7gujLSR+if
jqI6WRS3FNXJonP3HQp6zp7A+we8S0nJzr99eL1U8hdYHibmG9oTo5AUV3eH
1/HBumuT/u3+USNeFwm8bU7nV00v+LwV58uhPfjuwyzHYZazef1f8rvzpeNP
FXH7GfPnHstXRPvF9ydgvMTxAaqjzcbrsm1yQGZHXkcb3CM+/OOnEL6u8R7U
twUX78ujHyg/lp3novurRfvyGEeyHyInpK2VN9A4Ut6a94Q7w3z4fCa7qE+t
qoatBck92D/p2heUrwr83ntwc3aeC1x83gr9if63Z/e8oZ2QV3cjErdPcOX3
IVPcMn1z7wcjud9N9+oYFbmNd+f2PPSXe1L0uIgGfj8zuLJ39syRmbyOPHju
B61G/Uiux8X7mOhntF9hW5RSfdIT8mfRD9vGpW58MFuBvov3xM+6MPfZZz16
P+IGvfIHfcwJ16T/RXsu+Id20ezE4xIY31LRfaHw7xTOKvQ7V8H9aLx/B9tn
gd7BuISz/RT0A9Z7L4eZftZj1IX/AqEbix8=
       "], {{{
          EdgeForm[], 
          Directive[
           Specularity[
            GrayLevel[1], 3], 
           RGBColor[0.880722, 0.611041, 0.142051], Lighting -> {{"Ambient", 
              GrayLevel[1]}}], 
          GraphicsGroup3DBox[
           TagBox[{
             Polygon3DBox[CompressedData["
1:eJxNnHccl9P7/9/ve99Jyh6hIUJoioxSRNIwKpUokaRCy1YZESGFSlkhMpOd
kBkyyioiUpS99/q9nl7n8/j+/jjvc72v+9znvu8zrn2d+sefesTwqFKp1Mgr
lVj1DlmlUkf1l/rzSlGp3CX4IeGOEdxVDbdQPU5t7xb+YeH7639P4bdRPUv4
JcK/Jfz1gl8R/KbggwRPSSqVC8tKZWhaqVTV/gjVfYW7VW0W6Fm9Bd8i+DHB
J+haVK1UrhRuP917herxuncTXdtYZabuP1dtblObOqovVJt7dO8jelYftZ0t
+HG1u0T4ewU/Kvwg4R8U/LLwR+qeDXTvNcIV+j9V8AiVU/UNz6nNq2o/VNee
4Vt0vZXaz9X1zVT3EP5GxkT41oLPFXyt4D0FnyP4GsFHCb5B8IOCn9E9NXXv
tcKdJPhfwYer7qpyvOBPhT9Az12q9iv03Bl655cFLxN8YeF3eEXwa4JfErxU
8B66d47u3UT1W8Iv4ruEH6z/hfCT1eeJKvOFf4nxFPyA4MWCVxaGn1D7P/R/
a8FdVI/WmI5S2UH3/6b/WwrfSfWfKtsI7qY6VT+7CO4reD/dv7fgb1Rnwu8q
+Bjhc8FNBPcTvLNKY5U66vM71ZrCyiGqv4691vbTz1cqrL99aJ/5ud8KPl7I
jXSfUJX1gk9Qqa3/3+taDeEOVf2Nih5Xaav6Q337dro+R4jegtcLf47gEbrv
dJUv9f895pwxF9xDbdaqHqM2L+j68yoNde0g1S8xRyqrNFZD1WaEXuJYwUfo
2laqt9f/3fXMbVVfq3br1GZHlaPU5xrVo9XnCsGfCB4luL3gLwSfJ7iX4M8F
nyt4X92/l+BYcCJ8Y/V1H2tH8I6C7xXcSuVstZmq5/2lUlfw4ar/5vmCj1T9
g8oGgg9TvZfanyf4OsFtBI8VPJ3x1rPOU58DBf8sfCfWsOq+etb5wv8k+BeV
Q9mDqr/Rty4UfrzKPoLHqe7MPKXG3ar6LOHPZC/qf/PI/bRXm2aMkf7/obW8
peCThH9Wzz9N/S7X9Y9558Tzfp3qrdXmZLV5Tm2+1f9lwkeCvxf8seDvVB8Z
uQ1742H1O1jwdNVfC/9w1e/Aehkd1syRqo9SeVTwsbr/Mfa1nntiajzwccI/
Lvxrgi8XrpfKAv1/JzHde1r4HsL1rPr+zyOvxTFVv89k1UerfCT4MJVBgjdW
OVOlVsXr/wzB+rzKKl0/VOVE/e+neoXqs1S20vuco/pHPfNYtd+j4jU8JvKe
5NrJqfu+V3W3yOMJLegl+JSq6ewDguepTBD8u3D/MrYq7dTXRapvVN8P6fqD
KteyVoSfovou6KHgWYLnC/5Nz7hRbR5XfYTwM+lb+LbQb8E38E0a9zGCL9ZA
7y/8BYJnQROg04Jnstd17R31s1r97CP8OOFnMM7CXabyt/7vIfzpqq8Q/iz1
eabgS3Tf4cJfL3ie8F0ETxV8t+DOgq8WPJe9n5jXNFX/K/T/1Yp5zFeJx6Mq
/Gd6zhvQdZW+gr9VfZpKC01II95Bz7xJ5Xm1316473RtZOAFL+j+XdVmmOpd
VG9dNb34VfU/vKfKgXrW5apn6/kdBF8m+BbBBwmeJPhWwYcIvoo5Fby34PMF
TxPcUfAVgm8TfLDgKwXfLvi81OuNNfmjSk3hu6pupnFpJHid6h31zmdDF0RQ
ewluDT1X3V7fUOpdfxTcQ2VP1qBw26SmbXcmHg94R8pYpKZfsepOuu9glYH6
3zD3OmyjZ00qTKOgVRvqes3I9Ku26hqR6drZarMpc6i6Q2paO5a1I7iR+rub
+UzNW+5irQn+Sm3GJabZ+wk+IPP+gKdXVbZDplCJBTdT+9vZW6rfVX1H1bzz
Md1zH+tH7/u3/n+j8jr0NDLP/bBiWQNe/4HgZ3X/rfq/KPV+/bNqOWO++rmT
71A/DwieI/gTwRen3l+f6z3XqP1RgQY9qDZzoedqs1q47mFPPi78/cJPFn6e
4DsEfyp4geB5gkdqfF5R25cj86cuurY7NFXX7xZumvr4Wv9P0/8hqk9U+115
Z+Frq76yMC+4SnXDsHcmadzrCz5V8GWCN1U/v3CvSgPhT1N9ufDHqM8eglvo
mS+qv9nQS+QHte8ieJSuPan6enis4KPZh6oXqY8OatNepSt8gvXFWtG1k9Xm
BNXd9T47qt1I3g15ITH+Qta/ntGW/STc8YI30739Vd8i3MEqw3huYV62u/rb
WvdsFfj/T6rrwVdVP8EaE9wY+TSzPDBR/SwszBN3E+4ywVshe2pfHJL73j0y
yzON+SZkD91zJzxe9c16fseqefxN8H6VU6CNqn+veA5a8r36v6vKFN2zDbyP
bw286Qv1uVBtnkA21rWnWQvICVV/D9/1qer3MvM1+BtCSzNV/XXvDoyL4PGC
P1b/b+rej1LP7wD2iPAvVL0G/tT/93T9rarn4gV973HCnaC+nwtz+of+10r9
XS+pjyEahyOE6602J+WeU+Z2w8Ty24nqv6Xa7iv4IN439TpMVR+Tei1cqLbb
C54Ob0V2VtkbXon8LPg7tblAcHNkBegi/acez8XCb5n4HUbF5nubIruqTEo9
ZjcjF7A2BN8EjU89frcgk+ieLXRvR9XNM8tZ65ENIs/FZvq/FfKB6tFq8zvr
R3Dn2LLJGZFp0HHq82d4ltoenHqPTBDcUWNSW3AjeFnqdVBT9VDhjxb+OOE7
pt6X49V+I435J/B8Xf829bqYh4yndoeoTU3BJ+taB94Bmqb206D5glcIvkbw
tYIfj6wLIK+fm3kvww9bqkxkPer974IH6/qb8NjMe/RI9pquNVJ5X33UjywL
vVuxzoB89IbaVHX9KV3bEllAcFO+Jbb+gOzwOkKJ/v+LzK+yLvDH01XqRdZ3
8qr1ikVq+qHa1xDcTbg3WDv6xsvhW9pr43VtOvKGrp+SW7Y8XPBxueXJIwS/
W3h8ujOH+q5Z6qcGa6mwfFlDde3E4zaUfaFrM9WmRKfRPbWEy1TP1/8f1OYi
tZ0juI3aPCG4e2Ka/KTa7V+Y9rZVfXRi2vuC8L0S0+fnBe+Tm87fqj43r1pW
h14cqjY3q34E+VltJun/ZH3jObllSnjEL7nnpUqtZ9woeKHgJoLXCv4Y3qF6
/6rXUC78gfBbaG9i3COqN9d3txO+t/7vL/hTwR1UDqmaZp6EnBF5vbVXuSf3
njod3Vr3D6qYrl6Vep4nq94+MU29VO+/JHEfl6q+NzdNGKH6vty0dyQ0UteG
q81Etd8uMS28RPBF0ISq9+0yvcOekd/htcg0sZngnnpeA/gxdEBlf7UdrHtH
Rta7uHZ21TwePndtajnqOtWLItNK/v8T5F7k3zbIjMIdoPJMbrnlCMZW+Jz1
rv8XqjStmpY9gP5csf7SJ/X1GaqPVdlD8JDY6571jz54tPD1qqa9yCzAXHs0
Me06KbauA01E33k86EToRp2E+5VvZIzCPDKfw/V+vwlurfp4lR/Zy6rXhPnk
/2Zq1493QB/XtZ8EN2M+C9OiloLvV9vugc4fiJws+C/B/XKv+d1V10BGj8yf
lul/Z7UZo/ql3M86lflVPTHwgtdzv/dobCFVt+dd6yaWES5Sf1/kpo3IBgsD
zaiv/w+qTRvVg9DXUs/5qYJfV5sPBO+p8nDQJdEpWcstwnpeHdZsK5WxVfMG
xnGl6qfCvYW+vbXqgXruU4l1x1NiyxzM7W+q78jNa05UvQr+qrKXylK9w4IA
b47upPbn6t7ZieWE9vCNxPzxPMF35qYVg6Drhcf5zNw2gboqO6jdD5Hhw4Q/
JrdOm6ntoaIRzQI8IDe9gm4tyc13X1X9Zm67wVvUmeXR2mrzRm7+vVT1RJW3
BX+gun9mWehn5kfwxsg7grfWOw+En2I7yiwD/4Ysn5te0P5PlQaCm6OzCM4E
f88aUSmC/N8o934BP1j06z14iOC9ctMT+NhxpefvWOEOENw0MQ9Cv4PO359b
L4PWzcvN15lD5hJZYh/Vc3PLGPsJvkt1Y/Xzq959emF5gj3EXjpI+H3Rq5lz
wY2gs4KPLb3Omod13DmMIfwXGnh37rXbKYzhSYXX/+TCa71DoLejctNN5gJ7
Qg+1Oa6w/eFwwf2wQ5TW7cdiL0wsS/TUuy7W9d1VdtL9XwV7BjLDUbntMLvo
3uNj61nIAFFiGNy5av9I1feeH3u9PZnY1oJsQLsG2ju7C54dbFRNqtZ5lkTW
B3bjvSPrV7SDhkJLt0ttG0L/wm6DzgVNa6f/56OjV30v6w67FbTi+cw6C/bY
4aX14ZnQpdJ7bLDgSzPrr/Cv/qVpH3O0ue7pon76ImurdBbcB9uM2nyoNhPU
/hTBH6HrCh5Qmj72hzdmptnwcWjRM4I3FLydSh/1c7zqFzLrcaz/x3Pb4p5X
3VP4GwSvYg4z6yAvsDdT78fbEtuP0LGwP2MnQg/DFndeGD/0KWg5uin0vFbg
FeinQ3T/a8jOGsOTE9sKsBlM0fUHqrYjIF/fH2gvcvR9gX4+rfe4C5qVm6aC
x/bxmt7hBdWbFP4m+jmGfZEY/4763zO1bHBxbBoPDM2dFPlZZ7CGMvMF+PKH
uXXbxcItKGyf7qExHoD9vWK+36DwWDFmXQXfLXhRbnsRcMuK7fGTBD8heIDq
K3l/wX8ntm+9n5gOXaGyUP/PTAO/SKxTvMx60HP/SdzHqsQ8nXFoUbEdFHsZ
ff2V2Ib2buK9C485Wf8PiAzDa/5M/K27BJvhPfAF/a9fWA7soW8pC8t7R6HL
5G7zrOqBmWn7yMDXZofxH5pZtnlN+OOE66/yJOOpZz2teqnG/I3Y391cz30o
t81giup5qk+o2taxNnc9NbcNBDz2oAGJ76WPq3OPI3r9epWlgleoXsc7Vq2L
rdC9y4OOzNj3DuP/QWRejj0ZvRu+szQxPcaHsgjZpLBdbA/VV4bvwabxeuxv
2j21re9q4ftUbQO5s+o1PSyzPLJM945ILRv9mnh93RrWGGvz9rDO381t/3lR
9/2a297yNPYP3XsB9Fz1t5FtAReEdT0lrO35uZ9/Ue610zesH2gD/pdn9L4P
5m57KXwm8fXViXk5PP3pxPQDv8yzat8/8Tfyrb8L7iX4OdWL1MeEqtc9fPvS
qtfBFOxZajtW9YmR7av4F36OLbP0YL6g+9jSVC/XtVHQoqp9Wvi22qiOdG0n
3Y9x9it980DBl6a+n36w289U2VBwd2zvVdtusU2dLvxK4T/Fdqfv3E7wZxrD
W9RHhC6jNv/mnqMnVd+Q2B58hNrPR76KbEOcJnzKXhF+58jvWktlH3gcvEj3
9lb5lr2T276ObQ056cOqZR+u3aJrn1VMBxJs/bF9EtsHuohsPTs3jj3VJ7fO
3kT1+1XLYt/o/9G568aqp+oddlA/l6heFvb1ocx5bpvAbqof1f+dq9aNf9f7
XxPZrndubrva/qr/EO66yG1eUv1i4LP9Usvw8zUG5+e287VV/ZiuP8q86H+q
Z89QfbDGdhfV11Vtx/moah7RTfC41Hb4fxPbfLH9XpSahmDbXKD6gtR7h8G+
KzLfQd6D17T7/74Fuwc20+cL205alJY9L6maRieFbSAdoVGFbRvNS9sqr4Ju
V+yn+0z4o4Q/OzXthRY9HfgdfK9/ZFszfsc3q+aV2Jzgv9j5p6nNfNXDVRKV
UxPr9x+pn0m5ce1UPxx5nWDr/yb3mLVTH/sVxg1WfXXifY+9/GbGNbJeD39n
PV+n+15NTEMG6H0Pz+0fg9/Bu7Gd3yi4XmHaeK3gB6vGY0Nel3tP7Kt6GHyF
tan3vCr39faqT0+tS7L38Skxp6y/N4Ie0TrguNa1YroD/WGdjQ942jfNrUuh
YzXPrUOhS2FPQC9oFGwGiwLdQO56omrb1PWhT9YM9vVtI/t0RsZ+Jvc+Vdim
1aS07MK8LGb9RF5z3NshfBffBy19LXzj3sEOhj1so8R90jd7dEHYp9jWkBXr
sk5z846Xc+t5L1ctv8HH6BOaiO0XPHzzbbV7Jcw76+LVsDaapKax0NqXgizK
HjwsrCv0xJ3z/9vfrPFHw57dOcCs+Qlh3BhTbH2PVS1/7hroD3SofmqZs16w
BfJdXQItWhXoEbTkg0BP9g26fKtA15YHOjwosh1wo4rlHfgZvAx/GHhsg+yV
98I+RS56p2rePScynjXK3gIPn74z9AOPh6atDO+yIjwPm+O2sXkG/GJAoLeQ
hcv0PWyfA2PrW+xn9vLvudcJdIn9DR46NTHwOHgd++CNsBfmBBj5cmKw5/St
2F6LrIBsgI0RG9F+qlfnpqnYEj+rWi/rU7HNZ3WA0W/oh3WP7oY8hb1h08Rr
/Gy98/iwjw7T/+W61hI5qzTNhnYjj72f2150Crbo3O/F2q6VeA5HxPazsK7w
qbVQeb1q2YlrtGmID0f7YnNoEfJ+oEXQJHThk4Jc9gN7t2q7zJRA61ZXbGuE
P8I7oX3g8bUdmFpObx9sez9V7avYLXI/zSvWpbDDo0/Njuzjwb+DbyeJ7N9B
R8Y+Myy3Ts3zsQ+9m9kvVNW7XxhZ1+5ecVt0cGhfx8K+k35q+3Bhm/fOpX0W
W0SmjfgOsZFmKqfo+hu6byWyvf7/XPX4HptZhnlWfTxS2N7cVP10S702ift4
XW1e5Nm6Pjgx/K76GV3YboD94Opgj31L15bE9mMTB4NegX7BHL8i+BHB5wj+
XG2/UHm4Yvn266rpdb/E99LHl9CGqu8ZVdhf9jlrL/c1fFXI8Hzvb2H9sx+w
QzxWOB6na2kb2gaRYxhqBr21bcW6F//Rv9BjwYPDLrdR5PgH5hOYOcWmh56G
L6RGgFkH6Li1A4xuu75q+XliYp3sLPX3fNW6Gj6sb3N/Pz475OsXwzVsL8wt
MjLrnvmB3s4ObcaE524Q3oHn1wjw2AAjHyCTbBXZjo/chvyG/kzsRJ3Ivs6X
C9vp09Jy9daReeKVkccQesLYg2f8j0lcM4eMCf0cEN6ndnguth3eBX8R/sw0
rHn80dh8GlRs51mruntueyz+3zMT26PY98P13Y0L24WwD+HTBm6oazMSx9TU
UpuGhX0pqzLLwvjfiKNAXqgXZAZ8AsDweGKZiPEYlNqX0VDlHcY887cSm8E7
8q68HzarxeH6GYnp94vwtcz0ctvCe7px5G9dENlHjyzNOkVWZw8TPwb+FNW/
p8azBxeFZzEm0HXkaWg7cj59sveRyXdE9s5tw2wdmWaiN7WIgiyaWMbGj31k
bvsPdiDWBusVmwJyadPI8jMy4R6R5XPsOcDYbrDnNA37Ig/3MpfPRaZrrP/R
qe3qo1LTpBaBLmF7RDa+LdTYHtGdoH/Y3jtWbGdtFdnWip2VfuCzzUIb6CW+
b74XGvls5Lln3msV/nZs1NhR945M3+E52N/hO+jj4LFRY/Ok7zmqx6R+5qrU
7eHx2H1qIndGtoEjz6DzEs8B78K30TfsW/bvZYnx7SLzNfgU9gJ4Ie/VNswL
OjV+59EV27foExkJuQmfNPwU2wVt6JPrtINWYGPbK7KdDT8bdi18bcQ4oOej
4/cJNi5sONfk/2cPQC4mFqEaaCjtudatcJ+Ng95MG2jxq4Xj+Lpr7/cu/Iw6
hfdL57B3+gbbGjT/cZWr1L6b2p+fWqb4NLUuQyzBisS2LmB8dcsTxxl9ljpm
gdgFeMagAKNrjc/d5oHc8R7ERG2N/Unl7MhxINhbjo1sSye+Cxg5Fd/fMZH5
GvIS8UnIZuj9R0eWdYiFAEa3mpDatoF9CDsccRH4HdER6IdYmgEqvSPbAYap
Hh7WHj4g/hN3B38jLgce90nkmCq+Ab9kn7D3jw/2Q+gDtq/jItvw0fmODM9F
v+MdPkis52ErQQ8cCp1gDxR+/tDwDierHhJoxdTga/6fzxnf/SbCD44MN9K9
VwQ/Nf7qycHXdmXqPgaHfqB1Jwd4beR3wFZycbCZYDvBrsL7o0cg+6AHIhdB
j4eFd8OeiW0Xm+YfqfsknhCahsyKLeOdzPIydOzk2DQGmXxcZL4F7zhN9amB
zkxLTYOJecQvhy0POx58+LTQBppHnGT7iu18tMF/NyP41KYHXx/305ZYHuJF
8ddiL8fX/l+sT9W2SOLWKMSw0RY/PG2w+3EfeGyVjcK1Ayu2+WEfPDfcNya0
4b1GhHf+IvJ/YPo7K/SJnjcufPvsYG+/JbVcjHyMjnlOZHs99ocBsfUedLEy
8RgyltXEeK4/Xdi3vFtpuxh66e3Y4jLT6UWFYzbZXztV7NfEn3lN2Hc8D9/B
bal1WeIpPq5an2QN3JxaPiImdEJk2ZR+ia1E723Dd5T2Cc0qzHvhx/DfTqlt
ysQydE3s734COVH/b6vYbz08MU9eJfy+heOmt4OGC54muA37IjY/+RmaEe6l
jxm6Pl2lJ2srdkwgPn5isGcJvl1wGttuSSzfMMEHwes0NssLt8f/vnFiWf4M
Xe+WOM5qYew+t1e5IXLsEzYi7sduiX0cOW6TYA88K7ZN7HrhN8xNYz+MbLOF
/n0U6CHyL3hkYGjzqkCfscsSNwO/WJs63uk19d0T+Rz+gExS+Hu7ZeYj2G3h
X8RarAzfSOwf74AM+GDQVYhHIA4SWbJXoFULAu06rLAtEdvkp4HOQ/dvDHoj
8YfYFa+IzHN2L2yvnaD+discy4liimyFjAX/gpcBM6/YyZBNkUu3CjBCT6fC
87g5tp3U37iF+nw7dexn59T6zv2R/c73xp7bX4W/LzKeeX8utSxGDDuyGjIb
suUBidtzH7o4Ojl+mkcLx9Q005p9MrXcQaz9gcLfG9l/fXDhd6gp+JDC8ai8
57LUsTH3YDuKLDcjL96dmr+RE3BfajoxD7mxsOx5QWkdGF0YnZqxYwxfKixj
oIcTe1EHm5zwY2LfTz/EH0KH0VGJ+3wj9ZgPhE4m1ik/U/u9eWdoSGHb1+TI
80c8Ljz4HtU9Cse7Ep8DX0N/I5bmncKy6kV6z9uFu411WXHc3duR1+IGxMcI
vjq2DEW8BTLdqiBrIR8yfsReIN9B05BfkZGwp2L3weaD7eelQN9ahvbsbeIN
8TMilyLTIfPtFWQt+sFOQiwG/K9zbhg+Bu/DxkN75MPNQkzRmvDcxeFZvA+2
PGw+H6Smx6em7mdR6Gt9eA9s0cjFyMfQ6DtS+5HxmeLXwtaPnR9bFLY87FH4
iLDDYoMlDoi5YC55N+xQ2Kfuibwf/7MbVP29PBMZk3XAGmB/Twtre8PwDtB9
ZHZkd+5DJkeuHpm6jyVh3IjTfqjquNvuIdbrGXwIue3q2NeRCxgf9jz1kwFe
GGrowZeReRj8a25i3khsLHHlxJdjh/o8Nd/7Mjzzy9CedYWshpxGvDj8dX1q
mxOxzuhRyF/rwtr7LnK/6HjIyCsCDVweYOTqE0IbnvtJoI1rg7xDTOPGFcud
yGXIpcSffxxZPl2XWrZB7kIWQ4ZDHiReFh/0Jbr+flgPrAtyLMi1wFcxN/J/
4Gcix1R+UViHY83ARxk33uPQ3G2Qj5DliAni3kYVxx4hlwxP3ebZ0A5Z9dPI
siuyGDIZ70S8FvvucNVDMvtjgXdKHF83OfYYsB/5j+8Z2jYs6Nbob8hLyzPb
fy4urFfdEVmOW5xaj66p69+l1sOIE2wSO3YWX36NxLxuWIir+SVyPNtH6ms7
3TertN2WOAdiUIl5+DVyPPDPkfs5uOJYBfIfkJeiEF9aVX1O4Zj/fzKvQ/Yt
axGF/llVbxPflXn+XyxMf7aIHat/bmE814mTxY+GvW+H3Pu+W+4YR9b/abFt
6si1yDPDdG8UOz7z79Tz81fqdyAekfvZK/iniL34J7ShLXwTuZ9YRPgtsgU8
l3HbNXbM8Z+p32WjzLE7yAh7BJ0GfQaZCfma90FW2yAx/UPGYY2zH8jdIHaU
WB/iR6n5P7DwPPMfm/P5wR6CXaRe5pjk6xPbSthPwF0yzyN8AdvdhrHtaeSo
ISchIxG7uFFsuYhvqB177pA36sSWwVqpTIUOF75eJ7TBHowtGH384sgyIvLh
l7lzO5CF8PPgA+L/6tAe3tE58HpiNBdltgHij0NGRFZsi25ROFfk69zxmQ8I
t4vWXs3Y34IfnfyyA4Q/vLRdiPhsbEPEYNclJiXzfDAvwC1i47Gxt9ezZwh/
X+xYbWjN5amvbxvasF7w5xLjm6vOVN6sWMZkDJFZN4j9TrzP6YWvv595H5Rx
yKHKDBOLOzBxzOqy2DZn1hXy2Jm696GKZeBtE8d6T4htk6YdbfYKvB6e/wv6
dmTZGH9oy9jyGD5RfKMTA65VWKv4ppsL/ljvUj9zvtuWmXEtwvc2yJwPdFDs
3LjmAY8/m3EYV/i7moQ1PwF6F5vOXBrkVeRWcmhahueS98P7ILucEIe8vNT7
pkkYn6dT5z6QA3EddgzhrymcS0BOwc+Z89r2iE2DzkpMm6PUPiNkdNb6y6n3
B/HzyOzg8SUh48GDu+reDoVpB7kqyCDILuxDaPbcQLfhw/cFXkyc5KVRiF/M
PC/XFvbfQ38+wN6GfyL23rs6/McHwZpqGvCbBZq8aWbeCQ/FBoL/EPqAreOf
qm3s2BIb6L76sXMviafeMYwnOQWz9P3rC38n38I3kadwo/Cfqx4aaB0078vC
cerEvBH7hi7YiznPnM9I/gFx5v+LQWiaOeZ8WuG9wR55LPWa/ysy3WBvAuPD
3T7oS8jc5Gf9HVlWH1L4e+FF6ALgkf93COsZPwt5E9P1zmsK50fsFDu/smPY
c+RLXF4YZt1yjXc+OHasMeuE+WiNvhz7fmIudg7rFlrNuBGLznoGz/omd7Ku
+tun9HrbO/ackjcJvBs0JtBV6Cv6Yr2gDxLHTzz//an1DfQO/NLkPbEmiXdg
zzUK80XMaPuKc4uIHe9Qcc4R8efYSW9XPVb4/sgawt+XOTe2LvSTdxLuz8wx
gsQKLlG9aek8rtpqs3npHK2NBW9WOnerDrobvJ/YFua5dH7aJsJvVTq/blPB
m5TOE9sIn0DpfLbNcstayGFrVG9TOudti9y5psRgz1bf25bOzdsKW3rpXNCI
by+d83Oj2hxBXnTm+PyepW3ipwjuVTpH5SFoPHaKxHv8+8J5vN8inxTOI/06
s5yGTL8ytR7ybni3P9RmZ7X/RW3+RD4T/KvgI0vnJf6l94kFt0gsb0SCmwv+
W3BVcDPBfwXdk3iFd1R3Vj+PQDtU/1g4Z/h7tdm4dB5dLfX5XmHZDBltVOaY
9lvRrQrnwX4FrSqda3RDYdmJdQr9GJM5pv22wnwdegVf/6ZwPvOXmb+JNcga
JRZ1hNpcqf9bZ17HDVX/Vjg/hzjVrwrnlnwufCLcLvAtwbvqHZ5NrAv8o7Ib
PirkH8FNBP+OrJI5P+t24WqUzgPM9I0blM7RzQUXpfPJE8Fl6TzeNPe4oleS
T4m+gO6AzI+8Sq4QOUO1S+d5boCfonROZin4tML+VXKO0LXfVNuriFcpnaO+
tdrULZ3nuSX0qXQOZyF4o9I5n5wL8EPhHO/v9A6DM8cn3wKfKpxH9INwn8fW
a8mtWws9EDw1cW7/rRU/mzyR7fT/gsJ5MawB1gJ579Bg1mqTzPnmazLnehHL
/SG+O107C/4veMfMeslK1Ttlttd+kDk2BXs9sXnXBTs+OchtgpxEXAy5IdCY
+wvLtOQAkL94W2Y6PK9wXt62uvfm3Llq+IjPSJ0XRH5QktnviB8RP+RbqXNr
WdvE1RNLT77RGvX9nuCvE+dUfiK4Kzar1Hb8LthhNM6ddP3ewjkp0G9iebYo
nTsK/kY9bzJylOBppeWqewqfZcCZBo+kjln/nzz7ifArkBPVbnXsnOv1gtuV
pnVzdO++pfcydKZN6VjVlbl5yj+RachepfP6mOu2pdc2axi5nTizf1XvX3qd
s9f4jpv0rIdj67DoJ1+kjisfL/z1wv9SOB/sJ33Tz4Vzfn4UvGfpfMWbhNuv
NF1lv39c+IwA5vra0jrMcOHaB9pyR+DR7HH2OjoXOtL3qWVFzncYEegfOhQ5
++ha6FwnFNZlkLOQl+Dp6CvXQLNL52LNFe7g0nlBjD86BTFtP6ndoaVziuYL
37l0rtGDgg8pnY/EWkLXIzbuR7XvEGjjncK/njpne6nq+qXPrYAf1St9FsY2
gvePvbbJj8OPQFwv522cqjYLE9ufTxf8emI9bnTm8yigz2dkPgcA3kRuJDmS
a5HrMucgQ5fGZp4X5mfPzGc7fKG6FfSxYlqXlz7bItbzz8l8ngD07YzSZ3Bs
rOeeWfpMinfU5sLMeeLQ/10zny/xiep2sfcyOX0tM8fxIRdNKO3fgudib8Ln
gt3o0tJ+F/wr+LaIOeYMhtaZz5qAho9Um3WJc9lGCF6W2O63S+YcwNWqTxP+
+cTxGGNK55W9qP5GCf4ica7c6NK50DH7IjZtIQ8RW/D0sE56BbmOMxnOy5zP
jsxwQ+bzQJANTsqcx0fuJjl+2DOhyVMz59pDk6/JnM8OXT2q8FgxZrMynxmC
XDEzcz4+ssf4zPn18NAZmfPi4Y83x8433zhzriA5g+/qG67PnLOPvDEpc346
c3d55vbID1dmzj2Hv3QpbBsgd3tv1krF8sBemc/xgM/Ci8lJ3VvjdHVp+y+8
m7wz/FP4qa4obd+HrpJny/xylgW5u/XgfYnnt0HFc3pF5hx5+B12MWxN2Huu
ypwLD3+ckjnfH340OXMePbyyT+acWWgI9iB8fNh+esdet/frWX1ir2d49LrC
ufSsf3Rt9HH0chQ08l1Y/+eXjnl6U9cXF7afYEf5rPD5GvAj9P1a4V70R3Kx
4AVfFz5Lhb3zaeEzSljz2FKwq2BfWVv4DBTWJPopOm0q+OzMOdrQZHS9zVlz
pXU95NsZpe1i7wX7VqPSZ9nURx4ufU5NA8E7lc6XRqdoWPrMl+2Fb1D6nJ1t
Ba8ufPYKvPKCwIvhIzuUPi+mntr0zWxbRab6Nsj76LDkGJPbgsx5YmZZGlr9
SeFzWODRvxbOxcVXNShz/jJ7AfkUPQu97PzMshZ0G30NHYxvHlialxLPPy5z
Ljl0kthN4iqJWcY/gr+JePm2mfP1kElO0L2NU8fAn1M6TnFpmEdyVRO+r7Su
go9m/8x5bcjA5OoSm0peDHwBGzL5dodl1kHgTZdllj3gBZeX9kO0LKzLtw6y
YrvMOdTIsRNL+5XxN5Pz+5rgOqXnslGwG+BDvEjXd4UHlT4jg9wobCh1gx1g
ZOYzhZC9p5a2R7wv/MzSMihn75CHiz+KWPEOmXPxfgj7omHF73BZaR/wTsJN
YRwSx/CTj4VccYeed11pfQxdm7MGyB3YOfg10AVYw+QwYo8nb5d8Ic6JIX+I
WNadsB2WPnOJvAByhcgVxF8BL+aMJnIiyEFDdiI+ixgsciHGBJiYXuJ4iefF
R3in8O1SrwH8u+QEkd87V/i3Ep9P9bbqw0rHBpNXCG3HjoY9jTm6P7OMxPon
RmtCxb418kKJMztI/d+RORcDGbhu4bgF4hfwBePDxZd7ua59rP9DSvuL8dPf
JPyczGfFoLvh58WHi48Y3/HFYX45L4uzZcg7w5+FbwufEfl75PGhQ92b+Vwm
+D6+Kt6ffGfiF4kBIl7+6NK53NcXzpfj/B7y54j5JCeF3BT8EcR+EAPC+Ruj
ggxGThGxttA3zhc6O3zXLZnPy0JX5XwQbOvIdb1L57i2yp0/hd9ry9S5lvhi
OAOAPIhS8BDWZewY3O6pz/Ig35dcN/KtiGXfIg05d1WfN0JMPzHf7FPOv8I2
dVHhXCnypA5NHfO8m+rzSusyeZDleub2u88snB9HbgA0f03uOEDiAYlNXVK1
TMK5ZMNYr7nt12sqlf9i6pjTflXnspGDNCusPfyI+BPJuyL3uGEYT/IC8E2R
k0T8P/4o8re6BtmeecGnTwwGsQdzM+e5oGfhB8euuCR1HhY5Qhemjjs6JLIc
dXPQO2YU5pHEmCAHES/E2WucwUbsHP4GzqchVo1YMnwfxKqRw4gMw5lpxC4R
m/9Y+HZyAJfHjmMemzpvixyu8alzZtEdON/ihtxzeqDqW3OPLWNMfjfzyTlb
6JPolZzL1CG2TZ3cGfYOPp9Lgmw1tGodBHpDPibfi7w2pGp9hFynNbTDX5zZ
NwEPIt9qrfDDSp8ZxfkG5FRAG//zRRQ+940YrM0DnSXmArpLLPeJwc5MfCM2
a/J7iLPCd8W3k6M3L9z7VOYz3+CnnI0GT+5S2m+OXRXajS2UvJFXUp8jwHkC
vN9BYawYM+ye2D+hz9hI54b2i4P9kHNH8KfjA34eXOacKWw7z8U+xwb6wlkB
+GWJ0SOflrxa8qE5s4CzCxgvfOvEQD+VOg6BWI2HUsdLYFfFjk+8B3rhpNLn
2mFXR29aktlPhMxA/jXxbMS1Eb+HjnsxukXmc+eQH7CdYUMjR5g4t46R85r/
F5sIfSK+lFgj+AsxgsQKkhOKD52cqIWpc/mJDSJnkbgUclGeSB27cpPgBan3
JHuTc9TIWSAHgVwEePviwI84N7Aa+iTOmxhuaNR/8TCBbvQI9AE6wVlDZwS7
Vq+wnlnXnG+CXRu9jLMUyB2GhxHDQMwJcdycfYSd5wp0nNhx6Ywz9h7OdiBP
jdhpeNS40jH52LL3TZ13jzyDXANdwt8yNugi5DVzLg45I+SVEOdDzsh/OV2p
81CIEyIflrlnDWC3ROfDV47PnHMbOMOBXM3tS59L+EDhuHTiZfHZEHfCmSqc
rdIpNwyOMwbZg4/kjnmYH/TQ2ZltNdgnb858HiP2TPLgONcMmzi5bORnYAfn
nL2agQ+SEzU9zBdnP7L3H0UWKJ2DBD3hbArOoPjvfJrU8azo0cT//xB4MWdQ
YHfm/Bhi4/8KdpI8Nb9gfI4pfWYEdJJYI9ZOn9Jn0/AOrQMNJ8+CMznQj8ln
5/wScu44Jw6bOGd6IEcMKn1eEOPDOBGr/0/gZfie8eujm3RSu55hnDnDkVgc
1jDnyHFOHLIIZ1SRawnfIpYCPzb6LPHzdSPn8m+amhfDT/uVzieHlxErQlwf
8X3kUuHn58xJzitAdkWGXR87DhwawvkGxEtwDgr5HeSZYMPBZo6vmvPAyB0j
boizIe/OfLYJNop1sfMmoCHkGuMPIU8C/wR+Cs7l4+yVmWE9o1tzDgBn0tyV
2c6D3YMcB3w45E1wHuWcwOuJz3mx4lwHckzeD/NCbsUmkc86YCyhe9C//we4
B20M
              "]], 
             Polygon3DBox[CompressedData["
1:eJwtnAf8V9Mfxu/93nHul+x2oojMokiElBESSoVklBFa9ogoyWiopFISopSZ
QsiKCH8zGQlRyczepP/z7rmv1++8fudzz7nnrnM+4/k859u498AuAypRFD2S
RpH+orPyKDpP/7eT0KoaRW8lUXRaHEWnqvTSsa+yKPpGJ3yr8ovkB0MUXa+2
K9Wvpfq/r/bH1XaDxrhDxwar3KD2/VTqqP/D6n+M6m+qfr76P6jrTVffHpIb
S16l8z/Q+Rfr2Dide1IRRSskn6Vzaqv+uM4/V/Uv1f9Crqf/x0seqfKv6p+q
nKT6aJX/VO+iMS5XfSuV2yX30fV6a+wmqv+p8d7T9R7T+Ot17F3VHwq+X+57
L41/tvpfoLYd1H8fyR11znz1n6RjR6reW2WN5IE6ZxvVH1K/ndQ2UXLKeDr/
bskn6fh2Ov9oHVvHvakco/oDut51ql+h67VQ+5nqP1D9G6v/3pL3lFxb8j/q
e4vkqZJvktxB7bUlf67/J+v8U1RWpv4OfI99eV+S/1P/a9X/dh1P1P8U3eNK
3e8Jah+qa/+Pe5DcTX22VP/5OtZPbd+ofpH6z9L5t6utq+RtJN8heZzkjpLr
Sj5H8oWSd5TcWvIDGu8mjTdG5UHVn1e5W/UV6vO17mGm+t+mehf131r975R8
s+SjJNfjfMl3ST5RciPJMyRPkdxZcgPJ30neTXJPjfWDnuVUySdIvl7tJ6r9
NB1brev10DMM17Psp+uvUP0aHbtb9bvUf7z6d1L/+ur/p+TBkidovH917qF8
Q/W9XPKear+28P0/p3NvlfyS/s+U/IXOuVRjfMR1Nf4olXWqL1L7DLV/qvav
NMYtOr8130Sljc7/Wdc7Qm3nS/5VbU/rHqfp3FY6bz+1f6b/7+r8i9Snqcb7
Ru2/qv0y9d9D7c11bLTqN6m0kzxH7V3U/o6OX1D1nGfun6gxrtNYb9OXtavS
m7mia36utj6S66p+r+5nqq51nNoa6vzXdM59am+iY69yvsojjCX5LdXrqn9T
jdlKpbHqnTTGHmpbL/kEnX+bjo2WfJjGq8X70v+2utbhKq+lnj93snZU76D2
U3X+Ko1/jtrrq965fD+Pqf1Utb+hcburrRs6SMf2UJ9R6n+p+jRT/Vq1n6H6
bypbq/0GlT9UP0L9/6f6D7rnX9X/N5UfVZ+i8Uep/VC11eR5JS+U3E/yjqx3
vc/9de756ttbck21N9Y1tlOppfrTzCGNtZH6dFH9Rh3vz3qU3IjrS+7H80ve
VvKvpb4ZouO/635P0fgt1fZ4+Xwj9P9vtd/IN9Z4C1Tu1PhBcmfWks7ZXefu
TD/Vp+jY+RXr4Nk6dprG21t9L9TxXhrvIPWJJD8puYfk13VuV8nHoSPU/9jC
74v3tq/aj5H8lsbaR+2F6mfr+G7oMmT1P0vH/lD7Tqr/pfqtGneg5PNUJqt+
dbD+RQ/30XhjE+uDJRXP32uC1wfr5Gzmh8bYqdSNJ0t+R+2LJe8k+QzJn+j/
qzr3wMjXHyB5d8kvqtwrebnkl1X/Tu1T+Rbcg+QhKtNVvy5Y/2MHzkHf6nov
qW17HVuotq7ofMktU+vDGjo2QWM9oPveQvLxar9E8ttqP1Py0/p+cyWfKbmJ
5AWSH5F8huTtJf+u8+tqvNN17UzyL2o/Tu0XabzfNNaHqXXtWJUhfE+1X6X2
fXV8I/W/P3h9LJJ8XtV2AHvwq/rU0rEeGuNTjX+mjtVU/UadP0hte6stV/+R
kq+Q3EpykNyjvH491oH6z9A1h7F+mS+Z7d2jFT/zUtVHl/qvtfpXdf4oyVdK
3kdyIXmi/m+ia1+k8rPqY9R+tdr3U31jtX+cWteOQ8dio0p7c5COb672oyQf
IvkhtY2UPF7yMMlt1b6Z5HGSh0o+gOtIvlnyNZIPlLyp5EMkt5E8n7kuOZac
6x0FlYrqj2rcyXqe7pF15DM6Ng8/Rv13UP8WhW3RYmyo3vVn6vO+6mfrfs9T
n9k61kb1p1UfWLW+m6v+/6nPm6qPCLav2Nm+aj9Y4++ntnmST5H8rPpMV/9P
dOxLjT1Z7SNVP0TtW6n9VskjJB8seUvJ36j/d+q/g8a8TfUf0dusX5Wf0Bc6
9rfa16JDVB+r+2+eeA32Uf00HftTbXUk984875h/3DP6+QaOqZ5zTZ3XK3Pf
jhr/dY1/tcoWkn+SfHDm9rOZa+V4V6TW5zUknyh5MN+p7N+eb8g6RT+pzwh0
q9rbRR7zJMnnJpa3knyK5A/V8W2dm6tMwN9Q+3eqf6tyss79WMeW8v51zku6
6U/VHlWsAwfg40n+VO2fqGyGD6YxP1L9e3XLVX9N7d9I/lqlp9qf1xj/qH6U
2oayvvX/L/VdrWMHqn6zSl+NXVPHpqv/GuZRxTr9AuYYdl9tG+Mjqe8umW3N
3Tp/V9Wf0/j34O9yXON3xZ+R3ETyJZL30P//qf8MHdtT9a3xh+mv8Xpp7Dd0
jXclL5O8Wm3bqDwRW+eie5txfunPvSl5V72fJ1VvzLfR+MuDz2cc/IWXdf2Z
kpur/TLJWWbdyDUbqt6hsP1mLt+k9gs05vLY73BT/MXUz7qRyvHqUx9/WG1r
8fFVb6Dzu6u+QGMuYm0Hr/cveZfYZx2bLXlvyZdLXqT2WyRXJA+SPEz/u+n8
pyL7R1tKTpmL5ft5T/ezVvU5Kn3UvkDy36rfoXOOltxV4zWV3EzycTy7yiv4
+hrvEtWnq1wZ+56bBvuE+Ia7osN0b99LPknyLuhIyZ3VZzv17c77wr/Cv8O3
ZM6oba3kHthbdKz6vxf8PZqV7/dYyY0lB9YwsYxKI3Szzmmi+usqL8a26Rep
vh6bmVhnXqHx3taxl9T+j+SLVT9Y7bMr9rVeUXlDx/pE9l1Oxz4WXp+sXezj
f5InJbYhl2u8HyWfnNgnbi1558z2lPezOXNB7Scmjkn2Uvuf+GkqTSW3lPyS
rrdA/Q+SfLjk1pnX2g+SQ2afBd+lFz55bp8V3/Vwye1z2zhsXRdiAny3wvaF
WGos/mzw2mMNDlR9KGtY9V9i6zf8w7Pw3/ARJe+vskr1X3SsqnpH9F3sGA17
9Sk6nNhJ7d11vV90vT6JbURb1r7kWxLbxAtz+yw3EwNG9mXwocYntqH4Vj+r
nJVYpx+o/i9r/Gc1/vblel6n9omJbeSluWMEYgVs5MWSf5J8Jr4UNkzy9nqe
UYljaGJpYqT5iX1efN870Kl6lq8i69eDdb03db2Wql+lvs/p/M5q27NiH3Sp
zmmi+rnYcbWv0FjbSy50zkDWk65/uOQrSn3UUvJYycvU71rJc9WnpeQtVU5W
n+V8e9W/1/l9U/uw+LI76Fg/1f/AR4x8zgWsae5R9RfU50ZiNI3fpVzPL+re
LlJ7K8nvEPOo3rSwf4ifOKJqHxFfERvSA98x81perPJxZr8V/5UxLs7sD7ev
+Jpcm/FPZC2W7cQzz2EbJQ/CVqbGCjgH/3moSmfVn4yMB1wt+RjJr0j+IPF7
4n1hM7Ad61O3HVuxf/a/wuczznW6/00kH8j9qP8rwf4cfYmh1mT2f7pWHMOg
EyP818jH8IeuVTlB9Zt1fqz6ZhqvXcU2vLXG21TyQZIPQaeofh/PH9nHx9cn
/uFZjpY8mDmp9v58f2J2yZsXfhe8k1f0PeoU7ss5LxBr4Yeo3kfHRvGt1d4G
f4CYT+1jsdnEXypj8KdT20Zs5DjJF6duy1W6Sp6oAmDEPUxQfWONt3/F37BX
sP1Dtw/ARuvc+1UORhdW7O8wj5nPy3lGtQ0CH6p4zddM7aPiqw5XmaX6+2of
rfq/2MfU/hNj7aXzv1Z9L9az5IdL/3LPwv0575qq44VLuT/1/yjzumB9zNN4
56aOsYi1tsW/yhwvPUEsic8teQdsfmwfBF9k18L3xho5Xu+vReb1C0YGVlYr
s6/zdmkTnyHOI94ifin9iVfVNgIboLaZmdvoAz6GzkZ3v1r6G+gh9BE2G9vd
KLM/cBXfTPKDqXX5IMm3q21Ian+bZyY+wufA97hCJVbbCzp2D/FQYkwDfAas
gmO0gXuAf0xS2Qr9oGc8Uu1Ppo4v56vPVL6lymOqP6z3cbvqT6g+Wu3/Yl8l
j1X/4yT/HfxueccTVT9b/RpX7IOjv/6QfKvq01gTvDuN16LiNXCkrt0fHyo2
5gL2wjPz7OjQauqYj9gPG7ZdZowHrAcb0SbzGIz1bOp4vj+YjNr/wuchBiys
j9BLF1d939w/98i9vqxyr+q7Voz3DND5Eyv20TdOHY/diG3lvVeNYT2RGMMC
2wJjeCQx5gX2sB7/R/KXkmfpnDkqu+peB6skue0jvv/Oknur31PEp8Qq5f3h
T7ZS+6TSv/te5RfuDxwE30lyrP91Y69nMLSXJc+JjK3hz38T2YdBH+PvY4u2
lXxqYn/w68g+Df7vNXo/2yb+RkNVn6X7uSb22ty9atu7P88fO0arg73ierqn
13l32PzyW+ym/n01xn/oDvXtjqz2A9X+Au9B8szU2MMgfODEthnb3iJ2zLWZ
xm+Az54YE91Ucv3EMc9ktbdAB6r/7zr2ra4VJG9WfnO+/Xkqmyd+ZzXU/6fM
2FAH5qOOfy65jv7XVqnm/j7VxBgSWNLn2APJW6r/jmr/WHJdyTVUn6j7/xZf
gmtgo/BV0I9gC5Kb5PYp66v+d2Jf8wyV38vrH4M/Vcb3+Cz4Lmt1zZ/UXkvH
FuMj6Fg9tW1SXu+XzHMZnx/f/x3uRWVj3gnzU8caqr4196BzvpP8o/pvHvt9
PaDxtuF51Dap6ufgeWZVfL0pqa/HO+Zdr8ReJbYpTSVfUvh98l530fkn6Zmb
x479dpa8vfrspDZgqe3wFzTeStVrq0+3xPZsteT6se1J2xLfDal9O+LVbyVf
FTu+HF14rrfWsVHExurfSPVf8Wuq9uHw/fPUvt33uX0z1sZtam8geZfSv8fP
P0ny6Vxf/ZuV97tPYoyzvurT8NnUfoTaDwPvKfEWfEh8SXw+YosstS94Y+H5
zzqYrP49c+NtDdTevMQ7xkreX/Kh4F3q/7zkJfjQJd4M1vi2jrUr7NM3JHZK
7Ouj3/nWzOc5mX1wnm+T1L4530TV6PvE34o5Ski9NvHcxefHXvxBTKDr7SxZ
/6IfJa9We/vEc414iPh4F7VvJPknHf+i8BzWpaPvEs/t3STXwJ9Hp/FtJG8s
+WfJawrHVOjvZZljLWKQemr/K3FsQoy2Nb5a4tjtxdT6YDgxg+qX6nhXtU+o
OD/xaGpdcLXKb6ljugZq/ydxrAeuCr56kMrLqj+RWjcNUfk9dYyCP7J56tgF
fxu891qVP1P7y3uoPiy2/0uOZV7iHAi5l0E6p5bkVZHjvSGF11ZLYrzCmNiM
xDkasLLTcvuvl2is4Wr7TefUrvgYbafqeE18jcj49a/B2Ek75lxuDG56YkwJ
bA5M7f7EOQywNjCzWYnnFHMLDO/uxBg32B4Y4z2JMXmwx691j8clnlPPFMab
NsRike0ZMT+xPxgV/hV40iWxdQa6A8zuvsQ5G7C861T/E1vKmKl1KLoMnfaz
+h+q8nPs5wEb+gr/OvE3f7rwnDkm8TdkLoH5zU6cYwILBNO8KzGGBtYJ5nln
YpuL7SUntVDyA5FzVeQwnpd8f+TcBjmm5yTfFzn39FNw7A7G82NwDujJxDlI
ckNgdA9LnhwZuwPDm5M4BzW5jN/AxtpG9j/IccxNnEMh99Faz/OP2n9Xv/FV
56yeVfvsyLksMGaw5lskf0juRGNM4XosUvBNMPLEmOjVxOvBvig+6ULiXclV
yS1YY6pX1H9qYsx0aG79s4PkvVWuL4xJL0mdIwKrBvMmFzgsMhaeSp6WGLNd
LHlVqQOIARaovk7PkST2Wf7LbLex3/iLC4nfCvsW+BidNFbD3FglmOW2ql+g
9iIxxnme6qeXuhubmpTtYLlLiAcK453MJ+bV1KrzQ+BHy1PjTWBmYGfkiFfi
S+Wee+ALNUp7hW3bU8caqe3ywtgMmCa5KuzcNuX8ubPUaR0T6yR0HTqrU2Ib
jS7LmZOlDtoitY48Av8qsu48NHEuDJuBfSPPR77vUN3DNqntFfYmTW1/Rha2
h9iWKZK/0D1/VnGMelXmGJpY+oCKdQb+UPPIORFyIwMK49/g4BOqzsGTi39U
16uXOT8VS/44Mp75tcoXFcegw9V2bObc85vEQ4n973UV57QfTJx/Wq/29yLj
r79lns/4vPi+5JXIL60r/XXiQ3QhPie+J1jaworjR7DWe4g5Kj6GDfg+GN+b
qXPaqH5/Yb4AvIFxVWMCYAPkeIjXOmWO/eLYmC4y+O7LkeNB/InG6DL1/1Bt
d6T2zRYwRzLnjMgdsWbA/I5U+T025jRc9/xNab97lP7YPcG+BjFIz2AMFiyW
HMBpqec4c50c0HL1Xx2MJYAp3KL6I8FcBDAS8uvHqP8Y4gxiNslHS75JckXy
lcjBvjffeHvVV6gcGRsjACtoHoyFgRGAFeAzTCn1A/p+bnDuGYyWfPe84Pwv
mPqNqs/QtRoS37Ledd6xzDliIR17VO1jgmNXYliwKHwQfJGF6j+sMB5QL7a/
h983Kvh9gIm2U72z+rfLjCddxFoK7j9ex26sOt4h97ZDZP3xgvocH9m2k+8C
LyU3vAHzDM7hk8NFJrePMwPuAP6AvibHzHfme7OeyXE+lRkvJveJ/03OqlL6
28Tf5HdOw4dU25Eao47k0dg2/FVyUurzkdrfze3j3VvaU3y/5wvH+uBi5IfI
4bPGyfF+WhjPJdcMRvsWdbU/lthnvC+3fidPf1Vufb6wMHYKhkq8Qxu5fDgm
9DlK8tLU+e7BwTnaFZnzqeRuF6rtgNh47NWJ8R2ehzlPXAI/5wrJTWLnh4lv
9owdY5L/7p87lwEGzf1+JHl8bB2N/r01ODdG/PtWbo4NGBn5S7g3R0p+PDGe
eb/a+6lMj4158/2WSF4WmUMyBXuTWucT394d/I551/0lTw3GLMHkHo+cWwFj
B2t/JnJuY9vMORLywYdJ7qr2Nanv8bHgmJjYHXyHWLlzYV8KTkUX1Xths2Pn
fg7IjEkQ44OfTgrOWeyl4y9FzmX8p2Nv4EuofX0wHse7xGfsq+d4R30+jMxB
mhzMYQKDJH8Pt2kD/ye2jw3O3j04lidm7xb8fZ8t/ZHXCuNj5ALBbPrp+MP4
3LHxenD7jiV+DJ5A/H546Z9MKf2JDqX/h78EvgyPi5wcOgxdBmYPNl83NZbP
mmPt4V+Te4YzAg4FHgWXhO9PrnRM+X4vZL1H5kTBjbqAfGhkjhHcr/NVekbO
WcNlgjMEBko+GC7R86n9avzr+4LXEGsJ/5rc64JgrhTPfLzq3aq2S9inpwrr
2yx3PIuv8UQwlkqOjfnDNbjWa5HnGzk/7AT24oDgOcvcBZPle5EDIxdGfnff
YIwQrBB7slTj96xaZzaSvB+xU2b8ZUfev46PQT9m5nRNz43Jg2lW1edQjXe1
5LbYHbXPyY1Jgk2SkycXDkYGVoZ/eY/kUaynzDnrh3NjzmDP2BBsCTHDpZnz
s8QLYPpgmMzR94gHJR+k9lmS56p9sOTdM+cfyafuXHjugf1Ny8xhqp07xiTW
JN8zWX2PjpxfxafAt3gHfZybc/ZvZv0NF+1KyU0z62zyW8wZ5s5lar88OH9D
PpQ5AZ4LxgJGRYxKrLqR6lNjzyH4DeQIyRWukbxjOR/ID1VS80NYU6wtOBmX
BueUyC3B19svOB98q9o7Rc5ngoeAjR0aGd/7ITFnqVr6a/hc+F7E9yMKYx74
hCNKf585ylxlzZwbvEZYK3DM+gX7KPgq+I8Tc/sT6JrfJR+ROedB7gN8jVwh
NuamzHgctge+SrPYGNudmflW5P94/stTx0vgJ2B0h2Tmv5Cv3ICBpI4f3siM
r8Fdgd8GvvYj8zkzZxHuInjyS3q+GpJnSh4jeSz6VPILkh+UPDs3PwQ87yfm
Y+ZvuoGPlPpb47+Qd9iQUyjMt4CP9rP6zMvsz4CTb4hRCvsX5GXISbxeWF+T
dyHH8obkOpIflTxN8u25OZXXJMZg4FriT4BhPY89Vv/rsbcar2/s/DOYI9gj
GPxzav80N15BzELsAqbRofTPwTrW4O9HjnmJfb8o8ZTOZSwKXxFuKf7Y/ar/
lthvxH88Su1f58aKTizxCvJJ6MYN/lzp49ySGb/C9wHjBOsEf362MAYGFkZM
/1hhjAysDB/g/cKY0yVlfAEWBX8w49tiUzPzS1KwZsnPZOYAwnOB7/J4Yc4t
nE909CJik2BsDf11eDCHEUwfn2t+YY4pHCPW34vgQ5lzHKz/brlznuQcWE9w
G3Yg/onNAQLPXCz5WXSP5E/QxcH1m0p/coDav4qdo19S6kN4GfAzVkleGVx/
TGM8or59Vb6MzWn4qGwnNiBG+EH1TbAPkXPAbQrr99Eab35krsduhfNH5JGw
788GczPhIDwXzJGAK9EpNtfygKo5ewPU5xKdv3/VnD04fBfl9u+2zs25g7u5
e/DamBI7P45N4N2CYeKvNwteC3BoD1H/PYO5W+jAamH/Da4dPskyvlcw15Y1
BLcT/Q0PBj7MmmAfBl/mAb6/6i8E1+E4wHUgh06suzB2PnJxcH2JyrLgNcva
JV/7muQGmfMMX0bmRxyk8lpsHx5ffl1w7vcplWl8m2BfHo7yxYX186DU8SXc
DuYLOpxnbMG7Dr73x0t7B9/njNicjq+Cc9o1mdOx4wvs+y1pOZ+DfTx8vTck
vx/s78Hrgd+zczA/gXdfoKdSc2DgJcBPgBuDvdst8zMtDeYgD0uMucJNHqBj
7dW2Mna+9Qz6xM7ptSjX61Op+dLkKk5U2T12jo3xWW/DU/NL+V4nBHN14Oxw
f71VWsXO0e0RzBF8t4yf4A7CKf04MZ4L1xRO2lLJL0TmqqHPFqTmx5Nb2bdw
rE3MDZbUI9hebFc+P/pkWOo5CdZODEEscUTkXAr65ZHM+Tuw+ZnB2Cc5X/Kz
rQpjx+RE9i6MSYOxMifBqk8OjhfA7q7VdXYLti34CFlhjJ38BvkMsHf0y3Wp
7R/caTjrxFmnReays4eAOKVXZD4E/Aj4JL0jc/F3Cf6W2PC0sP16NTWfFn/z
QMkjEnPiL8ut715Jza/F/0SfLU6Nt+B/wm85osRzwJrbqn1kYj7GoNw5OnIr
5FjAD/sHY8Vgsq1UP7hqDiv862vwO3PnhOCMduP+gp8VzPYwsDL1H5OY8zok
93plrU0o129z9Rmpvpn6XMa1quaHnK8+V+bmMJHvhbMDF5acGBgb+p+kCXyg
RbFjLGKt/lXzuOFzjwu2b+xtqKnSQXK/qvdpsF/jJsmjg+ussSfUd1AwF3h+
6S+ODR4Lnf6k5LOq5gnT5wr8uWBfGs7bH8HxNhgQ+doPCut/sIR7S3uwrY4t
iqwDGqk+Pze3D07u9Wp/LDd3BM7wEL5v8L3AUQYPIeYl9gXvnJfbHpMnwqZh
25hzzL1ase3beJXTeXYwdV3v3KpxGvCakcH6+6DIPhXrpWMZD4H5nxMcHzE3
ianx98Bf0BVrVD4P5mDBxSLGfzM4HmJu3qVyem7/YzPVe+v62xeOh5iLxJzE
nnCI4RIfiw9Z2D7dF9ung4tGPMVcvpMxmK/BvkUDctSqr8+9X+Yj8KvSf9lS
8qa652a5+fL4puRMWP8n5F57YB59JJ8ZrNvwuRvr/LOCdc3t3EPh94/vA6aG
PYVjBtesYzkfwWD6ROYo4/+2D9blM0t9jX2BMwgfo4vkx3NzBeF8D5P8pErL
yM+MPYZPAJeHHM2pwfjWPhXrUHTpTujninUsupb4BxwUPLRGYXt3UmRODtyc
GJ9P9QQMEX8yuC86H91/nkrbiq8Bvwb+S7vYnBW4K6wx1hpjVApjDGANzSvW
R68G21J8FHwVOHtw9xaV84H3ge0CQwNLe17l/tgYzF3B+nOPinU4uhx9x9jY
GGzN8aV9IN5aRjyfO7fAOejb03meyO+kKP2LfSu2YdgyfDR8NY7hbxDPnpWZ
cwEXhpwBa6lhOZ+YX9TZUwEeCeaC7a5f8frGJmObd6wY/yC+vVnz4fXIXDS+
Md+aZ4RPDz4HZxa+AFxIMCOwIzgU/5T6g7Hh/H6p+t1qrwc4Fxv/JZ7tm9kH
gbsG/sK1wbDfy/19wQKalt8H/fRu6nwK+gF/Ctt8Rmm/2hfma8DbgN95duFY
8S/WO/NF/a+PzJkmH9ImNzYKRtopGK8AY2MNsZbAk9E16Bzy+MSk7F0AsyBW
JcdLrne42m8oHF/Dq4Ffc53k4YXr5Es+yJ3j76C+W+jYpcy/4L015IzHF84R
kKsmx03ugHi1Xm5OA7kDfAh8CfakgM/uX8Yn5BjIh+9XeGxy8tj/IncOA44U
9p6cFHu+JpT+xVe5sQ1yPP0L+3+bJOYQgOfCKYNbxjH8QfAAeBfwL/qV51Pn
/uBewGe4VWPPLf2HtRpvhtr+rfj98z2owyE6AKwOnR055wO/nZia2JoczdDy
/uFwEM93Av/Izc2Ao3FlYfvMPkE4gMhcl+uzJ4D49I7C3xIfBF9kWuHYGB8F
X+WuwrEnPiO+I5x4uO7sOSHefruw74PPie/Zvmwnp0l8jl+Kf8oeM+Lvnpm5
luy5IJ7ukJnbSs4BfGDv4P1JYNxg3bcXjv3wwfDFyCfDb4HnsrnKitz7/+Bk
jAOvKMwtwQfDF/usnBucc3NhTkiNMiaGK0K+GeyIa+LfsMdycZm/YO8lexJf
SbzHhb2K7GlZUsbf7HUhfwbWTs6b3DcYHFgcc+Iptf+Qeh8GOTzye/g4+DrL
K7Z38wpjxfNLLHNuYWwcDBksmRh8amqbhm07vTDfBd4LfGg4PN0Tz1HmFzH+
raltLraXmH5aah8IX4j30SJxjo31Qk6e3HyL8v00LKzL2LPJ3s0bdL89Y+fI
ehGfF+bKwTmHew5+BrcOTBf8lpwruVc4rjupbVZh3w+fEd8RvjNcUWJSYtMZ
hX1XfFB80ZmFfVF8QHzB2YW5yfik+Kb3FI5N8Xnxfe8uHJsSsxK7LinsaxFT
EVuR4yXXu1epP+C4wRuGPwz3Df1C2whsTuE9QUNL/5u9QuyBHV36o/jjT5Xr
HR8TX3Nw4VzqHuX8Yz5SZw9Ik8I52m1y53vJ3b6eO5dLjnJg4XiZ3NZ/ibHV
MWAeieNr+NdPlngCPiu+6xmZfR/2kILHPFHGh/h0+HYAeeTKh6g6WG0TiLET
jzlQ8qOF9SM2FdtKe9/IOdmJRRnTJz4Hmf0nYKXMAfJl0wvndsAEwAbmlPYR
DAMsY15pT/GRsUX40PivxPDE8twTfj37NLnXewvndogRiBXgN/Jt4JiQX4ST
Czf37IpzUlMKYwvkuMh14RN8JvnC1M+Dv4It/CtzrIC9JlcBZk5s3Sg4tiQG
JRYlZid2xwfDF2us8mLkGJRY9I/cXHY483Dn/8q9twDOO9z3bYNjWXQCuoGc
CXjZOWUuhRwBeBgYH1gfOa+H1L976lwYOQps9bGpcxdwH9h7Nk/P8I7GaBiM
faOD0EXEB3A3lqXeL4g/Cbfjk9T7+cCKwXbYowpe+mjuXMp7qfcfEm+Aba5I
vV8LG4mt3Cp3bhPsHb4qnMaHEvNByC2ujryfAwwLLAsMEyyzHbYltr6ZRP4/
N3cFzgrclVW5uStwBuAOrMzNHYBTALfg89yxKDEp3IFDsPsa68yK908dS1wY
W//dlnoPN9gMeAa4Bvxxchvgn+Tvv83Nb2NPC3yntWAIkfeAwA/7BD0cm4Pc
X2P9mJs/CY8SPtwPufc6sGcBvho+IL4gGC9YLzEYsdiZJbYL/xbuKzl8cvmT
C/tK5EhYz7cF5/LWSh4g+cPE3O+5zBFwitz8UHii8PnwKfAtwHjBeskhPqz2
41PbA3Jc8ElOSG0vyBeS6xmXOldLzgXuDHOHXMzmwdwbOLZwbTcL5trC2YG7
s2Uw1gyHCy4XnBV8MfZog6/WD54vcIjgEoGJ079baqy8bvB8hEMEl6he8HyE
YwTXaItgbhgcILhAYNpg7YenxrprBeeK4BjBNYJTDzeiX8U58o8KY4f4ZPhm
YMm0wbGHa0/uAN0ARx+u/vLcuV58Ufh3H+fOzZP7hd9XM5jLBAcZLvJWwblD
7C97UT7Jze0hlw8/sE7w+iEnCVdp0+DcIjlGuFANgn0FOA9wiY/LHGux5xE8
OgQ/L5w3uG95MPcNzhncsyyYewYnDW7a37n3QrGHib1MWwf7Hvgk+CbkwO6J
zC0nN0Y+mfn/XTm/tguOldDvYGvkqNB3bHgkd0WOA9vQJnXug/2KrDU4sHBh
i+BcKTlTuHMbB88nOHVw6/7NzaWCgwUXiz1x7I1jjzH5mkOCc33jy/m4LjeX
Cg4WXKx/yuuz54u9X5Xg3BJcI7hrGwVz9+DQwaVLg7l6cPzg+iXBXD84b3Df
qsFcOzhxcOOuy23LwZSalfYXrhQ2bkXh/XHE7udExt/Bz6fg/+nYt8F8r7dS
YwpgC9sEc/m3RA8Vxm96Sj4fDCPY5n6WWqdji9Gp7IUF00HXsqcTXcM5jUr/
qkfFezyIF/EhVqde0/gW2PhVqdc8th9OANwAcn7kf8HoweqXVpy/J59Pnd9E
ODf3HEDXwDFgbhxXGKt7v8TnZgRzQ9mzAL6Af8oeW2wothQbwt5wMApsC/jI
KRXn0MB/yYGQC+EYeAn5J35Hgd9T2Lr0F6nDsYFrUyczFoJPib5bVOIfnMO5
W+mcjhXvkYRfwB4I9kJwjP3cbxXOTZMzJ3eOTkO3YR8PL5zD5V1jC8C64Suw
r4T9JR9orDcL59bgaMDVqJ0Zq3sp8n7Kr1JzFeAsfJ4Y/zm1UnL4g304fLkt
yngDjglcE3xa8HP22LHXjnPAi8C4wLrghBNfgHesibzHnr324Ddg9/ymAL8t
MDw3dsV8I38LRweuDvkduGAvF47d4FDApWDNs/aZk/urrW1hrBGbfaDqH+b+
LRF+kwN+9Je5c9PkUNlLSU6U3Ch7Xtn7ur6MzeE4MvfJqbMf/4PUufaTc+fS
Hq4Yz4Ufhz8Fpsnvs8AXGJnaZ2G8Sbl/2wbOGr//Ah7MueyZAf8mPz0qtQ5j
LyS/Z8PcZE7DVyRf9GDFGDtY+9G5ubccI3+0cWZsjnwev9/ySuH9x3A04GqQ
oyFXwxrj92bgd7IHHAzh1cL7dfEV+A0UfgvlzuC9FM0i4xtwKNmnxn41uJX8
3gGxGt+IbwXGSB0OKXgG+/34bQ5+M4bfjmF/Gb8dAmexZ2EOwyz8odTchlqF
uRT8Zg+/3QNflb1qYDJgM2Ag2F84pOdK/i6Yi4GOIr8H/ju7tEdHleuHucxv
IPQovzd7E4iJ4SOA/35SMQcPLt4WhXOLHAMPxofktyfAnPEt62aOn+BPsP+L
++1UMefxzdy/MQBnHP3Bbw/AUYGrwp5M8FT2d7GWl0b2r9gTtWEPY8XYJvk0
fgtobIlnwSmA69E+NdeAfABYML9hwm+ZbJIZ+yXmgC/Kb4LAYQfTBdsFD2Hv
TbvU3APwHXI7YBzgR6x39k6DgW+R+fnY25aVMeKcwtfHnuN/E9/uGHuvGHyQ
fQpjK+ScyD3BHzq5xDDgn6Pf8OXYs71V2R/sCE4seAy/gQAn/4jIv40A3wsO
086RsSn2f/HbFezJA4+sHazb2CPM+nioMNcOewyXCT4v2Dn2DD75t6m5ZOj7
lYnjD7hbfDN+D4o9jux1ZM8mv2fDnlS+NZxhfk+GmIDfJqEPsQKcDHz9SZm5
GptmxvKJsfm9FmwL/iwctVW63v8B8fZT1Q==
              "]], 
             Polygon3DBox[CompressedData["
1:eJwt1gm4jmUex/GXc5z3tZWlZex0NSjLzEhE1qxFmiJmQhrbVISalglF1i5r
oRHHse8cZEkiU2qy1ZQtSo0aaUHNNIjKMp//9biu93c99/97/+7led57+Vfp
OfCeAQVTqdQGKkS9c1KpAZ6Vs1OpnfSPTCr1e6wLVlr8CtNH2OF0KlVPeXRW
KtVX3SfiUvhQrCT1KpBKTcM+1fY7nsakeaqa+DP6Xtw0KxmzuvgL+q+4LRXB
bhT/m34Q30FFsRriB/W5VUf9sBbYQ+J8cVXjrfTsjHehwngT8SzlkXxTtR2F
HcZGGnQC/9qI8ZM8t5Jfqqr4G/w79QeAurwHxT/gaW27Y7X4molP06+wx7GO
2H3h4W2IvYwNx17AzlB1rIJnbXyy7/Qu/RMrgl2DjfIsqO3N2FTxEG3HY9v4
3sHamscZc7of25lOvvkuvBq+S5wV/4d4mrZD1U3gK4Tdgv0NexabhI3W3wfK
V8e4NEaczVef7yW+Z9RNxPfg1fV9Ay0w7iPYW9g2vrezk/UQ62IHtke8nG+c
hTQmJ5ljzLUNNkbdRp4cYzRQnm6MYdpO5nkT34It4RulbRfsZexHntbUhqoX
TqVO4SX4+otbattefJFuwgpf/n5DtFuvvEl9D3w/7cLOYTWUG+vnSeWnqKi5
NMNmazea/6VYk7ylPa/KSb7PTs8P6aDyIN6v6H2ezTFvrJe4kPJh7IJnHXEL
Y4xQHkln6UasEfa48hP0S/z/WDNsqPIz9KQ5PEGrfYOpvkFJ9d/j2Z7log9j
Nc5J5hPz6oc3591n3Ka0BOuAvR7rVHyFd2shnqfP8epmaPcKfi+2HttAtxv/
PP477Dbl4crP0Xq+v2DHeY5oewj7HxXH+mANsRbiIsZoiuXFusWmYf+J9YZ1
xWpgTWLf04XYG1QRayDOaNuYLxcbgU3BvqRT4g5UHKslPhpji9tTMaxmnA+U
o203rCbWVJynvwHW2iFsirpW4n9RHlbUN3kd2+q9TvKe57mbKmh7i/gnqqm+
iW/wV+Wn4xvzHsdO0CG+Pdi34dWuHZXFbhYfp5/Fd1I5rF7EVEu7pvobrDyE
TsT/znMXleerL65mjOnmdi9l/OfV4yygr7X9JjtZc7H2amWSPRV7a2+cx+La
+BXq82L90htYL2ye972Cbwf2TvyP2GM0P5Osw19iTDptHp2okj5+q74utkq7
NTTNWPViH/h+7bRZFt+Uby7fp3hxz8qxbuKcEF/NdyffCvE0vvmX9+/Zy2dw
nMUnxI9QlvIFY5yn/uJcbU9qW0A8xdxfE19F7eMs4Z2qv3n6WxP3T7wnthRb
iM3Ffo1NwibSOfE8qopNFj/G9yDfHOw6bDw2EOuDzcaqYOOyknsu7rs8rFzc
C1gvrGuci+byGfYWlo+NTSdnR5whCzPJurngOUz8LC3JJPupQJwBvB8rv6nt
Sm1HiofRAezv2ApsuHivNjd5/zq0Fduun57xfr5HcWx7nLWZZG/GHl2aSc6Z
gsaYpVxWeYT+nqOz4pb6fDHOj+xkT8TemIFfVH8/DcbmYhWoa5wZ2ELjrtZ3
GawjthbLw5bG3YbdE3c+NgtbgpXD/oi9hs3H8rFrsbuxNVgutvjyXoo9tSiT
7ImLmWQ/xL5YnEnOwUux9ugO5Ve1naPtbPX52O3ZyVkVZ9a13re8Me7DNokX
8K2KMwf72TttjlzC9zoqXq3tXXxbspKzsYm4Mc2ytjfGva+uYTo5EzvH9+Xb
FvvBGGXxTtg68WxtlxmjFNYGWxT3duy7GPfy3RR3VBnxOH2V4GvFtyDWJF8u
XhJrjS3EJmGzYp9iQ8y5jLkMjrxF/ABtUv6RhqtbLK6RSe7ExXybY92I11KX
2N/6W6W/5fpbh/0h8rS4Q7AVcf9qvwE7Q8P0tyid3HFx172nv/fpkHYfxl5Q
rkxN1bXhWYbV1W6O/p7HxmGnI7czl258I+N/4TmAF8D6Y/3oAPZCOplDzOVL
vhfF3eNO5esRuWL8z3xX4i2V5/NN4J/J8zDt4/uc7wh9zFef75z6B8RPUTGs
GZbtnUqJa9H+dJI/Rh45PfIu2pxJ1lBb5cWxDuK/8v/uxg7GXc78hbG6i69J
J3sg9sJevG2cVTRIOatQkld25KlI6yMv4HsVbxTfAPuNculCyZyap5O7K+6w
3Mg9Yx1Grodfz1OYTsW5m05yhMgVOkY/5tLJ85PIfSLPo9Zxr6tfjt2qnxnG
nUmtvMcKrDmWL96obTvxR7xZyh3jHI+9HXcKdsm8/oz1jW+VSc6NMtlJzhG5
R+3IBcznIfX5NFkfdTJJPhV5VeSnH/Bvj1yKr5z63nyT4gzAKmG9o553rTlv
4a8S+Wl28q3im23FTsZ/aS7ttB2vrkHkujRW+d3IiSLHTCfv2yg7+c/ivytm
ft2wz417LOYXZ4C4QJxN2jwdfej/ebpOub/6fbGnjbsbG8Cb8tyPva04UFyZ
rw/fDmwd9ob6mfglcY84C/TbgefruKOUd8eejhxSXCLyvag3l2PYe+KBOUle
X8mzIh3BjqWT8yfOoWa8X4knppN9G/v3aNxf4lzegso9sRv02xl7VB+DqE/c
pd67r+dKuo1vVYwTuZP4TzGO+m/xscYoL+5HPykfzkryxYczyX15fXZyT8R9
UT/yk3Ryn8a9uk/dkHSSo0auuiCT5Mzno//Yy3EfR65tfo96/h+/btrC
              "]], 
             
             Polygon3DBox[{{1782, 1065, 1564, 2270, 1650, 1651}, {1930, 1247, 
              962, 963, 1248, 1931}}]}, 
            Annotation[#, 
             "Charting`Private`Tag$50194#1"]& ]]}, {}, {}, {}, {}}, {{
          GrayLevel[0], 
          Line3DBox[CompressedData["
1:eJwl0jtMk2EUh/FTClS8ABoXFwwxDA4QJ4gg0cYSTG2Mlk1igpiYwMAloJbR
CXRTExkdFHcTWVlwdBGvILd6QdQwwELc+H04nDzP/+Sct9/79WvsHy4OpSLi
hbpZEZH4aawlTdUR9fIZPIkd2IJZ7MRbmYg2c/fNF+TzOKKX03vAe/UW5QW5
oAblEbujaoI/xCmcxmk8Yec5f8lf4SwePRDRrf+GP3PWqHMeye/l3uT35JV0
xAc55FX+kZ7ia/wTX8fPWMYv+A0X8Tsu4Q/8qb4mR9jb4Mu8kv/iK7yKb/JV
/hvX8A+u43ZlxJjneGymLPfhE3nJHRbktziPc/gaS+50zO4M33Knf2af8r98
l0/yKbOTqsSXnXdNf1MN6Q3oveN5Vbazgdf12s1leY+Zy3IXnsML2IxnsQG7
7Rw3d9t8nXwDJ+SiZ6pNno9f5Uf4FTyMBTyEeTyIl7AGG53ZyruUa8U9uzme
Sd6Tc+/KF2VjcYdneVXyraDXFp2YTr6t9P7fFzua46n/3+IepDZQ6w==
           "], VertexColors -> None]}, {
          GrayLevel[0.2], 
          
          Line3DBox[{1573, 1862, 1003, 1572, 2272, 1755, 1574, 2273, 1756, 
           1575, 2274, 1757, 1576, 2235, 2275, 1758, 2083, 2174, 2454, 2268, 
           2173, 2193, 1759, 2084, 1552, 2176, 2175, 2194, 1760, 2187, 2458, 
           2186, 1007, 1577, 2276, 1761, 1578, 2277, 1762, 1579, 2278, 1763, 
           1580, 2279, 1764, 1581, 2236, 2280, 1765, 1582, 2237, 2281, 1766, 
           1863}, VertexColors -> None], 
          
          Line3DBox[{1584, 2199, 2343, 1583, 1864, 1865, 1013, 2124, 700, 
           1866, 2440, 616, 2085, 703, 1867, 2441, 620, 2086, 705, 2282, 1868,
            754, 2147, 1480, 2115, 1767, 1585, 2452, 2156, 2157, 1768, 1586, 
           2283, 2200, 2344, 1587, 1016, 1588, 2284, 1769, 1589, 2285, 1770, 
           1590, 2286, 1771, 1591, 2287, 1772, 1592, 2288, 1773, 1593}, 
           VertexColors -> None], 
          
          Line3DBox[{1595, 1869, 1952, 2201, 2396, 1594, 1827, 1870, 2202, 
           2392, 2125, 2169, 2170, 1828, 1871, 1024, 2032, 2033, 1829, 1872, 
           2442, 2087, 2088, 2034, 2035, 2114, 1144, 1873, 1982, 1983, 1977, 
           1988, 2426, 1830, 1953, 1984, 2126, 1985, 1874, 1307, 1831, 1954, 
           1986, 1987, 1978, 2421, 2051, 1875, 1876, 2090, 1438, 2089, 1877, 
           1878, 2203, 2397, 1979, 1879, 1955, 1027, 1596, 2188, 2189, 2459, 
           1774, 1597, 2289, 1775, 1598, 2290, 1776, 1599, 2291, 1777, 1600}, 
           VertexColors -> None], 
          
          Line3DBox[{1601, 286, 1501, 713, 232, 1369, 524, 233, 1367, 522, 
           234, 1149, 1348}, VertexColors -> None], 
          
          Line3DBox[{1605, 308, 2400, 1604, 306, 2398, 1603, 1778, 2292, 1602,
            1036}, VertexColors -> None], 
          Line3DBox[CompressedData["
1:eJwNzbsyQ2EYheHPTBIbF2F0JKEKQm2CEJukccxJCiYzSUehM+mUbiHRK1yA
Qp9KkdtA7yneWYdv7X+vdIf1wVxEpGjkIhaTiCV05iPe0EZnIaLu1uInaKKl
O9P1+QL/6ZtT+Zvm5Qe6i0ek+h4dZSJu7DewJ5/oZ/TVvkx3sI2aPsEmv4US
XmyOdT/4k4/ovXfu0HWryjn9tTzGu38d6n75D/2azRW/jgP9F322uaRFZG32
9VP6ZFvQXSCPjK7itpz1jnyOVaT6BLf8P6ArIQE=
           "], VertexColors -> None], 
          
          Line3DBox[{1646, 2002, 2003, 1910, 2001, 2404, 2257, 1645, 1999, 
           2000, 1909, 1998, 2403, 1997, 1644, 1995, 1996, 1908, 2428, 1994, 
           1993, 1643, 2010, 2011, 2362, 1980, 2130, 2129, 1642, 2265, 2361, 
           2128, 1641, 2360, 2209, 1640, 2359, 2208, 2296, 1639, 1059, 1638, 
           2358, 2207, 1637, 2357, 2206, 1636, 2245, 2356, 1966, 1907, 1635, 
           2244, 2355, 1965, 1906, 1634, 2243, 2354, 1964, 1905, 1633, 1341, 
           2092, 2016, 1903, 1992, 2061, 1991, 2009}, VertexColors -> None], 
          
          Line3DBox[{1649, 2150, 2297, 1781, 2191, 2190, 2298, 1782, 1651, 
           2299, 1783, 1653, 2300, 1784, 1655, 2301, 1785, 1657, 2302, 1786, 
           1659, 2303, 1787, 1661, 2304, 1072, 1663, 2305, 1788, 1665, 2306, 
           1789, 1667, 2132, 2307, 1790, 2171, 2247, 2308, 1791, 2134, 2184, 
           2457, 2185, 2183, 2195, 1792, 2093, 2249, 2309, 2038, 1793, 1672}, 
           VertexColors -> None], 
          
          Line3DBox[{1671, 1913, 1968, 2418, 2248, 1670, 2094, 2096, 2095, 
           1912, 2136, 2405, 2135, 1669, 1911, 1967, 2417, 2246, 1668, 2172, 
           1547, 2133, 2131, 1666, 2371, 2216, 1664, 2370, 2215, 1662, 2369, 
           1071, 1660, 2368, 2214, 1658, 2367, 2213, 1656, 2366, 2212, 1654, 
           2365, 2211, 1652, 2364, 2210, 1650, 2270, 2363, 2196, 2198, 2197, 
           1647, 2271, 2460, 2192, 2151, 2149, 1648}, VertexColors -> None], 
          
          Line3DBox[{1674, 2217, 2372, 1673, 2310, 1794, 1675, 2311, 1795, 
           1676, 2312, 1796, 1677, 2313, 1797, 1678, 2314, 1798, 1679, 2315, 
           1799, 1680, 2316, 2218, 2373, 1681, 2317, 1800, 1682, 2318, 1801, 
           1683, 2319, 1802, 1684, 2320, 1803, 1685, 2264, 2321, 1804, 2119, 
           2446, 1849, 2028, 2107, 1805, 2027}, VertexColors -> None], 
          
          Line3DBox[{1687, 2122, 2123, 2219, 2449, 1686, 2177, 2178, 2220, 
           2455, 1688, 2322, 1806, 1689, 2323, 1807, 1690, 2324, 1808, 1691, 
           2325, 1809, 1692, 2326, 1810, 1693, 2327, 2221, 2374, 1694, 2222, 
           2375, 1695, 2328, 1811, 1696, 2329, 1812, 1697, 2330, 1813, 1698, 
           2447, 2120, 1814, 2121, 2448, 1850, 2109, 2152, 2153, 2029}, 
           VertexColors -> None], 
          
          Line3DBox[{1699, 1851, 2030, 2112, 2394, 2263, 2111, 2110, 2223, 
           2445, 1700, 2224, 2376, 1701, 2331, 1815, 1702, 2332, 1816, 1703, 
           2333, 1817, 1704, 2334, 1818, 1705, 2335, 2225, 2377, 1706, 2226, 
           2378, 1707, 2227, 2379, 1708, 2336, 1819, 1709, 2337, 1820, 1710, 
           2338, 1821, 1711, 2444, 2108, 1822, 2168}, VertexColors -> None], 
          Line3DBox[{1713, 2018, 2031, 2019, 2431, 1712, 2021, 2022, 2432, 
           1714, 1914, 1915, 2406, 1715, 1917, 2380, 2250, 1716, 2407, 1919, 
           1920, 1717, 2408, 1922, 1923, 1718, 2409, 1926, 1927, 1719, 2411, 
           1930, 1931, 2410, 1720, 1933, 1934, 2412, 1721, 1936, 1937, 2413, 
           1722, 2163, 2381, 2267, 1723, 2339, 1823, 1724, 2340, 1824, 1725, 
           2341, 1825, 1726}, VertexColors -> None], 
          Line3DBox[CompressedData["
1:eJwVz7dKg2EUBuDjYtnUxZIsOngVdndLtoCxXUCyKDpoINhBCFguJOqgk71n
sk1mC4hXEN18Mjycc9734w/pWcilsg0RkaHcGJFrjshy1BLx4u5tiuizP9vX
5Sl7xXxyv5lT7kXzx7sl81HeapaZ1J3K96nwoHuV5+Vj7iKjfHKvW5F/2EfY
Y5h31uR3+i/7LifsMO9bSbb1t/qEfY5N3TEb9d/Wzcq6ufGmy5yhoCuxVf+f
7gydXHvTYU5zzoQ+790Qf1zpf80z3bhu1T7IpbzgHrB/00+NC/myvN37Q3eV
A9LuNv4BWlA2Pg==
           "], VertexColors -> None], 
          Line3DBox[CompressedData["
1:eJwVzDlOgmEUheGLIag1Yue0BGQFJroBnKJ0lJogKo2t0w5UnDfhFBKXwKCC
oCuws3d+LN6ce97z/f9EcS1fSkTEEl5TEesDERso4z0Z8cItDkZc6T33lNxF
lduXe+jyK3IVC3zIPiTwbKvJef6+P+IXP+jwnf9/8Tn5zV1g1F3ECNre7Nhn
+HNMo6A/8WfuO5yixD1yJ+5bVPSm7x+4Y/0Gm1yDa3F1Oadf81U0uU85yX/J
WduRHNYLyKDhTVtu27Lyw36IIfcy0qh7s2Xv8m/o4QDjtjFcuv8A6PM2UA==

           "], VertexColors -> None], 
          Line3DBox[CompressedData["
1:eJwVzrsug3EYx/GnCX01Ea6hHSxORakb0NEgTqWnNA6J0LeTO+hdMKN2NsTg
MjRWM7X6vMM3v9PzT/7FbrrTy0XENvpJRDIVMYNlvosyPnBdiNjNRxRsK/IJ
VjE3GbGnL+pP5TssuH2RP/l9W4k/4++xaHuV53Fge6Op7sF2jsOsm4gY8heo
y2M3P/QIf/wNlrw5lm+zv/INfs39d/Zn+Unf1NVoRbeV/Vv/TFv6d9qXH22X
aOvq8jp/hQ38oqMf6KfdV+UeNjErj+gX/gFJHSVh
           "], VertexColors -> None], 
          
          Line3DBox[{1285, 407, 237, 1350, 499, 299, 1519, 756, 755}, 
           VertexColors -> None], 
          
          Line3DBox[{497, 1347, 235, 625, 1434, 292, 628, 1435, 293, 631}, 
           VertexColors -> None], 
          Line3DBox[{1285, 236, 1436}, VertexColors -> None]}, {
          GrayLevel[0.2], 
          
          Line3DBox[{827, 1004, 2272, 828, 1183, 1495, 1013, 853, 1140, 1496, 
           2392, 1023, 863, 1147, 1369, 1439, 1033, 873, 1312, 1313, 2427, 
           1287, 1336, 1039, 883, 1317, 1318, 1290, 1045, 891, 2354, 1223, 
           1293, 1054, 903, 2363, 1564, 1065, 2298, 915, 1077, 2310, 928, 
           1554, 2455, 1090, 942, 1464, 2445, 1103, 956, 1344, 2432, 1117, 
           971, 1165, 2433, 1356, 1357, 1128, 982, 2434, 1382, 1383, 1361, 
           1467, 1134, 990}, VertexColors -> None], 
          
          Line3DBox[{829, 1005, 2273, 830, 1184, 1420, 1421, 2440, 1422, 1424,
            1423, 1530, 1141, 1364, 1024, 864, 1368, 1148, 1367, 1440, 1441, 
           1442, 1314, 1154, 1288, 1337, 1338, 1443, 1339, 2348, 1210, 1291, 
           1046, 892, 2355, 1224, 1294, 1055, 904, 2364, 1066, 2299, 916, 
           1078, 2311, 929, 1091, 2322, 943, 2376, 1104, 957, 1235, 2406, 
           1118, 972, 1381, 2382, 1166, 1380, 1451, 1452, 1453, 1385, 2387, 
           1168, 1384, 1135, 991}, VertexColors -> None], 
          
          Line3DBox[{831, 1006, 2274, 832, 1185, 1425, 1427, 2441, 1428, 1430,
            1429, 1142, 1365, 1431, 2442, 1432, 1433, 1370, 1149, 1346, 1348, 
           1349, 874, 1374, 2345, 1155, 1372, 1444, 1445, 1449, 1448, 2349, 
           1211, 1446, 1047, 893, 2356, 1225, 1056, 905, 2365, 1067, 2300, 
           917, 1079, 2312, 930, 1092, 2323, 944, 1105, 2331, 958, 2380, 1236,
            1119, 973, 1405, 2383, 1167, 1509, 1406, 1407, 983, 2388, 1254, 
           1136, 992}, VertexColors -> None], 
          
          Line3DBox[{833, 1175, 1176, 2275, 834, 1186, 1426, 1187, 2282, 1497,
            1188, 1389, 1477, 1143, 1478, 1144, 1366, 1191, 1390, 1150, 1347, 
           1151, 1371, 1268, 1201, 1373, 1202, 1394, 1271, 2415, 1212, 1447, 
           1213, 894, 2357, 1057, 906, 2366, 1068, 2301, 918, 1080, 2313, 931,
            1093, 2324, 945, 1106, 2332, 959, 1237, 2407, 1238, 1276, 1409, 
           2438, 1239, 1510, 1240, 1408, 1279, 2419, 1255, 1256, 993}, 
           VertexColors -> None], 
          
          Line3DBox[{835, 1416, 1516, 1177, 1550, 1178, 1568, 1549, 2454, 
           1548, 1479, 1517, 1480, 1481, 1482, 1145, 1282, 2426, 1146, 1305, 
           1267, 1512, 1193, 1434, 1194, 875, 1214, 2402, 1393, 1215, 1272, 
           1216, 1217, 895, 2358, 1058, 907, 2367, 1069, 2302, 919, 1081, 
           2314, 932, 1094, 2325, 946, 1107, 2333, 960, 1241, 2408, 1242, 
           1277, 1411, 1243, 2450, 1511, 1244, 1410, 1280, 2420, 1258, 1259, 
           994}, VertexColors -> None], 
          
          Line3DBox[{836, 1418, 1419, 1417, 1553, 1552, 1551, 1531, 2452, 
           1532, 1533, 1534, 1535, 1192, 1307, 1306, 1515, 1513, 1514, 1435, 
           1195, 876, 1040, 2293, 884, 1048, 2294, 896, 1059, 908, 2368, 1070,
            2303, 920, 1082, 2315, 933, 1095, 2326, 947, 1108, 2334, 961, 
           1245, 2409, 1246, 1278, 1414, 2439, 1415, 1257, 1413, 1412, 1281, 
           1260, 2414, 1261, 995}, VertexColors -> None], 
          
          Line3DBox[{837, 1570, 1571, 1562, 2458, 1561, 838, 1014, 2283, 854, 
           1196, 1283, 1392, 2421, 1391, 1500, 1498, 1499, 1436, 1152, 1456, 
           1454, 2443, 1455, 885, 1049, 2295, 897, 1060, 2296, 909, 1071, 
           2304, 921, 1083, 2316, 934, 1096, 2327, 948, 1109, 2335, 962, 1247,
            2411, 1249, 1250, 1324, 2429, 1325, 1298, 1329, 1328, 1262, 1169, 
           2395, 1171, 996}, VertexColors -> None], 
          
          Line3DBox[{840, 1008, 2276, 841, 1016, 856, 1198, 1284, 2397, 1026, 
           866, 1153, 1350, 1524, 1035, 878, 1525, 1526, 2451, 1483, 1042, 
           887, 2351, 1051, 899, 2360, 1062, 911, 2370, 1073, 2305, 923, 1085,
            2317, 936, 2375, 1098, 950, 2378, 1111, 964, 1251, 2412, 1121, 
           975, 1330, 1331, 2430, 1300, 1304, 1130, 985, 2436, 1387, 1388, 
           1362, 1468, 1138, 998}, VertexColors -> None], 
          
          Line3DBox[{842, 1009, 2277, 843, 1017, 2284, 857, 1199, 1027, 867, 
           1539, 1200, 1519, 1520, 1521, 879, 1522, 1156, 1458, 1459, 1460, 
           888, 2352, 1157, 1375, 1052, 900, 2361, 1503, 1504, 1063, 912, 
           2371, 1074, 2306, 924, 1086, 2318, 937, 1099, 2328, 951, 2379, 
           1112, 965, 1252, 2413, 1122, 976, 1402, 2384, 1253, 1358, 1359, 
           1360, 986, 2389, 1172, 1363, 1469, 1470, 999}, VertexColors -> 
           None], 
          
          Line3DBox[{844, 1010, 2278, 845, 1018, 2285, 858, 1563, 1028, 2459, 
           868, 1518, 1036, 880, 2346, 1457, 1043, 889, 2353, 1158, 1351, 
           1353, 1354, 901, 1334, 2362, 1229, 1508, 1506, 1507, 913, 1547, 
           1505, 1545, 1075, 2307, 925, 1087, 2319, 938, 1100, 2329, 952, 
           1113, 2336, 966, 2381, 1541, 1123, 977, 2385, 1345, 1131, 987, 
           1529, 2390, 1173, 1473, 1475, 1476, 1000}, VertexColors -> None], 
          
          Line3DBox[{846, 1011, 2279, 847, 1019, 2286, 859, 1029, 2289, 869, 
           1037, 2292, 881, 2347, 1218, 1219, 1273, 2416, 1220, 1352, 1221, 
           1226, 1319, 2428, 1161, 1401, 1162, 1400, 1274, 2417, 1230, 1546, 
           1231, 2308, 926, 1088, 2320, 939, 1101, 2330, 953, 1114, 2337, 967,
            1124, 2339, 978, 2386, 1555, 1556, 1557, 1558, 2456, 1471, 1474, 
           1472, 1001}, VertexColors -> None], 
          
          Line3DBox[{848, 1179, 1180, 2280, 849, 1020, 2287, 860, 1030, 2290, 
           870, 1203, 2398, 1204, 1269, 1205, 2399, 1206, 1222, 1159, 2393, 
           1160, 1227, 2403, 452, 1295, 454, 1232, 2405, 731, 806, 805, 2457, 
           1559, 1484, 1485, 2321, 940, 1489, 2447, 1490, 954, 1115, 2338, 
           968, 1125, 2340, 979, 1132, 2342, 988, 2391, 1139, 1002}, 
           VertexColors -> None], 
          
          Line3DBox[{850, 1181, 1182, 2281, 851, 1021, 2288, 861, 1031, 2291, 
           871, 1207, 2400, 1208, 1270, 1209, 2401, 1395, 1397, 1396, 1502, 
           1398, 2437, 1399, 1376, 1378, 1377, 1228, 2404, 1320, 1321, 1296, 
           1323, 1322, 1275, 2418, 1233, 1450, 1234, 2309, 1379, 1487, 1488, 
           1486, 2446, 1163, 1355, 1492, 1493, 1491, 2448, 1164, 1463, 1461, 
           2444, 1462, 969, 1126, 2341, 980, 1536, 2453, 1537, 1538, 1263, 
           1264, 1265}, VertexColors -> None], 
          
          Line3DBox[{989, 1133, 1301, 1333, 2425, 1332, 981, 1127, 1302, 1297,
            1404, 2423, 1403, 970, 1116, 2431, 1343, 955, 1102, 1466, 2394, 
           1465, 1528, 1527, 941, 1089, 2449, 1494, 927, 1076, 2372, 914, 
           2297, 1064, 1565, 1567, 1566, 2460, 902, 1053, 1540, 1292, 1342, 
           1341, 890, 1044, 1340, 1289, 1316, 2422, 1315, 882, 1038, 1335, 
           1286, 1311, 1310, 872, 1032, 1501, 1190, 862, 1022, 2396, 1189, 
           852, 1012, 2343, 826, 1003, 1174, 1266}, VertexColors -> None], 
          
          Line3DBox[{997, 1137, 1386, 2435, 1170, 984, 1129, 1303, 1299, 1327,
            2424, 1326, 974, 1120, 2410, 1248, 963, 1110, 2377, 949, 1097, 
           2374, 935, 1084, 2373, 922, 1072, 2369, 910, 1061, 2359, 898, 1050,
            2350, 886, 1041, 1542, 1544, 1543, 877, 1034, 1523, 1285, 1309, 
           1308, 865, 1025, 1438, 1437, 1197, 855, 1015, 2344, 839, 1007, 
           1560, 1569}, VertexColors -> None]}, {}, {}}}, 
       VertexColors -> CompressedData["
1:eJxMu3k0Vf8b/q1SCZUpUzKTIWUIGXJpUBlKpTSolKkBIVKoDJWiAaWUKSXS
pJIQicyzY57nM599aJJSeLbn+T3fz88/e629rLPf7+t939f9uvY6R8HJa7fr
XB4ensRFPDzzyOu08RLaKh4CO74unGBWtmC3sOmNNpl65KQlS2XmEKjRHJu7
e2EH6uyafdyyGiCVlvIuu5QLfcmEGemhHpj5Zr4svEeBxIZLOx81j2Jsb/z5
tBfDyLC6JCNb2w6e2b+UMaRnE393WDLAkule8/t63//uJ9tav+UPYyNr3mp+
o9Gh/93PT72lv9ycg6c1vrTWjOH/3df17Fb+lM9E68WqQp01g4h/xxPctHMM
RdGBp3b3U1EzNvTh3JsurJ0vzQ2xGoXM+BqLdKtBTN+7NnHrVQtKf32d2b6F
i8Ylj9Yl3uvCwkaPkehvjdAVbxZIciIwNznl2YHrbRgWOzZ0b6IeKl9vHz7R
zoH04rJbTxa1QFpX4QhvcR0+3Jjndf49BxVN+X8CTjWj9kbWr6Nn6nCkpr5l
Vk/GQ++MWT0/fKG5zOpZ5RwTHnNiDO4B8UPHt9Fgu+6hYb1x9//2pdhL0/92
koG80BtdgtX/6fPi2SVXZxM2PswJTejOGMKRV1nmDb5jeNDJKyGizUWOZf9S
HyoVgUFHg6dkRiHVEixR8IoLR0b/7pgxBh7RbqwSmMNFn3z92F/RURxfXBJP
92Mj9ryvyVItAu3aRqNFn7m4fmZ+T91iDnRTY/t1DnNRpHAlJOA7F5xmI+dz
qSwk7G2IvZAzireqXr9ZfqR+73J25tyh/2+dObBcGE7lwPjTLc+NViP/ux8X
+fKQRCET50epU6E6g/+7b7yowveTLR15L3edoif34OeL8NN/MYbduTdrZe9S
0dM1PPPOpgstu0c77DXHMHh0wXa2ARUpj7licS2deO54KGBWT4P4xPRZPceI
Few6Uk+zERNHyxku2D1nja/ncuGXfNRTVI+JNyrxS6dMuXC2NU1aM83Fqq95
958TLNjv35qevpKDuW/9BDNJPR90tZX4BXMwfv45z7wFTOzYWvx4zkUOSu7W
vZvuITBhNt39r2YE5d0Xnh0fZsLZ83OLng4BsXdSdS3mgzjtLflEKJUOw3WC
u64Lc3BnU7voEM8AXqVqTrPU6GhvWjbj18oGrSyHeH5mCNuXftCGKwPp1w4+
eHSGgy8DHp/rp6mYEznwqyONBZ5yr7+cOwTq6Oz3ZUlM9E+cfhjUyMGOFvOr
8+IJfA6scgm4zMFw+pTvPScuaINzvK/v40DltIV/2F4ufnRsIjaPc/FqfkbZ
aDYL8yVGXpvwj2JZtYL+rfdcVKiJ3tSVZsKPe4a52GIUy4O4F9STufDYUGdz
OZaB558+e8/q6VYgsXZWT2O7WItZPUtlPfeppJBX1sNjFRQOdM7L0iYfEChg
z4+V+sKEYMuQ1ZthDtT3WU+kRxLw6I5/QucwIP2goZlymgM5u59f9zMI1Lue
3tdNoYG6s9VaX5ONM2rstPg2Au+3XzzIv3UYmZV9LeIEAx0joycFcjiwb/vu
k7SjF3df6i5qP0vFidTlTjwsFtwSDQysL7eCL/juroI/fdiW+We6jaDj/PaJ
7E9lFPhzt0jatrajY+ett4qyNBwtUmixXE6Bc9uxAermNhgq13zZUUjFJ1NT
e6XkZnx6/zdvtXYPPKLdA9NX0SHb1Jwgvbsb/BdrBmqFRuA8nZhhrsrCM98J
L02NIUj9FFmwzpABwcBF8xIdOFAbSl3uPUlFsM67gyJk/xQ92K8VEUPgwp71
B7MiGTigVvjlnxEHhEijTqIwFy1bWBtn9byU7ms/q6f+0KLRWT0v4HiHtjAV
3KVO3pNLWJhYqLPu4lYCRklPAndF07BqclmvyVw2xKf4R1d8IdBtVrQg9ysN
Qlk1yt5gg++Aq0jeAAF/hZQTp7RoWF7nudG7lIXFdAOFvMcEcuJKQk/uHIH3
SsWNsbFM5IkKK1jxE3A7WG9meWYQh3M70s6V0PGmh9NsosCB+RG9OL+Cbuj6
3jcrOzgCbkLI/Yc7WNgeskA3zaAVx5K9ZyRv98HyusvqoEY6tu4QLG6TbELG
nBXykfEdUOdbyKOzg4bG9bTcrZONeF90Jrx1qhUmBm8uir0i+1swemFFcxN0
/mRWNe/sQshDqppPHg0Ms52mVtfaobnqrbH68UFISB6N9c1iQDHPLdm9uBcr
/nz9VlhOxdC1QdX7YqS/TbLXSFwbwrIjRx0MzzDAv+bt6+UBHLAjpO7O6mmz
gNdiVk/VeWGK/6+e/9SvKzwcIs8tI/XlRQZivVub2i5xsF9V02bfGioC5GsE
5BRZWC9Eu7p0F4Hmkd6Dt4poyBT5st5Ino19EYPJMhQCZcsb/1H16Fhr8C1I
4hQb0gm/CwXGCbxWfPlNOpyGumsu7UV/WaBv0uUMFBIoOjty+U7RCMaWmeip
9TDxOzJJKpb05fzfnaY2fwZhsTb9uLYkA0rSLXqSNhy8sL638VJmD1rD86dO
zKfiUNTLx69fslAtH/BY5HgbqO2HveOMBrDypONCkc0M9JiWOnQmNOH+/nun
DjR2Yu20FWfxQxq5r0LfJ9couKZEEdq2uR37viluXPeX9J1LB9Sf/WmCjQnt
07lXXeidZj3PaKBBJKj9UOO7dnyXOzo57+oghobnH/xUwkDYFZcDFu29+Jxp
cnZZGxWKaRdP/5Rhw2n1C4VZPT+9iXWa1bN/n9W7WT3DfZM1pceH8HPsY5JQ
HgOTE707+BI5OLil2+AHHx3C4eG2LTvIut1U+uwk6Q/y9rcsJoKZsAw7rGlZ
RM7buOUvfqcT8AxPaMr4zEKHwBzlix6kXuozb07IEBAKsfi7c4YF/afxQylR
BEzFd0nakPOYj7rQIcaMBT+1gHcDqgSeDrh3Su0hsHahFU9lOAOuHQvO9hhy
IJ6v5bVTlItlqs0vFylQ4aW2di2/FAvrxKSlr9qQ51h2qqVNewD0hChHpXV0
/KivfCPcywbvw59PutZ34MbRU2f2MQZRHHPC7MhvBrhqJUVvS5tw/miujoVW
F5wl8nKa39DwiVfe9HQTBYPnrbOMv7ejy1ok2lmFBj7H7EwhiRYU6xnxbJrs
wVr3vRL7j9Hx9JCxZbxmD543pKwIez6CGzn7am4GsKBgn39HitRzhcgz01k9
l0TYyc7qabM+/aTJSToGnAfGf95g4+u7scDJ+VxovdnZJUv6b/4N09BJey6S
f+nrNh3l4Ltv/fSVBaOwfqbOomdzEbt3s06qIjkXTE3P2W0bg95TyfQhcGE2
V3rHxq20/83xdRsFD8kHEZip9CyX6/9v7gfPCHjxfSCw77PUrklxKsaKbnP/
zBuDjUSd86f9XCTGFHg9HCb9qyr2wZ4HXHx9lBX2u5eLhOO92sIrSN6oWLnI
j+SeUB+dEtu35Of7dMap0sn6H35luNaHivzLh12+WrPQ92W17m9XAgs6Bt7v
/toNFTkTznDwCKaE3Po6nVgYKjv6ozK2GaEvr/vJS/egZm7am+0r6chV4uF0
ebfi5KXMU20Dfcjo3dJRTqPD8qbQEX3tfrxd7kv7U0mDrkcNn89jNrJ1cwON
ST2dVmkemdVT5/6yNbN6VoRpK7jeZ0N0KzP80xAB5cqBo4mfOYgRsG3KMRnF
5IfsP7cfc7Hf5/mDwueM/+mzsKevuoj0/y9bXgrFPfmPb5/VeQ7cWs/A7es/
nEZ8+uB2/2Yld+sYllCdbiblUHHq8s/2nUFdqPzj4btuzRiUWyZOmm+jwiSu
1OwQuxMtH7V4LieOwSpMyMJdmw7YrRCJcO/53+cLxxcrrI5moXBIaH0JzxCy
P/DvWSM9hmjLnN8ZO7kos/YVkX9Lw/eIPX01mQR8ZUUKNswfhVnot3mubWxY
Gvav/SXChCv9sqPAFQ4uiGlvP9xOQDRGfPBYIBVGSnPXl+1iIVE4VHb4BIET
OncmXbaOoNgwJ7z7NhODyx02eS4kwJuvtSb3MelDFkTC1sVsvFL8VZ9aQXJC
QaGfC6nnbf816rN63l7Y/XJWz5QvkQnfzLn4qXXgVNE/LgwdX+9/NcL6374q
eDYn9jQR+KWXYLdVj/q/+0u6IxcpvqOjpK6TqXqkF3p3R/MFTo7ioNevjSIt
g1jY8WLbJ8dWMHN5t6+5QnKj4B+VsDfdiD5YNxKxnoLtgkkFbFUuCO/aFY8W
dGFk+lAh5WUjItQUponzXAxvUXlieKEbFyw32C3UoSDX3Txhi90oHuz/+KfV
ZxC1ewcf8Q62QP9Q+fN3sWN4fsL2V/BiOlR3To28XP/fuSRyB9ZEvOCg6pXC
JTvhEQTNqIUsInk9ranryYG3XFgcaTLSJnn0a4bnfPoW0r/OvSVq6riwSkFv
9FwOCm2tGcIFpG+aSsq9JOfNUYPw7S8yOfglJu16/B0bMV5Pt576SkB1sbhW
fxYHU3skds3qKTnkfnVWz06z4TmvST2b5EfVuK2j2Cegv6PzJBeD4bXMa9v/
43zeebX7zfpYWP3GpMTdZgj+ykffB7WMgvP+W+/FzGGoS1sIaFLaIfDuvc9X
dS4iVMXrncW64BWxQup6ViO0KmVST7dyYFamlfmEpwWayezwlII6XF24MHzL
HA6cUx3NrUkuW8CfncW3rxZmzfufUCU5cF/MGC0/TMFUSa1WuH8t8vQN5jtN
cXD00eOd2gUt4FdUGksRr4exz65MzX1cLLhjn+Ez3AXzeIX+qwIUXHmjmyPb
PYo27qlKxbphrLxofVd64r986tSbxBCsZ8JUKNhca8N/OWXLpp8DywS5mGk/
EXPGg4rUFyrrDz4ehVGX/JGHF7h4un37zc8kH3kfDG9hYxTOv8TeL0wh62je
JjntFLKPmdOTBKlnnRzryKyehQt0dl3/v/Qk9Lb/8L7CBuWbqGLs1//y76rr
1/zWknXbwD4sak3W7cgFR4ksAVLnR6PfDVz6oefqXC9m2gy7i4tGUoQI3Ke1
cXtFWqHxpSjcdUM9jOLau459Z0GkU109akMNJmRl6zu41fBJfiQeFcaE0URZ
ZpdGCYiLwb4n51UhPP3nWTsNJjw+XcxWMC7GYb0tSWW3KnGNPajex2JC+9hd
K3fvMmSvCx1WvVWF63Sj3btJX5QJNFU+Lt2AnOtPPCU7apC83/1Z+jUCD+oO
ponqtONCxgdZqmUD9G/oitQYjiKDUDeVHR1A8+7xpFKzFmi46QVdihzD0iut
mV8HaLDawvrZOue/vsi6YFl8wIGFPP4zX0bq/jsX7al9ei58HKy5I2SocOY/
/4y/+cnAh9TT/6Sly/+t55YzkemfRRm4E++jWiPXhzH2w1UXf47isJRlJ3vD
CDY7cS3rYzqQV7Lkzl5LMlcrXDh6MrULjg68x2x+N+LD0TrK9kUcZEklX6GS
fb613VW88FgtXrpX5W08yIS0j8yhf1u/gEr9YJ1ZX4mE9dJPxOLoiDzWoNJV
kQWBI+NmiS/KoJC2rdWph4bIBlmDu5wMvM8/wpbcWYrlKr7no3Tp2LzZZ3lG
dSZG3I/0830rRU5D93IOmRcm1jyoiv+bj67VFoXlHhUIMqWmxn5hQZf4Nrdl
dTVs/3avqXhVDbZsjPnGlQRyy8H9GdAKczXuyze+9UgVndfdMMoFXbWiQdWp
D8pOx10T7jRhxK2lLHvlGBZtejvxRpWKQKPOp1s+d/5Pt8Z5h7c5SzPQ97Po
Ttuq/95L3LnF3zurZ29FcNSsnlc30OyuXRlFvr7eaMv2ITwrW1wzwdMGtzxp
j9PkXFfbfv3Ov8JeXB9vFK1TbULil5AMxlUCK4zG98ipt+NtTVXt3C0N8NS4
yGuey4YDzWRV970G0G/tctj7swb2YUJaOx4zsXBL1tTXjhKsmCduemJVFbwF
E33G1BjYPfTkkM+bXHgGbPUaIjd/zWH956d+dCTbKvepJb/D2oOvvvC5l6F+
y5HCbXfouDYT6BielIU9DvGHvzwuw14ZjcMZASQvb6x/QHPLR5L82SVMmwrI
qgiUZQizMDryPdd3Zzlawj8eNCipwj6r3Sus5TkIcPS4EX+GAjlnyZUuIaRf
uekmu5O8svfDK0o9ux2nfW46XnzagGJXVetnVNIXghrEvRf2oVGX8oxvXxME
qP4B6WGjkLscKettMYS/DnFV38dbkXpLyXFWz6p4d/lWUs+AynmCv0k9Vwbz
BD5wJzls09z8i+jG1ls8Tw0VKWCcvL5GfBcXcytK3PIrulBlunFXKS8Fr20u
LY2sJnBK+d1i08MdaK8YMLPtbUDPplHbqN8c7Cu9c90wrQWZjW5KLIF6NDum
rNUmebbSe9/cetdGlAaHJNxTqYWDypGb+16z8GGOiNPIpyooX7soVBNTjV3V
1V/re0nfTJdeQ1ctg4fg4g2FQVWw924Ov3idicu4wl1vU4Kqe5KLdgtUoV5M
zRMfmSBawtzyj5TieEVkzB6bKuxRCBJ+68JC0MI5egNKlagI/fOFrV2NxBZV
7ZnTbCxc9XJAYqYOQV797Om7NfAUPOqtksxB3kzTur2LmrF03da+qY112BjO
cHf0JqC5dS4fX2Ub7uRFH1MXb4Da21DPCAkuHrKWhd4u7gQj1XRVakQjrF8M
np3VU/bwumezeg4fd380q2eDq+nHFEE2nqSbsnvvE8gKbDwXNsnBqwsRAwtV
maiXIXxP3ObgkK1/u0gDmUcqz18yqyfnQ9HOmKPh5Bx1zNimfZnkX5uTuRsx
iA8zNyaFn9DRM2MxxSfMwfPg6fPHyjphcFUDN/4Mwab1Se/oLSb6Araf6tUi
zyNtWa+FdC/Obg5cLHqKDi4RxxLQZeCry+nmBtKHzN8827dyHRfGX+6fjLOh
o6xoKK88gI3hAe/e4X8EbEsDxm4bUFG/2kI1W5UFtzhF0YN2BDIPLH94XXgI
UqWnMu+uZODWMf2OajsO/rSovdbqpSD0RYFptEAH3ic9p1zTpGHp25WpyQmN
4LJzl2++3Yq4MnoxXwwVrKw+cf3EEVgnb5p+X8aESqPCzAFFAgfN65p65Gno
VZM3P1fAwmkxoZSCJAITPnfiJKNIrnwdoXd2Dht/2sse5heT3B55/qLoEBX/
uGlLft9hYfrX7oUXIghIiZtkLrQg53bUil/bnrWBndw5rkbmy3sJ2y6L6oyA
37eMmxnCxFWjYf99ZL5zT5W6McylQR63Vz5dz0a0XKVocz+BiD6lLQMVTdCJ
3KNSvrYLDy6JqT19R8P2A8tk9udRIHIuqFUytx2fUxgViyVoCO6MuI8dnVhx
y+LeQzLxCL1Y0vf2KBOPMtyjUucMwPZZccFKdTqe2Q323W1l4/JTkf3BpJ8f
VRrwm9Bh422MV/7fTgJ/3nup/2ug4Nm88R/+RDsU/lxvmFKi4diPu9eyf7RB
tYrHRnRmAK/v+k1xSd9xv/jBQEZkEDOqq3H8Kh3BonGP3pNcJy7GDPYoGoBH
tVD4cVc6clz4St9/ZyPnflTWFJXMSU7ixrtDCVyRGDX8LEDAwODCBkcbLs6n
S96I+82Fl9BBlffV/3Hy7bAjPOvncfCs5hCPiOcwdjgaXnvFO4qcjNHcCyr9
qOzaLDUi0ozWvtag1lEOjJPmelLPt+BR3Kdflr/q0O7YnTO0mIW48aS7a0zK
saKt/seqwiq4tux1ME2m4ZLxaAKz/ik2h3cdWDtQgue0JLFdexlIyT9n0qD1
EdPPHpZSFlUgy2RlU/1HLj6GKi+pSO3BsMrSuysCKHjcvFLy9lIuJFI3/dNJ
7ISVU8xp+rlGLODUvD04j4C0ddsGl/YWCF5In6Qp1UPanMmdW8HAxa57FTm/
P4Ev8u/8/q4KFH1eyuKNY0LqtUUmX3IJZjKKDN7JVmHR/kdndtBYuKi27er3
iWocO9v64ERvNbx1ny06ep6DZXtP34841QTzTWud2sZrYfKncbG34Cg2Bfd8
7zjVj2LbCXiZN+N7zYpsQQoX6ttWuR+17QXP4h8uav0UNAUpWE6GjUHtVm/O
LQ0uTM8M54x/oWI3eFhtsWQeZM7cVQ0ludt7RkZngJz3y7qfX+0fxcfqxXwO
blyUrrL/nmdIR2n8qqi50VwcEeedPkrrRop9athrKwoyF6ik6KWS/+crXdhg
2gOJLMEAnqMUvNemp8+up/q01LgjuZ5V905IzK5n5q3XROzMKLZYB57be5CL
c/afNO4TNLSvX/kq7hIBhQZm2lIOyQUrXw0dYLOxtmRjhHYuF7wW4g1FTVw4
rBGoGm1nom2OVCLSWdj+ta11nSMB9XSFT/NJznDS7J+uq+Pg+Hu5k16RXAy1
Sw2kG3KgC571/YJ0NIoWqO7cxQYj4rBoBpPAG65lejnJc63rQmmfDQgoebhu
O76VQGBhp96ciiGs95txVY9nQDZ/JkvsFgfUbT57D5C5YLVWokjfci4yMmS+
LY/mQMzy6leBMTooVf2KnEE2Trh4xZzV5uLDw9aiYT8mUuZXxm76yMH2qqNj
1S8JbD+RZzFI+p21RFfdVl4yn8vLHbprSuaqZ2Er27So2HNGd1BdgQUNI6mv
sTsJjK4o5HulOAjfNdDlRNHxMU7u4fhCMjfNd1dujGwD3Yu7rcJ9APYudTlf
djEw7WO/fkSrB/bT7BaZlyPY8jGT4hHIQtfXvrISmVbMf/i0vuhkH+ZseOwW
U05y4fX6/qZvzXB98/7teHkPnp2d6y9mR0fqpoyPGRsaoay5Pme9cisS0/ZU
7jlHxebWfeWxqzuRVDwn+nD0EN7/5JGP3sOE7osNSYUOTVgl/Pq72bpObDjW
e8DDj/TBly82vE0agJLGeM+7g3QI35vk7ueyIb8W16KXNcNb7ojzxtEuhNyY
yU/op0Grpb/s/Q8qFvNqR9Qms7Bg7oMy1ygC5lTPOfNpNIgtT9Cat46NyFv1
9+f0EnC1u+Ji/p6GHFcP+klJNnp0DX6srSPQa3q+ljhKxXXHhhPxG1goW3N8
bf1RAo5qc+d8kxtBzpE5nfVnmXB4w0PQyXk602m9raSegovB8pJ3We2YCfI7
Y0X6pFHIZ80HncOoPdkuF7qNCfpaTpQ5lQNbcd20Q1q9WG+S8+vCESp+vAxU
39zLwoWwYntrXxoMNPxtG8ZYWL6sYCUjl0BawIT/0LIhmG4/scleg4Fk1WwF
zb2kr9LdPObOG8Gmw6XmXs5MPMk8lpL7jYP0OVG5x84Ngzf4ml4VPxNhRaVS
LuUcZNYqpnOlaHCrmFMrlMuC3kiI6/UEAhk1p99t92HA7YpmzZpVHGyr9o9J
l+FCRb6t714JAxqKzrGH9nMgbG0VYfuHgJ30566pNQy0Gutz3pL5xd7wiZCg
ERfjoYXZT5wHMfXV8aDGR9L/f6/RuifDwdeTMl95zWn45eUubt7Iwt9cfYGU
ZwSinRKPBsm3Y40YZ+Gk7CA4r3fxit0gffZI2rw9O5oh4KihtdSvGyIGdV4C
M+Qcz1fW9ertwkBSjIvW52E4edryaf9hItMu3Wl2v/NPJ09Vkvuda9g47Uzu
V6VhoLuZOwCxU7KnFUmO5tdfaig8yUbANb+MeXJUrBoM2/FFggVx7w3PBq0J
LG3aIb/abwjBH3pf6LsxUHzwdJu0LwfVzLj2q0kseNqYtgQeJPA8KvErRYP0
jY7Xqcv4CZwo/NlZ+JKLwYa2vDkrONhhWvEnQ4qLuuaDjnxk3r2YNmH305Tk
BePllwbeNCHvfHP97elOdJyq+BD8lIa1U8sczml0IO53p1VB1yBCNT7VfvvK
wM2udU+1yPXs7RA9NLueF5xFmbPryfN+tE5v5QCca6Z2i+nToUO7pB7ZTebF
ucuWBiwbwfXgOCs1LybJU9YqsRMclGau4mk41oSxhL/KkVs60edM8Rw5R0OV
SLEe9xAFnTtPtiUOtOHM+Z43lGEq1lk/UN1T24sja3Iz3EgedNrW+biU7A/7
rsUhX7o6QdvCa3uLbxjdg9rXZe8z8eHaGZvz5HMdU+c1riSf+6YplHGXfG7f
M6RoV9Dw8X2+srcyG30HDousaybw/Qk//yqy7krmil2eE9mO4Z40d4uzDbDe
5vwj3IgAfdXUsFZ9KwZXF+/dllgPnqKbofM3syGYFhKotrgOL6eF5mYdrMEF
X4dq8QQWNu4SPKdgX4W/D5VzfQOqgXQZC38lJgoWqDpeFC3G3utB75KuVKLt
3MLiwJd09J8Kehfn/x5JvEWiFpQy7Jv3e2uEMAOVMiENXbQcaC4wf5V5sxyf
9ujq9JvREFuTdcO6PBHbVJcIKq8pwZrho4wJIQb2v91oNz6Yg7TerG1PbpQj
xiP+XvQIFeZOfUu7AqMh1+teHhv+BfuyI969lGRCw6+P1l1chN1+bwTPn6nE
NgX5c6PFdDzISB49sSYb/7o7UwYmylArznNzUJgN6e8yK/u+18BFlkeoXaIG
sZ6P20xIvm64Pb3wu1sJyk07ZNKEq8C/Z6uR/QYCPy3i33z52grdjh/qqa/r
cdhWni9ggOSrFZuVl3dU44KY5tHHrdXwt6m5H+M8hqm6/FYRXRq8kr02nF/R
jffX/PaqbR6FjtfEl+2rB+F49PgCu2stSF0VnmhvzoXCemfZ04Fd2KGh8W4H
tREXjJklg0Uc9Ku+Zc08acbnH6bnf9yqwzGFG1PbPzMgXchS2ZXzCabiWa9S
aytgdaO9eziCDVUhvSPn79cj72OVUlduDTZum/K62ErDv8d6K4v9MlD1aknB
4U2lkPkksV9nPgtZ+Ta6FvzlCEqTk497V4V5y6ejloxScSXn84w7NQZPQv4F
/3j4BROn/rYfmGRA2JCITC34DPFk3YBLxpWYPiAdZRnFgFpMyHMzhQK83rTo
TrtfBZanKNzYOkpHpu1kvFTOB4QSleVx1uW4nrnowfc1TCS+7bhYeaAY/GZO
Zzfdq4Ssn7oVx4PklrDj+lctuhHrclnqrRIFz/Pe5qS1ceGk9eTPsdBeNGX9
dZqZpkD/15sHvSTPMJdsefDYvhf77trwEcMULHhX/3HlDi7KgspTHT924ZDX
ioDQORTU3NvRtMSWwOaR5JBNa9rgoX2HK19X/9/7otvJHdNCLBTbpYwNX/7v
PRLnOd1Z+gAHc49dzXf88t97pDaZmsEiMzZUetJ8SDTCzq1vlKVzOXBXq941
P6gZ71Zp/zsTWAcr7+P1X2s5yKjIf/ajqxmTy/yqvmTUYc/G4dzYRiY+Z1P5
b7M50De9oOFwhYDqvpSttlc74fRr+PbG+iF07nthUEnOw8ir8ZOn+JpxwPHD
DovGLizI14uS7KDhNP/UTPWJdtSu7+v6vGsQ5jt5dcrTGeATjaG5zQyhy9Ql
P56sFw9Z3cPbH3FgGKtzbT5lAGYmY+6vyNz4KGlC336cjYfVr8JzOMM4KV2Z
/pTkBv1bzna7yXVtThwVmVhBR/QffUnNQ2xU/ZO+uWyUwMxJ4SqBOXTsunIi
rsGSDbWN2dYMKoEQsV6dT2VUEOFmV/+EsOC/6VHJhRACtL0bZI0Dh/F396PX
9wWZuPS80d66ggNasq2x0akWbD9ed2uRF8mlMq9UdULpMLa5waMSzoABwXfq
MsmLfJsc+++LknNArmnzbjMWTAdWnyhUJTCPYb5Ffw+Bkw7Ljm6ZYSF1//iK
BJJL3u1uy95J5j7tEtEJXGnGfZ7Ipeo/uhFxN+lED7mfILdz8UvLhvEnf8Gj
cyZMXDh8ubGgjwOlpX2VAgdIvcK8941t/4jvyx9YvheqgKVGvsmkOB07ianb
x0ZfIYHDVyjzuRR/Tredn6LSMDnn6pWlMc/xdHn595Zjpdj/FYeKl3Hwq1hl
8egeCs6a76XsPVMLllpeiC3JTwdb6LabT1TBcMjKvuhiNSocQzZI1pNcazRv
W6F+IShvebK/0SsgcOdB5NIPdCQJ/z2tVP0eFZdTd4wPlSHjw4IhuZN0HFrE
2cQxfgcrMfn3ZXvLUCx2++Nsv2iHG4k6kf2yX7TGd7Zf3Kp7+V8f6AVH5YtW
/EUqBCOUWky5LFjIS0QseNgM/WU9bxWUe9DPDYzLJ/Prcq2rd05k9yBaY7tJ
9CIq5PM/xH57Tebvd3HiTK9GPKnSRdHBVnju0/S7cYWKDZ9lo5xCqDC7J8G6
u5eFRzU3flafItDvlvH1UhAN/cp/nOeNs+B159+70HwCagzDZ64ONCTyVQg9
GWRhB68z3663JOdvFuijvKWiDre67PxYoD+qINQDCXQck6ruHqFj7rn0qcYu
NkJNWqYZq7j4sWr5qTM5DFyxMikq3cXB/QmD+PvTBD4ximRzmBSYPrGfkVbv
gMcVZYN3pB8beD2M953PhNL2x1nvL3DwTi2Lfz3Jq1UznrY0sg/qtjNjU5dx
MfFT5JP4PQ6gV+9xpZ1A3FWvF53So9hTlX5OroyNzLp/O3T1mhGvSV+5fG03
XHZu9Y8co2HlhQmZy1+78fRWKZM3ZAQNQW+Pc5xYJAfoqhvUjIKuv3+x2NVh
BC2ev7XiYTvmi71ezSdHQ0r51AutCw9Q4Ms7ePjnF5jYhcwTOEzH6Z/n+dua
36JhqXOtP8qw/8gGz9NhTDxddLhRQaME8i1zGOvnVYHTGcNpXspGRsNH4R2M
GlBrJYylltWg3VJ6SZMfF/UeigHBJ7vBjTwT6r+KgjcVit4JtD7IShnlPLhL
g9rAwrH+K2w4/P2hg1Xt6FdUyjFdOUhuPznwHunvGT3BP0cfNCHZlOpyoaoT
Ek88/zjH0UDVc1/zKXYQ81Qi/th30hF6p+yCJsm5JfsMP6nnU9Czw+ioU0E7
VHU3d0lI0sB72cqiW6ETsmHc157XhqA2x077rS0Tv5kPm2n3yBxd8OPriYQh
uM95QO1za4Plwn3DOmnk+uw1spos0nC0WdxuMVGCc2KBK5uiSZ84uyZqODoL
N/1kJgUeleHtKfmPB3czsdrUZCZg+RdsuB3yWKm0Ep153QeuSHWjOnTBKyEW
mRu2EPmxpN9/FZu7QD6pGdy9g0G1ZD7LDLhrI7KK9LXedyf9FjbChKn0+OlA
C56/Yt1470ZF281VFQuLGjGZNsXLk9eK9WrMGtUEKrTEfvNEx1NxRr+mVteN
hY/SNFcpX7L+eTYv/BFNQ8XtTaefzGXDuVLBcNcXAg81+jQPPKdCRu6j6H0v
Fm5H9S6qPUfg7q+47e9P0sDzcQ2Rw2IhpFfCvyebQIH9M3v+5zRQVKmrR0l+
OSF6RmKiikD4bsGnN26SeW5E4HE76X/R367u5BQRYO/psLV8T/LqimEzhxaS
V5f4PHqtTsDmkb9ofDsN4RfFC3pWs1FqdqPPs4PAsQ1zODKkn5t1lp7vIv1c
jjj2iSD9XHb4wuDU6xEoZ7PSp8l5JdLtZzdD5nrFfQV1Ua0UjPt4SyX+aUfo
o6iHWitpaN2skruK04T1iqdW7Ivswt6Vde+cSE4NaWu4pXS4FfICwXwry/pw
sbVX26ifjuyVrrqZ7Z0oV/W86rJgGEvyxud+i2Vi1anDH4eimiGvc0godkkP
zI7p/wtRpsNAp8nxxJo+jJcn2b0UpSFp4vdjCZC5c9GummPyQzifMq04R4cB
053BMSFkrvphOrBAmOiDognvZ4UHNCTHShntv8bGFklZnbtkrv314ULZVcXn
OFjDFPi3txTGD2z5XS/Tsfn0lxVYkYX98xuObQ4vw8VxPUrPFA2HXqcHRK9/
CSueBJ3CqFL0yIadi3RiQPmXSuqnRx8xMmX2wVixAoLqEnKnzzHxIrdjsR7x
Ba5Dsq13flYitl8oyZycL1YxG6/k2H7EdJtui5hwBV4ufjyRUccFfcvKp5I6
vahifXllUUPBZP2j1GOPh5B7iZHBDGPAoch3j18oB3GH5gaeOD2M6Fd1T5aR
frbN3q0psoQDp9TqBptPpN/f9WS4F7djnZiG/04yl7YO1siXBtDgd+XXH+8D
T1CaRTj3J5Rgi+jeRzGFLNS3SmxbL1kNPi+fVo9n1Qg7Tz1UGshC+toFNJWU
SmSmaDcd2FGNgvvCWxkLSb46m3bBPqATbu4XQmlujeg5dWSRTzWBmP2mS2oO
deBONn+qRG8Dgt56DGbuHMDOmuyn2EiHmuvBZrkhNoy1azMel4ygl2viJdXH
xOivpNybqwksNBvyWvl4BFrdvAs6K5mQ8Jw7j1Ai8C2097BewjAm3pzTC1dg
4m9HgVQphYMLpYZyhjY0iHw09JxuZyGiN8Eg+CUB47G98uFnaQicEs5d942F
wunrDol5BKhXtaJiP9PAbri/JUGOjbPHrVPrGwkM1PopHSTrUd4zIXFXOxvR
Odsb1DS5YK0Qr1U0HILiIcVbviD5d3VMxUdHDvz7baMZdwbR9O6bl1YHHazO
37n3NUnf2xjUedqHCkXpsqRlNiwILx5u4Hcj+926aVSJrJ/PcnvK7LayMbBU
Y/j5CIHEsyerDqYM43LxOFGrzMTGwcBfrs1kvluWRJz2HoKS7IX0VmfyuUvN
7Ng+HMyJLpp4lEBBvutkpZtvO1QW3bn1dAENV8KjGo6T9fA34Jv+bD1Mffod
P1sP/z+vegwampcaMfAcSt4+p/rw1VafIn5lDEtcddv2lNIw0Wp5Z0NvN7KP
Gd4aiByFQahUncapIbh418doq7YhR7UjNN5gFJ+2VbiGjwyQXOP/ocGwBeEN
6a4VYqM4kGBZtPtDP05c/5K/36cZPSKHP4WS+/Y1MlAQj2+DXN7CIlOeBlje
dUqoiOdC1E18t4d4DwZ0JKtT7SkoodFv3HnARZTtuhwnwR4I+Rgt1iG5yclz
kUJm6TB09WMLjEhOeyhd05dIclqIcXVQQOYIfh+gKWynMPHv1fdoVTUCG3+t
vfmLoIDv5OO78nod8Jq8oSmnT0PEixOvXBsouJnzy1iM0w6NRhPKMyUaztTX
rY+wb8JNf8rBSc1ObFj1efqMDw233XJ0v1VSEJexXKavpx2rHN9FTpBzOktw
h0e5HgH70N581xIuFHVZlCF+DrTlrY6VZXPw8qzgQ8eLXGzm+8WR2shB50Xr
mNP/uKjmyfkTk0f295V3+6ONmP87l/0lrJ2LF7NwwbShdF7IIL7tnGMuuoAL
kYpzh+b6dEJ/UY1Pm1Mj1jamXl2hyMXRuvqjRV87YWI2qabyuBFbSyfa9fdx
cNUn3XzN4iYsevNINqm6FlJmedPNRWz8emS6TK6iAeemrKZLZ2pwf1fgkhMx
BF77Fry/crgdOz5sY8Q4NuBGHn3zcSkuDv2ws19a3YnSzVT+6luNOCvv/axN
hwWNlq0H7s+vwFZN8wEZbhVsjOU3/eMh+Wyg6dG972Vw+63B+/dlFVJWxH0z
fMHG6EGhnRdtGqDZLLtxfLgGfme97u0nOU8rQyxjfm81vn5j+dS2VUOOttaB
Quq3L/vHbWUDCtR7EwKKnWvhUju5UbOGDg/RZUtCq9nIieC/VqzMxasuac4b
Jxp+BBDTG2ksTJr6Bz/OIrC39e+QS/wwrv9MlZpH+sPmyaaboaQ/7Jr5cKjG
dAgNDZef8m9i4Dhjw+6rxzg47by55bwrmc9F7j1ZyGDBMMKq6fJ7AimBp4Su
atBhpb7yo5ILG2mxd3uFvxNI35btOMOkgy/jEke0jw3ePUXjEau5qLR647Zk
LR2pH60qdU6x0XwobURynMD50bNhdnQqNu9QPb79PguKK+++V71B4Pe4XXWb
wwh20eK/tSYwkXGm/jx7MYHT/z5XoI6KuOx7HZ+vsmDTXeM+EEb6Rsrqwcwd
w+hJPiI0+97qtO2a6+fzONgW9fzLZwUyp08Va12UYqHk0uD9zzYE/mTniTSr
UqF2ebNyjgwLsRsURRx2EJAwfIG5vymYrtEfUN/eAeZkw8xpExpM8zp7L2T1
wG1EesqAj4p1Bus365Oc32l25+SWpG5s2K0SdNdiBIKMjSn8m0i9UxM85ZT7
cOQ2m/1ZgAauyy7jcmM2Lvd2JGfKMOHX/rjcLoID/lHqMaVm4n917ub44fqr
WgKZ7Tf59LWo6Hx+sjv6wih2PA77vFFjCOJR4oXmza2Q/ZwtsegmqaNyLs+d
J/Vo2b2lJie/BiGWJlYWkRxsdXcerM5sgsyyrr5m8Tok7JirFLKIjSeh8zjZ
pTVoPLG/64VgDZa5iU6NlJN1u22rn/hWMl/peu26mlWNjzaiCXYUAtsboyNW
XuhAos+Ssy6cBjxsnNTVWM/FVygo/HHvguGCzj0b+hqh0H65bMqVg4qtYrY1
Bk3oOHPQYXdfLYrishcuv8LBicCMBdl3mvDcc/8juUV12HVTVFzwOIHprzEu
NxPbQEwv0fGe0wD9vpH5qsuZIBh/RvTai9AxGS0rcK4S6x7yFo0WMnGs0FVe
OqAU4/4Oz+/uroJDgdPStdfIulQLjVpNr0TA08tiX49UQ7tak7t7knxuvcyI
+esWpD7J+di6tB4KegITPWT+0RIQt5Uj817ow4/JgSXkOg2jwgNpBH5OeYWS
Z4ShoLpEV+lGeB5zDNvgRMclt6zF10gegl5XeOk8LnZzI76tYg1hL4/e0ktv
GdAIebgQDziIORI8psFHzk299KnqlyyMS7VMU+8RZH1rtM+NHoLEjQXWQ+cY
uGFxOe1rEAfXh3/8LFnYhMx51yOtz3QgrsbtuNdmGvzDL2XwGJE5rPZ1XG0N
Cwm09lrXNDKnr3KcMX9MQ+HCkZh/gmz0X/627VIFgaa2vTyyA2T/WrFWLX9B
9m+a3/3FZC7rmzlaIdM1BAeZR2rW6Qysvm0bq3KXA/eQV8OH9lJRIS8mvcmY
BWch/lsKh8k6HJ6MqWyhIEdsvULZRDuUQztXF6jSsNXLw9ToTz8mb2o0B6nS
cXHLMtb6FjaCHhvy/TMYQPeDxXISxnR41oVHCZB9P02EVWuZD+PeYcWbBQwG
alcLV/S95+CuQd2P97kjaOE2y6i3M8H2P3lbTJPA6pm/MX2kD+h6Bi1NI33g
YU7htd2kD/R439rq93UIfxzWK6z4wMC/18nRt+M5sIwVuHDi7jBEpCYS7pL9
FHHzb71lAwfiatzVo/VDWF01kqrziAEJ6remB1EcTGb4syRf9UHXJyDZ0J0G
K49/VzpPs9Ga2fInWngEUuMnd732YOLmZHaG/S8O/hoZHvYiuWLcc5I7yxWT
BlP+s1zRVie0afjAMKq0PVIW/2bARdKAsuATB5Fzk/a1k3PpYxWrOruWjsPU
ny7dKv+HK0Ia/r+recv/uVKhcX70fq4DBeGv7flKe9tw9e94qdwwFU9nGlzd
bgzD9HDwxEUJJpIzi/5+ruXA9hPSKuLJc9TYO49kXGjdexHqEExyVP7t9EJ5
8sqw+NbrS8HrVNH+fyG1/72Xu7Ky2LmQjk/cRtN1/r0Yagkk6Kpj6FV/HS6p
RAU17ztv1MdOHHOnLjUTGMPpV06vbz4bgfrztl+WEp3wM+a+nT/BxYvQG6uu
v+xDv8XvxXUlTfjVE9FUcIQLJ8ztoPF2Q+TRBwWuKAWqCcdXN+kQ4N2lZbHk
RStexJisVr1RD5stxPQlklvlAv7qceNbURasPlR2uR6CD7PFd2Qw0dP5qnb/
TAkK/BN8C/WrkGXKelAZycTCl/2WCgdKMLrzpr/jkios8FJy9Q0h/T10mNfj
cT4+Ld9798yBCtg9TJvfTOrC65KuffRuPqzqPPi97SvAv9DXRewumZ/ObeAc
fZoFo89/7Y1SyzAmmjYY95LMSUskU++cew9tm4auQEoZhtTnPfZYQscZh+Ip
HodXWJa4x2V3ZinU/j3850qnIVLwlb/d8+dY6nXnsqdLKZivqz8OX6BhXVV6
xsaoJ3jQL3znyeMSKJatExd/Teb+g5f31danQSPtOzd5sgRDLP11XRE09IaZ
9SafToVGh+38mI8lGNmQzkreTwPfZ213Z9kU1IzpGr05UoJLDfRPAyJMJNa+
FWTfLsLShV7eZccrEfUt9siIFxdTa3bVCth1I6xl8vE/VQqW2cpKHuAfxbRV
3J9V+/sxd6ikadXaZpiEeoSlDnPw8OqFZwc3tKBgrsY53Z464Kzwb51gOtYG
ubTTH7IRv17X/YcgF1tb8zurv5M5l1q5x3qEzLnfnV+k6XBx2uZ1SWUSF10L
/qyXUe7BhhfX3CYPkD6qrNrrpExgzYBfQ79HK16v9Tm33bMeSUXjimY/R2Fy
OIr/LFkvWQt4whwW/Pe9zQ03Ogv2yXEh7S9YezCYirLeN6Z7ro9ipiKjOesq
F3k9yU+T/tJx9M4GN/PkMcQJ3Sh9Ik9+zkqVLX8uk/nBS9N/1reb+8oNZn17
9dWj52d9+25Web06HxdXoyPUXYVHsb4yYVMeySm8N08Skps5cBh2bVAy5+IK
Vey2uC/Zp/Vj29uEmJj0W2wyEsbBOi81Qysy77NL81SWdzHxKeT+loIxDgzq
8icNQkif5L1Y1XmJDYFz3uZfWwlEewq6dVVx4L0pMXl8IxOF7U92KiRz0Mh9
+/3SFwJPlLIlirWpCKrfLserxMJnevrSsF1kDkws3E1hUHHC+bw24ljI1jF9
8Ij0vdO3Z5y+eo6A+XvpTbtnJC/8W1jxXJTkLpk5ZyI3jkA5Ojep/AYTIlU9
DcPzCey3iAx7Rp73kV0XWhypNHLuO/iOvmXjeToELYUHoGEhuUtuNR33FG9m
LO1g48bFTKdhqX6YynRgex4NbkuP7KI+YGOd+KUnn4s7sID6kB+bhrDcVSUw
WIOJX8Y5vgL/OhBu+4U15DGEKJrxCf0NTPy0pTVfjmzHQcVKmsfJQXDqVEvf
vGfgbld/d/38Zlj26ojLVHchaQlXL76NhvM+RqcqJ5tgt9FMR+5NF066Whzb
3kjOu55HRY/cmtD//M0m+q5OyHGCPZ8Gkuv6/S7qr0QbViVbO12r6cebA1Ot
lSoMdPy1Fps2bULg9dtJZWMdCMou3NNN8q7xlmFn1upG6GZaHVRZ0oqD6eaR
f8icWRJoynM5gA5H9X2C1vfZeBOrGa4iwEW7gK/1gp80OM9clYjcwEbWTIlA
+SCBrxL+6oee0pDvneE1voSNw+tacwMrCWTceetkHUDD1J7pu0k/WAjWmKlu
+Eie763vT2fn1JWiiEOzc6pkYHPm7JwKGS2Q4NOl4wk14R3zBBu7vtfv9/tJ
QMn8WstDURqGsyL3Cr5nwedAuUb4QwJblJWrou4xcI9P/zgVJB84PhkcJvtR
ztD+ncknsm+UokefFbMRIrxtwo7sA7f701GhdTRkuouWn1Fjo+NDhJMRWY+v
X4jrZDUMoqX6OJmn6WBT9SZizDiwGl1/4YwMDQ25IQYv8lhgOJgv35tI4NnK
yVVOj4fwu1aGhxVGzlnXJSGz70/Ejsy0aF4cxo01rkZnlzBRHpeVaFzJQXSB
nKHH8X7sFF51+PMoDfTuw8fu57Dhd06p7/FZMq/acSMv9I2gSOtUB/0eC7qN
Jg8dyT6VMwtr5yP7dM98mwp1sk831F50kifnF+/Zp5sVz1Awd+mUliY5v0pe
nk44a8WBcHYnvzWLggPGZo2JebXYHtC7/VUiE/c3vv/dW1iC4zZBIiaqVUhz
siid9aWWvtfms750KV37+KwvFVhZupkd5eLMnlOjFQLdWGQX+SJ+GQXLv1+7
ty69FTpmjZaVGv0YeP/9gMEkHeqWA8vOqDRjx0jWhXei3Ti6g8vIZNDwYk3m
caFDTXgy95fkXKNOSDaPZyT40SAme+kFVYGC1V3bPf33tEGg6sMPsS9Ukgv2
ZuxrbILBSu7eT9u6sGxfsklQDg2HT/RbytEpyHVuS+BR6kDVlYO+Bjo08NyU
Pff1OAU8VgfX3/nTBp6dVe+Ws6h40WAbsIr0lYjX0umca1z82XBl6LkRB6Ub
dffVnh6D+KGAeCrpyzeC/ctbx6g4c4BWkHV4FB12947o3SPng7XK0tBDDIh/
H7ItsRtD1dsT034cKqRPCZjkFXf9z4c7z8p+PrqXCc0SyrpDcQP/u/8mpKz5
3QATM2FDzkF2g5jW7XtePkygmNdCcQ2lA1Ij5pxjYo1kva1ft3MRC6rqDl/O
KZSDsW53yrLcKkS5i1Ry9NigPbr16kpWLZYZlx4xtqhBcHyG3Mg1kot7fWRX
6rZjefX64FNWDQj8PnX6Ci+BrX+tn77taUFI+c7HQar1+Hc9ufJkNAdExqh3
eQ3JH6LNlgHKddgysHV1SvkgmO2Bqccm6PBzL2x6a8LBRJKTRyvJbyuXy0ou
c2EgdvHSm/xnOEhbEXdllMLA62V/7qkd5eBswboCkR8EJM2crn370Y+T5kof
GpTp0E+JOXi8mY1LCTL5Vxb1wq5src1uCyoOhc3/G9HAQvdia+HC7kYkDf/4
/ayzFU35z84Ip1JhNqAi5BtGgbDFgXVL17VD6emy4g2/Sc4Wudb1Sp6C62Zn
T8ftasO9Lz7lTsVU+OxxNt4n3gTaVMqi57EdaNlzWKHMhuSJqHSvoicUnOGj
/tS+0o6T/t+u5/CTecDg0Q3/BAasjI6fl9rEgWaz6ILd/FzwW2xLM9nKxDPt
capvCgeZZ9q2pRYRpA+pKj//x0CLQWUycY7kVOPJkKWkv/FH5XXFCXOxceST
3cTiURy5eajW0pbk9h8cMX/SF4/wflXVFRqF1fJDvkaH2dDVSLjfZEhgvuXf
3gdlXFT/NrCVW8TB01Udb7pExhDcuaTYzo4LyepD3rXF//2uLfen07U3fQRq
05R1qGb//Z4o4QRrHo8kF5bXDpirnKdC78q/OAVf8v/W5y562NKGmfdiz6xk
GrCuZmje9Oz3ini03csvfUHKYq35Gd2VEJJ85LD72ChGwowXD9/lYlHW6+bN
exjwf7S/ZqSawAv72LrZ3+m/yh8bT6xm4/6Aiv5ffRaaTmgL6isSKLLoimrb
R159PbdKOrOg2XY596MxAeGxf0brNhO4PUfNgfGRhfpnIwGMk6SOASO8gbIE
hPI3XFJaw0DT2cUw5uNAla+Ex92Ii9WFfDFxo3TYL3iKx4NsaM5rfrRTmwtH
l37TxYXDMH98Yh+vIRMpO7M1w3o4yN/ZJ6JoOgQFzV81jzYyEL0siGZ7jAMn
B4FrLYldUF5ap3UlZhiaL0cKWgaZuDK5I+TAsg4copu+Y9QMQvfV93M9TAbC
d0wH9RVT0KBq8XR1bTvm+XdvIZbTcGny76nHJA/aXvVf8tixDTnvp35Ul1IR
Vntt0xTpV9mOu0+8Jf3K2o93rhLpV6fGXY6F6zHwYGNnWCI/B/I64TVhhlwU
XH1j3+lLR5WN6vS7O2y4qIrO7F9EctNZvXtFpTR8oJy0GlFkw4G5Ns2niYB/
vGabVA8N0RvM5+TqsFElnxLS00nA40Vpxf79FChxjTc2tbbh5Y+8fN1BKizM
lVz89w7Dhi9k0mycAVVe84uP8jnY7dQglE7mskZ7+w/5ZC47rvny4GEylzXc
CEsRfU3FHLWnYj99WOAR280/eZ7Am13e0ptM+8kcvjjQm0JDE1O/YUk6G2I3
XKiRCzohatDabu43hN6Yj6nGFkxUZpTbec0hOdhrTGmkpwdF+lS3pQfo0Ljv
HngttQnXFnTp+g91Iry08Z9PEg3dvm+ah44MIpLvQb5KDh0WvDZ9Iss5uGOz
T+jY6zbMa7nXtitxAEeCswVmjpDzW2hm3iLJJlwOc4949qADpQnb5n7aTsOv
gT6vw5oU2Lu7jVefasMmEeGISxVUOEr/vilXRsGOaznPepvbEcxu/38oe/Nw
rr7obRgpmaUSmRpIEyKlTHdKMpQGpUIqRTKEUCTSQEhzhkQaSGapNFIJIfM8
j595IkMpxXN6n8/v67p6Lu/zvv/u6zgfZ++117rvtde6d2+JPBnrr/f3v9Tp
wDvW8l+xxLoGjGyudNnEwJ3KPcqZZ1uhZ3Y/L1utD5HBEkPX1tLxmqba0WFO
wkq1hBhdLTqkoreXy1uzEGdrG7cnrh/qS9ZefqBOgbvhpZJA5zbcFv4Vu4iI
E0FPrOa9/d0K54F2q4M7qpG9r6j22mICn55OaJc+Xo9tlkuNT7lUoE58/Pg8
OxpCfbTNrx74hPlzn/aW1n7Bu4l3ac2qVKT9QdvHllcImlD0HfxYhLnb3NNl
11HgK+e8FcuyUDigXmI89hlMvjnTcJ6Mxqp9Cx1aHyHnm5JTVkoBeP10f70W
JYM/mDc0TSUKOV/dVh2v//S//UY313/w3ODy6k+Q/9OQGVNFxXmxqEoz8zzU
euQI3GAWQ/9iVsrqcjY2nHz6mke1HU/zpAIiv1RDqOzxlTeu/ZhDjjRM0mTj
fROtJXR40i+FJCV0/XFjovTN4t89Db046ZV892BUG1xu+UT7Dfdh18INnR6P
6Ei8+Lqf7NmKhZnJrxVU+lCeOLfFTZOOOHeb7+LL6vGpYvHsGf4dSHGM9NtS
RsHGWNljSU9rQQ6Iix4yaQOv+KOnyQQuLHJeserzDzKUWjMS6cS6SrKtaod7
WPjdGKYWsZgCKc63U7kHCZ7xw1e3rZ+FUt0s5xn+/bDe8lHgpCobg3me2TPr
Sdh4qcxh1UkaTlY0HSl/xUTztRCp7+kslGRIdvlHknFwYIffxekMqPs+ff+p
gIW0M8tU1Aea4Ma/VPja0R7cff/6ZqoeDevm3TOU3F6PoBVbSQ7ZHdjV4Tna
0EzBAcUvy/mYNUjUjqgdDGuBhE3UYbNiMipupu8Oa6jGkaKoLbSxRvjE2a96
r0JG1pVutdLNTDxd0/lWzJCN7ocv4q2J+Hs64+IPZwU6woZpyY5zWfjZ4Gs8
x55F8AQPU8+f1TAQCJ95ZUcTegI2vN+gR4awMUnV/X0VNn3U+TDwoh5LD4TT
nGJJGA/cmiO4uxpid42VUsoI/3az1+F9BwlqM0U8o4l49okseXN3DhvDsrnh
NyQnzxGuDi9WXn2fiHMyAyc6BXsR6Kt7nT7BRNmBFdq5xXXY0T9Cg1wFvo2K
vjhwl4aad0tZBmkFiPp+bHPtwhLsWCscXbWbhqHaRhOLZZ/wMf6NgnPxF8y7
9ete0gcauhdlLSL3MPE8QPSZCcHj9o0t4csj/H4xa1xuZgwTY08raAeLWRhM
l3NIWdMNP2nz4p/3KNCLUO77LUrEBaey9Mtrm3EyWMNyMLIHZSaaXvf20tDK
p2UWt7Edi5b2mTq5kSBZrXDiGGmyHyFvtqfz9uVUKM2pjpfZ2oEGyS/upnc5
kN99zyQitQdnTkiTP5wh8OkPiZLBxRyUnA1Bl14XRBwMFQ6U1WJVRe7LmWYN
oPJ376iW6ELwu5LxwXVUiDzdQymKoqEqc71V5lcmVLxdForFs0D63m4RP07E
+yX0JTb9HQh8c+qeVX8Nfg/LJgbOZaO64h5zw6tmBFOzXGWCq/DE04vPay0L
jtnnDi39UI91yV+sPSMrEPjgdJvAnlp0KfSltF1shWupIrOLj4I/GwrIO3Vr
sbvXVNhwSytu8LiXqxE8LeVg7JsbC+ugc5OTw0vgMomffVcPOFCgeq/3txuB
Cx8pSdWr6LfAIOD8jfTnkzjkBednx9+8+o+LRrZ/8+oX1e553RXpx5szzsl3
97Ax/dx+Kx6Ch8a8/HXhoRwNTwS/Jm0NY8J/xY85y2pZ0F00cIX+goZYydAE
8XYmFL4dDBq6TvB042fLzUs6sE/v8Kdp58io+yw/kujHQKJJIVnncwt+824S
80/vxfjj8wOh/TQwPsjWfCDsXWqFYTW7jYivEhOD3t8ZmJd5fz7jKxujTcPn
15axUb5ZJ72e4P33o+OfF7znIEtMl/3wJBtfZJ8JeV+iwNBYISG6kPgeJ+2P
82dx8HCz213GVwZGN0+knU9l49DKx/62jWzsbXjHXzBEgwTf1V7yUw6WPXIf
avVj49xLP8+YZ5N5GIukNQtvzCRM/3yqZAjPJP7f2Vo7/uU2BVp0C4lLSu2T
/S+l36PEL1Fxt+bGaavff/2E3obatRyMR/056EvugnLlgry56+sgYkMzdt7P
xjWJGZvSWC14bVJqwS9WjZZYb9emGBY6O/JijpxrRF9pxr15HpWoNWeudmrp
w7a3jAPXmTQsOTCS+WUNC6djBRwf6RN+6jNP1e1NVJQfDqKWEnjpyA7+4IB5
nTh93GfgPsGv7kediP0Zzfjv/6xuV4ITlQn3o3vXz9vWh6utsZoxHv3Y972T
X5/gTSkXPe3ymJP+/5yjh8sYiYnDxduyXpr1YZNZhYGNEwmley/s2GVMB3mF
4dJlR1i4wnC5foz47sxEZefYx8S677cWjr3KgMKEZkmdaAuenjXqlFPthddc
sQ/iqTSYs0YzT+zm4PdWJudmDBsqDw3m3vCk4vpYgG+3ERsv7SJMdo6xwdju
Nv19Kx25h0/HqRJxiLPjncNpKwKnf5g2V4f43qI19WI+EWx4scTLTXvYqAg+
oiu6jo57CS5fux6xodfRPLaohY3XjsJP5k+nY5uWUjFVgYPlyeuqZqazUTxn
kbg2kwoNUab1SDsb5vsGOqcReL5RxU5D+jwNHwUSc4aae3GGFqP3zoQGfe+t
9w/81aOqDQ4429uDW8KxpQbpVJROrziqGDV5bm5XXnp84CcFRgk8VHn2pJ2s
3cWxqzNmIIUcsW/uix4o+25rGVjBRobJy7v2/Bxoz8jY4DSbAS93RNzfxIaZ
/ON9xcQ8zDo9lhLdMenf+GTOzzNfQUWggkSNgEUH+A189/OeZ6PVvVJ5xsNW
3O5vPcerU/3f82XeMS0zLtMRpFF7vehHN2KWMHcLuHGwIXybfzupG937Vw3K
nK6fjAs7R3kst7PgUOtqrvC8DxOBelYBB/rh42x4iylFRttLdYPKny1g3Rbs
dijhoGXPxmjHE2yEx9hp8DpP7qOKeTndkgk0uF54vl5wTje2fN7x4AIRhzZV
xzl51bHxeG79tps9k/Go+Ld0+C02A7Y5++3L907WzfIW2B4qnGCg0CIoNOX4
1Lptq//RGWNwdcYsFAUMLK9wIFnsSb93iY1vcwW8Kocp2JZ9e9bcCA544y5Y
3HTvgetKhWMmqg3/vd/kl89TqyIWfDodkn4vIcGO3nbAiPj/5VRg5XG+DVun
JeTleUzO8/nMJ+3dTDoe6BaqlFkTcSakJ9innoVjjYoDv641Yfibo/3t4cr/
nmeUrqMdD6HCqlB09QhPJzhUXzNBNRbSqew/9TH1aFJctuPDhQpkGnoPpwf2
48sV89QlaWRw5r9bfe59K97KKhp+KmbiU2xxv2VBLY5mLc3QjS8H8063Sa0O
4ecXMtNmnSWh7IryZhe1FrReiguJesPEeKWOw76QWuzlLFrx81w5TsyRWzmu
2Q/RpetHZfaTIJp2uyqApwWHD1y7a0zEg+GgvmzrETa+k6/WnHpJ4Ghz7WWK
dUxIflBr6bxKzDeP4S6qFhOUKfTHHOXWGpleJSFNZ35n4QE69siLuveeYOFX
U65zZSsVp1WeeIY4EPsqY07SFw4LRkd8Hu1xY8BQeWaBCxGnyv1/Rp+qZiJk
1cIrUQSOm1FbP1Oc2C+H8/cctG5kwO/qAuaWu4Sfl4wWeEDs4wZND3XafDoe
ilzWG5DmIPrlnC1amWz0nzB8XzxKhc2xs/v36HGg/LnWcs9DNp5sIpvveUol
ePUf29eFNPhd6f31hNjnrjfm8c8JI3jwW+1nR1fR0FFZtlroDhO5V5d73CR4
9Svx2qRt9RQcOlJsMlDFQLbGEaVRFTYCeyWD83Oq8NWwUS44pR6mDtOXJEaT
4DuU7zfwuwY+9vUNa1+0oGl0sXMYwc/kzw4uUTjShLir+2Qv8BI4x58hljiD
hqtcv5rF9av1XL/6Wm7fqs0xvVhgXklOUaThhjJ1sL6KiZ+Csltsn5KRaiOf
dm4WAw0Z1xo+lLBQXLvr1aEMKhRGLYcbtjLx0tVKMJSPjdxUDdHlx8lIPGv7
5SCdjl0GmX1ZL1hT5oGn6sOacYNkqDWzC3GO+ab6KyiwWN2VeL+BgXMFV1Nb
GS3IznxrvK2kF74yAaUvx2mYEDnf8NumBhJnNv6oW9eM3Ls8Z254E3zObt2m
S+LV8Nza7ae8rAGLz+W8vpNLAo0st26aeA1Y8kb8Ry424dBFiQV3TMhI4+If
vX/wz8F06U+57c0Q8HOaeCDUC/6NO65siKZhleYMO9D6sDuAGjo2TENqvldh
gM7UdV/jh+5lZwd3Ywfr+Z3SSgqWft9fdlRlar0spSdxc3lWNaLTrvtQ17Ju
sNlPz0y/ScXPX0oTXvNqsTVv7M/LwRZca74wkdVFfG+pfueL99X4Ostt1eFP
jXgZ/ZJ1RYb8Xx6M8k8ebOf8iJacW8T+vz/tc/40Bk5XnT/c9YkF1Z0ii8Wm
0QDt52aO/kwcc9Mv3NLBwsU302jH7Og44rx4r+o6Fp6dzl6w0XjquvcIBzVF
wVd0lM+95r7PiYXPC202vFFkodZ1X+H9ahrU79g+UmAyscFKLpB6kbD/zUvH
2aupeCh+prZeiImtH/nz92izMYerc3WCq3OlzdW5qvw1+imQmJdTqko6G+5Q
8E5KUn4B8XdD2gVOduotkE+oL04x6kWZFU2flkvDJzVRsw+PahEY9EtQRJfg
5zV335sQfH2qOu2PJzq6NVoZ4CRRwyNnsOGTafxj4UMmRE6JsnQI//D7tPun
RMI/kDNGX0+XpcPomaTQkyoObKcj4bMLsW97TB+H7KegpKNy4+LIfvzRCVEd
WkzE54GQ9qyYSVyktWzlkaYbLBw2qnzjOdSH/rPGV+fe7cfHiAflFxexkePO
zH91nYTvQf0bgxsJP0V7St10nA3b9K5jNFPK/6FPFcfVp6p1lmRofmSg8WxH
rvcoC+/WvHRzT2ei9vgvu42qFHyl75/odmCAPJx+bmCQBeV+iWsLj3ehbcu5
ED4zCtiPsYmXzMANbh6Gh5uHOcDNw3zTqEvRZ7NxRM5KUTqfjeMarZ+lbCfj
r9CfO3f+3CTe69Rz89bwpO6WcO3e6AXvadDas/Ll9VXd4A931QuP6se98Ael
+XMp0M1x2RlE8PjUdzwlKQb9eJl3JkGH8PeNy3vlR4xa8HVZvNQVs370j+ct
MC8gwWBGrFdy+GS+vVRuwdv6+xTkkf6krNWZxEv/6kpJKT15EbSvHznrtudP
rGdj/yJ3h8BFZNx1tzEn27LxY/r3fZFE3DdO4nVVTqTDOEpo2KGCjuO6LZ/O
ebNgHP9ag0eKwNmfJFfd9KJA8c+Omku3iPkKfOq0UZANTTa/0CYBEpipSTHp
M+k41bBrq5URC6HfPrw/7d4Pzw80+t9z3+B0zshWzqQ9vF+8/sSO9YS/Xu3R
vOFQF1IcH9isp3PQp3i6/K54H+Kz9lJytzfhOrPv1l0Cz1mtkxp3re/AsEOA
THJHDa41BUStOcyG0yCVT1WiFUeX9uzMkKqG7WyDrS66xDpRegymH20B7cgT
7UMtVRA441VAiWbjVuO5BbsF28BsP6J60nJqnagl+cNbLrn2I/XJ+yghazK6
sv3Gvu+c1InNC7n8IWwzA2Nnjr6qyelBw8zXI4wuDi6R+WRbHNjwm19Li9Ci
QO38N2Pabjb8H/n9OUvggSDtdau25dJx9suCM6dymDA9HD2hcJb4v6TfOs7f
xIQw7wfj5NcMMEx06dbDLEiudN78KmsSJ3tOeCRaxxNxijXSISjYi3lXX95e
vrkfTimUl8apJITNlGbKurSg9+cS0yUEjk9XMLdOe9COwpAC4yuzayCn5xSu
fo4F+5GH+heFGlE+m3/HHO1KHMj3+vK3DyPi9QoPye4aHPh90rRDrRyrz8iK
qgkwQQrgZdFXVMNo1G8Wze4rZvYKuJvpM+Emr1e9vrAaws0H6aLJU+tBlQmq
+Q0SuD1n6GBAmHwLNDUT7Mdzq3Btx9ZFHwM4GA6bcLiq3oNFh51/r26ZxNWz
bUzMJUso+H1muFfjyqSdN4mXHrnJYuDB0BCtyqoXK8S/2Z0l5qHlxHQRxgaC
/w4v/Jq7jYyoxjz78VBiXboPDHkHs6H9Tujb/F+TePu11IO05SYEvrnmtupt
SAeECldfCPDlYIdUka+YdA+KliaX7H1bj7cy/DneBC7dpvd9+Q8Cl8btib5y
k8Clscc1o1OUmWDUPfd4db4aFRExpRGXv4L982H1SSc63kwzkhVe/wU3H11w
4awphU+3t1qQKw3nlq7OTsv8BOMV3/R5KF8wQ/1kutFGGqZ5bqAyPn7EzDts
cnbG1LpPM7+oZRxxZmDCSiBFhVyOXDsDvdarZbhaZyT8YAFhNzLySe9t6uG1
QqX729EKJC47IZKbSMx/nppc1qY2GKmx6jMOVyN7NMdYqYcDrTxvyjlmL25u
dTfduqBpUh84s7hpdB0VZXVnx/qcJnWHauVED8QV0xGV3qKweu2kvpPc9cI6
8g8G5mW8ius/3Av1wqDII9IEL3C9uHdzbx8GAvltnY824+xRudttpQT/fPyH
Iy7djpKbT0br31SDT2Nvi+0PJoR27nb9nFCH6VqdshsEK6bsk7VenD7oso8K
xUqZXddM3qBXZvnaCPFizGwo0HNSIfibvm9wb1kRhOT2P1nTVYLWg47ygu5E
PF6+IBI7alB5LvTsYfrX//JOddy8Uwg379SuOUtS+SgH26cHyavldYORoxE/
trGeIDN17mm7Cd56vdYkpJ8Ez5+HyOLFk/5Z4GXt22syVMj179XUWtGBU5+7
nWJHCR43THua/KYDv/JNjkmW1/x3ri3HPdfexT3Xnqp/bcuf5KXVVlRIhuy7
m6PzBlF1pr9vixRPea69ZYR3dMCSgY/hvHVfHMvx4tveEaZ72X/1jS7c+sYk
bn2jZfBbKRURDi4qHFqw1akTcn94V302qIVP+qpTwvvY0Bhxme9GacG7kF0X
A0WqEXdBM9X3Gwt9V/hylGc3o3x6r5LImiqs1gknuZqzcEf5luorhQbIDyW6
iRVWoNOwSSwjmIkLJufOtt2twRL+MP54kXKQwy6P3CfsWeGYvqMPpRyX7Q9u
WXatDPvF/JTX+NHRvHz33KPRX3Da6WG78dZSaHaG922qpeFoC3XJTeZnxASI
tWa5Ta13hEMHVqk8p8Ge90iTs95n7A46u0HLqAQ1GduWN2rS8cLr+HEd4WJI
6Uv2neSUYHyrvB4fPwNLTH+tKUssg+UslR37ppdNWUct35qjNsYi+Nb8S8a+
HnUwLOlVUxssxzsJC9ayWIJPqG95cjy4EY7PdesJJg0VDXlrUd9++JfRRm9c
JUO63Sj1ceRkfLlmhs8dbyhY4J8lvs190u89e6msvoTwE6YPnWVjPSfzbH/a
M8P0ZBmok7jraBrWA8XU7CpFiX4Ub+ME7yTizzzHWcF/iifzmRv1e9dXaTLg
bDnL7sSDHtx54/4sNKIfJ4sydUTpZLTZB94tF23DHCcEeZzjwHm//mNp7R68
vfQ7TK6vHk4vWGTXW2wkJF/pPDzQCt70Z1dtt1Vj7TzGtMtMgh/uPvvwFYGX
JGaZPhs7SMN9t5FTASFsjMjLmvr0saHrT58Zv5kODW7+4SM3/8Dm5h+ua8q7
FrpQ8HTaM4GbBH+rP998sYTAp34O1RqbEhlIP/KbtpnOQqrU2q47r5l48Pp5
oFIWG1l8q+np9WwUVgc+W0f4zY+8sUutbPrhbav37cc6NpoN3zwWlZucB41u
qwZ9awZShV65K3+Z9GNvzqfml5VQ0bZNcnjrxU44SC+huxN49Ycr527WIgoU
rg/4ndvfhs0Fhy4t20lH5PHq979WsRCW9mENP4Hb5R8wMzb9psEuIbizkY8F
GuXwC7YHCyMq3m77kqnQ31iWes2USeBJu9Mq09m415E7tDi9Giw13/zdsY3Y
x9p0ZY4EGQd6tzh7GTRgr/cfkwieLtSefbP/ohYV73lnLjw0pxOa1fmz3F+Q
0Ri6fl1JFAMbufnGEm6+kcTNN6avfpQg9Y6wj+kVWRkjLCiVLN3wNJMJ8ZUK
907IsfGyWcdyhhAHx8vUQ5PXMsCrtcnoSBMbambVJ4WK2XhUFbnt01UaNExk
pXloxO+plmRQ1zPAlCI1DrWzpqyPMonMv7RYsAbelyzvhPs0YfrnxZ3rNk+e
yxj9cy6Tyj1XcuWeK8Vwz5W8eAOzOni7oTprN13Kn4KomaneV/4wYLbC/8zv
0T6sELioHzdBQ+TFTwqVYE3Zr8S5l1De0NKK5JEzjdIefbD5RZ6nZ02HQsNZ
hfa1DXi16q1j30gnGnT55e5pULEx9/XhYf8axGUUfVK91IwlTgvK6kPIU9bn
XCtMFdDQJ2P+jqRT3gSOFn26S/ftExYOiO+aoXOIii4t4V7qIiZk9Zabz1Zi
4+5PP79Efho2Uh4s2HSWCYceaZloYj6XcHVLVvyjW+Ko8Jqxya4HXwe1H5oT
cc/h571qZVcm0rn8uoHLrw9w+XXNmdfiTQ878WfJA9V8ob96VtVSB4sY+P42
slelpBHGF9suvrjTjdgtT1aZf6XC3uNK4uziGhTAbSlZswVlR/O+qj8jI25F
3cGTfAwYyb9z2U3wnSMvq1P6x5k4sXpYJO0kwXcltsXfIbHxbV+BbFg/Awaz
gpv3q7LBeL5yd9c0DryPzqtcLcHA9n90Rfy5uiIayevXNcmyMV2QeVCfsEP7
0bPRE9oMhIdVa9ltZkLJdXF0PYHrzE5lLwg7yYTNkR0XZO1pmFizb0iMwMcV
9YpCw89ZkOLyaI9/9KJXb2M4TL9FxxmriUid3SysWxi7sEadhRg+dRKvbh+K
BZcv/hNCQx9/5M3AaQR+stvU/PtjM/YPsG2W/ehB0jMlzUcRNCyLOz7+/jkb
aTEt83jr2FD/Jd5Q3EmD8rwd9qcJPxP5A+1Mws84fr2+oEB20s9oTSv8bTPI
wIJw+avnbCfzsYHyCzkLzhJ8oHaZnSR7Ug+hLki/uSeMjq+X+Y1u/5ocT7gj
n397DhNfN5YKSgf2Qijj569ZBO59tZXvvYQhG6cOikU/tSBD9R++HMvly/yj
934PETzLtn6ErmnPhoH7hrX58hTI7zddOjKLBe2hFr3p2Wyc0Gc6RcowkbGS
QXLhEDz6x5Lg4G4GKP63CzauYqOdW88Qwa1nMObWMyx5+Ft374Z+tEX58JZu
JPwtR8HUaf/kPFi8tzK6vIKODuS098d3Q/D+TUfWwX6M1A5ElS0kw6mvP2Lu
zFYUd0uKJb/hQPzP+CF53V58c5Zpe7CuEU3f9v2QD+ZgxnTTEu8dhL/OHw11
4W+A3E/V3HuFHGwddGwWce1Fq6x3E8W3ERISN7xsvPohGZ/kH+NL7M/nDRel
z7ROyZf/Z1zqHqXwQzAFi8tq9b7PnIy/jzcc3h5mw8Krjq0Fsh/6UMhjnCZJ
8Mpq25W33TrYmGvU0MRSJPzJgLI8ZyUD09XnL3F5SvCt1ldzThP4YP2XyAKm
ERXGrIA6CWId7VN4wwfV2f+937b42YslM5h4VV2kzHHvRfv0zyI8BE6QF7S6
tofACQqdqx/sIXBC99pM1nENDvaLVL9Z9rILmiE+NrYydbBY9OpTIvE++yOC
VofUWpDu9FxvzYcq1L5I1Oh/xML3IiFZu4xG5JZ17QwOqUSMoXstTzqxf5fv
OJ7Z2IjCm1sD02MroV42LcHflI3BmuFXUoktaE2M6n8wWjUlX374Jj7uwBk2
to8yyMUXWhG1mEZ5oFmNLOt5Xp9n9uOyiNLsM3F96P12mpo/c1LXtPFR7gXZ
bjo4QnHRutt7kN0sdSiog4P+u7HCbx3ZmL0xpERIh7C/wxeQb81G6HrbtweG
2Lh+7GO5YMrk+Y4b/5PFXkS8dvS9wX5woRNnXz1Y/TaLg4M8A7olYr1IPqZ9
yXG8AVYx2uts1Yh4dqgw9fLSFqz6E61i87c+4NDClSeqmegQjkk/xqnFhhVm
A+9yyrG40fGwfDYDVnN+9GS6EfNSsrqphlEGI3e+gjBzBpaTMrf5aZfD5s6+
jFdHy7ClwfT5tDoGHn12/KqiWYUXnvZG1jL/L7y4juWUWs/A2krpQC/dKogW
6fZclf2Kok4l+uV3LAznySxxkW9CgLDMDLW8StTG5FSleHOweHVkwPcZxHw9
GllPejzJl1Xq9/LIHKSiaquL/afnk3ytct2c3VUpTBw1c50WL9GHU16WG29L
9YPlqzIxupONoue5Ortfk3G8l++Qw6p+UCNehQdtIyEj6l2q4bdm/D5fLj1O
zHsij1bo6RsdOEevoUx/VoPxF7tTYzaw4OLpoGTPrkehjxnrT9rUekcKocaG
NplUTATRqxgr30P7o+JOzcxiPF42GP2WTsdid4G5zRJlaIlgK1r0lqKgWEa3
RofgF0nTzonV1cNnxUmzJQkVU9YPuDtWNZ506Ec6c4mzrw4Z/j29UeeWTu73
M3YWi+S+0vAkxO3iZkz6Vd3tJ0Krwoh1PrvkTcsIMa87rBWXr+egvUdb59iv
LgSOrf5db1z3X3+oLbc/VIfbH3pMeleB3nQq5tiOzyb55yKqzIT/l08Rcrg6
CVpcnYSNXJ2Eqfp21Yx/a3iOcyBR58h76EQf5PhKMjTKm2CtMDDPyIUNjta9
HX/0WyF2+mVPy8LqKetpdT/dbk7mYWFZyqXZMmV1GLnRWEiRr5hSv2ia+8uy
W/40XDU01QuZVoAsgy1iMr++TFmXy6+2dldXLhurXqovdIlqg8GvjOw2n2rM
7vqUtTiWAcu0ff5FfQTOTN0VP/aeicbE91EnZIn4WnK2KSmUCbODVSGZtVPr
tdbF+dVrz+kBf1AXv8kyKvg+uvMl7maiLkk8fEZ+Nwypl7dfG6TgwdBnlS3r
mfDn1tnu5NbZ2nDrbP9Hj6KEq0dRxtWjyDwiY/zzGhXBgfdrt+sxoc5rofRR
nOAf8Tz613QpCPHmfzN8goFNOhdsz/yYWsd1tO7RqyIiDkknvz77djsVEZa2
Bh3HmFj8J/G9bHYPfmUfPbgxgoqAfTnqC0OYMOXez2LLvZ/FhHs/yxEhmuXP
NTXYW7XfeX1XEy4sT4lvsiNjs1bkoMNZMvyet4tHjRBxaj9H4OvbqfVah+q8
zptcrYb38tb7MTsbkR0vf/vkOAnv1cNnSZyuQbDH6u4k32ZskY1RE7xEhgVX
f3U2V3/1A1d/tWxZtp9AUBNCG2u/VM7tgZ9x+L3cWTQUyyYseprTAB4V+7nv
HnfhsZDmGf7DVFwLnjtWVFONyrc5IYJDjdi5VeRFpDIZEy2v5gQKVKP1/C8/
XakG3DprRB1/RoKDz+nRrYGEnbA2GCXWs5AvXq4uVcrE4Zpp/QIEXnTqnZuy
grAv0S8l3TeW0xAeu3R+VwYb6c4NC53d2iDM63iyzaUaqbNn9kUQ9mXA/3xJ
0+1aHGg0c74WMrU+qv0ntL/9zER+r4FSxItatHhPlF+IKp9Sj9o4aT/vB2L9
zjmBtF/4HX68tYpQ9iieMs8QN2drvKgWA3IW6cs2Pf+KGg+Hs8c2l8GTq2sq
zdU1NeTqmnqrFvwZIOxOrIrv0nB8M3gdaKsLfKsmdf4d2n3yu5nQq3zlFWHc
h/e6z6T8l/Uj0W66uIw5G5eu98TbXp3EV5u4/VBy3H4oaW5d0A9uXVAZty7I
u+jAqTUEXn4/i1R0/kcjMvqfP8tKrcT3yA0l4y4cWC/5WmfQ3Q3KTWWWoGc9
vBnmuscIvGz69tZy8YR6kA0jRkqCK3BeMWnd+TIONPj37zoS0ovnUU8eBt6b
1POPyvUK0D7FAtXgz8dtLX348F7hx94lHNDpOw/tTiH4wsjE/u2tVBzh6pc6
cfVLu7n6peU5/WaXexnIES3ilSf4pPDI2NEL8Uw8ywhTallBg2Pn48abN4n9
/8J095WvLDBv2Ky7bNiLfKEXnVE0Kg5Ot3Y3f8GEyW4H+gUWC5U5ghZeshyE
x79PvvGYAbXspsi+7TSkqsatWZrExOancg1dRNy11K4QPZbVDdOM2MDNdAqS
rLZ9eKTFxPCjPp9bQ/XYG/BK1TG6E3btp0Ua51GnrPNsluo/5vmuA0ISh1l/
fMj4OPOWyBtvBvr47i8qmd2CS8eTlppr9EKjKDR8bzoNPdx6ADNuPUAStx5g
+7uTG70SehAqH1uYeZ6KQrFt9k1BTFx+//azy7xe7DroXNRaQUWK+kt79hMm
ZBTXiVYs7sPK/u8rDX1piDrtH7XgNxH/JZZXsym1oC+svJKa24YXrZ+f0Swo
WGOkuVB8ZR9IN8JOngug4WSJ0ZsPBL87urvp25O3fcj/IOQ3s5mGroPBevwr
Wche9WzxJXofkio25ZWO0FBLedhJIuL0tFd9p7ef6obYiu+fphcR+2nuWPcF
gu+uP1a+kHSqHaqxlt7yt0hg3FVd6jZKR44JP2+UewtiVK/4fvTshfOWj4ZB
VTQErrDcUriQirbdrytGeJhghLra6IKNG7YP1itd6IVijYN0POGPrtM0IypL
mNg3P/NTqXMPOvfbzwXBs/tXPgtX9GBiTuGNg1mrqLDYPcNxliDBG8Pu9OQT
/EzpH11QSS6/Dv+g0DBUSsFgZVL7gVIG/Ki7OJkET/80pPioto+KlZGVNFdn
JiT6r0q2M1hQO1H0c8S5G6r1sjw1eRTMY4gG0RSYaPHfERc7qxc+FyuMl5VR
8e6T4+M5hH0190+8+Ursy6GNdUpae+jwe3hcMtaZhd9MrcuiQVSsVcnvWk3Y
WcPsexQ9KTae7A+bp67TCDXruPrpGt04ZbKHxrxDhdEo/0bSw3oM6loycpQ6
UdlT3Xt1lAJfR8mKpetrIScls3PZxlbCni3zBwfJWDqz8OZ8Ah9dTDopFnu7
BcHvOk4/LCHjZmzAFsUtzaB3+mbFPOzBoqfLNb4foMEnQfJavhgdNtStEz0i
BN+ZbVtBcmJBedMyd53TTPDXvEpj27ARrfzgVJvt/6kXGsjl9c5ucaqbfGtQ
+Hqg2M+/GdJH9qe/JuKOohqZv3BBA07fGilrb+xEW1noNyUizkd1dbf2KrbD
1NywaMYeEtCn82N+Ex0FXP1PDlf/s52r/xlxh7V2vVIr3K6lyUYO9KJTQN01
cw4dQTP6fDUdu/DFXVFqjikFpFfiwuEkBkLHQ15uS2qE2GdVPr2z3SjofKc+
mEfF7+i7Fz3edMPdtomc2E/BukzmyVrC/5xZc/JKQyoZA92K+bNmM+A7IN4V
WkrYyX6zDWG+LHj7Fx5Yx2rA6j2uJ7ctrZwS9wYsMl+uEU2DyNiTGt6EAvxW
PbqOpVCC2GgB+2UaNFg8PKIQf+gjfBWFmnuivuB2aKP9krlUOFElvo3xv8JJ
2tzr1reL4OYVKfmDGFf4rtbGK/IKKyTC69ruFIF5CN/WEfyHKrBI87NwHp7x
+owOdhTDb4HgiEU9BUuhcmZ/4wvI5sT6JMkWQYXbj+zL7UcW5fYjd3P7lw9x
+5fncPuXZ8JO6Tlh/y7G0qEBo3kIZpxUz5D4AocXYjIlSymQ9lonuWxhJlZ9
HjIc6/w85bnVJhnvBKkJOmawe8XnhZVhf3lsfcl4KeS4925Yce/dIHHv3Zjq
Pg7G85dNJX/1L3YoDt1Kr0Ek76Kd+XPLMd6mHTBQyEL7naLrW0yaEH47xkWq
thISwXv3ygYxcPv7sYvOBysw11ZRsSq1bEo8nMrec3Udi4ZL8kuUswMK0acn
f8z8RgkEyevFv52hQ8tp+xKVh18g0v4jP8qiFOdFJ7YIUEkwsumaWDN4Azs3
jH/4GfEJL96ZJybeJPZ1xBev8DXvUCCsP6zuVwyl7Zv3KdYRflP57r2jA5/R
mv/Mp/5ECZTveQ9ue0cBzyHdHZzx57h15/Oas+xCBCUueDiTwBs3kgca00wL
wBOyYmWuUMmUuCVy6WZeLSsONBMHTGmB3ahKuSSt8a0Oh73fi+QasxGvNl3n
VHQLHLy3yfkOVuFg9h0eDWXCL1Z+Ki0Yb8Y9zffyY8lVePcwfEtxHAspMjb2
FjcbMWJWINHgW4lH3P6FBf/0L6z2jo9ItuxF4CtLOZlhKj60Lbsm8paJHm9X
ravyndBrjXfpfkuGI/NehznBE6xO3JuO7h6sENXJrE2lInKG/N7jkUwIN1f1
zB4hQUkgVCYtgY5b0wojGq6zUOsguZMi1wcfLTePLi8adGLXvu7/ycSAO3mB
J4Hnbo04XPp0tA1yYXbaDuspaOdT+X44tBY70kpplN+t2O9+8Jf2AsKexLdf
qv7WBQM750JHHwoU1dfYP//FwP4PGc5VMQQv8DiVb+r1DoaHZXRdQooxtJpx
QmAvBZ1pT77zJ2SjXmkiwFarENFNLgGlHWQ427w2HZyTgoFdvumXd39GfNRP
3SEeGnr/+FkGDufjV6uATYbxF+hvnx84waHA62elg9n7l7gbOGLH3FoE8Zz+
kM+eFAiPN5zaH/wMb0wE8185FCIkkW0ocL0V1xt8cm/p9iFNra8pUn9qPcmc
IE5a4Dcinvokk7+XE/F0r03rBl6CN8z77MXHWw0Z3sjAoRkNGKeZXTHLJMHZ
X0xj7xYSzkfbc2w06PhorvEjYx8LcZY6h1UtyOh4IrJLv5kOd8sZKQrpLGys
8m9bcYGMuMJm5w0/6bCwd13z4D0xHhsb0rODhDiRe/edtYnxkG3bX9qw8OCC
TGqnEwWzbGIl314h/K/qNsGO6Wzo9t3tirpABcfH/cudNUy01T+5vWguG7/q
IpJab1BxuEnXY48+gWPeHm/hiLFhOsx3+6Upgau3SWqJv2ZhR8HexqEuJqwz
R/Zo6BM82t3y6qUvbOiLhi8tnUHwTR/diSC3OmRdp1QkerVjy6WyzycvUCC4
20CjYFE7ds3XkxTeS8JD5chILeL7PmyP4b86wEFq26oPlqv68PJZQlHOmaYp
dSM3P/fZv1eVgo1/snPfuGfCNYNH3ZH6GerGb+VFGVRsXOPKWqOeD2fhyjFH
uS/YGtJhIBHCxoxBe4VZr1uR+qxl8wNUgyZH+SOazcGdUeVzBhK98LxcOXcX
TyNaVgfM5ZyioF6rvrzt2TOoFXywN3T/v+su/stzH1wUsZU9Vgf3ualKKc7t
EPj4KHLiHAUur5dYdjDq0C6690Hm4g6IyUZ4+uRQEJ7xS4A/oQrVnRs/Gt2q
hwetZQkvgdeWflHakKlbBfd9KwY05OshfEEoKMGHhJx9FXkec8momjdgqf2C
DqrwaIpsLAvax4VN/K6SsI/sYd13gI70k+syvp2YWqdxqvHfSmItftfIsBG3
OC7By0CmQLJW6EcWHurzWuz41gdeRSvlvF80BImn3bIj7CBnq6eUqCYJqZna
EU2L6djTJFvM3Dm1HqMFd/zyP+Pipi5J2htrYO3z0Gvu7yaoTk9LbnQgg1Mc
vPu8ajt2mCW8jrIjYe7epWt3tRM41upo/oh4OypTVik0m5KQ+6b+Em8NHfdJ
pzUXi3XCOe1djWg2GU48gw+O3mEQOJY5y+xEOxxJRyxnR5CgPdOheiHB76eK
dzO4dljItcM8rh36rp47e6kAFYuqVg65RuRifmyYeLBfEd6OUGes86Bgj4b8
HCHfZ7gVHhPVYT/1vUtTvV+Uq6+YzdVXdOTqK06luyjY1/HsSj0bgmV774Wf
bkdqv0l36Gg1mD8fyPI+YuP7NZfD1tptuG1RRU6zq56yLlH/x7DshYUkRHxa
lm4lQ0dx9xyrtK1Tn+uxxw7ebnxCxgkDCf1QCQa0FUMVjEpYmDNLrGYzhwyD
o47qffoMKGo+j/7WycKsFxr3lgZSsO+5k7XBXQbS92upJoiwkbDpc6viTRJ+
pD99p3WIjrNW9Qfme7Dwq6ThlvA0Cmi72GGzzRnwTvleGEZmwaev9EfYUioC
BlJnJPIzcVzE6I6p3mQ+X+++l8q+OgpmbLieuvthO8zdzWtNzIn97lSyaLFF
N8qcY7IWPSP2ITcfeIqbD1zIzQdOlXeK7ZQamxXYgwTFlxoBrlRUX2+NMTjF
nPL5qeqQlY+ROPYHqvE7JX1vTncDLh5c/312H+m/vJDkP3mhPTrquw5L1IJN
uj0q2NuC+89DLZPapr7HZ6r1LZy3JNFgkIF5nuP3kmezwRaulMuIYiK5Z+E3
/Qg22vTqEtbWtyLINTo3wLh6Sl2+/SsbdZ2Idf1jETLGpH7FQt2S7d07y/De
2HXak+0MlNt9lIu3KMevmbpZms5luCisPFJ7jIE92v63cxvLkXVUI+5EeBlk
JXfO9q9m4dCVib1tZ5vwVZi9/D2zErH9MHEj0aD4sfhi1c5CLGJMCFGDS+Bu
eqA2VIoBhTW/tOeKfsUdEZXPwgplOPtThq+tnopHh5TOm9kzIS0jNXHg29R5
zoRrbzTfZXVjwbnDzDN0Cm58yPbJI/jfl2V8hVWSFJy4Y7Faag9hz2bJMlcI
vlm79pJ+cioFc7y9gwJfMiCko7Phw3w2tnvE7GqToKIwcd59++8M2NcKb9fQ
nfpeleqWrl4hlV60uh0mFzVRwc7NHuxNY06ZV5TmW+l59FAfjht7Zry5T4PW
49eNtuJT2xXLK5h/6e0aHG0tt+x824x0+WmdUnfImBMycEQ4sB2jDca6i6MJ
P+ntGrB8jI4dPC5t7SrtCM7cfOmBNQl5V3fzLWulQ15NR9nCpR19r/mGf4WR
cHvbFvwZokOi2iykgsBj4+/Hp5EIXH/OboL3JA8bbz2Wrj2VysRWL+NWd8Na
xH26NcPWrhwUkyoFSg8TUluze8b06zD+sPzu1ZbyKXXqphpPCJy2Q62TCbEq
k05h1ToY72L6mtWUQ+G4BfnPQyYSd6wcbZlfixfZZVfCzMvBJjBsx3QatpIe
xNUrfMDj+y7NH7ZPrUc31bjDnmeS0U09MNG5+9YyiQql+K0dKbcI+8r1ct/b
0g2jjkcGlGmE3Z3YqThkyJzyvnUjLm7U/Ac39qWFWR9a2ANyfOLnRxpUDFnU
Hq7Zx4SPmVG4CBHHWyxTtt8n4jgrpV6liojjZhIVT9uKuiD8x+/EyWMUhIzr
ab8ZYqCjYUz/aH8Hzvi4HzsdS4b1Xpd190MZODxz16P50l1gSMb5mq6iwEfQ
4r1SMwMfo9wWqht24Of11rAlC8jInZnnR9nMQHy2Sp9ZVjsslpdte/WGhI01
caQZYgzI94SNKfZWYx9P0eU7Mk0oKbV4wVYj4oGUevf+yGrENCuPxx1txO4z
KBWbRsbVPcd4IcuEbf2acw5HqzHrpNbeFL+vcDoYLpIj2o+4hf5Z53P6cEfU
QyVTuRm2txrDr41y0J3FZya1uw+qfWNJqSlNU9YfTpVnpnHr9/Zw6/fWcuv3
HKg76/7eG7Cx4+STO8x32ExJXaz5oBi6uz9ROC5UaHkJFyYPvIG8N1/qzdXF
6OXy8UtcPj7v/6In9uLR+jGDCTL4bm4y992ThkzpwL6ttz7Di28+aUiXjA2d
8u31h+JAW/FkY8GyAlzw+tHJQ6yTWXHyjrFLiUBDyayjTQXwUqt9b7WYjK0y
Ei53Je5i7eto252/P02pu+Xsfl88PoaIa1oifcXn2Ig1ERG+1zhZZ0tvHZ6v
r8nCbv2s4utRfbj1ynen2ex+fGXKfF1uycZzXnufrx+I3ws80nriChukeUNK
KT1s7NrTv+SwDh3TA7JSpOmE36I/XftMjoNdLxMiLdMYYBsbGq30YWA3PX5n
ZhULVptllcUqmHA5xu8T3kZDYs43AbFvTGQLJf1UOcdCdy/tUAboCF6XK3pG
hQX19Sds7ltOfX+W0fPGE+GJdNjP1Nczt2MhcGVV1Wfi7w5xn3f85/nV3Pu2
qrn3bdG4921pcMcr/7mHa6pxV268ePRPvJjKn081nmozcHDz53a0JD+3zP9C
wioq/6OMuQx0ikilfWhqhNJ4smFyQjfm2BqNbKqZ1N0y+Ud3y6Pdd7HntXqc
fUQesRfsROYDgz/zv1EQKen6s3VvLSpWWKtcCm/FfaHqBQH8lCnrwaJcQ0r9
Rgk8Jr35zgEjAo9FLCpT6yX+zzV/jCvTyNB2EUrLms1A3JrghqZSFgS8Yvs2
RxF+5MCavGkzGMjIjO3k/Uys1+Y9kRMqFMzvp5HC7Bm4etp70Ojb1OdiU92j
MdX9UNVxe/fYm1KxWW1NWYAUE0cMHxXyqrGnfM9U46Ee4gJu2/sQc0NneOg2
EQdM5H/9FGQhLee4oE80E4fMLLe0M2pQM/4sZIFWOQJnuX0ePcdEB2ffQ+a5
Gvz5RNn/feIr6tM2Rc67xsREXNgVzY81eJfLbNmhWI5t3PPEw9zzRFPueeJT
bj1Y7T/9Vubc5w/+c/7oyK1nW/dPPVsqY3HkNrdq3Lx0pWvtjEYcll6/ZyWL
BNGadMmzf/WkWe/uulU3wOd0teWiLhKM7n2eteJeNYyDlupZnmxEpDjfp8Mz
yAje7Tn86AoH1eIcVuAlNmp6q0xkhif9w8o7fBIiGUwIrf+ZUTa7D6vm36+w
3cLBR9GR+F3xbAxE6toYXSfWQ/ghbwLhN/ZpZrj9LO/Dgo1LH3uaTNaTTPfL
rGzioeOMv8NcAe/J830jf0+TsFgahAaVPt4R//+vQ1XR0ywXL8KAFokRo9tA
4Mumr/41EmW4MLBBbZEQA4JKO5dv/lIGvigr2gXRMqTHihkfuMGCWEe0TdG+
RgSU+ogaHqjE2KnG517bWFhEFkwaVGlAs9JHq+slFVPeexg4EOAlfIzYB0dp
58LiGrAmtODLCd7KKZ9fwK1PtubWJ6/g1iebU2jXHff2IJ5p1dJvSUWVTxrr
x3EmloyQbwo3d8NNdE/YbAI/vApJLQwj8MPu6o4BPn8GzgpsTWytJfZDsa3p
pTImgkg/v95aRkLh2bpIHwXCL+bTy3S2s6BYXXa9/G0XXJrj0/qPULCWVdnw
4xsDQdxz+T3cc/kD3HN5LwHGO8P+arQ8Tn4auq4J8u+CX5xYS4b0HPn5BqEE
DjDdoi/7h462xMf3r+az8HOjz3qjFXSkvP1gbi/HgjF/xbJAWxZOy8QuTc+k
QTlA/0xaMxN99+7xp95iwcX6ycHvPyhQoo1tvUNhQHI4YInZajaO3Xp1dHAh
DXmrOw1XRTAR10g92kLEjQuxlN7DvASP/PVCbloyGxu13beXLWCiUc5d2K+F
DYNOzj6TIjb42PUr+MNoiOCXOJQtS8Splb/OmQtxcDumrWvvOgYiE1oD4rwJ
/Nm+/dZ5azZ+XFiSP36AifBQm3v73rCQFf9k1jjxfOv5Lfsqqxl4Fz0nT+VO
P/gujj62UGKjXLMmiBlLwuWjl1O8sjmYe8y6QPY0G4b8LwPdHlDwbJHGj20P
6Xhzee1YKPH96w7VT1u5jIUdeR72WwncvCWvZpeDPh2PO51Scoh4NRUOvMX1
88b/+PnT3Oe9uc83cp/XHO1Uf6lMhSVvpOL8aUzkfw19fkmfiP8ujPVGYR3w
iU78UbCLjF/F+++fP8zA47KUZOWeBuzind82jdyFK29vna89SUVgrR6PUVEj
LknFT8+41Y16nUv16mVUNHDrCS9z6wmNuPWEBVPc+xbK7df7Xvu/+/Wsuf16
U50TTYXTvrzreZnComDDiwPGK5++hNiF/qJ7JkVT6gu5c895j3PPeXdyz3l5
Z5hGqVrV4+gTm5xDbzvgG77l/bU2CmgFrlupww04SZ4rdJinGz0OHX5HzhB+
zPr0/JNn6nBM33FDTXA7pi9dHX/s8tS6psPVq3yuE3Z7w5N29tcVJlSSupz4
CX6Sza2X9uTWS9/j1kufTt66nnSgFtPlJS7nx7TiqlT+ggEBCvKXTdtvylOL
8BUjsfPft8BkyEzMq5YM9bNh6+1ta3DbxmqkYH0zQl2mO5d5k+G45mxlUk01
PB61ZeUNNkInwmXnRWUyHlvbpebsqwbnWOfipIYGPGGskXbsJkGEW9e9+f+j
3s7/jIv/M/4/81Di/yP/NcHvo0iR0sppk/WZmmsefiv1oyNcP31zMaN7Sr3u
CPURb30nGjjmnWpHcwg+832+t+kzFjbtX5DxVp2JmgTGz1lr2FgSdPr+N38m
TI5azJYr6YExZX34uXtULB6SK/pwlYmlgu7nA2y60B20eiBjMwUeH2VGG3sZ
SJlz8ovVlTZiXvu03rL6IKR2e7o2gfvtXsU6pXU34oVC/TtGUjduWk3cyayn
TupLCPTusFOgIvP3xcgnWh0wE7d59L2Fg61GioXuX3vxYv86b/XvjcjrF9Le
HsrBwVdiy17ZEev74JX4knkNqGK2WB9vaYDBhm18Kq1d6A2mzGt3p+LhldMf
5Sxo+Bngxq+RyIRrpVhU0nsWyNx6OXluvdwFbr2cQsWnBWO3a8EySHyqL92G
cwK8Sc1LKHi4hVo7O7UGvz2fR5IHCF7Er0tR/6sbPhDXvdKkFrFBUdbXHFox
fvSLzeUxMlqm0DfjD79PvSnUgbicHk7FTxIMklO+j60i1pO7f4W4/baHuPvX
d+GCaCaB7zQkPQzzJDg4+Q0Oa8oZkPpH36by/6Jvw7PSbve3XSx05b9+ZFXH
hsWxBLPdfxiYePz+xqn5bEhn1MblEX64/o3SnIW6DBy4uXfYWYaD7J/KyQKZ
bITty6jP+jG5Xpk4NLfFlor+J58CrLI6QHXOdKxR4mDsbdbYY6MuLPHSVDld
VYuH1Ys8w7rZSF/rnJnS247qJE3xXoMatHS8jVuuzsanN+6U1Stb4Ck4q1I5
vwojZzJbFhB40+BHj5vA2mZkqj6QkzCuQkK+QbTjjT4I+O0Y1Mqj4ZLeUr9Y
hUmd/yhFYdX51RQkNM0lfY9t/z90PGjcPpp/9WqecvVqTLl9IhXcPhEqt09E
YVVfo58qB0pnhFzfP2HDzt/wsQzhn1Wqy3XjfhHxZu9Y7S4pDuR6Hj0Jvsj4
qy+p88SNwAsc/6HXVgROa417PP0wE7cXPJUXJfDP2d0XnkUMszHNSiOpoHdq
naJh6fpYM89+tDUs32bnTsafFW8Hf7pN1m1qcXVLGrm6Jdf++a4n3O9iGMoe
OHW9H9dM+AoWfidDT7gg9ZdCG24FDO/04OvH7KN3v68P6oNfRj9fYt9kn+ML
r3VlKT00lKy4q+G8ZxI3FvM/X3nFmIW9gl/2nEvtA98Rn3YZgufSAq/HfCd4
7vKWoPVFTRQc9w820tDpx2e7kzbTN7OxoTrc//Cxybqs01m5BzxuM9Bk+Slv
28SkH2stX7nvpz0Vjtabfx941wG1qoO2tpv6scZ5sfLaRySkDIpvuHSoBf1H
FNf8bufg+Wxn8f7mXsQmqH+kCzRhBjUo1OQLBx43RF5NnO6Fr5vKqZjQRmyY
cdFv8BgH806qmvjdZENSUG7a2s1U0K2GVpet6IfFxWTZjWaEPQw3rpQn8Jay
uG2P+OI+BPAqzCo9TcMHnuuhpDEmdL9d0nugTobZw96LTYV0JO349snlEQvT
1mtZHbIh4szgQ0/HNCZOJD4z6MklxoumKZodYkLBCJqnthN2qB6bWO/IRKU5
+7nxRTZejn30fUBiY6Vy7iBjKx1SvpY816M4yDFxUwsJYsNmxopHxkTcfLLY
9VHPxn6kByqcazdkIzc6cP4jS8Iu9gr8uXGqH4ku1tKz/u6nBWual3eSkK3G
3vz3u27JK8z9+12V635P+/tdl5P9dt6NZKD7VHjBth4WKA9+/BnOJ3jGrKiY
/TJMHJ0TuI+2lA3TMN6Q9GAm7pC2qzS96MWVFduzKjRoKIpMbqIQuPKGxca4
K80UpDwuL3lYy0D9TkfSjmVs/Dl/P1dEm47shGXPShexILLNN8luLwvWm2ZM
e/KIgWFWlrUDwef1iWU0ecOExoPAu39/19v39//zux6uccF/f9fA3aP9SQIF
xdclLS9kMtC3JWyZ4Tw2Zn0l5Vt+a0Pqrk8zrbRImKe6a7VxER1+xxrddS/3
gHbtyEELAld5f3mmruLHROCHl7/vxZGgKNfjf+4YHRLXBvI+eLHgs0Y//e/7
vy301fr7/lEJvfl/38+TO2FqV0jCGbUmcl4QHfrRzEG7IBba5NS+l8eQsTxU
9c59AQbmFkqZVRF++d3IzSbKdjL8f6rH72mhI+93dGVqOgtHa7I8j7P7ML6l
ZXDjKI3ws65+C/VY+J47VEW72INBspK5pgcVP0/eUpYheMvKlYkhs+U6oLTZ
K1aa4IfkLoPd2doM3BDRi4ma1gQxpZ9q7vndGFieICPWS8XA17jdYwRevRnt
ueUygVdl7+5f9YLAq0vFZTYpHq7G28ddV4LoDUiZedZ9LZmEEzVmP00W1kCq
VFjFJ7MJ3wXzFkwn7KciXfB3y6J6ZCyeuXfbyQ5IB8pEUL5QoPewevq3M61I
T56/xle1D7zhYmdIa+j4UG0cfGq8C4a8vi+c/Sh4wKNn/fI3A/oLP6s1dPRi
Xv3p6/XmNAgz3m1hkJk4vubenDkeJCzKTju53pyOWc173sQ5sNCwaGzWi50U
NBc+j+cPYMC1t8XiwjgL4YdfBY5KUBH8+NNin+8MFNR039TRZaNHRy/82mMK
7EjXhf78r8reO5rL+H8fN0qiLaOBSkWSjLTrIhJKoYg2UYkyKlFSMpLRECVJ
SlqUUVmJkr297D1fexCSiH5353O/387pe5z3+f3lnNvrvMZ9P5+Px3U9no/r
cSWwsLpvh4+HFBd/nosvOWdMxbNjazcaNzJhrLLgscJbDk7JiNeueNEJxaJl
Eu4KDIhT54hurWbD6HFZV/6aVgjYPv2yupgKyskSY9VoFooex8jrl9Vh1xSF
kS+7OmDu+nRu/GoGvo0MVFzfSEFIuD/HfHsjdtqdvJjaT0Xqu/cWlKwK6PwU
GEotqMWiwaGovQuoSFt2T13qVSXY9Y2iGzj1uCW+r3p6FBWzBgwTZYtr0Oge
mSKR14bBHAv946fpOBIps8BSpxlz9FdueHG2G3FnDjfMpTKxt0x6v+5jGjQq
dg7+iWNhPmPZyFUJLgKvTS5wlmZipcaX3La5HMx2eKh8zYqDZ99Ppj7xZmHH
m4jJc+s5ODabaWmWx4b+3VK36KUEP5mdyhMh4gP/sqrpOdfYoPZeEORdYKH4
54fHkgRuviu0mZFWwsZdcd/U5V8ZOKZ92iG5k435RRc1n/oTcUI0oaYrk4qz
f0YflcqykPJnrJRG8MQh8QXyAbM7wA54aRgqT8eP3KoXRXvZKJGMjRGSacD5
nLVX3dd3QsFuF0M7gQHO/O18z6dQYOKSr+9Y2oAf6qFNL2qpOFrUM+9GcgUM
e5Z8rkiqxVVFyoxJElSITEkcRAIFu8dmsNoONEHR8N3wn7U0eD9f4VG9sAmn
PGwrljzpQhP9rVP3OSZMeM8Tvqh2Erh7V1pwKx1Cci8O6cezoRxv1CBzlo30
gM2ew0RejhzUUKsk4rLhlhe2m2xpaD/e9mMggIXexJ5Lw5O5KFL4PY8lQeCj
RM155yM44K+38Zk6yEb/udIxbyEedr5cwaR94CLYVEc1esn4/JNTbH4tD+J1
MwSNBekHu3Bh8+aLe/UIfP5c6kUHuNgsMH/3th3jeVBJc8uMbeIM3I5rzTw3
b1y/vHbbtEOLLnMwmn8mV7a1CzkKk1YY3+zB8vztBe8aqbBTp67hDo/jAfc/
og7CHzkwzZxnPCzRjdSQZS2xF3pgm+7zgHediknf9/LF3WhEb9Yt7i/BHuyS
LDmeYc5F+N1PDg87x7+P/5nYpjtadISLLRHMcWv5f3RzD0nd3H9ev1W4kRv0
nIXz7h+jF8zqxOM8+annCfx43Uk1e08CB3+c6h8sp7HhI7Bt98U3POikVQzr
uRF50CdMVvgdDW8749atcerGJ6/D1r1EfGj9qqw2RMQH54orLtuIvNSrcGOn
33UuGl1XHf61hchTdW3vTXoboSC7id15lYivs0601FsxMefU5fb8YRoa33fb
HGGwwLXoU1u9houunGP9+SEU+MT6nV80vwnFAjHxhvI0ZMjxsRscq+Ho8e50
TVsL3jTr1uVSadgVOOuIhkorkhaco/7Kp0LdvkjY6SkLH9VSLm0k1slxpZVH
/q4Ttfviq/+uk5DJ+meYxDpZQ7f+dI5YJ7Vi7hV/14nLbefJR4/0wHLY0rll
HRfNh7pFFMSpaFo0KTyhk4P8ZueHk2V5aOua/qczbXy+4s7wJ276VXR83zyU
zHjQirLpvq5zCngoPtr73udyJ3waXFdsCKqFv5SQwMPfXHjIdrSatbTAU8ot
xrOrEgPtGaEHPnFBzU8MqnnThJV+7mdqL1WgSL699QOB74tTJeqPHWzF/JDY
LTvWUjBJR/CWfjsPvcZF39/RO3FHUkBWf8E4DuSbZj7mr8RAyB3FZqUdbbA8
daBF/kAPrsVOb7XZwEWLQ01shgwVylzJ1r3qXFwOnvEjiZ+Ha2KPLkcKsPD8
QoTpZU8iP8RPazpSy0H5udvSH/LZeO564mXwIiJfxhxxD5YgrncY2i61HMfz
SlZSJr+GiLx8LUtqzKoTsi2MqrNbeDAJyx7iRRFxf92X4JoYOs5Z0s2yCJyT
pfhh2uf13QiZNyT7u6YeCS3KB/UI3iKUdvyJvkMTAryNbIzsK+D8tarTzIUD
tz/zLq/trEEObWWWnVwZPsurZxYx2ahYntDba1kFe9lbbZLsEixZGFFqNYcD
3vf1ga3zqxE1ecl+w+2l2LrdxyGawDEab7f5M1h1GD6WrGK3uBwd2YVHV2zg
wVqH4X9suA0bTxwMq9Ct+u/vGr5wpcrtOg1H91+h+AmM6yjXbYxQ2NPORnGO
r5Ksbhd0EhRW+Xjy8PRV9mslP2L/PeZbJilKR9UqRwub+1z4vH71MK6FeP5y
R764LB7fj8dJv7M40u8sruIo9b4DDz2ea2J39bYjDvs4sr7VUH5w5I3eYw5E
hVwOR92rhUEMr3zQrQyj7Zp0L+K+6wQ2JzwTqMDL2tibB3YWY9hkbxnrKxO/
ZbIlU1UKMfRtntiGt4WwzFg+LeIpExHsZYW1lwqgNOJns+x6IQKlG6SGglkQ
3toQGV5YilkUF5cf34pQeOBu38HFHGjqHX4x92g1Tp8/6njvRCnMTzYtYhH8
Z/0jrY5ri5thcGTjeuEvFcjUvHa2T6cHWmrB3J2vuzHvy3Y/iu34XJH7U7zc
H3swkXfzjYVXzzhPEX39Uew3ET8vd570+EnEz9UhicFzDxI8Qv5V0Uxi3Yr8
CE96tpCKqVKnioade3DYTu8Tw4WIk0Gajh0Xx+Oq4UpvCeWNTEjneLqbxLWD
bqA5bSPxPX0Fmd0HFzRjg3fZ2j+fKuApNE8gNYMNL7P8B4+IeCPQF7iF51uC
Ll2nVWYWTDhX6iwc6srD6qkPNhcsLsSKGUekf+XT4dKcv/Px1M+4oeW75EpL
HvZqHxN230XH84WBDskdqZATivS5/isXkZG7Ss6102HV3qns1fwZR7LdbN6J
5GMw32hFrgsTvP6TO2Jv5uOxyNcOIf1CeC6PMF71kY3G4q6Nms4UmOeXVK50
KcHY3mabOwSvmPto6QPBJ41Yd//EH68NFVi742vkwl4eKn5N/XBYuQvJd6SO
yrqOx4FTjypeJATQYW02NdhYtPW/11+3bWiSu82EjgWvNOPP+P0fLEnb9/e+
qdeFpv29b13StDcWbTxEvaxwvtrVidZ1bgWF4nWomSps+0GeC1q/W6uGSAN2
qp1k3nlbDtvbmudji1iQivvlvUqwHIFzzXo3zChGnKupwhpRBn6MpE6r2ZWF
D9HyRx5Z5IOXLTq1UIOGa2qnNmzgj4ftZIHR34PfMOeYXFKqNRW0uX/Cu3lR
iH28SkPoQjbuLLxTVfyKCn8xV9c2rxiUO6gefd+XjZ933s4c6adBMdiPuY7+
ESay+3RkzHJhWxrsx7+ECcYledtLcblYd/KsqEB9AdZd7j0pTOAs1dPXGqZm
UXD4xy9a1KMSOBy57brpBcHDi9Yte2zQhMqnAz5Hjlfg0fJTJ77X8vCNP/L3
98+dKF93f9nF7lp4W/1WM/XpgXBq6UBnARUDWlYOQV2NON8yK8LJuwfzSrKP
s3Ko6CnT3GrW2ghzb4upr3O5kHfnpN3pa8KKnBeCGk+J91/252u+Hwdf81/E
rV9bC/PcV8EndpXhQI3H+Z5OFmgzUwoKAsqxJH/voxDlYkz2EDj7hsHAUbau
R5xtDpJMBBlBAQUYaTvnF3ORTuwXx8XBpumQcTn3UFU/D2f3dMkWfaEh8PCL
utXKH2D6IvpmxM8cHNY5dfVeBQ3Du65XqSZ/wFqPL35f5+YiKNA8f8ozOhbZ
h61My/6ElZLuFMcHeRg43v37/Twi/svqHcu4kove1U0jPSUFWHH1uEmeABs/
Te4Fe8lWoGOs4YywRTEM9W0oTj4clPmG+AjJ18LJd7Tnt04Z7F8VW/llcLF0
fYb9moQmsJQWfFvmXoH1bQeMcs152CpVqHPMvx0WrI7dWnxEvFmd+aOMuN7Y
nXIggLjucOAH1Y1vXC8s/etISNQlBvSyzOU828fxWF9+Z/TRIjYCme5fQ1WI
/eF2p3VSMQ8vXYofOJ8hcGBMyppp1jQo7Uzs931KxOuRO5ZRDVxELC+yVBRm
onuB/DZHUS4WT5+6fc0sHmYFu8brHmbhi90hyrRMLi5Yt8prlXNR379qw/78
cTx5OTM06o0oG5U3ym3ML4zPSRhLsPfrqaAjCgtSDe61gnHQddHf+BYSq/h+
+TQqnI8K7XjNbsAdK90pD9g8KL/0WLRyfheGRt8qhh2uw6EjTm8883j4syrf
8cb5TiTtLMmd6l0LudcpqmeGeFgbf9PUc28X1Mv9+emv6lAf0aloWdgFS4kW
basOBlQCeIsTVTjY7Sq5u1uYirjWwHjEMWHmkFcne58Dg71vHPzUuHAqesP7
TeABLafYKvtJBP9PcdhjT9x/9flfzso84CIrWmWNxyk6spKnsubJ9CDws5jN
5j1cxB37dHHDSyrcJpnv/nO2B6o6Pz9UqnKhdnpq7JGeblira0Zv2daDpgXp
i6W2cbFQuZgiYUpFeLXkzvKwLjR70D4HZDNwFv2t24l8833253vmrxnQTQ46
kVfDxshGhY7hEA7WXq4Z9T3PQvBTisc+gs+YS33nMyslcEC6U/V0IzaKRp7u
j9blYmVFd1rXGTacLfnWqG1twxrHuRqWm2mYv94/XKWVBT1J13VhEk24Pawt
lB3ehXUpCfM9nQi+q/MgbNO3DhglFjaeCKPjVb31GfVANhT/mZuhRM7N+M/z
vVsh8sb/Ogc/fN/ePkkdn6NY3dp2j+LGQJ6laBSntQ3iRX7fT93vgcPe1LmK
4jRkVV/k+7yjCalXT11NOtcDCykFA+lLVHy1Tl8t6T6e1y7cLBR0FKSjYwFf
fM6fcRxCYe3UZqmxoPTrGdMvqgN+38sEjh0j+Lrw4OXoRi7Mjp5de+UnC9J6
EscZH+noSjn9ydWYjcQNOo8pBH/PL8xo9jzXhdsRJyOa3zCwo0x991lxDj7r
ZJhY/u6A+9PRu/EZdGRWjBXsj2SD3s5wNN3SDc79bfb8K5lw2bk4+ZopBy/y
jEJj3Zjgz416PqbLgdrqXe4nN47jw13k3Iwmcm6GXXjC9afTezBnil7FuqQu
bGurX2S4rB4Wc1w20+V4EMmTWei6uQ2M+A9W84oo0DNcJr87+6+f0xHhsOom
PBj6vdE3qAL5P+M3WfVwsdbS//TOky2QWlYj/Du0EluzLn8IjeFBQO524KWO
DiwPdcigZo/Pef53Dkac6eY+6y9cZHt94p4o4+LSzypDQWI9+pXoz2ZtYMN0
r83URxuJ+/n58pDXRTY+JwkgwpwJv+uNfFM0CP5u7a2Wr8dBWMyhobPLmThb
Pbn96zwOXvWEzAs7QuA70sfKn/SxGiJ9rNrIORj7yDkYq8k5GN4BszbW1XMQ
fHkOp/dZHaau1ZppNFYGKeH08znTODDR+iqmy1+NHC9rwcr1pQi4+2bgaT8b
CVoPDuTeqoIU773sIF8p8oxuLUkOIJ7HmNrMe9q1OM6hibFMxudR/zu/YnT3
HCmZWT3gLylaZrKPwOOX1e35CV71aedh0eMEfhUQax1p+kbw7cGVNJlrDFD5
lcKUDhP4jBFsd7mPi62KZse8opn/nUfRSM6j2ErOowizjvEJ12RB4pXvc9av
YizybT4kZ1aESXWjoyWhTNzxjJx/aH0BEmRGX55wLoRV60LaMX4WJmWqhIyE
FqH+ynK/Wv6i/zkvYqRNpiJFnfh8xzMrYiM6ob/Zc0dJQA+ipJSjzP/il3mL
mMy33cj5x0fsJukj9r/mMBwuN9o7ep2BDTdrCzi943nHpD9c7UUgE8+NTD4b
jLZPOA9haj6vJzONiYzvNtcrbTmocHr3IECGg8XztiXuW0y8772mwMYANuw/
J/+QruAgqKJwzU9JKoojZAoqPzJxYvfMbkY4gcsj7Jl9Zxtw1Svsh6FTJwKC
8ou1yhkYObzkKyeTAquQH2suXmmC7gHPFCvQkDmwz2fgdRdm6gYEnS1lQDg6
VzdlOQcBXawAqwXdaGUK2ZwTZ6LnvFdSmgEHp44v28JTInD3MM1u8be/fWz9
H+885eDxIj97ujkVlCbVumltTDC5YXa+8RyIl7sWK4VRUX8guXP9FBbsVx10
ivjGQYfDtvUrBrrhRX2wQOIJE9l9xdMDbnPgMLdDu1GtAkIn9dUc3WugqRLT
klvUDT7u//nn3v/HP5e1r26P/vsu+El3bj1YxUDODKcnb1dwoEL656r/4587
kW5CLai/4mBiJay/D+yYKdCAE5nxUy1iJvYdKybnCdz8Z55ALel/DdL/WpT0
vx4h/XbV//HbvdC65w49uB0Vid8dVtXRwKgfSrm/ko26muoAtZ3EvrBt0WxN
5cB0znW13W1sbM8aW7btJhfO6ZKh5zq52GlYfdwE4/zx1vUjfFsE2XhZdIhv
zpnO//pl7yL9ssVIv+z/zB+I/2f+wPaK70LiERycO5pFW36rFlfc2lfuvFiG
h6Rf9n3SL7uE9MvWlZJRvddKxeBH9xyfJa9xoIgh+tv0GzaE7RGx8aJh09mv
0pBOgtnkMksd3xw0yVy/6G9Fx9LBZdEZT9LQNbr148YleZhK6i8iSf2FFam/
WJx7TX9dGw2TkrXcTNZ8BP/LpBsFq3MnnGOwbKqlws3ZBE83uE1/9a0LqzIT
0jQ214NTlanz97zM+2nYp7/nZfwPHD9Gd9VhP9tbUF+GB1PDg/7b4rgwiU5v
f8KhQ+FQifPVei7W5c9ZGE3g9PmHLzhsCmDg6qXAw1JLOTBSOpXansbFgddx
T5JmsyGu9SF0YDYT1D1vvkTN4MB9eavN1ZMcTD4775P/MBUjhuGn325nYWy5
4cfaTg4Obu01nWbLwt6Igyck/+pvF0q/20tho9C5c2PiCyastraFuBzlQKrs
vWk1sR/vrRP/dYVGh/1BeYN2OzbeeLX/TGJyYIVPCtYx3ditNJU65wwT8ve9
nW+6cJChmSkqvb4dz4td9fwe00Cx2bw0ZwYbYewWBZ5eDRL6JQK0Z7ahKrmu
wHc9HQmF70d3sSuRwHVUjfZvwALFbXIX8qiQKBU9ZCZIwa04yu2d3xrwxGil
hWo1FdY5zzRHwqvxOOB9/tj8VlDtBGwYP2gQuTWawntZA88VFpWxIW3Y+C5Q
hHmIjhD9jtEzYs1olxYt2LGrG5eKeEmmFCaGhw9nz+3rwqeUsfYNIwy0HLza
G7GFg32vP0jTjKk4TfXYFN7IxEfnLGnDtxzsZZX5LyHiSffBbcfUiHjSt2qx
ykMinmS4DFVM/dqNoyIqMVEeTKyeHGZidJUDmZDELl/3TtzcYnRt2gwiPsgo
aArls0HRzdq39mQFru+M9Gj6WYPV9//sS2QQ8X/r1eOLTJrxkeWtYejaDd6S
6lfmLCbKQkL4fR+1wFEo/VbIUSr26cfeu3qKhQ6LNVRltQ44G5+4uXszHWkK
73XkjxD8x9fz1/PqDsi/j+85H/23D7XuYvpdNmq/1P0UIXC8PENbcqYzA2ID
TwOm/GJj4Wyfq3/PXyCXmf33/OXJ7KOWf89fgtZFSjG8qPgmoOd2YJhYF/zP
N6/6TMR50qdYg/QpfkT6FOtN4FO8SCTrZQaBI5/tHRH2G2Ci8vWVSTrpHMxx
1dq/62Q7Qju3vL3yiYad3yNrM6XZOFpc4ryxrxU1d5caay+lgaUX/GoxhQXz
xEv3Xy3sgixFGKnnGJhl6y3bTHz/gZ8zHC8W1OF0kL1ArF4HTln/CDy/ioFD
C6t05w1XYcjDX15sQwt03hWI7EylYYf+fuv94g3wCGW7H1frRJpovHNvHAOW
n5ZpfLrYhkS/nrkxu2mwyLnob0JnIWPGoZAlt7ox3DuvfvcRJq4MTbOXd+BM
6Ev+LDza6O5yOgYWS2TfJeJhdOK+saVbiLjpIt7iYUXgeuNvZicIPBq4rIh7
SYeDUvElIUtiWFCr9jTKIvaVqFxYlnoqG+stel+9uFgJ5wUH64Qv1cN2xs9N
R72pyLqk8SKvuRYuVc86lKPbUaKjWK9SRQf2UnzOn2iDf8fUGSv0acjtnXQj
pJs1Yb3aomH6ta8N9WDoTtoTJNyJpnYVP5n7DHwg69VWZL1alaxXu9p/Py8x
wsHWj96+A1vr4T79d9Fpg3IEkPp9V1K/v4bU788Si0hZ9fecifpHfqpcNbSO
b12ur1+KLTKGLpqFLDxv0BdQGynDyyuz+02nFeM1c76m+z4m7OVMfV4V5CFw
nZup0YJCuJN6fyFS7z9C6v13WV9x27yJgYbs6ef2PfyCdJ/fT42e50/oM74o
6dHCDns6ds8xvlY2lAaO1wGKkUYe3kxyt4jeT8e+yGcSZVppmGO3o33ejDws
J3UBJ0hdgOj/8BkvjhUxXku8D1/QmvQlW9PAC3gcajQ9D3scf6eZ+NBR4bp/
24nidAh3HdzvZJWHTtJnfOjz//mMF5A+41XtRYu+uVFh5T34y9HiGb4mcY63
PsrGR1B6vu5i4G5gbu/PkS+I+JONt5/y8d6DseFJOgNfKKvpLie+4eHegGcr
dhfAdHijbehfv4Lc0M2H77/DYxWL0Zvsb/jkf2s0Q4OFBdXWL7IyivEr9dTL
FzuKYGxSQNetYOFY54KQzCXlkPz2se29eDE6btc80uyhw8EyeOvkQ5lQfJko
y788H8qmFftYJhyEnxRZVatZA++dS0++ry7FCDk3oJycG+BNzg3QFTN9cvcz
E6XVknpbpAoh7OBUbf+yEI9IP0Ql0g/RnvRD7Ky6xKEt70Hrire+UnLdoKf2
TbqdVo/2zW+KqxbzcDatLZizog37w3Iesj9TIHf/7OWla7iINGsSb9vWAMMh
r6g1heV4Qju2NYvA/98d0v7U91BQZVon5fi+BM+vi6UzYlmYmZCWym9WhiZz
B8O11CKsvREX0/6YDmdF6c7vkZ+whaIok3c7D8fb7CfNqaXBXf++3w3qB6xi
B62myeROOGcgfGfpd79KGgaO/3Y6n/kBduLJb3wlcrFAr+r42qUEDlHroH7x
TUFXVbXpivhcHMv4YTikz8Czeq/zupwvqI3Z8flHSj52y4Zx/tadfrxtVP1b
d1LW1E/4W3fSvDFdmXGehTl73hndLCdwc9D5rJWlbPj9eMGJ+FCPa0+lxNx4
HVj9cWl/9w0GXkbWN8W8oWDogoZvrGETXh+IulKiToPYnTnDovNbYHNNuyJ2
EhW7D+89wFzLwtSuZZfK6jqxVSJ8Fr8eA7Kihn583Wwskb6unMhHxNODB51b
+7qRUK3qrb6KhWel3elmAR24wafZzDxPhw7fIt75S2z4rDtk/Yq4b9fVnw+f
rWTh6zyTKykKXPxKVKc0/aFB6qdt9gM2C4EjazqKNbi4ZvHJw3iUisXTRhMd
d7Awy3fMPLWLA06b8g3Zli64WU62YnMZ+JwgkPhjLQc91jc2eUdRYK4vPFyo
0YTBYgU7AWUajpybsXZUlAGdHFMdrWtsqNznWdk0cJBt6LdQ+zsTBWbHvEdv
cDC8iGZ1Soi4fxdGM8NqWCie/qtYfBIXOV/Xf1sczYZatthPeFMQzuc/c0V/
I/zvPT7VJE3DlRMXw2fmdGI4XejJRSIOXTnsVf6phQ137T5tbQE6ogYveGtb
JWPHnVhld8dcXIfLWs4bKnJe2b3xehWDXr8A66jBbORw103ZYU2Fd8MGoa30
KLRfljq05nw2GmVVkiIuEferfMeTy5qlcFXUDLscXYTrX7F/TQMTwZ1ueyvf
F8J8/5vC7SWF+Jj7QOuPFAOa9jGUN9+ykPvpo/Gcc/nQ1UuUthIi8tOBnxe+
+STjgMGOh5KuuciMDNj1JokGYzsj6Wsf3mPpsUbFmy05sNr1bCnTrBmmNx4v
fX25G9G3O5JXcYjPWzlz7oAcBdtFk0X++kRE+GY9ribiY19L4vfOAw1oKklt
XHe8EzUl1tXB+Qx4zFsg+VuoEm/aswpcHOug5z4zZ1SbiqT1pqWqk1lYaPNY
+WJsEbQH82ZzhYrQMieloUCyDdWXZ19frULk/c/CXyXrWRAtuLrluWwLfGRH
nR4KUzH/g3jH9A0sXN9C5AfXOohUvxg+PqsDWRVRK7MJnPX22uqVN5pqQGl8
2Cjb0obcsI9hsY507NeyXF+9mYL0Gxdflxs04vJZXpDoD4I/XCnOHJaigPWq
TWTPYAOGd5zXu91OxaKvB5PCNjShsarL3pTgeRz6lHwGge9aeCcvBVpRUdp+
yUOJysRJxy24n8QBm+SDN//hg1VvpgsFVnZiGsX42RQdIo8xFSoFO9ko/uCa
c43WBQWD5OG2fgbmLjs42rOBWM9vz0z6Q6mA3Y8WG/aPWrz9URGit5yK6aSO
3ozU0SuROvox79a+ICsKph/5tjsjuhHJadFa4SI0gmFHzfctrcQlw8gfzjoN
kNAvVHf6SMX2cC2Z+elVcJI9NEmjrRkNsvOeFzyhwdzW+Xzptxos9ZAqL/vU
Bo+ruzxCT9KhmF2+ZSk/8b7Dvsb9RDzYlfKCtnUKExeCP+cF89UjfqYcYyaB
g/S+m5/8vo2BshLKxTkSrQjUbp8SRXze5QTe7bMPWKiJ93n32b8DBg2UeD8i
PsTYM/frEPFh4JjR+1GLdpzVGEsXeU9Dyvyrh33mEXyT5HfdJL8zJ/ndRpLf
6ZD8zpzkdw0kvxMj+V3bf/jdBDr6d0X+L04J8/BkjujcRt1WzIoJsShRoGDm
qQqTr6qd0N6tveheKx2LXy6+87cPZGb1eZ+WvArI+Tbv2ttQC2EVGcEDslTc
zs1x8SSeV+V8q3PfBmphsku+lo94XhPlcR0yD34l8+BkMg+2F5+XO9BKw+Iz
jyKMa1m4k2xYprCSwF0kT6eQPJ1J8nR/5rNisRnE+r1qd9M/nuD5WR91ch9w
0CL+mHOWeB5yMu4v/uLS2TO37v2LS//D0w00RuPOTmMg+tTSZbLC4/Wiw0U7
g55I0uHC+l5/Ur4F6mVX1avP9WDSw8Hq9wR+T0prZja7N+JFfGh4Wx0PGz9l
Ds7L7oRc4uAjDrMW1059XT3XjgfGgOPP5c3teMRNinptVw1+7Rve0dI8JLs2
3vKc1IZDpYfp5jEUSPGi36X0EvzWKTVR41wLxNO+qpc/rpzQn1RER9ftmUEl
jkUtS+DMrEfHcoXfMaep4JQ5bdOnEzx12CDNgvgcici5eY7xLFxo4kztKGFh
qf1dpvkfDrpm9s3mvGDD1zx15S01Hm4WCNzrek7waJtKs1uZ4/3JgWQdI4as
Y/znOtXcOif0HRFHg/gHa/e0YixRUrgugIaiTm9p3lMWbJyyZ/ycxYUfReTB
GQkaEvKuCVntJ3jLcU3BRDYHcWoLNW/5dMLYVk24QIyB12vmTeouZKOKaf7k
AbsDsR1ibUJJdNT03nQQfMjG4iWqp/WWdsPsi8DreQuYWHnMszrQkIMGss6z
jazzTCPrPC5Hu9ccj6SDEzhokaDDxqxD1d7TpnLRQNZh9pF1GGmyDnNVf5PB
dn82NO2Otxe+q8Q88YYWikQJIsh6yyuy3lJB1lveZZQsMBXmQkNouMrgcj0G
DBfeazhZjilThPQ+yLDBy3ewWny2Ah+OHP643aN4Qh13u9yN2F4XBgRSZMod
mV9xrfHIbXZ/Prb2Jtue3cWElFC6nPGjPLwMjVx3b1YhFhtcuuJVzMSJy4+N
Mk8UQinV8OWk9ELsOirf6trIRtGh95HLF1bBwWN/2LTCEmRkKvuL/a2Ta2hx
D6VWwHiMYeXwtBhDBjoyBW/ZsL2198VtIwrk/ad+zLApwQnPyVnWFZVwDEx8
vHZnAzY2O/6Zm0LFwWdljxKbu7ExwerL6jtMSJurtkv6cXCjUHDo6C0CJ0nw
hv/wsSAvenH06hcO6k4fPC7d3IFQ9RxF9Vd0FM2zCp0XwsYY5//qh6Fk/bCI
rB8ujHhb4y/ZBbu1q165OjKw9pHEvs1DbCiT9UO1f+qHI/3mPdbE+gn4VlTy
VuzvOY4NrZZYPypH3E1jVToR5ch90tlCh1Hq4J7v79gYIut+qmTdT5+s+7np
KZzJP9qFyOoVv00jGdjDmjumOJPz/3zP/9Q5Xcj4U/lP/MlOv/Xi8yLiL337
9+ZzFXgbLdb6+1rxf/dL+Ii5+l0GDStyolT5i5vRTuL5BhLPt5N4vvL22UH7
KC5W3FbRXaHShJInnHrWoQrsmiS87uYeLjQzk4ZfZzVg4YFlW0QEKzDglbxX
/QAHCy1cdYSsarBhmVttV3cprDVZ7at/siFQUXNrMLIK2RveKzULl0L04QeJ
3a8YqKmPKzYnOFOay6NznzUKsPdhzGSKBx2TrF+oHLuXDoMSexFHszwIk/wx
juSP60j+OJFOnE7yweUkH7xP8sGJ+N3pC8LTdfLo2D4li0IfzkC9mDPMGvOg
Oft5gMJiBiqHeh19hL4g9mujdYBnPgwL+Nc67uDh0ZmrGj82t6PKhGEYHF4F
a7vCZE15HhLmfttqfaANCYvEOVktFICsz6wh6zPh/6M+I3toOavuChc/4q+s
DadxkR5wt1rbgokPrjteUon4sbB65bdvs3h4y630yj/Gwu/NzFdjESzUqf7K
MqES+2ErpeTzJwIn07Ie8IfR0Y3b3uu12JDkky+kiHLBUcxwfCDdje2HEmY0
SjCxRNl8ypmdHFgmXnmmOKkLqYMNJiutGTg0Yv9avI+N6luJB5sjKHhT8eH3
ylVNiDRe+Iy9kob9tUeDWJMpkFAZSD9a2IDpT7gP39QQOG2dWeKmDIJ/yd3h
vfzCwrXZej/3LuKiL+KGRnEgFXl2p0fH/jDRpfHR408WB1PlrMxD6rtBu2og
eC+IiX7EeBb6cqBP9u8lkP17amT/3iGyTsIk6yTNZJ3E9aJcy9MLBE/dy/V3
J3jJ11Wn62ihTAwGyYc3NHKQ7DtVRSquDq6b3krnC5QjId9DbM8pNh4plB4y
2lIJ9oe9DrbtxdC+6ehr+JaBsauBgZcXfEO8Jfvwyc0FeBX6MmOvfzW23F+X
8kiwFb8UZt6+0UNDsojBN5tqCuw9VROeRzQheOMgpXzH33llRfv631RhZ/sH
DV5hM0avs5eNPCTwfUruZ62dlbDOzppvPbseEbLpY3xEPNi3f3Ta9PoKNBhG
Rtbw14Guaj9FaQUVOiutXH2mV0J3SFS57WodQstjRtJ2UFHY8IjSWVIJTgy/
eB/BrxVZM2liBL57Q54n3iTPE3+R54kTnWcJXZVY9OEOF+WVP69mtnFh1Fby
5IQyE5J9HXuy9/agOOHU2Hl2N2ROi25K/TLer1V7QSbzmCkD8tkV6w89GMct
/mS+jibzdRgjK/NHMBdVib56lX2N6JSZ8WjAsALPdwdal5t1YHjAqPX2Xjqu
XFLoybdlw+1R7o5leV3I6jZ/sq+NgaPOcXverOZAwK124LZxBUq1Tu6tyqlB
c9K3bSZEPmgz2xy7n16BSxtn9LQvq0PBpSUDDFUqNpDnNef+Oa8RWKXqY+xO
5I+KXRIOehwws36kaxI4v6/mnrPfBS6y2k1rnzC5iM0IG1luz0REULDOPXMu
2jR/3ZQf4MKxxlTm51sm4pkLbx0R7IGGTVjXAPF/f1fXW8NdVNjG+zNzNvdg
3Zcb7uI6XOx3MjLwtaRCYfH0FYfWcfFtw8i9TXw8CKzoPHT+FxO7ZLxmuXQx
8HygbvTgD2KfTl10KvkyB72XFluURNUiclKC+hy3drzP0HNbn0GH8y5DgbfW
XTB6Npfp9JQBBWP/gdRZHNwMNeqfTPA6Xo138V2RDuRXZuwPJfh2QJuEdMT7
SlxV10s6PKUB57nfLJ69oGIgM7RERrcSVtWSD/Um1+OX3KWHs09RIUz25cr/
05c7NielWs+WBvuulkujASwkfz/7eWwyFw9IvZvov3o3TSWayMxO3DV+0+9X
QEehQo2bznM2Msn65zmy/hlL1j/3k/ua9k/9M4KsR60m61EOZD0qp19rbY8b
Fz3OSj/LrzUic4f+5uVqFfAor2cIETzvgKuhsOD1atxkvrr3+GIpppF5p4nM
O5/IvGNC5p2R4/+Xd/T+R96ZaL7o/9+8U2bTqrH5Ox2SZ6LPzD+Tif5Psza/
WZGPbNYQ48+Dbhx97bMx2JpYZ9XbpPWdORC/sn1PdUsFguYmO52fWYfIO63G
bkpUGJF97x1k3/t3su+dzydi6dZsFlKyqWJ3f3FQPTq3NyCWDde3Xj9PyzBx
c4Dx8oQ4B79qXHXnWnGgLqtjMRJH5Jc88RkuNVwoSwjXL+YxIPhtJb/gZB62
n7Pefu4jF2cr3jvNWs7A4Z7k+4rmHARO5Qhmm9fgiIrW8yPtpaiLUt8qM8pG
uPjSoJG0KgzrmRmLSJQi+0ViRP7MbrQo6EmIz2Di7NylASI7ODCxNxCxPt0N
ra79wxE7mIj6vvJK2fHx/pBc0ZMWFkvo8JikF3Zx8/g5/suKLXJTZOm4xn0p
0afRgrid/BuVT/LQq3nF9nNRO95dpHKL9lVj/7ZwsS37eLhvL9m+2KUd2+4v
CX1DrULvJM6CyCM8aOqvHrjyvB3fmHGet5ZUY+hg0lXGNB7S9m/giDq0gnJU
ollVmwK212YVvkwOogRtfWMV6lBZ3iQem12GGJIfHSP5kQbJj2aE6SXnzqHg
Tny5y1t6A4zVHmgLtlCR63ksWte8Eko5P9bNVamHID/P08l5vG8/ifer5W/f
7w8vnUN/+34fGMw6tPs1A5vTRuu/1LDxeP0pkz8hRNyyu3Aj9xQDi269XvIu
iQ3DW7EGMxI58OgzvMc/vQsPs68vLLBlYJel1ozuATa6yf5533/65/m4M4+5
y3FxuN7n3YUpPOj65Vx/spyFJv3Q6EsnuLD73b5+Xg8Xj1Z4RB++xcR7IbEG
zn4u3KLkZ1gT8XDgzUVzJ4LvSso95n+/lQsvEc9Dd0a5+Oi5fFseY/w8+vPv
+fGfrjDgkCrtEE4bzxe3+iKkjsTSIftILNhHvxXzl/hd147nQftGnVjytE6U
ef1WeTdSA+ZpqSvCy7i4JNixQWSsHgePjoo/fVmOwGt7fZ4+5yBM/+MHqY+1
eCX9+IqBfxn6SP2pKqk/fUXqT6feTjXva+lEn1W2GH0nA26qHTf7qWz0U3cl
eG3rRPyVJsV1TDrqMs+EPvrAhuK5X7t8AjoxmHnh/l1JBi63bSwuKGbDxHpy
vvx0HmaLjK28ksQFI7Pf5BbBA6aq3j8n2skFtTbcUjGb4NNZUzr9LjAw+qI1
lc+uE2n3FyzlCBD7p3j6HJevBB/xmF29TrgLRY3DTZ9PMGBzZpR7pJ+NL15p
Bd1aPKQfFEjZ84SLXZ/L1iU9oiM4f/4m/jEuFKJOB/1J4WLkVKP6qAbxO8h9
7U/u6yFyX4uvz+HfIcXF0NGnEjdFeah44FgqpcmCVnj8DJor8b3zd/qeYHBh
/9Qi/xoRb0pe7+hfZdGFE5VahsvCGXjPiHoxZzoHy10NG3pXchGn9/Gh1SQe
1gq91TwlxoIKqcfJIPU4j0k9zjLy9W/J168jX58pvHFoVjgPTIuMGFwlcKFq
Q7FhFQ3Ss+4LdL6gw+SW8Z7d+myYf83sP0DEMQsnCRt9JxZi7r+NultK4MJ9
r5Iyy9gYFAhRd/Ym1pecZXfDLg5KE6QkUjU4MG4ql/ROroX1Fs1GY792ZK9v
ybiZQ0ff50vtDV7NqPlk1LP2UTf4Qg8UHB9lomGszjKnuQbOdy8btrS2Yff7
xeLLnOiwb4iNDyV49FwdyssvxO8wu7+03caL4LdrOfk/tVjYZbB7aeN7DgYV
b7kbd7GxRWtglsRUKjp9U3YcjWPC6VtT9Or7HFiZnBfzVm9Hh/kKvsfhNDjG
zb22e/q4/sjgH/3R/9IZ/asn+s/1f3VDPf/ogx6R+qAIUtfj+Y+uJ47U76ST
+p0WUr+ztvlSsv1XHtTyn3/uceRiuHm7ZaPb+DwH8e7dCwYGaFAu3Pl+b1cz
js8tnfL4Zg9Ei1aMyikQeEd5O689aXzuwTThWEpfIw0UP9112gnNSGLs3/j0
CxcHUi8aRuU2wcKvojXRqwK6CTcrxRf1oOsRX1rMJIKvKN2affduPcRJXPqN
xKViJC41e/r9dXgQgXdbxWDX2Ajt9+HK/HpEvnw0+W0SsT63UWu379pTiTmX
pmzmMYrBsW5VtO3hYE98/YvsqfXwOOvOvahSjkOP1awH/HiY05fVF2bZgV8n
o6R65tcgxbF6im8ZFxcvzj2VqdUMsxfqzmtqKnDtiVRBn1c3gtdfmFe3nwn9
iPRAth0H3z17mzXlK9FqNueRb0YdhlIWaJw1o+KFXcqzP0T8X2WRoFegWo/S
8lPrm4j470nWfwzI+o8MWf+ZTuKWDhK3ZJC4JTsopi+gkoXdD887d68ox9uT
N7RtJItx51NForsLD4/592etDuRCoqjNTnEpHReiji8YreGhgRdb/i6tE90a
kwZbWmvhRfpcbCB9Lj6TPhcT1T8n4nf325+18h2h4c60O41V3izoCelxbQUm
nvNvdPbq/VE5CpRKp1zQntWIi/ObpjUSuKpkuJx5IJ+BqjWmoeLEusys+fSJ
d4OD2PmLhLyNWdg8tMXYMIODSVVr+m41syF81/J9VA0LbkIfZeZPIuJYSI2h
TDR7Qr3YlcC2scjOTkgGJze27mZAVP/gGQc6G7tJvvmB5JtrSL450Zz8mRpP
HkSsZqH8u+LybeHFyNStPn8ZRRPiySyyPpNB1mfekPWZkEnXzc8tYCLUlVIT
fCMXuQkCLjrlBcg3ovzUTWdgdVe9iO/f+Xd2Uj/eGxZArLtfxOAwHQVrNRhX
nNPwcFt2op9UHtrUB0fW+1JRZSHDpIwwwVS6fZ75mQMuOdd3DznXdy4513ei
ObcCViohZqu50FLZrfpbqQGMKLXrNzLLoTSl6Kl0LAfrJ2k7RFNqoRBpF/U+
rAwr2258LaYz8MpIiZNnnYNuDxEBG/8CjNS+HLu5l4ILDOnb+wl8PvpNInmy
wHjcqCf540qSP46Qc5DekHOQtpNzkPrfa4jtP0lBe+jY/EnxjRiKl9lnNp0G
mdUbLLfaVWBWzx7lQ/y14M7/PecPqxsfgvsehloSePX2rgOZie14eahKdVCd
4O3nX9/gX8/Fp5p7Tn/+cEH52eTz+ycTl4dkgyrm8DDUavmgPLoVClI6d+tt
KOj7Rx8aQsbnVRPoT//zu2Lb7HY7L2JgRs9rSfvV4zgnXDrJ5uEPFi7/9u54
e7QTortmyt/b2YNk88fr/uKmc6cfLGgHFfPuL5C+tpqHGaanf/yJ4SLsXv3n
q7nj9fCcBUrf57iz0RP2yfNj13g9XEdmrnoxka9R9fNizcx2yOlbmkaF9+CS
2KaDf+fJ6bQfsnc71gTzGZExmdI9MPM2sFcd7sI6m6/cGq96OIXe8TtVxYPI
0iYovOtE862YsPTyiePDQ/HZy++ep0FBUdZU/h4Lc0Nvv7k3lTvhXIWDrpkL
VYW4GMxIj19I3G8B6T0G6rYsBG/VyTs6m4cP6eLOAwlcdJVNKfw5lQG7B8oX
9jXyIOv1Rb/jJBfX1funaWrRsG3eLNX7xj1Qtpt912szwctb4gzWqlHRXTnr
bP2ZHrx9j57NakSeWrK77vf3blB/aZyS+0lH/O99+pzzbLwSyFjp0snBjqsf
7EWSmRDdeEaw7CSBl9ZtG5VfxMHzrwuO7ctlITVDN2jrCAdTbPMPrnnDhv/6
t9pfdFvh98SttLSOikn7tymKvWGhvZwlEerQjMeexzNHArthRrG+H/WDic2q
ZilJazqR8fmiq1M7Ha2tmzLWJ0ysW+8mddn2pC47mdRl/+vLqUzqC3JiHO8t
IZ7voT28ocVLuPjtULl3X9B4nrXvvDyjzZWJ67MpL9uY43ouVnaS5aQfNHDW
B786R+Rr4d2uK6Zf60FJ1OGmnYlU1DVSLt/NacSnHNNrY3d6oErbufvXbyoE
jylq/JRvGte3rnVjrX5Lx9h+x+1ShuM6sn91xKczgrev4hLx+8KsgxoLeLBv
W+42/RkL+c3qQS3NDNC27zbJ+85GR8iAf4gHgZd4aeY2vG6MZj0TPfOIibGj
lT7JQRwEn/fIbQvtxPoHcmeWyjAQUXx37ZxyNtzJ+NxHxmc3Mj7/5/v868vJ
bGdbHVzfA65WwauZBN4pdZ/DNyjbAMUTl42iDvAQPm1y7+vgdjic2jksJ1oN
ZlJoyLk2LjI/Pjn3s74ZgcKber3WV0KQM/RkbSkX+c8ipUXWNuOURvAn79IK
HJa4JOCzlIex4QdBv7TaEMF0GU0u/d/63Kek7uAjqTu4IGg/L4HAzZb+MnZ3
Cd7d2u7RUkLw7l6dmo/xfMQ6nfpH99kLLgyG1PMlF7OhErKnSJTLRFdYPzfJ
hwNJztRXW4Q5E8bViXw2v5zqOndDkNhXN3pm2trU49y9G/yrDpcjOlVxyh+C
5xb2S2558ZXgyTofPF/dL0WLzP0z6Vw2jo45e7adq0KS6Gmluv4SvF5+IvaF
IgcFByqn2d6sxj2+LvcNl8f1tutJve1vUm/7X10MqTvgkLoD0ylXlrrq9qBj
5RGPW5pcbA0uCb20k4qA6eK7RGR52PbRXut3LBeN9vQwBos+od9lkva01pCz
LKzVqdr79XcJtA/MUnC6V4SxEAVaUywT2kYq8/w/FGCvU0BL+e1CtOs83xaU
xoRaFGPkCX8hag+qvJv9rBBBpB52BqmHnU3qYf+X7qCTuW6TUx4L4inuGpaq
43FbUd8tYSudA3Pv8iZdvf+tL7AUW+5wS4WByNLNljP2jOeXrjvxhnsIfn7C
LF2aMzaxvuDqjdZUfk8e+GgDLof8CL7++BJdaxodt5faKC3mZ8D6i9uxA5cI
/KS2fp5M68T9tDPJ+kYwWd8wIesbr0m8p0LivYsk3vvgydD2JHC/ScWTne1V
LKxglC/rXTFx39FSucJHax/UI/VSQ3R1QwdkRlk3nrkTODjN7LxMMgUGf3qv
fjzVhJjtTwIObKRh1GpB7HdiX0aOPIrZQKuDfc9TKf9j1P/Wh93J+nAhWR82
dr1tTvNjYPdMvmVLc9i4/aVETyKaAxt6epb5bBZ4HfvOnXnIwatE0y0XhtgT
9iOddo7It+GxsJRaePDObC4S9FYaWYQR+/FyiPuYCAsr+b5E/ArlQOfEiT3r
R9hwfHfkT+SzDrhLb1ZI8qIjc4bM3AZPNj4lu9oFzGyCkODTqrLQLqiplNBL
zzKROv3e/JCbVciLNTOb/agZa6MlddWDaP/t53n1Tz/PNJfpnI0PuRi56PD1
eTMX3W+HUicT+FIncY7Ii3IeDk7Gk292XLh36Ef7WtBQ2FK2TS60B6MbfVf1
yxF5pte3OT5sPI+orVA6XneHg6M6ZWlO/V3oddcNEn/Ygy+BUSVeRN5JcGBn
ptzuxs9rPdt8ank4xnhF17Yl+Fxc20mGPg3Vp+ew1AieUOfeknx+iIN0jY9n
HOLYqLYdPrJtFQ0lTIs/7TYs0Abirvb2cbCyZ9atxbZtaNlx1VfAgAZeNLT5
qSzUfhxsoc7sQdExwbAT+7jgLBRf65k/zotFXasCs+7Q0aX0aYemeCsoS3+N
jswi4ueX7OIL91rRk1cXv+AgBYaZofo5Rj3Iml5xWrK1G0d2blqvGN+AktZp
ir7GXGSdivNNLWjAwqbvGZhcAYv+M5+XDLLBeX3islJ4FRY6f5LwFSrFRcfA
mVpHuJBxVoxIFmiE97Hvn6zFKrBGKI/Wn8KD9PXziT7qxD7PvDnwUrkWL1YM
+p51ZyHNZuPcdINSqHf2vWfEFMHsImUa1vGwdJOtkQ6zDVtbB4RCNlVB7x37
2gYivym+UvVmMihQzhAVmJFQMmFfruGZo0pvS1mIKmd+mT+3HHPoKzZtnlM8
Yd2yS+CSAXcDkY9D0w8/4mvHLHW1X4Y7qybsE5ioz226aW7DHn0WlBdTe3oV
SzBn4ZTSLMuiCfsBPK9Fcrd3cvFVr8Veqa8ZlwN2Jc/Wr8Qpy1uUgt1MBIq1
cuJXc3BHbkHzNEMi30zg1/mf5y5IzsW9SM7FnUi/7Bpq/tbjJgsltZopaY0c
HL6htnE9se99VReI/npQhw5JMZ/I5UScOS0yv3M+A43nikqZqzth8Tsi62QL
Has8ytrev2Mj7Gj4w1kfmyB81VJDSKQbBtuDearvCLznuL5qB6Ubz4/mqdy7
yQRl9fGwQm8OOlKrXANt2mHilG9kmU7D69Tjr1Sk2ZgaJK+4Mq8dIhvaO9J+
0uCzsLe3eRMb5fwHCvszq1G8O53pSeCquHK12fGC9An9WYJI37fZpO9bDun7
dpPsA3ci+8BVyT7wifzayipUnbcG0JFoKpdzaiwdRWcyHxw9kwf5E7wLM43o
OPdgnroPXxo+q/X7L+TLg8YBr4bp65loZ/ypfKiQh74l8SUnfxTgCTnfwI6c
b3CMnG9QNvAqzHEZwVt+iwhKelZA7HtAseaNYoyS/ck1ZH/yDbI/eaI+XlHp
eOXXRNwwD9TVXXKCBSVdObnZ/Rw8tRVkalpRoCPqlyIU3Yh1/fybz4rQ0Er6
ZO0jfbIOkD5ZO0ifLJA+WYtInywzLVbTvd0MyNbzMdcKfcW5uKBL8zPz4TZZ
fbaJJh3124rtWa6pUN7+8PX0rlzcJfswtf/pw1TcviHp3exu1NLyzA1mMmF3
7rhSzA4OOl0Tdi4S7MFnRubvnV5dODr08UQcvQ5hIWPTEojfq8YX47VJ4AP2
zZm9V5WXM3G/nHJ36fZ9jYhduTXReE4X0tNP6ovLM7FVEWvuOBC8Yr5CuwOB
B22nz+1NSeZgBtmvuP+ffsWJ5idMVB9I2jAj9j6RL2hrWA0es2nYLjtmxd7W
hJ/v2XIuGjxMfrzhvklDG1yKTlxZoFo1ob/tROfyO0g9lx+p5/pF6rkmOpd/
F20gsGWoGXKHKWwepxu/OUrxgytYOMkrfu5PPK/dq241Vl5KhZ5y4EIX4nkN
V3SXxh6h4ixTUvC5bxTSdVVSGm2zoSk48lzqA5vAmye1Ba5wiXzRft9627ie
q5vUc10h9VwT6a0mmvNWnVWpLXCsB2fOR4zprOPidZ3xOofZVBzriAqP6yBw
+MOy6nZuJ9qr48Xs5epwht9LOLuLifCFobEvrnEgw/zksmMaB1v6b2S5X+OC
381J8jmVix1rfIK19jKxIjL5dukpLmxsBbs0eVykmdT4i98cP38pmXxn8u5v
bDATpUViVnRNeI65QXtBSszTCpyXuUgL86zF6eVrgsRFqBhsFMqye9gFZfH3
Yj3ZDDzwb7h5cfE4z7q28Xqb3jUaGNZXjDaNNWHa0SfiW/dwIWa70TTwJxfJ
s97OXfWNCZX5vVw7Yv1YNt3vz5pFw1b1+S97tZr+e16zhjyveU2e19xWivaY
dLITeyNfHbPmY2DFnn0qal/YEPnnnEWKPGeZ8DzlbEu7aiOB62Lo/qFCXFx4
p/tzMZHn/j/DLHt6
        "], VertexNormals -> CompressedData["
1:eJwcmGk81G8XxrWgEgqpUNlCiSJbSkeRQhRtlBIiS5YkilR2kbJky1oka5Ys
Id2y7+vYt5kxM2bMliV7PPN/Xs3nc7+5z/nOuc91XT8xS2dj681sbGyJ29nY
trB+t4wGtHU4FIF3eKjRaWsmnHg08DNhrQGkbc9Z2/ysBln8W+1iGSZU7NfY
XjreCO8dKKUpho1grbIYvgvDAPYc3pSqE82Q6TbnvvK7FQ5fDyFv92HATeGE
viRmC9j3TEZJY1vhRGCEmr0lA4pndIy7p9og8O7rNIJxDVBO8n2qr2PAE8nc
621bOqD24lbz43KFKCy02ClClgkeS+QXVpmtsMfpx+4MZj0iFyhyBo8w4KXb
ZtzLgWZIzokWO8HehLpF2f6YdDAgpIPjw8R8E6z5lGrovm1AcgVPpInTDMhH
P5TXhZtA9grv7Gx2DfpcSMP2HmDCp7vCn68bNcK2hm2PXdbKkfoueZ5+YyZk
T/gLCFc0QNboVfGTLzMRQyrYNtKDCUqnDpOvPW6Aux2P/q72B0LmsdscJa+Y
wL5xZYTq3wAVHJNNbSyeRyQMb/3Hc6L3QsZ/PHubDC08cd8g7uXVs0d9mfBc
7fDUoeU6yHO+obzcUw5OrqfOMGyZIOXBNVbbVAdncfcXv+VXwxghqnZDnwkP
JebX9vTWQRubdtHK+xrgTIq/k6jChFT/TcQjGvVA+jh28NXsbxCS/R5ZpsCE
fwztpzsUG2A74VjUk78V8Mq4J079AhO0tVwpYvGNQKlQGzpcFI2esPfznHFm
Qos8V25CeyMcVuo2l+r6jbbWmFLkWfxvf1e4vTzWAMNj9yQ/XKhDJly9j6X3
MSF8tO/aRecGaEyIq6Ya1aJw3VTbCQkmPAiLc9h+vgGeOKu1h+2sRt5c6OUm
LSYcbS9SXRFtgJxLDraT6yVIDt9qc5zV782Uhr4MWj1oRyeuw5M0xLf3Q+Qp
fyakv+PpfZxaD7Xy7/qVc97ArxURf4MwJmh8GiPnXKqH3Nm/Dz1YPPXlRjX/
41mRvfXPfzzN9rtHPFWKB59SD8buKSas/TBI+sAsghIVnuajHgWwPnB290Yt
a84r7x/Qkq+AA4knGn5uroENur3lzDkmRMe2WIpl10G44ofi+LZemJKwPZWA
oUHNwWuNIs97QfFrufETs3H4I7Rt6br9FOxaV+DzMZ6Ax0r608nfK8BNp1B1
QZ4JLzcfHptwaYbaVOmXreJvkGmQSs8pKhO4flcm2s8WQtErY6ztUDIaurUo
8HSOCfOJ/Itl1V8BX7+Y8cLkM/LZauUoPc+Eb0cN/XH+6VCYqDPgnvwZ3Xsy
z2/KOq+cnFT6uJAG6NbwWFFbKnooHTVDZp1H7Nzcdj07HcbatTlNTT6i8PJK
yvO/TAgwxoZNmmaA3zcL7ZHkdyi4RVlLjHV+qsW4QP10Fgi97daTFtWFqvTH
iyszTCi+EG56+08efGVPfPqYxTPVm/jnP57+8VRGFItn/BN6mPmXAoTatL8f
p9IhNOLzQL9RPxRwvJvZW/YVVByDvlXhaSCukJ57w2IEvBYCOf5ItIF47A5D
8zIKVGXJB9oU4eBKGI/8qMw4+E7VKfjgsdB9csWgM4kE0YtPrws4EcHi9/6R
XtWPsPPPlncHqqfAxiUnQQARwbXka6DO8CCS2/Lle8n0JIQrbAq0AQLwz7dt
veCKRydNdttXhGJhNjZUJMyMBI2HWqciZkbRyd1ufw7/xEHLnQG9nrwOpGxw
63ubDQM45AW9H8Y0g/XPgr06H3pR4NYlzIozHYYyu113WXfCZ6tueXORHnR+
4vK63Gc60D5fKs5Z6ISQ84ced7l0ormjVi67p+nwvI4jeNiuCyRLS6y4gptR
cPzHi4xDDDjj7KTgZtsNOeaXm/5I1SDNfZIn9OQZoMEkpJLP9IKtd3eyJYun
T+6zuv94BpZ23vyPZ1xwEt7/dBsKFJx917aTCrJeLQ9/S07AK+WVmMHaaqQf
uF+oNJ8MDTdf+4zTJmFdNaJ2x+PPILwrfP+fVhxkqXWMDkdMg2f6xVd0vh7g
fZEi6nooD6zoCio/0hlwfJOsXDxpGOxrWvxLXEaRvfPyRt1VCpzv+6C11jEC
Af3xaR0jRGQQwWHCaMJDwVb3kevJw6C92u2RI01B1LrYwECtMWg7bWjKNTcI
TY0TPdwD00jOXftS4vVBeOX8YsHTjdXHDR7h8RkqWqo5fhT7uQ+ui31/GhIy
goKl+J0OiI6yuFvfOnaaAjOdfG0rxoPISqmVeFOFCsIXOvrjdAfg0lmTO2ub
+pEmZbOvMY0Kgwl193VO9sOOJX2LkaVe9KhrvHaQnwbbhV8rWBkNAKmYrpwR
1o2Y258FtoxTobwP8+HP3mE4ssmSN5DF8/FN5fL/eJ7d0RZezeKZ81qVmkzE
ojfq45rL2/qBeKow5ukAGfaklb3ftTqMGsMK/505VYTihNIvBNNpcJcZ/TPE
uAl9kxxyOHkHi9Kbr/7o7JmG3eIX6sdORsCtGF6plOEptO2mysCwMREEiwVt
jhbWgK+wxIpC1TRiqt+aNJ7FAm0IW6Dypw0akqr3vWmgoi/yOG+uy6MQ0WBZ
J0nqBgv7xBM2e2goe+u0X//0IIhdvi7EdwsD9Vx3r57bRUNZ7pV7iLsGIC3Z
MNd4vQ8qfS1wqWNUZPGPueXM635wjVUw5xTohwN+iQ+fP6eics/vEg0XBoHu
9e3Cnc3NSMXGoaR8VwEaU5fjyjBiguq39auHe8eR6RZhDfkpEsxM5rtvyGMh
n7MxyFsLi0ZFHoVk9RKBo2RO43QvFnoG3o9UsuOQopXjB67bePh8T1UomzkJ
Cua8+1JYPLsvUodXWTzVn3gT3Fg8zbWqpWmWBJSeUZgUlDiKEnSCZnB7CUAc
LRM9szyIdDRy+vcSyeikUJrBOf8J+MneESj+vRkpOC+EVo/RkNZKL9nxySCo
fTJaIfgUoQNbME7v9BnIz68wtWEPBvTCHOp5PkTD48Z3ZRfrGajTPP+ao383
7H06v/DZ5we03z8SdaSbgQQa2dWCD3RBQvzcq4XPdeDG3uX4NIGBTryomNou
3gnWC/8q03PaYLPhvgCtYwz0Y9dx71thneAqfIuPO6QHmGHs38of05H4a67l
t2NdoLg3/cjJewMwk4btPyRDQ0JROiNb3XvB4ktT0A6hMcgy9DwuM05GvH6b
2YYHR4CUdGfb6vl+FPy7RZZrKwF60jsyrpqSINcs7zTHEwJSC2kOD8TjYO0d
4QInBQsDX0JM3x4moysm9i+JItUsPXDra0ogwBYtMXE6i2dGbdwLPxZP3FK7
A57F8+qmJZNPGxOIT/9EVlwnBUlp+0TclceAZUQqs8Z3GO3IKPreZ0VFJZYq
ud87euFA8diYh1UPqmzM+/72NB31+17vlXXqAZuX37zyT9QhGdfUzSpPGMha
Td+va7ILwMqmmcM2HflcVP2ItjCRd7PD9QihTvh7qX3ba+UCkL2tc/vCfiZy
12gOusDTDkwuzm+PgmrhpWF0b8koA2FHXJ59TmkFOdtHX8zPtsOufaFBVk4M
xKNT63XzWwsY6dhWX3rSA9r8pzdJzdKR6IW+eqPFZnh92KXU8ykGPLkdedrz
6EhL7cjqk94m+GlwP3g6pxtAnodL8DIDnfw5vnhRth5eZxz4ze6ZB/tlxdM8
m5ho/133Io6hcqCShfJ0F+qQn7Zfx9xxJpI8orUJ/7YW4nLyPB9sHUP7r6nm
Z4lRkfaLxPyZ2G7Y+YNa+B/PrgvfI/7jaYpPffEfT+19t6wftuFQQlftrw0u
Mqp82ZBxr7Qf3h78yv85AosmHxj/zt1FQVx5Ut8pW/uhS4379SmOITSnc5LH
NYaKTuej026pGBh7b2/CFdiBDupFfzocT0fe8zqOb2Z6QF1QZ+GUXhkaOkks
2pzDQDQOQ6s1o24IlfAv9P+XBnsqfwRmLTDQnHLD23JaJ3QdK4LcrbXw0YRH
3KmagUZ7k/5cHm0HmVW97j36HTDCoaIxq81AfG8uBiTatAEHV0N95d5eUDD0
uzpUS0dxj9ZGnli3Qjyh6WCHBAa25EbGXE2jI/M5/k2rMS0QdPpP3WaJTngZ
Gr3v7R0GclLe/VN5vBlSI60NdU2rYFXC58CxfUxkjNEQiXBuAacrFc57/X0R
7tqw6gERJrquunrX+W873NnJmPij0I+GGiT/bGW9F6kFe7xXCwZML29T+4/n
01M3sf/xJF5P/j/P0lO8+bln8ej4Hpc3P8kkxJvvGRrdMgSTqYcCarEERPvN
a3cul4BEhyXaTe4MwfvNJpcOOuPQk8/vh5QZU2i+TV6y6eIg0AYjte55DyCX
Yx+UrUKoqIrmyb0e0w/bL/34Nv2oAWUZTn2Ua2fNG/8eIVcXDAj7u7iKiT9B
U5Y1svezGOjP9Bai9NUemHbr2LIyWQ25X1xuMFMYSC1Pd+Z4UBcQdsRvRE60
Q25zqOppOQbi1ue6wX2nA2ZT562UeHsB2/Pu2MNiOjpl1Xgn3q8NZJ7J3pHa
h4F+o/OmmTF0FHpA/NxqTCv8CWJmxzR2gUDa+NAqHwNxjlzltuVqA2eX0wqP
Zurgttqe7KUMBsLvPe9AUOoAm85/wU98C6FY42LrgV4GOmQtqOmT3AWMttLs
5xYVSHiY/aomMNBnH6831T0sH6vz6mkOi+eDktiwKhbPLCVbm/94Vkm44jr5
+9BlS4fprCIqMilOMX5+eBDyvyakMAKIaMHfyTD8+yRq400RzNRh6emR0nw4
SURuCatSonwENNn38DooD4N8YYT4uhkWaZq3cDgbk5HsoQmBp9lDUMGuPyzU
3oNcc+70yB6lIQ22j0kXxgaAlk5iO0n+jibYPXJTBBlIPfmMW6BKHwxS/3H9
Nv0B/qOcfs0eDGT+QL1MM64HtLD9vx1qWuHf2H0jRTEGujCZZ3fjVRf88ND9
9zalB3SCR1ZXcumoNCIjgk24A2gnim6WG2CAkpdPW3tBR4xHHbl3c9vgjTHZ
QSKiBzD79xfp/KKjb6LnlquOtENtT+xZRnMrnLXa3TaqyOJ/opD5daYTfnz1
XTIWqgYNPaqqkSsDiRZ+OHtrpRuCD3r9dHV5DBekLrqwWTCQz/LrO0dEMDBx
rDa5lcWTbs6Hy2bx/CD2N/kZi+dd08VOd8MWhMOaYhwjaKh1mbR/e9YQ9FOu
HrbywaPwev+VE14kdO/2uaLTocNwS0q18PQpEtqk03FEthWPHj6+KbH94zDE
7RCRVeycRHbmQXVaokTEX9tlr3ZqBPqrZATl9EaQwb6C0vpUCmqvGVLJIw8D
+9sxYa+DjUhQYCP88hwNOcXV3NhfNAgW/2r0R+ifwUTsV/7jAwx0RfRg1oxv
H/x7OoQf9WgC+fxPXQ4bdBQ8POU0zOJ7hfe84CW9HrB2fcJpFUhH0XslPm6L
7AJnD9uPp473gZO+T+7N43Q0mx6mPrLeAQd2S10LVOsDvu7dUjxH6ShnKORE
q1IniPXzBnf490BhYxtV24aO/BvuXXRQ7Ib0R42zXx61wA2d4L0GX1g6G6Qr
vkMKA+3nvVa+GBTCvShFN58yOjrxjIJbvzUAPy0GY1xYPCv+pp9xYvHsHKzF
bWPxfPpy4PKwdTeKNQpy05ZmzbnZauqqFRHszec+RQ4Q0E/6Ae4IHxxara70
zWP5GaVfMdvWpcmI30tSd//cGOJ4d2QQazsGc8q32lN3TaHagU0O02+wKFmA
zxz7fgziHwzGf7LEI2fcwTkvBSLiHckL12gcB40zW9wW4zDogZXuItv5aYS7
xcYYUR+Hxn3ZDKmODNR7kr0Jz+L/FXvB5IvwCHT2VQ9NVtXD4kTSUqIBHfEY
nDPnNRwArgdTKR5VvcC9lpK+mEdDAZiD+hwPMbBNvHyfM88QLGscv3h0kuUb
FUvWrKd6oJn20dhlcQTGORc1Cw9TUa89e5qrWC/ckzMRsWeOQqBhcOtxs2k0
JeK71Ejog71YGZ2thcPwoRBz/YkeBZ0iQZ5R+SgcXx4SZl5vA1ninMCcMBlh
n3lp6XZNwupH5e4+Fs+H18Up//FM84rcvfYfzz+3w808ilFFRUhNWx8DUb+/
Cpq81gVl/vZ+sx59KFww6XoGS+/qA/RabQ0GIcSjb6T+9RR61mWe5PW+Gwly
FxxuHJ0EXGhmmdP7SRQgmVaEOTIJxJ0aGs3vsGBHkrrSPtSP+Cf+il6woYL4
nzt1HYQBSNcnbgrQb0L2l8zN677T4XS0VHGaFwZoJ8fnMxSykW97g/lRXQZ0
PuPw/MridkBwqTjmfQVUzCcJMqLocKQ5odbeZwCO4XXTU1r7wOPkQ/LAcwrE
67leqdiEBXKr5ljkXyJ4VEXqL+s2g+afLRlVNiQoKl2Rwz/Ag/5s3N2gFwS0
37qYPGuIhfvNYT0bC33QlGmuJnGRhj5jtsvsMscAqlIyyMM1gbbcs6r4Rwxk
+ODAfS1SB/hq+i1SOYvgclL5FY8DTHQQ8XLeft0G9VWnnW6yeBpHhRL/45mv
J7iCZ/F8Nxj5/KR1PqiVKQVE+5CR8bwZO9WLACOcYLdc0Y42HUoxkiD3ozjC
o9CJPzQoKzu0vUh4BI0njL0bcRyHgM5fmUG5ZMgQ1Nx8JqUfBW3hXT0tSgG6
77FQ2wtYcEkWTbHw6UY/D+OMI2ap4BxzXV2sdQiam4bubs9qRmLXWyXUZ2kw
vjeq/Y3AICjEiLqViSLUyqH/ncJLh42rJmHdn4agPedlnmJqBIrNFLhbykmD
Fk/5VcLwOPz8fLb8u0otbOFAOvF1U8D37PhJHxwBrnffxFGsh0DpXdGqWAdr
H3zSfve5lwqG7WxKVhvjUB3JMKv1GUB2XJan+m0p4MnJNm5XNgRa/ZL2WYtE
JKhT3ZLzYBI+jLjNvivthbiQUFT0joL8lz6sLodgoaxG9dXHqhbQzSREP3ox
jQ7k1pJ7s7GwstWNX5PFc4u0smQMi+eP+t6T0yyenvXZCdLujaABl6+KvaKB
k0PM3oMZw/B1z/N4ju1DYCdcEK+UPgV/SzbHpL3Hgezv8TCy+CQk/T1qtTA7
DjW0Qys73Qiwo9uotSybCIXhneGhhoMwm079Ei9LgAGrGBFvASyoaSuHHSSR
4O9aUmQU9wT4UH9xcHP8hOc5a+Hs/Ey4sti7Rj/SCoyDH9yM3b5AtGV/bvwg
BWYd+a8OdrPyllhgu8qdbjC5XLXpyD8sHJyZs91bSIGR+bzzDTJY6FC5n6Rl
9B0ZUL7Fl/hR4Q2mA3trAAtH525tuuGBQ5EW38QUx1j8dwvuGHo7ADf78XHm
bDT0Kj/cQV8UAyvcIi9GAoaRvdWr7oUFCmA0kLaYxTCEP7zVnVqEQfb/2uws
ZiahNCvbWKiZ1ccJn8n1gmZkojMLm/j7oYm/PNb1Fh0ubP8elXwlESzkejp1
TGpRqH6Y089kJuD9ggS/ybfBeY/+9KokHHI5YjHaUUcBw77RVWvpXkTiee3m
uKkAanr0Iss9GPDQSM2g8i4OLb/7HvKNZxAdHeivU95OBp7rRR4yVb1IRJOL
t3KYhM5zfkSawgRw4pUVWZMZBFfJ8BrTomkU16X9l8qam18N4f7tIW1oj8ym
O8OK9XC7z3rkSxUDikRsv52/RUBL998p9G0eB49L1++mpkyC4oueuolHRHRA
/4V1sslPmI7TUcW8noL8sZ3e/zjH0CFxefmzJRREsyjpjisYhKfSmxPm7wwh
zOhkfqg1FRQwthUq6n3wxGjur8fcFJKdxB49Lz4K95NujlxpnIAa1VWusBNk
ZLbIcVbw4gCK2vLdea8DDog2n5+q5Xagoh/O/b5LdDSh+yHP5W4XMFfEGwfH
x1Bwz7LzJZa+610XUpJkH4QmbunE1zbNyI+deSPFhI4WV/VO6In3g/ei8t67
VWNoLaJw1219CnI8O7f/acgQuPTnaugfmUaXPQRz15M7kBZn3B2VWiz8klS7
/GKRjHa2SD35IT2C4uK6rTXtx+Crg2yGgR8RDWPUJSsy8Eji0QhWUGUMOHmu
fLsR2wWj3+7KipvS0PxqhbxhyiDgJ/ZUbmPp21SW3Q2K3zQq03dVC3QaAPdS
8/3nEpuQV5XAgoEFGbkKaMUvtkyC1+s9v/tv45EXg4dwWOczah3xG9h5Yhq8
i0r9z0hj0cwZzXfBJAJUwGXBKV487Nv3p/Jd5W94qFuRuexNBR7yXH1q0AQo
5l28f/zKEGCvJt+4CZPQnljRYatCgqv6u668sZ6EL/LfHw08qkT2gaQbsmoU
IB6Nbtr9agL+HZfJVswjoHyDPdux2XjQwfyiKuwtBXve4qMUBya8sMJymYfX
g0X+EWW72HwQdd214fyCCcG/lXpfuLDm6GpP3rPQOhhccyP1kRmwRftg6a9/
zUCWdCh4fqgAWkVvfx07w4T7M4tDhlEtrNyanGnx4hc6I8Q/8OYoE4rc3/zN
LW4C6rFJh2TuCNTsxvnwTggT3l+c5rzvWw/2r5xD0p5+BufFZyp3g5igWLIk
2/GgHmwC3LOsWfVc3d2z2YVVT/LuNx3/1SNUYNskI4XAqT3pp+MNJhw0nzT+
2lYHbanTGh+f/YAL/fiUlTgmpPENuh45WA1di9TAT3K/QfKhJP9WYybM7WUU
M/pqgW9yufFlXgtoCyYp3fRnQKlEWiKmsRXGFm6bXcYgCN+/yeivFRNuu39M
8hOqhW3mIZvsk0Zg57nqwatvKZDr5X8hHDcM+0oX2mVsfsA2i9Bn7Kw6P55r
vmFkVguyr2PTBoZ6Ifiyt+bpASrUC5vGRwcOQlq96vTONxlAuenE43qLAVK6
+95gWLlU//4Em9/7UuTzw+2B8Fsa8E/+5vxiNgoWlvK1gsEIilKDEqzLqSCZ
WB9yYHkcth9XzlLK7IOaf3Z+WldJkDRR73NNjQBwIOLH8SU88McMvTP90gNX
ubvlkjnIcPDTtN2INAk+MNHU6o5W1JtSPTTET4Jv0UPnlcx74K8QUW1bNQ28
FN8mdWj1wbmqnO0a0uNgtulGPLV8Cg2bxMbxfxgHfmM21dWaYbjssRy949k0
cmyVmffgHISUF48XLr7LQxn+tdcU8piQI3GY9PdDNUxzH3+q+aENfOcezmMq
6TCmcmy36XAPhB449aY+uhrxPH8jet2dCbI9lr/AvRoClQRKz6j2opMTqmbx
kXRIdqwWWjnTASWajyeKomoRV5lZeYQ+E9QmE38flK+BT1nYoLKTfWj0dO35
NVb9VFcmpcuhB4aMdC0OX29ELteVu04emwZ14Vcvvrnj4NxVl6zW+W8oKVY+
R1WCBOqY7pUYjil4HgmWRQp1MNWV0/G+uw8cOev/cWTSYed65zMyYwDCrp6f
zl9pQ5EzVzHNjTS4GZ1O5q/rBSOpUPpDvSl0qm9AtTx2ElpNc3SbtIeR/4yP
cTSeArx7rer7/gzDi7aJ5P3kVtRZo3y2h+XT4iLesvfvxMBn4jHiResh1NOs
t+viUQr4KhH6910eB/WIzsXco/XInm2zZO19OiTel904xjsAUnffJNFIA8hq
zi7dKnUKxii7znxcwkHWYVGRk3ETaNsbpR2mV+rAXjhtOMGMCh/P3k7sTOtH
T2MfZNYeJwEHx0aXwF4C0M2WPCO4MEiTW8SEielFplbRNtsqaGB6bOuKTWYV
S3fY+E08qejUVJFu0NwE3CPPLGsEhEN3eXSHjSwdzdm9w3foD4Omh+o47sBP
8IkdKOovpKP2J8t2Iy398PFiwPodkX4oD6luMvlKQare0KWmNgH9nh/ayLqN
UBj19zrxOx3JOnHR5OsxMPCZD7d0dxjlHtX1OMfSe2rHu6gTUSMgsKiyMRuF
Qzy/4pU0EghQK/lB7vkOHOxsTp5VyMMidXZj8b+PCOB125ZTRQwPJ/M+r/zX
7xk+Yck6Vr85DZ1y//UraJr6WEIOhyyuhFxJyRuH91GjfPxqJNDBx704b4lF
d9jqx+brCcg7Vzlbnw0PFf6X320+QkBGOg8/Gu/4jQQWeY589SLD893HN4eQ
O1HJqlhxYQEd7SaXOX6p6Ya/rjnbjA5Vo29+Qgu6fxno82qkitH+NuDdv34I
c+ALyrjzdP3cQyY68f3bcy/OJpCy1edR9MQhdazNdkFfIqzrPJgU2JiAlHfD
zSYjJGS91T5wvxorV0xwhhP68SDFP3dwC6sewbS0h3qses4mn+X+rx7Xq5XP
sLenkJJ5xSeDjXrUycyQu3aMCLOXxPO+n5tEN2dJ+/lrCKit4FekV/cY5HKY
z2JYPNL2hU55rkwixVPrKLNqjPUOqIM9aj3gd9/XQ2Ca5QMCI16qqkzCrqiz
xJmfEfAgoqrznwsTJedXOb4taYQtejEXhGX60N2AXD+fe3Tks6a2T1GmDcYj
+zlLWPfGZ70x2s26NzGQud2bdW/h2+06c/oT6H7uI7dPbNPog8jyPu3LrFwz
eeIQewAJbdWqD7LhxqNprZdaiWkjUCrX5x3FRUYcvdoZ6iHj6NfZr323jo6B
h5w78cC2SbRRG+uoaEdEdHdn5acBo4CpYSzgFInI374o1ykBj35fwXhGnRqH
jzPmFgtcg8hU8MqJaeFpVN/i/32n6Chc86m8e6JiHM2cN+VNG5hC9ptrGVGf
xuDmusSB7soqtND0UD9IhI4SRQ5ML/gOwfAx+2sXJNrQPtEjwrLfqOgR2eBl
zdgorAVkyz2TK4dnv/e/TsTRET8wpCu39gNJBhOidi0DYPrhA18OOqL5n1OR
aB+GtHzpFynzHVDxIfpa0FuW/7kSqXWHvxes/EZ3Kn3rhJ1/+qe9uehox6UH
J8cL++D5KGH94CgGXjxTLb+xiY6sdz2+06/QDSrWmPmV3/3gW+lT+JeVy0wd
7ky9du+FBAG5joqrAzDeMr17+ycaKqTiOXrfdsHBzkbqWD8O2qxrVcPyptCv
y8K+ZXsHQSyscerNKSKaXscpXXNvhrzjU0MyglNgvKP22575RiSiuEfvA42O
HEeY9xTO9UIDx72cciWWX+W1Z7tUTER5yXViOzmxsMlh24Um+hR67i5ST9va
BdxW1V5NeZMQMC4+Xd6MR4/DD+t8uExEEZWVjk9ejEGPwKkxk5x+FPZdCo+b
m4bVqZ/e7zcNQz/5/acj5f3oiNTAVvUd0+hQmxGn6ROWH+MsiWzJ7kCC7fvG
HJdpoHF2TDj4UT9sAsvU5NASlM1wLFXNpqHrInMvFhkj0Fsqa1r6+Deqd1L+
RyikQxrF7VufYj8Q1N/zbFRHo3V9g5SfL+jwpOJSaWTPIEQWvI9rut4CS2Mv
+0r1afAHy5sZ0DcMBL5jfzYisCB3sqBtSGwSyr7HKgZ8mIT8CdPk0ZR8dE3a
s0EuiIDk7xstjHiQQUlLvWPPr3R03ZYv2yCUiu4iNt+sM1igtazLqRYXAMWl
0jsrlYaOYmZyEvVGAf9cbso1rwaixe6IjnBPo8Km+eroVRwUcP3Ut9xTARHc
Zqo4PSbEjHBeWTRvhJk3autx003ALApoXHrJ8i1Zo48Cytphi68p4wcjE4yq
hGhsB5iw7NeicFO7HRqjh/WJuN/I69Tyseg1BnzJUrkg96IFMEFp8bJnotBc
zbZPla+YEG+PceVwboA0WVPtlAtfQN//jDuDpctmp7aNDn9vgDNDnm8phHdI
x4U2VfuWDncjt4lmhAyC0ZjFu/1/CIA5t/ZZTA2LpltjPiX8xUFMjsfkMwUC
kMqnL+xYwSPdM692M9mwsN2Sr6mLsxfd5B3eufaaDrrY3Ni0X51gl59ld3t0
BPJjE9drx/FIKL7VpaiOCFsc5y5jBnrQFwE+4c8cNFjqvaAr7TkI4iPf+9K3
dqHF/Zr+MxFUuNY5f0ZaexT2+HDrrIR8R7+a9sIajYDcj9mp8guS4XrQVnlx
eikEvXp5My+DggwNLfBu03hocdGke9xvAoFzo6sPH1CRIUW3S6dmHL5Xangm
3uyCwfeUV+FrVHT71qN3PJbD4B72z/n5twlklvhugfGN5bu+YnM1WLn3vpDY
sO/VHrS624JiYEFFnZI7qjQ/joAM9pmRd2U12pCUwz2poaPHPaK/5tb6wN1s
cCqDLRYldK6O6CQwEN1ggG89pQdS990K9dX/gnQvXNtyr5GJNvgtubP2/4Rx
4ZSr+D1YxHfs+NwUgYIizqxsbvDoBf0oTcWO62NIZTYvyJswhWq6TI8OjIxD
j09IFWI0oJNtpv+0lqiIsbgn+hdpFCZNyjLm04ugz2PQvvU6HXH7n61vlBmC
TPmD++xqh0FBq3znpC8VHcNykNPremBD3yMlZ/c4snXhOlGfyeIYz8uv+34E
hF5vVRnd1Y2izrQbT0zQ4OS261w9uX1gQxaKKMz8hf6GEbznJRgwod/bLSqI
gUevzAgq5dEgFdNhWSzOgDdmzpQurz5o7ME9ZGe9lzSqkKgh672QZMo7Mlnv
5ZbBv3kfdwJQW6p2maEJWJi4/7qtFQ8XFcueWn18Ci0XQ2LnU5ggvfhPYlNw
LXwgGsSeyahBhVqHElrN/vvOID/Gf/E30JVIOz9EYwAfn783soiGHpoVvex8
3AsVYz+u3E7tRnzDo63dDlhgqyzvvrJlGmoGQ7NO3fiBdJ1wkgd+/4RrXg5G
fRlMSFSVat7CymVsSkZ9298MoiDHV91BanQ4k3p/V77hCPpiYGa5aoVH8apf
1wtNSHBP0SV1N3cLiu7jFnApo6CJhUwNJSIOynyds8hmGcg4xJU9KoSG/vmK
2al3jMIG6Y9d4+sRWFY3NbPmx6E35hYY0StTsPtbqHFNfB/Lz1CVL+nRkHCS
iXFWAQYs0++f3S7ViPpfpJm1v2CgKPOV3zzQCRf903PYoorRTXORu5c1mGhF
QNDRoLYZWr9Jz23eM4k+xI9/JGqTwNPe+PqmxCHYLfrgwTmraSQzEru5IycL
vHPfvJ3mxEOtlaXb0lUKan96X0piz3fkHv3GS91xEkKN2qQl9OsgQeSlsT6W
xdO8v+fulyF4T2/MlFboh39vC8qVWf/jNQ6OLxNDA/Ds7MGId6z8Kmuicl3h
HAXdbX1eGuIxACM9KmvSxiT4UTl49Ni7XmSfRL4TX0UAjX9am+1ShtBB5xhV
N3Usep7rVeD0iAxFhQGkKyVTkDl+KkMh9zXo/hxEKd5EuHrgLr5DiAwCHSev
l7nXArbrEHPpOQFm/0jZvJrqhq9yvw8q02igayYl6feDpaM31Vye/SIiqXxx
Dp2fjUj7PoevaBkJEmTWkiaKR5Gazc0dmCAqNKsPJZ3e6ICnrX61OUpUNP1V
5W6qaiu6+Btfd653HMKvMS796mxAiavGjbP/GKjvy70BNq0G+B0ytZ7PzICS
903Psp2YsLsvzY77SiNwqhVGmBfUAaHWZ0tuMwOUCXGeRkJtYPUbu8j7fhB0
Tz0myntS4cVJ3kudv1jv4pqGDfMUGSSLnR8d05BBhj1FFEEyAbbcuiHqvDYJ
P7rmtbpe4+CWhh3tDUvXIwRn19Lq+uAgm+eexSoasvbkK5Ht7QZKtduPbQP9
iPMv6WaWMw2mPNA5X+ceUFoXyC32bUNnZH5iE8ZIcD7AGl+lRoR7+RZfP+kW
o7qyrrI08jhYK2h/m5iiQtHM6EfLUAzaX7Ib34SpgYO2vfQLf+iwhfewzV+B
OlBd9SjzX3uBtscPsZl8ZIKBikbCAKkM3bjncXTiUx/6qrHLvWeRDgJKvoNv
P/4E4Us9x1cnCGgu9Uv2nn9TUPNR68xh/wkkf/vHG13DLvRDWEXi7adpKCUt
K+DDupD3++hNAvcIiH7meIOP5hSwiSbunLLpR0eTTl46eYaMCqS3+XKk4yC+
hE1DZ5bl80c8C8y/E1BAnfWn1WAslE/c4t9ZPIiw+RR0ppsMvGNV3NFLE6C0
rNS1fAOPtAaL1O4OEwEX1/yUsDEK07Hj9uv8JPTyZUxCug4W2s0xX0y9sLBk
/4DTEZGRA9EmsdWyk5Uz19wVSvDwsc9uxHaKhJaar6UaPsPD1BYNrbNHhsBP
wH/i82YKWjZUn72aUYYSPxi8nq2ahPi3qk+ygYQIcONWyMdhJLZ09ZF5LR7w
oqsH/o7h0JZrti4nTcjogJ37hTNyfSCeJ0W9fLsVujvYX+t00JDqGZx4kO4g
pBp8KT3wswceuaeHH7OhoYWXgXLExn5QtKl4y7HwA2q+BbW+VmfCdzPfimfr
TbB0Xmuag5XPjH1628OxVDQEur9LPvfBp9DL4hzcrJz6xZtf9jIVxY9TdaeJ
GJDfb+f6YKQTskSkXCr76JBkVrrLtbkLoj/HPS6L6kFRr984pG+eRt6YHG3d
I1hQPp2HKXclIOeRK4215zBo+1au7EPOJLC0MLBvYOWX4Rursnh7HOLXdRrC
/cBBcacYckochwe8M3ttzUrRIP7fm4AFKrzZ3g9xX6rggcjub1lrNES+dJ5P
WGAYdE1+jtiWjIJ/+AlJo7xpROEVPBmVjAE5bF/ii2eTsKwl7HlLgwBShct3
trBy3quCzx/R5WIoJz68WWrH8kVPdKfJCg0g3BxkmPQ2GxaobWxbvJgwq+0n
Fv6vHqSYsTbuPmOw23H16BgnGRazPiwSz41DRA3TI3BjED3rLVf4YNEPRpKP
61kpFTgZWvuyksZQsPrRwB+PM6HzwbJwzDUa4HG6m5H7CLJWeGUT+W0CZo1e
3JaRI8NXQzvO56Wt6PXftqZemXLkuluhYvceJozFFoScE+lCv+9EXswpGUb1
Yxlex2eosNP+7zZMajS8aL9y80cvFhH+7i/rUKZCxT6Dp1Vdecjo1Xb19ztZ
uebc/ILgSzwMbSkZCMgcRafnsglrq3jocUy+ed6WCHKBb6p1nk8ik7PypzgV
WqDpgzEmIZgMr0RUFwLmxtAl9pQQPTFW3m2d3/N7dBJU6SYd5j4jyIjS93zg
KAXhqhiiBlajsGgwjrvdhkfbOZeDH8yMoLn643bYdiIIfnwruc4ziR7HVOUQ
YsthB5m+2cWHAsXG9uVR3vno8M7Tn7gcCTB64ozUWBgZ2qvNIhpZ83Do24Y6
ljUPvZKyrnjWPPDierI+Hx5GHqd1dE5IUZD3hhHfh+Ix+BKSIcMli0V7Xm95
yUWZRJNnHRKKxSfBP0btVYw3ETkXF+4tPz2JPK7UPMFUjIBYpoHKG40pJLng
mJnnOYEOJb/b969yHC5Xni58atSF9u0VFatjp7P6buHyedoHtqZC5x/MEyFf
k3BPNA6PSjqv0v23jsLRurWUPcw8RDfM0YrInkJ/94/bbX1KhAC3gJuJlwtg
Qdm7JMlgGlk56OTpi+DhiFxm04YcDpRedUf3V/cj0Sjn3DJWTl+gnY+4wTEO
exjnQv/Fd6G6Om66yxYq2Fnu7xv+1Y8an8qNnLhAg8Gm4sfKIb1Qe6d1jut6
Lyj/FCfKv5tG0RseHPycLF8qv9Pz1ecJlGV6S2vzXiJ0vNp8NEkCD3lBQi0x
Gj2I97meTUXgEIwpKzUdIVDBgf5eTG8Ij8qCVdqkKkloJaUpvDtzEJQMVttl
yX0o4K5lwLsvVPT2XtZO2bQBaPToDZUuHkOU27rdIbcpKJW+Xa3KhLXHdDpc
pjiGke7F5uSfe6cRv0DC3dP3hmE6attNwjAFUW49cA/+04fUtP3Ee3LGQTNF
QQW3ZQJNLH7o7m2nIN6NivcUVp59v3rMKxk3CTY37hc6xBBR6J0HZrOsfO20
sRIv2UiBXfJVR5xsYtGWB8jtwiweyIuj+78m4lGGZZVaza5hsKu7/uhlMAn0
nWwtyaGD6P0utZThXT/gWmSNlqoNHcxXaE7PNHFwyg4zydvaA/PN1T8Sz1Mg
vtyQU9agG/i0gwfWHfAg8yuyqqiQDNM5VY+PauHhLHusoMapUZQL5LPhR0mQ
3UmL4Qkeh5zB9WddMflo/UFC3xI3DfbO90RZ/hyF5G6RmGgZPJJqVrTUECSB
nXp9w1FxLBz9xrfBW8ja7zHFO4qsJuFxZt927xpWPYGevddfjcNZaf8bOd1E
YFjmqW3iIkKl5sTMxOgg3DfTPI35SoCXsSvnDapIcMYsszn4ShVE7vt3cFGF
BGMC/TkqosNgmzVxJfFUF7w16X+nuIsG/GaJWqVzQ0A7crmUyD0CRNvFMWcm
Bb4NC1zzU62Bgc/Str+zSHDIX0X1pygJsjQF1Xzla2H81rrV+ct4sPY80RLc
SYHE5fJUbyoWTDhvJK8Pl0I4zuDPp81USCIMHPcOwcNr05/Vltyd6Fx4+rgc
iQzcx9YtzqcNgWBHe+eoaSo4v5X762BAh6dVjBZPrQl41YbrmTMZR1Ijqa5e
LlPQGa5lE/m2G1AGB3u9IBHtN85b1rEjAfaZY63GMgbq+/wtWhXH0f5PQdya
CtMgOljJiCP1gYeDwDl3OzJapM9pD4ThYNFaOJL/MhHNtxwMilfGgIlnbxF3
OhH45MNCl9kmUbuspzhpDxZOck3FaQgRIPVx3smIORK6b6s2krm1BLzaE7SL
JUmQt+VYRBhzgqW7jl8F71LQuVodRvqjfhig/Mb/kOxEhlKJZxOSaWjU3f7P
I45BCJ5Q3KejSEbSdpGKpiUD6FaHesEtLRzwZx1m5IROoXt4Kd3B3Vik+ccz
s4p/DGLZvSuqw8loZtujzloaa08u3XDm2TEOUoJXNOJPTKHbr/+mG3ZMoCf0
fO7+t+NAFiL6CEdgUUBXo4CVJxn2/o1fvxw4CNLxSczbRUTkbmX/N/FHNfL0
SXL+eHgKBhPjxeqkR1CL1dbdd+5WoI7LsgmEZhrsT5k1nBAdQSJ8mTq7+sjA
Fa2XIU4YA+ZDoaVz+/FIosNCRwU7Ce/5lRWvmOFALvr857prQ0hSOwZjwJpL
/YLIl/IFkzAY0cV16kgXGP5LH977iwyvw2tKHyThgWa8oLhIwYHjDQu9QK9B
8LLdnfUwYAoUFa5e2vWHAEM1hnaitploTfJ2aLkUGbY1PRD54z8K/AEGmvWs
HCQBli80NIbghIRQvGsQFl5vMw6PdCairos+kRq7cVD1W8/sW2cBPPNqzzv9
hAknPtfdrBVoALNvQ+eF6Fhwen7W4IY9AbazWdTGkXGQvvtHOOYvqw+tbJ7j
DZNwDF8UeSMZBx1nW+YsJXGgI1XjjMkchs5GtUlZnylw4eLBRx/Hw043S74Y
5jjat7+GvdaQCNGkriL2Z59hI1v/0eYXTOCPvbedzb4BMEqflITm6pAYXmin
6k4CCJV9u/HDkgxqMTuAE5sK37sDb4twdoPM2nTbAQwD9q99DUYn+gBzQ+hB
bgkZ3UpQp5TdxsFSkUzrd+tBGKjygaCDJHR2kpwm82USJm/veWSztR1GnrqN
fGejIONtPLJ+CXi4XzQ86fxhEO0w0mw6cYYKc5I6HD/I/aCXSnQurh1EH58L
6jS9J0Mk+z5RzdtYeJenzfSXHkMku9eOEoJEOEL24zOTnoTze8dCq6/gUdLX
u04ROWFoYGm0+5DGNLS77vJSI3UhrJFmWUgUGS6Npmk35eDBMWG7irT+INJU
FrQQUB9H1kZ7LhLdKBC6fHhvihwrHwl/38sRiYPjsV/joytJkKoy3MjR2YNc
EwWSGlIpEGtHCVMrYvnAO+Go+cYAYg/suyS4RgJlX+ahuwt48G9N1sCFTKJY
2Yn8+4cHoURc18TwIgmmTqrtTHTEo/wP7Yf3svyvz1aV9H6RSZAvaxj8x/IV
OMFdU30sX+Gi0ev+n6+oeBcfYcXAI6z124XKl11o5ZCTHr8rGdxPD/odWyeg
xCcyKhzbfdCqemGHE2sOH5rjR+MeU2FyI/zFS2YtPF4KJrvcmwBF861Kdxsb
0WpblANekA6Thkcuqk8MAIQULPS/7kcEPpFnj4Tp6MSGg/nrG20Q1RXzx6SP
iMKP5kiVdWORhu4arvU8Fq6MJxjlUMfh9SGBJ/UbFORk0SvAh8fAHbdxxcCe
frStZdOwrglrv9523XFrGwV8aI764SVEZDZgfkHv3QD6FGCvU2dCAPz5ixyi
pB9o40NaRJUfExGFmrRcH9TA5YWPYqJTPch9hp73PZuOPDCxu2VC26Eue4+5
1l4sUnzocow3Ho++FGDc3Fj598TDp0diL5GRRjb1jfjPIfT60R9K1gMs3MyL
P5rqS0TRipqiwMqLW3kkPtxi6VBhxsQXm2UCCvE5PmbrwNoTSUdo3XoToMfQ
DTLb0o8SamJl4xNp8OyCXfHQ7R4IOfn5qYxwB1K8EsUoOcGAyCJ73tWpdrhy
O2oLXy8ORSy1K6drE1HSrvW/ihMTMKxDiimNHUH2pccvfuIlo3MzAsWJ1Al4
oiBIabWpQ5U5/0YKKAxoW9bLMNnRAktLktcsi8tRYPjz3vM6TFA1U150Hm2E
dOEq0QLzHhSQzuUrazGNOrLMZPadmoCp3wlqoRO/EfsR31LqPBU1G2y6/RQz
BkqT2L0BkVno8+0dXB9cmWAay/nVqL0BvpwpyMnPf4hUq8xGGS9Z5xuW+JXU
BqAdx8heSrZGFqnNwwP1NMSbtz3s8OZRuHb88rlI9SHYVSm8DedChBt6s6//
iBIgKahPsLfJAx7qP8Ac/ktCMatXKtP0SKAp2Svyp74aDdfEPOCk0ZCsJb+F
Jd8wsDd7IXm+PBDZWONRcGZCcMrku3lMAxxyEC9UF65FZdrbpAfGptBi0wUx
tQYCiJ3CeeWHvofw3usBf+5RWbr04qVEJBZmkw++/aznAyIFGe6HrlDQ0Zf7
FL0/TAIHKSe/RqcUBO22Z+43ZYKhiL435WgjJNrIbP54vxpUgwVTbm9jQllh
UW5bXAvMtFCjBO9VAF2NLK22gwmRRrwSoifaQLwo01faPR1dPrbb4No1Vp4v
z7ThTmuGw+Y8mxY3lSM/A4MNbTkm3Gt/JlG43gwYMeOnuay93T5oVfTf3jY2
ntb7b2/rOghFtROrIS/zd06XCRNKRr6kvrepheQLC6U1HDWQZ8d2/r4REy5l
OAScEa+FlEcznHtOjYLvv6cXd4VNwTMU3i3vgoXe/Je+AzpdsFfIY4o6QIes
ABlLKasuwCvcsxNM/Qn7+P2uV7sw4f6DJWMTnloo6QqIP3zzJ8SrPz9+NIgJ
O3mdp42Lq+HzANepTy54OJWXyZ4ahwfN66pyoVZ4WLs/RtC7OA5hRzN5Po5N
Qf79edHNW1l+Tf6GV9ggATICogWrTvSAqI6lfbEvCQ5H9BV0PiLAOZ0Bj2Lt
OrjvanbgrjAr1wRaH01nw0Jqa5CUsz4ReRzP7P5UiYPkp03a53hxMKhlmhiu
S0BBfFMCjnQcvFt1XBvYQQLF50aMtYJe1HL7n/3JTUTY1MIu8+DBKJz4185N
vElBc3u+TgePDkPGbpzciv0Y3M/UGJU8TEFuTpWXDF8Mw3H/aSuBMAIs+nk/
dfXHoeNhDzXtZHHgpDxe91dpCOS7xhRjrlDR1urUkxEDfTDjEBTwomAIpqs/
/vl1nYpW2Z5JyMn2Ae1mqAe9ngCqSvHHNdjxqODHnuYRMyycVTT27SKVI+N1
yWWvaCac3DfLJbKMgLxxx3ZbcwkSvtW7++17Fv/HhQfxIjXwKGmqUSCrElUO
vNKvesiE1P53q1OX68DI+nSpUUsaRNVvsT64RAJjqSqO1bMkmO07dSJdIhyt
5ng+nzpLAO2OvVoFDWRY9uuIN97WAz84Vlt+vu+Dan4zlS+IBrPFxoaPHNtg
zVIwZViiBT6Vb5oFXwZoXgn4nczSqXn/ET12lk59SvEzjmHplHjHkWN8RQkI
ddfwnAwnoVuDbjW1uSTgMShjhvU1QOtTedO/DlOIYZqaIcfah0KC6UEPOQvh
4givV1EAHdmQ3jrUGA8Cqt3sv3zyOxzZNSPYJ01DBwO0DoZsGwelZpJ19sdf
cLUiuN5Zaxot7m6bjMHioLMKM/9ZBIfsYt8YJlYOQ7bE8v0XLB9SeGbOtuH3
KHo+13JaSnAK8UidDz43igXOyDfb//t+EvnQ6G/jOQzSCMt8/N/3k8GwiL9v
44bQihXPw/AaKtLfevO4HqMHqnYKeGW396MkE6/HgmU01NiLofhld8Gvs/WY
5qIhZNC3a2bzCRrSuDc36M/VBT4/DyVwlRIQcyXrlr4mS78W7v+QUcDDn+HG
1z/fkNHcyd7XyjoDYDejHjdEw8Kj2Mx3gwtElLXjz/v6tVHINo9n36WMh1GB
4mN1UZOg5aF7J/7sCHzaxV2SfYMILzOlBu+x9lLY26Hyg6y9VHgJe+Qlay/d
m0jPV39SCXja5hPqzyloU6SlXhrvJASK/+Zw3DcAvjynktWsqejFdaqPdN4A
yPqE7zCiDIDe24Nsdo5U5OpUwl1Y1A+1mmLqaqV9cLrx7LJADxW5hyy3bl/v
h+Xn7hzJUz3Aqa59q+MiDXFPTrfNnxqAJ9RrazcCRpCi2+a0zQcoMDD2JNoo
fBQCflzV2Wo6ijRvbP/JJzAFTM/j3xS4cMB+sUK3cVMHEtrZdOyc1hdUee4P
87EAE6qFbuSYl2LRophpNf40GT3uYnOq3TsEh+7OyjSqFyH+aQqdNkFHPOMT
J8549kOM08fy4odVaEsphvAeR0eBbZEHggv6oOP+PY/WDSIyV51ZjpGbRAny
id8dYRj42WlP+9kIiKhhfNdCl4gqfbfBDfFhiBm7eJi7BYuqxp1kvtOmkLXd
wLwTzzCocWrHViVMsPKGrbpsXT9wp0r29VtRIKFG5IPRniHQdnPo5ruJhTA2
uQWMNxn2zzUHef3CgVXYiLvgUCMqOqWQc3yeAuQedp/87j4Q0J2TueE3jbg9
VHPTHEehZEfw52arYWjwfW2kacHql0SLgqUJWOsxKlC7OwZFd/Wfn3cjoPkf
ZzdtrZ6Ea95VU+3lWBjckV2A+UyEeOFDUatJWKh87BXnFUQEu8gZ/vAS1lzx
hCyfeEkAqlNsdJH4V8h5K3Ap/A0T7EUjeqtJdXD5B93wdG0E/BYJqjzWxYSL
v/hIp7UqoeXDQotXaQ8cSLi0mv2aBs1B3w780umHY/+qTsim9kLKiNu2F4E0
FOF00WXjdh9kn/ndF+7YA+xkEfuJBCqSPUDdOxHH4qm5mdg4MoBiDrFfk15s
Bw8+c+7YShp0395FjwsbQ4RLhCVZeyJMD0U7yn/CQ9M5mrG0eRPqGCV7Dos8
AaU3S4e47JkgsV1i7v3Wr2h2/m7zCmKgEfHxo66e3YBzGzvINdaGtjEFBRwt
6YhscW6lFoOB4CVGre6OYZTSs6d30+I0slSzFraL7IdHIe+X9b9kQE3Ce5xn
GgOx6R60U9XsgcvJJULHJj+heNchuPuYgaLC6EcPx/XCFVXTy2rJNWjnjGR5
zDgdCe99zhb6DwMrfqjR3JaAdtvfPhA4QEBnAiI4uY2GYdRfJXuWgUOJXbbn
pISn0E/CjkW1hSHA2t+4OeE/hNwwMZKlEdPosL34lQXqIKyMPRMmmI6h8Phq
n/k9BIgSa/4iLEaALxIHj8ykjMPlS2n6LW9w8JfhV7JpnggwJu2ZWlEN3v+j
683jof67//9QIUValKWoEG2iSKIjIksrytoiUbRQkpQllWTfQpRClDVFSOjY
t7GMGWPf92UWLRJF37l+1+u6brdP1+/97/G8PW8vM695Ps/yOPdjVJFJP84C
Ib11i7QNyqD5TMfxy7YlYDx4ZoeuBjuOUzohaKNdBkYu7R+lRxphwSbxn5bh
47DyC2ofqOsGh0MDrpcjaLC4Z6Y53HkcvJ5lLt5Y0Qk2eOZzQ1gRMNefY03a
ssCyYXLwW38xyE/3xH8oaYHTVzvyM85NgExdm1ndmhaYuxmc4auaA4lC8+3q
cSzYyMeVgxSEX666e0VL2yG0/Y2IwqIxmGOpPf8U2QXxR8ZuCf0eAseQQN2T
9nnYCVSzTJ4RcDZYl6UYVQxLFO5MKdUy4cT30Onyn3Xw9PDiovmrbbBO6JLC
Fq1x0O+8n8bc3w4zFnPmLrytoDm1SqqTm45F58PE0s5SIc7YzHSz/ygcal+x
pa3zOViK887vuz8IDpdjGRs2tUAg3veXNKMjz8n2z7zhFFh5kfxjIjYWvxzY
ZjwUPgEZ3/uDL8j1gqBu3tYGrjc4fKm0ID5uDGr4z2a/FBkApe6QnzdU87A1
567U7fAReJ164f5n6yHYNBs1l7bzI3jZcwy8teqCp2aDsUOadNi67JrGTVIH
Dre99TNMHoFyx9fKerd6IUa+/8yxO724w1VFReMBGRZpFX9vkBmHy69XJS+q
pGHhdPWHwp1DkNmpar7q9BB4SR5zjypswSV3rd76JlahrF2by+4VDJirylkX
urEPxRqv5s386gVKNM+PuEVDsH7e+vK9ny0QsU78+1AgHWvaLy4fXUuGyM4l
eiZuXRCw1SXDLX4cHbar6J3MpYLgnxLvbCr7uVLC1JO/DGP/gp21Frpd4Kjv
rnJGpBx8o4yF0paxsNBtQZlaWAXsu7+m1be5EvgYU7OWm1lomOkeIMIqAiXv
aQN99jlQrc76E67KxFL7Y5cPfCmF2gTFaznOzeDA2f7IwYSBJX70UJJSFby8
dtZ8eu8IFP5xvldtX4xnzw2t8AgbghyFqkDS8Q+olDOsdGYbC31+RrvKLCfB
bgvu3QyFagyU29QFcUwMwM5r17eQIMRiLneFPQUvJpEiuJcyMc3J8ajuyioI
PPxij6lQLy6Yrcu/MteM/L0LL8jIjoGJUylK+nTgBZ7b91WOjqF8vIPpu84O
kErfaNbzZhTPGCRffCJ6A/f3rV7ZaT0Ifd8fPL6qNogPbt8NCZ8ZwFbvJfr2
pl0wvSDTLVemD38f+zS9NWoYd0lFhfZGdMHBxR/iulvaUan3UEHnn1GMeiS3
+DvbzjA9H2TgQEF8nanlMDmONysE5k4qdsGrK9Wla61KsT/VqOb0ATrOpnyX
d7fvhFM7I6U5TcPw3JktpJpxOr49t3p1hGUHpMfvllCX7YBo9Y49DNYwfPD3
7j77oQ/Myp6fyP6WjwWqxeYPzcbx9dEXFdMNfdAd+s5akfMirNHeXXNPkwW3
jy23OHKYBO9/21qSJh4hRCm9EFRggcyloyca79aCMClyd0xyD3jcWnnSUH0E
fZ9K2G140A2jbtMpo2ZDELBm5Jz0ii6k+cj+qO/vB7l73vxJ1zuAkXBkqvby
OBpHqDjG3WqBK7on7HLWDMK4neahpbP9uHD/JVXlDb0wN0627y0pwkdalBdt
Pf0oGnN9tMBjDHg2yXZts0uD7pqGPpmuUdyq/TS/cfkg29/ga2WEpoNu7dVE
Y3YcdFhq73ufXhIcPZ3uEiyVBYfGzsjVPWCfh50RfWSeMrBY8Xtfd24G3HeP
DhB7x4J38Wev9XxBuHpp/pdCOwVl9OSa29QYkK83sP3VUCOsoJY8oPyiouHe
eV4SLwMGp/fLnZtvhNrUqdd3cpuxR+FFZJMgHQZmdz9VzGyCc2mWOzZ7d+Ce
WdoeX9tRqPaltz8b7IaHU4bDPDE9uNzxfiHQxvBdx8Kdx1OboM23NKezqQv5
k6YiP94YR8eqiw7ndjVBc8ThhXmcLTBUvGh1+c8JjKoPKvcbbgJzvrDlFVWd
WFZ5qTg+dRCi3Wqc5wsG4EReV3SFBwXmvPfmTs5M4Iw/I37bj1Zok/35pCeT
jJGFfRxqcXR8xX/rks/uFkg6ceVN1coBjD/QXuwqOYz5ij07lgu0gw1XRKBC
ezs8e7694N3VMYx7T3qVsKoThpgb52+Zk4HvQFB5Gn0Ytu2nuquz4+I06tf6
Yz5NcLJ4b2un4zAULIkojTMfBCMR49R3jFbIkTy4eYnwGLhcSYldPtINq/zF
LO9ZfMT+pYtC2VcJSJ05fuDYogrgvFgxMZH0FCen0sQDv7Dj8SLRa0qVqWD9
JXdFx+IEKL/vuljFlwWXCnhf/eYth6Juro7PQ424NWf7TSxnoK9i+7djp+qh
6a59p/0WfygK5ry3jn8IZMxK+QbWjMJ7iZJyO63zQE/1v9q9gYUvf1z0ehld
B9ZJhrNFAaG4b0Hp50szDFzNa/Z8jWUzPO7HD9fSKfg+TXJ32EMGnOxMTZSX
I4Pgzgvbl6yvwLfX9G+77WehabKIV3N0EURcTzphAS2g+6dmbYQnHZUl2pm9
zo3gaj9zxPNDJ8Tkb+naXzGOK8u1Z/6INUHlaQeHpIu94PiSszFQaQzlbDm/
XaHRgKOE62tOTjNcDnjSlBY7gQnR75je35uhwa7E7BZ7/1DK2JU+7wmk5L+I
LOlvBree9r27BVqwymS21idjAr5fNlp63aAZYgMDx9sn29Ayum/f/d3j8H1L
JEOOox0stFLH30s2oHWzed2/8uoLR619/5VXN3t4OspApgLhpcxByXMMZGr+
EfdoboZzUcKcGlQqlLzd2HsiaRS0om83GVD7wGimYG3jeRpczTE45aM+Bls5
TurOu/WCQk/klxDdHFjF4OxptWShOS+WxNhWwKtM1QuFNYWwpWJM55ctC0dr
OXPXHy0FhuJ++ouODNAosFzUf5oFLfoPer8tq4Jl8aOp9Tc/wmJrG/Ejyix4
3Wiw6l99cr93fapsqc0D8miMvfQGdjxbnlgsmFUDrsUhUuvsPuHKu2WvT+mz
wKqomUdjfyXslVx2VSAkC0/YsT6gAQuC5AU2LNarArpqw+YisRw8elFhNu4A
C7brGzrfE60G1aMHKqvMhjA0oetyFecgzo6f3qQ70AZzJVbf1GWH0SvQ/uOB
+X788+7n90i1dljWfPllKnkI9/NqpRldGMAbQfKfeva1g5D2kxMdEmOQCY8N
T58kYUz29wtzT/uBY9ed0NlqMnjt5Ntjl8BA4R0/tu862gi6nXJVmyNpIL8o
2fXCywkkrUhSTmX7MXYyH29sSyjGz56hGzhuMzE3MkT4jlMjzF4PrT8z/wkH
Y4bck9uYuNfzWXCiYgMc0XJnZvuWombPsdVHC5lI4l4tK5tXBxHeopzS5uWo
cOnunO8vJmw4Z7bXv6MSHgaL7PSLLcUr9w7HJfKyQPPJzh2V8lXglqJx7t7y
Urx6Q7lnKyeLHS8+vV2oXA2vmAEn7yqU4g8fp4Of97Eg0LXSRG57Geg1cfxa
NUdGrVW+F/9UMGC3oZ5OlyQZgi8LvBIIasSlW7Zt8MhiwLDUfmUTtr+x9pn4
27vibXhySOa5R+EEeiZu1H6YQoU00uDITFMnapOcV2/IGcdzj19wiB9sgtit
J065pnQiXXFNkUbLOAYY9a1YQKaCh9myO9kHIsAsiiqXd4YFihd4mj+tr4ZP
D06WNXi8gwjdB6V5h1nwYeB7znmDalATzhjVZxRhq3Wh5h5ZFqhu5bh+7n0l
zGxbXC2tW4Afe61MjqiyYEXz8CGVr5Vw57pjgXooBX3Weo/skmGg/YPDs5BH
gbNH+K8rPavCRpH79KeKTIyeNxpeurkRejcsCXKNqESVfQf1t9Yz4Zn77jOC
ltWQZPPswabicrwSmmz6foIJa0tWd/wurYKq1yYFT8OaMSLB3yj7NB0T1uhp
WG2nQpXc2e5R9TYkF9v4lpZPoNulGsd9x6mQm/HhjKb3R5hRNDAnX2GBzeOR
r3oNZWCdW5Pjn1oOZyVf5Z1i78+9+i4Xq6sKPHbuv8ByRdhovn3zkCELTOZj
NL+Sy2BxIiticE0NKGjeKPGPY8LeiCAJZd0acNc22DTfUQw/grWM2/azIGGQ
sfDx6nJg3LQw02skAe34QMPP60xI8WkQ/zJBAs59nmU6B0pgcvlz1f27WcDV
MKSTlFsOTnL3pUyTqiE6XuOPxm0miNbxN3I+rIPJ3fwb1bSLwJTEsVZfhR1H
lNp0xuRVAFeVnGhu+Ec4GOhM6p9hQs/bRfMZaXXws1TGIJmWjcmfzma1bWJB
HGtvRu85Egj9A7dN+h84Y0ISjxdzTpeiJ+n8+SwRdpx7tjtN1a0Cil+I3o4Z
r0CjyD/UoQEmvBgre2tgUAXeT7l/dgaWomveS/wtwfYf1Dq5LI9UwKbz6arL
JMowZqky+Q0fC8q1Xbp4XlQCT/fTgjHtYrS4XTj/fQ8L7txRrGncXgF43d57
bypinbf7Agv2/xtR9y5aibsShmfpVaeX5eM7b4EDO4xZwLThq2FwV4BZtsMf
9ZYPyGGiomxqxQIerwTb6tgKkN915aa4zXvc28/v3H+TBRPU4Y6IxnIg65UG
RfPH4WuDbC5PVxZUBzzwq3KogFQn/RnBmSgU2qNTeu0x+/+dH7Km+pWDxayb
e8euMPCt+1mq5M7ef1mylExIBVweT+Pq+xYKjCNW0nR/FmTXX+u6BOXw3Lts
V8uFt7DeqPj0jWoWbK67Z659KA9q/IzsjTU+w4/Fz0MGHdh+l/ms32abEsj6
iz/2jeCPTf3Q0ef5FYfl5YeuCX9nweTwlWJLegKEu485/fSPx2fnB74dZtsr
Y7j3bBNJgLePdh49czcOf69SD8xh2x/cvSX8xSYBbLhjTzN/xuCtDObFA1Ms
iL5exZC+nwjrre9OCStGICng6aQr237ZLoLifu0NmLOmWxtDHyFNNobylL2P
nk/PtY+XUmCjWN5+atY1oPRkxc5OsuDKD8ehAOZbyL+1JCzv00tYIcavHCDI
APedm27EZLRD7bbW5NwFFZD5OX+gp3IcNOkK39bG9UL2Mv8gveEWIDkPxe0U
GALpG/SpgYlBEPux8bjbsQo89/OK5yb2eet78eXWSwsqIdgr4lSzNRUv3xP9
YuvJgLfKKT7SjfVwlzfgNn8dBf1iKr2u+zBgB80cG2sb/nuuahPnqiJxrt4O
wyWJ++owz6qJ6/oCJtjOmpT41ZDh9S9UkMisxCsD64S9pJmgUujlZNLTCM7R
+f5nmUUo3LXDzkaWCTcPG6nWxVFhNHPz5qQrJeg493upzuoxOLybelHPaAA+
EnngGSIPrEPkgfmJPqyIv/qwbjt6tUN4B+xd8NJsunAYtaNyUheT+mBLqk+U
9ZV2KIm87Mk8N4Yr3hUFX0vuhER3LdODlGbw8zi1wqlxAldwTh09P0KDdg2v
mGvUfGTaLVx6b6QZm8MKzl1JZ8ANKA76TWrDwcdj4mr7xsHVynJF7pJ2cP0H
/+fB/LpkO6BhSaxH18HfE8CjQ+K487IZdIRWzgmad+KXTL8fv5c9RuEbd8Uc
MujQRui+qgjdVxmh+1J//2pB624K+NKSDyetpmPmWT5Zq3f/zMt6LPOz6k01
2y8S262hOTiB3ToHfIJDm6FlU0iAkEAz3N1llbc+bALHaw9OjTW1wMODz3nf
36+G/saLt6dHhvFa8i9rB7shoBJ5sOG/8mC/HMxIOoPtWOPU3JnGNYorMqPe
HzXshUehXX1fFBvwgeexANUtdIyIeq1ftLwdHoR2tc8UFOL3Zff6uEYZ2OVC
Ynl50cDuH3TvjXPRDsslk+Hkhit4soGJEddrHJkLGkEkMbXtc3YBoEfy4FwF
E49bPXfY+bMBtHIW8h9JLAdZzbuCRkFM1OZvbz8g3wAX/4FztWlkMpa8kAKd
Yy3XZf0Y6DcbvH4wn8z+nTVGMbc3A8VI1OTNPToqzTqbfqNS4G2S4vnM5R2Q
RrmXsEJpHIue5PM71bfCN0KnzSR02hGETvvwmYTqRNMONM9vzx6WncAGIZ7R
iDEqPL7w23fMvQmjY6XDLRvpeOTqu+4+MgWivpcYzznX4Jcq60FDASYmxloU
RHo2womWoZdhp/Kw7Nb6jxPVTAyTXty1VZ0MTl8sJ2s2GmKo0weXP6tZmCph
8mf4bD0U6RdWSExmQ8RO94rdy1l4+vS7PJWPtXDW7/5C3qIyyJY9POTZyMRn
hf6GVQ9IsJPgUwkSfCoBgk/13qOFu3CmERwcdpXocTHxvAWLJ0qgBkw5u7Rd
pqiwPJgnMBMZuLY13VpkXTXwzsq6q7L9kUs9X7MfrGSi0Kv1S+39K2AXkYdZ
SuRhDIg8TN80ZTYirxdF25XEF3wZRbr63vZh0WYYENBbeUysA/dRVqlUcE3g
sx/AEFhEgyKRAorkbwpO+1nP2EzScfJCwMuoV1S442oV+ECqHEMy8w3bldn+
j/suQWc5Ctx94PmFPzkR+wY2hz9uYeJY5NJdjq1kIB3+5mS/+D2M32hYBV+Z
mAKkB6PXG8CkI1mw1r4MKjft5nX9wMQs6ZnKH+/qYCvBleokuFIrCa5Uuth9
mnc0BVpfrl7/gcbApwNn43d4k4DnpTvHl14qqGiGZaSnMvAzx6bL9TU1EJR1
8ba+fiOoBl47GCjKxBWX9vyib64BtQu3F1p/r4B+T97u3BomqlxZmq2qWAPh
N06/WHb/PXxjrTuYJsPCEwGqFdsaSGBpIaLcEzSIN4bc9NWnB9nn0G++y1fb
gNNKfqXByX7c8jUub82WEVTL2JvWENUKFseKBN1HOnBZoeO5u4bj+Mbq2bJx
kxbIXeM2xLreiKXvdlXcodKxMaOwxTOOBgf6Dy73CC9A3Wavato+Jt7WrxpO
zKECX3nY9gx4AY8NbM0ssploV1rtpj3cCO8a+Cc1HpVAw5Zx1UMRTBR3OLjR
9QwZRghOVDrBieInOFGhaiRpZ38KyI631dmy4+XD4u0aZ4tqYVrnaqZgMxXM
p5q9DV8w8KL6cKIZhQS3rzWnWnJTgLTO5dbvYQYusRgny/eT4MjHM4EGuiTg
Es6icF9kf24mbcM1snWAtAVxwheKgEdVMcahiImhoryHeCwboOpHKcqrRINE
2trs3+VMfDT2hSns0ggx1qIKK9IG8UXkh+AjUYOIxTfKEw60w0I5rtUpGUMo
IdbTestnAGF7tfIGdjwlr0OufaHZj6fI8SHbm4dxyuVVo9J8GwQbSivkT7eh
wNHabCfHcVRJfi7E/aMVjm2dOFdtQ8IfZcv3HlvOQO17jNRCzha413lGYrIg
Ds+GVT/+pcVEJv3Z0dQXTWBROZp2R6sAMpU+vWCfePi4P9dX3ZQC2gQPap7g
QWkTPCilJSv3GvJSAG6nW6z5zEDR/ouJonfqQVFj33R4PxUoh056RPgwMDdc
oSmGh/35eO3rMVSmgpsO+f7D1+zf77yYrP2vWngm+ePJtv1kML6pnHdynoFp
U1UvwsLqgTlwyTPtWiV8kAiPkTdkooWd4ivRz2QoG2fNhN36CErjZO4XLkxs
EmAWdvtQgLlRusZ8Vx/SNnN9l74zgkXNtWa/otthgcnScE7TIXw8sJI5WDqA
Uu9J/G5v2iEk22+gu3AQD0osFhc7NIgTYg0N3os7QFX8gtaX1l7kr/1hEOw3
gkFjrleqNTrg7MXQcxJhNLRX5m1pEpnAc0lP0kOPtIP6cprGz31F6NwqumnO
koHVZ0+yOrhaIS5Rk8+tOQ1sT0T5PJVk4otRxgnlHTRYcOv/n/ukTXf3mvdt
hLXdfpWfoxi4+21+/JZmMozF1E7KOTeBXcsrb7I2A4fCM6w5fBvA61vMuiWK
NDA9umf9km0MXKylwx0q0QCnlM3cVdjnQHa6iaizHgMfXRZMyLxIhnzxYs1e
PzI0WJY/YXkxMOjZm/gSAwqkFB1RyV1cAbstuxUv5jHwTnhw5P25JuA/cOaJ
3q44sMo9e2E0k4H1vLpl1PwWuFHrlfghfwB31Z23dpXtx81MebPJm32Q6EKl
SH4YwXPOWWrpH7vRWE5li9yqbjDuVUrWrx/BjCWsQJ8dPWjV2mD7UKsLqESf
rNdffbJ3nzi9qSmnwJ9FjyR1q+hYMqzNastvAtbDncZnxlrAqPIRMIToqM7V
zNUvRwVd0Rs+Rez7UVbrpwXj8gSm+Y9yruqk/E/eaRWRdzL+MRf3YlMnGH6j
iWgsGMegoQS/cPdWcD1lZBuV0wIulTsO2suM4emG1Y6ub3pADRZXfswrg4XN
z7OvKYziD81RiVV6g7CeHvGVd4KC6mk13FnGdMyp0+PbMNYMXkRde5Soa6sT
de05on/NluhfMyT617aq1L/LyqRCkEZ8L0VjHIIeuGgvIXdDN1HX3kPUteOJ
urZXi9qJo6+GIPptvICMRhs7Lq4b1x0dgEWEvnE1oW/cQOgb08u1Iq2+lkEA
Hlr8KYGJ5NzKk09M6uH+dUvzqtAqDK4SB/WqDtyhpr/37BY6PHWS4fpt1Y6b
lpB/lL6ggJK9ovPR2AkYpy8XafjQit8u70jjzxwGv6cvz5zo7YfJ47nvXkg0
4YkO2dKZF+MQ+Oj9QIZGFwRTVVpLvRtQ55HiLzsTOgz+KnCc3toGv1g0TJKu
RN0wN6r1PB3I2bZXuu+2wuSLV5295Hy0UpW+d+0HHR5eV3aoP9YOyQTvKILg
HdUSvCNZI+/cyugiyOcUaQu3GYW7i14d0tYZhGYL1o3CeBpIjCUXOyl0wpmP
MdVZz8eBc/Fp5Q+T3dCw/8XyY63FaFTt/TnwzcR/ddRxhI5aitBRm8YeJzf7
tcDynqSksQsjuHynXaSqVT+4a4nmaklRYPzDuyEkj+FId0OYfGQvPG4TfL59
8CPU3vu2u8uWBYMVm3trZsuAf+1p6tqsItCqn1WO0WTBwnviwfoR5fCO+WNw
1qQMbuiZz06tZEH6rvU1Oz9VQDnvk1v9PRXQFHRGd0EfE1qoDQrDEVWQMBFQ
t8KvDElCKV82C7Ljbkbsc6eaChA+9sgmzaMMFxUF1owKsGDNQU4OEqsCLBYs
yl3lXoJ9oS88P0iyYL3L+Fbxvgr4vOrah/n0QnwYY3W0TpsF7rN2tIK4Cvjq
tKK1YygLn4iN+2iyn388OtNZw7ACDgm//QrG76D7kNp6t0IWuDgqxejKFMC5
PiVTUVIRfE99sZX/MAswPYr7VX4ZbPwr/3CKyD/ky/nXb1+QjFpFBmrJo+zn
WXr4aZN9OrRczB8x2PYe47bfP3urhQViIo9NHpdmwpOvx4U+kbMw1/h4mns5
Oy6WV3phq5YLox7fS50uZWEET35obS47jubRnn7ekA+aMjEPf9u/xclhjSM6
79j/1xuRl2qiRfBnK+/hIwtjsMRfI3FvCgu2GvOWWK8rgV83ZL47VfiDy4KK
PtvnLEhldtD/kEthD/VO55TjG3hp9EzLUo8BSTvPTYo8awPdUKFt4wPVoCtU
36+9awIsYZvjd4keiOgS53HxZN8nvw8fVxEbBplvQ1NdU/1Ake51PtpZhvQV
tomZa1iQEhIzWMIoB2uqz3FOvlq8vDZJW+AVE563bDE+srIKJJK2u5DrK9F6
oCv2xk8mGPGc4330rhxSiHzjFJFvDCfyjaKmtXs87+UiN49hx2QEC0Qe+n3y
yS0CaQHbh+6rkjCE+fTH5RIW+MYsX+lBLwAxmhfP5ix3HA4M9/VuZ39uSgnF
JZYfwYk8Y9vI+IxVzXdvfS0bA6GAJxbfQ/vhGKGPCiD0UcaEPmrkvnhZUX4z
cDqH6HhOTaCd7SZoP0j7b10GibpMLFGXcfirrvSZqCud9+ltTzJrxNra/EvF
7M/5W8v73s98VGikf/fnjGrH4ZturwX3l4CIu9eShUiH10S/0k+iX8mB6Fe6
bdxrebSnDeRr7Hd7Bo6hCzlEfe3jTni2bMj/iFYzHOWxyl1TNIEl687RGaRm
2PM79/r9IRqcWnesSPP1BH7bQ3IwiG8BJ0KfI0/oc9oIfc4wV5DOdEwHdthW
VSe8GkalJwUH1431gevMdsXIh2SM4Z4eXb5nHKlSfB81rHrhSshYm/GvT7g8
wHzD88N0nFWX4hoV6YJzBLeEQnBLvhLcktAbYkojdxqhATtbD1vR0bW91fxJ
Q8v/xNdJRHy9tjFbsbWCAmEXqufvsO/3U/mJ3768bgQzEd7Dldwt8N77oL3V
GnY8bs2TxNzbBIxKT//Ay23w4YB7V6PmOIaIcKSnabdD8Q2Oe6a8VCxc1b67
NJuBdjYn1jxxZfvDVXuVm7c1ovIS45NVzgwcPxz0+aowBQ44im+YkyxGizK1
m7LsuEbz4N5wOe+6/+GKKBBckfgVP5Z8GI0HNT/Wo4BRtt87cP7KDbYf4mhD
3bCAfX5Yry1j2rD3KSvp2BOxpgEev0/ZLfmxHJwMtgroP2Wi3vsxWb6I+v+J
o3OJOFr7kUPohi+N4PtBQfbnLwYWJMtkmKTVgJGv0KKLc1To5JqxHIlnYOQL
OdkNgiQYc1zKv9WhGZbIf3KWX8rAV7eozy+414E+bczzjmUvPt9W9btSYwyt
l8H4qQwaPHbk4uFf2Yau2kER8inseFCILyJRqglqY3PcbjmQceyl+Vuj2+w4
4v6iQ5+KKfDjQkK6fTtiQ0DgbFAYEz8LvjW+sK4R7uQ99Ec+L7xAC1BLX8jC
D/Jz5/XsG0DASLzZ8G02HJNLkXnKw0JymBP1j3YdrJZ0zBToL4PzlZfkv9cy
sWvj7hCb/H+Ol4ffbnD6Fzdbt4o/yqaD7R8KPnN7dpzE9ktvHRP4SAUzVWH7
6FwGmhpl1Dyxr4GJjW+VTtg1Qpdo5vlNEkzcW6U0w+tRDfZ/6RmQ0DM0/lqz
IuThIFbsXjpTvH4Il3k/XXmHnx13qOuUrt7bh7OVnvrZyqN40HyvwejHFjA/
qr62WrAVVdctldgSPIEPOTfu8umggY636Y6zbjW4Q19Lypv9PNoirMz+LCoc
tpB6cpz3LZrP31p/9z0T/xh/YpzPbgTXsEyB3tEMUKt6/fvRCBON/MPifq1j
+68mV/XkzpeB3hZjlYPs9ZvP7PxzmPXP8bLQus20pWEUKLS62iNTxUCXae2A
SM9aaODbHry9lQr0jkuSm9nvCfemAasqXxJ43vIGGh8F7J63Pu2aYGBwdLCi
zn0S9HCpdfssr4EOp4GDKY+ZGL/0fLT58lqAfX+WuNE/ws6iJ6t/cLJwXuiE
4dyCOphX3nm7AYZwXXKIMM4N4JOMlaMUvXbo9lh4cNmhIeSnBZFclwziPukR
vWNL22Hr13belLJePBm9wFJsxyhOVSvNlUq3wXUxO14bWRo2bR35XtIzgQYD
T3d92N8CFa4/3Ellxbg+o3mR0xcGbtt9YrSyqAm0jP6sMKt6AvZpLtkmbH/v
voFRVbQNBe6kiNZkHCiBfbcq9uuw388doZeFmd7/HC9XbKxucN1CgSx0POLB
ju9+i3r7P5CsB2+T7caH56lQ6o3pkn4MtM7JsnWOrwXpWqEReUkqeBua/1j1
joElRu/3m4TVglqi/YRLRj0kPbloTJJiYtgZMz8rjnpo7yL7lG4shQV2RsFX
2fH7QV2tEeGdZNC8FrnBO6kP9zLGrF/tGcHhfdktC0+0Q//O0a1pYsPYfukp
/cHvfkwKVGZOXGkHz/NLIjNODWKHnGjaz4JBNPn4YNiovR0iSUqU30u6ccOL
8ysXcoxhbZNj6Bn2PraDe9pvi5Ex1yB2h5InHa99GLjzTakVbMqb99XJJGPH
soud3ew4N+iU9SrL4zTIXWcRL+GQD3m3uc6WXmF/ns/jXyY/++e4+Os13SS7
z40w3x/C0fGMgVSSpWtfMBm+NRk6qfo3welNx3RXHmfgFlO7lbqV9XC1xjxm
rLcJ3NaGLy7XZWBLvGjaQY16OJDOd4bHnwIny24+/xHGQFuNxWdFqxtAI36v
c4UeCWpsaBm/OJhoEBP4Xc2/ERawLnacv18AT9u3aobqM/FH4vwd2ikqyFUP
KbxZN4CXme8+33s1gNZCfmJrvXph3nfvofNDw/j5VJlAqEwfflCSENuQ3Amb
9E7WVCcPYx6VJv87vQ99Ld8fmJfohNsE72hB2b95RyyCd7QpPmm5fAYF1imJ
bvcYo+Pe43rLGlY1gbzhivedM83Ac1tPkelMx/H19j3KyyngXT4J+R6tUEFv
fm+iQ0ePfbw3Pio2QhShH9Ah9AMqhH7gz53FUuuKaNBa0M0zt4KOcnedc56x
z+e24UNCF/aQgPk5EnMi6RgVHOGVeawNjlZtT5CTiobXsnhoQJ6BZTsePxLd
zP7excSmi6PImK/I1d39hIHTboeTgwYbwZToD6UQ/aEyRH+o7zT3kS9mZOAu
Uy+OiaODlXeX6pxDC9whOAlAcBLCCU6CFdG3m0307WYRfbtjybZ5K4Np8NLR
vOuE9gT+PChyryOqDVbV8vi/3VCHYWYLv1eu6EbqZ1Vyud4E7Cb0tHp/6Wl9
lPewuDm7cdd1HjmOpcOgvajapiyjDxr/gV+0dqPmpZKxEmg+7FBlVDMKguo6
NQlpAxBD6HKB0OWGErpcS9S11AytBpG9q2puZTGwfcGtm7zCTaC8xd3ejlkG
+1/Ufnwsw4R7fPfMpVMokB94ZWxvQjso+G7hu/FsBOQM1sWzOPpgG8FrjfuL
1xrhI/f4Dscg6P8Q0z+7vhfmWE+fDawcADurb0pudsMgNCP3aulkA3B/8VDT
sR6CFkJnK0robCmEzraC4FF887z2//EojhE8igv6HuMalCI4fa888ujAGBhl
F7+5fbIfyrgnrVUKaPCR/7PK2bhuaDqsErFwbAw6CY7rMMFxPUxwXJOX35Yq
etQH14ciF76504subrEOLOEh4MHrU0aavcD5gJbzyaQXd26XshXZOfzf+SzV
xHyWbcR8FqU00admu1rwh6su/W7fBKTt1C2o2EaD010aylfyc+FdTUboc5MP
eC3mp10m208fJ3itB/7itUKAXuzL+jZUMx25KLu7C3xppcxZyzEo3iv9a4N0
I4xeDJe47TKCxX7hp4x+D0ATwV8Fgr9qTPBXZTd8en7/Vj/mZ8iJM8P64fvF
vDtW5/tBK+t9xGb7QSyU9DrOd4ftv5rsdtc/0g9FR7Rc+CTbcElgUd8r5XHY
+MYxTyG3HVYf3/o1wIwG5dxXuyPtRmC0J/JQ8MIBcA1i2o7sqsZ92tTlY94M
1FuoZT0vRwMS90xqducbPL9Y75D2fiYusjhXKJvVBDrXsnsaTMewc97b9lFd
M/4K/HBYOrsHePf4r7AvG0WPM+dyIn078LXbN7HHn/6XjypJ8FGjS9uKhTf1
YTLl6Kpym0HQWjb7kj+vDzb+xaPeTvCozayTWzUTKMDwcq/lXDMOTSZ5cQ+5
esH3H7jKirotB/hoA7CiReFSek8DvjkqNN9IHoE+gmvKtfPfXNNUgmu6Xj6x
b1P8Zwi584RDhx2vZZunmjkeroQrIjd/Uc9XAM9d4zjVGiY0byY96vlUA/xh
nE19Q6Vw4Gnu7pW/mXDcbZ93Al81jP7VDxVC9ENxE7ogbkIXlETogl6cORa7
9EEs1pGucnLcZ0FmicTTsNlyqLIq63CefYaRn3ZeLfJmgfIDj2d5IeXAJ1oW
XUAKgQvdierS7PVRnqfaNNUqIDvss4J2Ryg8m+ccV/VnwR3+gFVzx8pBPamB
enlDETTFtDnWHGfBlRczONFQBmNtVoEGj4rB+/DogKk+C+oiLI90ypVBD8Ev
DSH4pRYEv5Tzu/i24EP50FPL6La+zIIVRbZz8yvK4MP5Fbw/TuTCubym9FtB
LOg6nl139FUxiD92eplv2QJP6AMflj0ch4UfPcQfSnVAuPmRCprzWyjR8u8Y
Zz+ncCSv/trZUtC/mCVHEvSFY/XKT9ra6KCqMxl+Ka0D4gXOn3EXHQalE7ea
h8dK0bhmtQzH02GQ9EkiL1ZqAE5yMY+ICwPCF34RX+ZAhbX/oPPMW93hH7ek
C9aG7koWbBlGhpxQ7LMVfaAa/M2rM60dghZqTQ/eG8OFW/YvkpztgM9/6QEW
x/xbD3BoseuUzpZEPGryOOnnKAvUwndYKPzJAFXuuYavOtko/kWm62kFC6g7
Dj0O88iGlWIbF+zzRVR4dmndn8csGNSzfBVBL4R1+19q5XylopfWL5URKQZs
HP+xwuIY2/8YiKg+X0+D5fz5x6e1hnBvUKC4gPYQqHyJrpiUaQTZHWYRn7aP
Ypv8vYerJQbgQmbJlpWfalDcI2vhuk4GCD3kc15aQIHgiftufXNkfKa5r/1m
Lx3UBy1Vnn2kgZsv513u0mbkINXkueaMwxKfu1VGw+2QJX5SyIq/C09kTQu8
Dh2BEj/vEO4lvdBrJtTBPV6CjmupDYbzDHjz1ty4clcTXH1dKBGc2oDDn85/
PadHB+ObQhJZZ9tAJaDtfcw+Kq7kHVE9PjkO325bnfR53wkrP54Oiz6egwbj
F20M6sZxB+mKpY5GH3j+xQX9QcTXdXIrDA38PwPngQNvnyxnYBpXhNGX5DbI
rXt+V/52DphECIYJcTJxT4iLla0nDTbTNr5XF2iDnSO+D+ltI/hy2O6s1ME+
mNk4LHD5FAV+X5TcVlg1jvv5dDymaF2QI3Xq9KntNVDSMl8m0UDH5tsVn0ci
WyF4MHn3sbpiWPPVf4HAcSZecRPxiXahQFmq5sElJ9rwcRjnJRe9cVjx/m7N
G612eHmP5LrbuwNt6+JinvKOQYUR19ELlE6Q35a6PX5ZH353NJTy2zUEX7gu
Pmxq6YV9rBjlRsFe1N86+O1s5CB8dth597VrP/jG+nqeYN9bzMbB1a0bh8Dd
l/PUCdc+GIl4CHnttVh057WtgREDc8gCrDuSNHhVFOA63FKAGu3SsQNUJlbd
WCbBsbkBFv8V1+8i4vqQNSsH9nL1ou1P285Vh4fgq/jsLq+PfXDCeG35lbIh
/MKnsn7V5m4gh7WvEv7ZB3GdEZsXbR7Fog3qGwuCU+DC1TW71zIG/8v/DCf4
n6cI/qdg5dEtacufwzeOQs3AABbqF9GWFnGXg06Fh2iiSSIM9B2pMTvPQpKL
VfakbRX8iIRpz8oGXHm6NZ1hy0Ru+V8qvVOVwCsmtulUVBeqevipbO8cx+d8
EZvGtCng+CZDU9C7FX+eDbdMfzuBD5jnmIdym8DA0n5iV+8QJvknOge19eP8
Q+VDI2EdcIvwezkIv5dJ+L2zaQ+EbLpa0SVqmlf4zxh6zyQZHW/qgIOLln9a
at2BF2Vvj1jyjGH5qYRwgelOEFcUETR62YtrpXN+/o4cxi3Dhzka67pBeal8
jZbrMCaeEtlp8aUK9h9Yt7dvaAh8ZBKPNy8oRamc7MlvfAzcvlLxwOL1bfCB
uUfhkkotxgu7T0j0TSDcjFosJtgJcUQ/sjfRj1xH9CMrz/y7f/kB0b98i+hf
vn768KJYUgrk1I2zdAWZSHHqenYpkQbU/d3KXqL3McdyMD5Hg4GGmrbWQiNt
/1i3Mik9c6soshGqXM/2nPNl4GlXwcukXY1A/WvuxlJi7sbf9mWEXSFhPcgt
psHMo4hrfMIMBAWnem5TMqw9XhDgQ2oGYe6whrNldMw0er6EdpwMX97I999M
7wWrN2vXavaNYmDSyXy3R83/w/OcJfzhQefrF6+pNaKhb63Y5lg6jOyJ2FFF
bYYJsaCcoLIGxAO3NTfk02FzzKXxr9ot8CXzlXiEdQpq28rwBtXTMXtsPmsr
+x4pea72nrOvDLn2P+FRy2GAbNVq/wxTGgy8XBgmH1KOeyYy3x0wZsClhR1O
1Ztb4Kf8hHDhudfIGfRYNUqECYJLm9TivGigYXnFvvLTRyza3iBsp8AA+5n8
9WdutoHsX37LVsJvmX+6cJFCzXsYa9UxUX3NRHz1p2d5eyM8jSx87qhYAa7W
mmkDwhNYfly/MXB1LyTprvDkKayCM7If3e9eGEc7yc2fbNj+uQ1P+onoWIQ9
l73Mh+RZQB60jnmIlf/tXwgm+heaiP6FxWvmBY5nd0DRph95XqV9KJ6zVUHo
0zAYjj4aKbxExbCXN6bIy+jwak30uMZwCzwWEHSR2taI39vsnWpqJ+DJpvB7
m9lxgr3mwj060xXwVegUM19tAtsUnKfdA3ugwCbhy11yPTQu/fxTamACr62c
P/DCpANSEh7uozj34DY/hSHxwmGga7mELRLthc2qJ+dNlUOQPDbNsaeBha8H
X0cKBOfD9Fa7pKTGLkxYfOZ9AG0cJXdTPswIUiDlbbjwJfUe3Ge//uhBzRF0
fsLxYsFwN8QsE71hvoqMHPkelZ/lJ9AJ36Vrv+mCH10qQklbg/AozzXnu0IM
nCwL/nQtqR3mnvPuVXpMQYm5dSGmPnS4oDLze0q9GVwu2sTupJYifuUMrZxk
gMzrHz17DrP920kuT+PJWDQSzON7osmE2yEj8TcymkBx0m/IzrEfKl8Nj78I
G4BvnbvUrxj1Qaf8v3mSpL94kld0urq2vyhGendmUY8tC9RXVH5o6i6CVQ2j
b0lGNHgYF0Ae9KajfMgDsY8vqCB9QEOVbE/BVb+Vz9407gPnS08NMjTHYCzg
qeNy4VL8eadYWPZRHdxfI2HZXMYEoLrLqfumwctVQY5npmqwbm3LPmW233rV
KEJz74kuvLo89bXrQC9GS19/6zswDMcr1k6fvkbGMHUxtUTzUbysPCdXxD8A
hgEmrVsE8pBL0eapctkEpiVJBxXu7IG8BKUp8v0WXBV5Tpv5YQKHT+7ykyik
QaCu0qJv/iSkZNbls8SYuN0vQtXrAxke+aw6dOdkIfYc4paS4mWh6fM6UScv
EiT4eVivrh7Cr1/sfSSt+2F2Uekt52Vd8Pslh26+9jhOns/0pZamoucW3wPH
dvRD2ytDkcrHo3g6O2C1up8LikYb2a/1G4Tgf+BGmpLOCIzXNwFpZ6P3cfbz
85UKMUSWt0KogUmdmnEXSB7ZcLBuZAwr8ma/VDu3wOkilcO3Qprxei2lnOrW
j6eUODTuB4yA5EPDdaHCA9iT8XGfbsAgZq19sJKvshssTy25ZZ86CMf0Z5PC
XYugz+blN9FVo+BF5BPUiHxCxF/cxTF/h/8T5x7+bJ722oAdr9M20RdDKJ5d
1SdzvHoQ7iit3nVXpxv6Aiw46ByjsFFmweKlgV1g8ej1sPfmGjDfedcpjiMf
XoiQfzlJsmBHg1ZbxXZ2XPwrXWtbHh03GSYzVr6iwG2e6CWstAqUjDqRU8eO
c5rsQ6XCnw0C8+V0f8MKMq6P1ksKqh8AsRnZ/lPsv+8nOI01f3EarQl7OmG/
Qtj5/zTWvXUqg+olQ5NzH8oBs22Mbqxnwdiu8Dku2y5UCbMT2ThbhmmFhh3d
zAkQ0/ZsvNfXhVIk75x70+3o+0Tiq2jfKGQSPMY7BI/xK8FjzCLsDwn7KGG/
2tRauXm6C4V1qgxrDo4AereaJy7vhU2X7CiC+aPY2HH24maNEDgXNKDTeXgQ
7GKEd76sHEMJIZKnSmY4zmjcvi7xtR/UomveWe7rRW2rNNZI/Rjuv7k/SoId
Lzw/3uTAmzaKlXw2MUyzNhRZUbtcaKwHmv667wSI+y7kr/fQhngPH/Z/Ot+i
RoWBpM9FsX503PhK6NSrpzRYq600o+DSBFI55/cq/J7A/YnFO+oNW/47d6mA
uC82EPdFPLH/E2L/+8T+sX/xFSMJvuIbwn6XsD8n7EK1YVsbVjThlL7XV67u
cewSO6BrfL4TXg8k370e2YxNbpfqWiKGsPnbgvfXPw/C4pF/6xLphC4xlNAl
fuX2/HXjCg3FEufq/Yo74FPA6y+q5eMQQdT1DhJ1PUeirvfTveJE8N0ouEj2
bSwQbca3fuof5hcyQSJxwyay9XN8KH7iwvBUP64/rP51T+kYRDiRpGRN3+PK
uYKSD29GcKPjTv8/DkNgvCFsx3hKJ8rXxLxV1R3Ao9zL+KY2DMHEeYmj79Tb
ccHpcGEFvjHsD9HblDDdBTGtoykab1rx7Mhag8fN4yh9/8XK5Fet8MFOwD9A
sQ83jJZ2HNo3gqu+JpeVXesA0v4ZT4lOtt/oXp8uuHAATUmexQZbO+ACkQ/M
IvKBmUQ+8D95p4G/5gftDe6RFmbfz8JTYk7eC3tRKIrPNaV7CNqJ9aN/rV9O
6JCD/9Ihp3qvqjuQ2YoPP72hPpGbAMeMP7puC1uARuSF9v2VF9K1nlEVlurD
lhNBplYFgyA/ErYi2qAPqoj1e4j1JsT6PkJ3OkR8v7HE95v+NYqZzv7dDn0x
tJCpZt+bqyUfV402gYO+uUXl0nFs7J0fSXlDQYrX4orNK3vhNJF3pRJ513VE
3nVSP7z/xul+kBFzyXm7bQRTgj/p5Di3AtmOw9s7fwS+01Q2cga3Y+76iFCe
rl447t1p1ntqFPzqd5Gva5Xj9xD1gztWD8LRKy6k+N/92HugvJVytQoWCTVx
SC0eg9PiP3iXnO+GLUumFmYKd8HTusvGButGYZIUcbHu5ACcKP72jPNtFZ5n
CDh5FY5ChUXfwGp6O2zSnkt1/zgMwt3nxvet6IftRJ7zOZHnLCXynH/2Lfr1
smgYvGN3GYaKJaPl7ELKxRvDkKIkUBlfQIVWOad9LEoXhC+qu/vKZxyy+2xo
XyRb4Zhn5uo12/uBygwWVro0Aq5TD0q7UnMhZMlA5jrTURD1G5T1CBiEA8Rc
FU5irooBMVfl07UbxzviuuCWwOIb3wT6MMWZK+5o0jAMEnlFTSKvaE/kFR/v
vFf9SJUK2iR6+6+yYfZ6K1uSwSDwEe9V7F/v1ah58al9SS0gZf+6PVV+HE8F
a4tnb+qE5nzJwHeXh1DE+4yxwYJGeGyo//bBrmEI40mIrgkeQTOese1cCZ+A
Mr7ptNCFIXCWsT4ypzOMB0LDXKVeV8O2Rj+9dcuGYUCvNY/jQysO/FkTucZ3
AvWTfx4R0qSB8I4b247Esf37BcJOe650IpXHlHTUrAv6xuZvko+NYtmAp/xd
tS4My6l8pPi8C7YQnDo/glPnTHDq/sOv20bY3Qh79G2rD8YiPSi8QmF1xNch
QONgH9uTbD8ZVHYNuA1hOlUslZ8d761Onvk2MNkPjkHyS3SKauGb6hqfSx5j
8GopyV3xWx9MEjy6C3/x6P7DqbMl7G6EvdYob1uLQyewrqP4Qp1RuNKuot3v
0g1x+ysVG20GYWfzC56Uu82YLe1h3Tk5BD+JeevRxLx1VWLe+nuF/+s3biH8
xqR16zwskmlA4nXzrZAfw9+lIscD3HqhKkrqvkBxDagsfSY/qs6Oi097psZz
94Fll35jbGArjn6uCuFh/56Y35+165T2Ak013/LKmx40F19HqyoaAEp3bKnE
kwEgdcmsCVjSgVVS8lzvBofBvM75T2R9H3jvozC7rfuxhzbVxozphvczEbwv
1IbguVrUiR0Og0gvmEp6qtAMr9riPxbMDoFc2IesL90DoChzjZtiNYgXUoJl
rPd0wZL04rXbCin4tKrN/ZMdHXquTtRrvGuGTge7ow+6O4FZQpWvrRzH4OR2
f+lWKohKv3CztB5i34vtJuKOXejyNn+h5Pt+0OVJn89qGMGl6S+zkjJqMZCL
2yxx0+D/zOkoIfSHGUSeuZbIM+8k8sy/CP2eHaHfO0bo98Resj7qCJExrcPQ
XCecAbftY3feMqFA3M2a+puHepFfwS0pI3YYZbhXcZhf64G5v3hi2kQ8/vIf
4vexrzox9OJnaPZAtJ78iwn5opy6/uQGiDh7S2NdQzHqpjxpFRcuganQlw27
T7NA8n678xPZp2hOOzSe2U3H+dquxsTgDphw6fE8qvYar+eMHZb5TEd30zy5
R/Psc/yvPHMYkWdui35juGT7O3QxKnuRdJgFNOf5M3yW1XC9lE/IYG02Bhxw
N/fazoKzpJNibk01sGFHR7Nd7Htc5yKsmKzJArffGqGvqdWgeDTB6K1oMaia
yHl+MmTBpY7PC4Q/lYLF/u01qtHF8PmytHT5CRZsuOx6ZYNrKZQm5ZDXW1ZA
SoTjAe/vTDjiRNp41rUSkj7LVIbp0eDJjhhGeuYETJD+eG6ZagGqpXeyY1wd
zFWXpixXYEKTRn4Al379f+dn/Sf/bE7knzcXMLnIN/NA6Ot3UzsXFtTJGGt9
1ymFzr/W/2fe1gJi3pYgMW8rkZi3xU/YeQl7FmFf8td8rgzC/p/7IpK4L8qI
++I/5/mqv+ZkqRN2/r/sp93eC6VI9IDKqqdHkv2GUYqiXX7FpxdkR8TJsezv
03DOySIgbgxx5X75d7LtcPUv7hYXwd3S71hInxLPRY+47MGu5yy4b98pb7Op
CFwt8n4atebitNJrW/4wFihT99dzLisG/3/gZYXJXk7xq20EvXT7qGWsDkhK
qEoIspyA4fgVi0lytTBh7xdDz6fBewt50YWaDOjz+FT31bIKWvPm7CbdG8Ej
tSBwcCsTXr8f3nbVLQXvpDYKO5cO4S6rE6QkmxHoJe4vbeL+ukbcX5bEHI1H
xByNY8Qcjat/6az+Mx9qO7VMqtw0D5Q1m1aGJDGwVvD0H8UdLWBA7POY2Ocw
sY/JX3M6jhB2j4/xZxuWdmCs1lbvUNMJnMX1IYL6VEgy+3nq2LdxtFbqVf86
HItBdsGL/ZT7oNe7+EiD/igmF1ebPcmkwp6fO9UdTPvhWUdkt9DqEbT87pHy
Lb4Z7Kovemxgx9Ekop5YRdQTtxP1xI3/0G9V91f98T/rHQg9225Cz0Yl9Gy/
/cTUTVubcWS2oZo1XQ/cDsnpCj100CoIPhcu1ohX52N/UHy8IOvcKZoejQma
SVMVnD4JEHdwAYns34s2NM5nkeYTwGo6T0qYDMAzF3qXLdVmYuJ1Db4TuU2Q
7rbm00x3LKSS1FQCGxjof0+y4cLWFhjsT/dbuS0a6251iP5rjnzI5h3TqY+b
4LesT4Fb9BDSY9u5C2MHcLDhStuDfe2QQ96vz0/qRzKnTeHuc8NoIp1aaSPU
DnmpLu529v0YbGOxVP/NMFIGx8W8pdsBiLq5FlE35yPq5ol/1buDiXq3iO3R
lITIfngZ++CVY10J3uNvS5qMGQPB05Ml04G9MClpcnJLG6LoDc7XD9ZMwG6O
iCSfjzSoIPdpewhN4GbTBxZx6u3gpVhqnj3cDHfUYn9u8BhD/9vXPcW29MAA
UR9csPP/zj18HrI6ZutcMyzsWfgug3Mcm1iBAttNu2CQWD9PzEl8T6wXJvTJ
8YQ+WZLQJ09fCH4vaN4HNzWKsq0+DsKnrYnKZzb0gd2SbZb7o4bg6ExAlBJn
K9i6nWzlPjkIPqc8Lb5qZYGk64ya/2UWfCQ5n+nXqIBRzcdfb0tlQdf4RLmM
JQsGjIQfX5OrhP6YQzr9uzNANHb1NqVgFiwa/eIZElYKhURdfhNRl/9M1OWf
PyrY92Z1EyjWDEdtLZjAImframFyKzT0UjR3Jj3DnOjIqKlJJgYOBW0SUyVD
mkrTo9wlj+FyXy75cjMTb6XZxEevbIRdN1+vSbhMQa3Dv+8eTKRj9lTpR3ol
DbZevhcZurEVZfMHw549mcBj6wbu3sykwdDovdurTjWh2sBeyq3jdHzwROOc
eAMNEh7MLdNqToOzzBdRfgVMrDq0z0nQoREojvY+hlXZ4BT2JvFWCBO5BJjL
t22gwPIF86v33crCZrPLJjHqTLy5Vm4pv24TVKjKdRxsRLw9YZghIshEFVuf
C3G2TXBu5qHVa4lclJOOWxa8m4mbey32HzdsguGhcMvhkkGU4/RXP5o7iOby
KeECUW2QHei8ekS6CDZ9EyjSYt+DYpt3VDwKKoMFD+fu3M2sgwszIi8toiZg
/SbvNderO+H8NsWj65uroS4pdXJqHxPWnH7tdeEBGeiEHzhA+IFyhB/4n3Ne
jjjnOYlz/gex/h2xfg+xnrdn35fpsjdYeCGm63PrBKwRDSxQvtADkrNd3tWr
+3DRS4VXWWl9YFV0fvSZ6yAc5/554KFlG/ziWVt1uWICxS7/orluoEJqtkW5
9fk2cOc8a2+3jo6XW4T9Ty1uhKuEntCP0BN+IvSECUTdJ5Oo+2wk6j76f3GT
jIl+vcy/6kTaxPrXhJ/W8de81I2OFOGTWr14rV48sZsdp9+B6vuJsV0wRvCF
iv7iC20i6rx3iDpvMFHndXmlH3ddg31+m4gYMUjDuNg8dclG9u+QY5mRcCmz
A1q8tKTIg2P4Mc4x99u2NijkuZnesXUQZue5tB1y+vEbv3BXLvu8GfkHrmnQ
qnEOSu5bSM2TFYvxZsED68EYq9tlcIXQS8v+xeEp+H90XXdYjuHbTmhIUaFJ
tBCVBg3joj1IkVlGGiQSEopKRYmkIi0NKpL2HrpKe6+3vcfbfEeUaOB7Hb/n
+47j5zv8Wcd7PO/7PM9939d5nfd9nqe5ROIimYS3DTezPWqmwLBNq028YRO8
UaD5KXxvQYqYhYeTDQXiTEy77J43gzrLthXpT9qR9XDwki3sk8A6KBmS3dsG
nG8Nqq0nO/EWtU5y87Zx0HfRuh8w1Q29M3FxfbUt4Gv4YOn4CQr6dpH7S6VJ
cJI4111NnOsOIM517yX8dmYJv53NPv/x2/nbh2ee8OGRmO9bf8t4GH1vng3q
mh5GZvch8jvFTrBptbuo82QID3ctBi3NJmMiqwDXb4FOYPnLr1uS0LN4sTpR
7YI6Ia5lR3zCiTHo3uv7rXy8D9hdjkc3HY1GnoWlS/OvMXCdqmpr5tly+KV0
w3hsMhLn3m880dtCh+DrQt41btlASzF92iHji0+WtccKUekwYjh1p4+WDMor
ymaDHj2B+K+c3/7svydoUDyvcBXARP9byj7RUuhvTJRN96BBoqyjduW6Bhiy
jej+9K4aFmWttguf7EemtO/cHZET8EHVRnXOLQPMagU1Wn5OoOi2wC3b5/uh
fK99NffJePDySTQSEKUjme20n2xVDWROcUq8Z7x3Ea3CMpIbFYoS1vTosDaA
792CJZucGvDArs55Jg4abgvs0exWq4UXxHk5PeK8nApxXk7V9VmkWn0rWG7p
2D3jN4nlYsY2daJtcDHJTPBeZyvE6/AZ/fEbSby986qReiu4GCxkSCy0glRx
i8Ipxrqa+i1SJ32y9f/m79/+ZqZe5yyKa6OgXKLk84wdHTds5NxvYlkO8n/p
bf93/vJFbvWdvJEBgry5xnaMde+CR3DIHKn8/51j+V9/m5l/+Ns8/aaz39gk
Bm+ZWJ80ZdSvGxrUXa8TyqHSuuL+KqY4nJhXTFprQYeCh9/jZbkqoFvj8Lxb
bQJuNmEydjKmQ/iqk/eSv1fAy8avrmvuDKHp5rwIKa4R3L4pZr+WTAe0REdW
SqWOMvoL7TTdrHYsiB96XBTMqK/afFeFFUaht/naXWfFTtzzlDeYM2cA1H3D
9vQINEGVlJVMsDEVm3d0c3LwNQG5L9/IcG8zNEd/lKOkU1DnyOdjH3JIwLGu
tDywLRXrWtsNjnfTsIertyjnQAMY7EnInD9djokVvoYcnTR4+MR9T3dixT99
PB7+w68mlNCJfCd0Ip6ETsTBJ9t2oaoFVVm9cn54UVAqv7Plw5pmuJfDdGnY
qwdHJaZuvXaZwOS8Dxy7z5HggHnus8FXXeip7RBWuWESF8088UBDM3wRNzOv
wW7sUM79XVQ2gW2fzgcIrSD9v/f4jniPjY5qHo/Gy/HmC/5CozoaWEaAA31V
Jaz9y7fkPuFb8ugf9+Vya+1S7YpcWPWsPSaAgU8m8gQiZreVggDL3TVzXEkQ
nfEhq8CVDhx4TWpuXSkk1j1+/sSjCJbOxdSV76NDVHvMvSXnS2FTUPaB49nF
sNztC+c+MTo0e1VoNn4rhb1Pcu3z5Ith7XO94hEhRj/rsMe4hqMcprBEd+JT
CVK/vT39YBUduk87PrcqLIMNV9NDHXKKkUUit1RsPR0aVgqsfH6/DE56zejc
PV+I0ixpUYGM7y0x47wrq10Gn6M7T3x0zkTDX3uKoy3p4JtqLnuFpQz4Rmcd
3q+JRqbHCffT3ejwwPj4z6DcUrh6b4djluFjSOtRc495QofqEHab3XalIPe1
d+pSQyqoSB0YXJdCh7A6n678FQUgkrmCPCsbBWEn+MlCjPWtOGq/zFBGNmwo
1l0xn++DuQaHd+a20iHOkBT00yIHslZ3XhtzSMBUetbZY+10OLSva+OMZToo
3K36ReVOwY5fR27uaKPD3eV1cQs/UuGkVJLJrpRk9NHVpaQxPj946kR1W3wq
nNPn4LTL/ohjWTfP13Yz7os70s2mOxVeRDk35U5E41W542VRA3TYzJTgfd0s
DWhqDi9797zEEo0A6avDdOja3DdccigdxCL36ExZ24JWwQtVGuPzU5e/MOUN
Z8BT3dHQGcZ93VPuHv1zXyYuLMmDjPuiNbFeXfCOh4OKMte3n6dBSbVjbEZL
M5SEsEmmQiSyGU2Yai/QYFvdPsp0WT1MZUqft35cgREv3FQcxhk4arfvHfad
ZaAn7rN1ZmMpTqMgfx9jvFVL9rIq9JeBesbaz+PthVjb+WbSibH+lK52qlh6
vgLqR6eqtVozkTNjH1esOB1+Dll+SF5fDfP0mupMxveqsW26+Od7gxuHJf98
b45l/rSp5We0c10SJBlPgW/F0/k+o53AFfxL7tREE5I/ut42+U0BvV9vrFhM
m0E/kkeoyKYBby57fN5Xjgrrxd7NOl0lgdemhSTHgipcFfqryFuSCh771n+z
Lm4FD+c+g7OM64/nqqf9ub7u9FXOP9fXfim3lu9XHRrTRu4npjP6G1/Pw5/K
x0A7QF4/yDAZU53ClfT2MfBmSpLFnnV0cGmknrGtLYPI11qcT7oasXbT7wh+
eRpkqsc+f8FKgnJ+xbpstyEMOzwnG35oFJbKiqXGDrXCha82Z0Q4xnD8uMtS
bhyABLWwTqdrbRDWH6tcd2oCbx/79t4vvwtun9IqcNjbBiFJ77K0jkyio+ze
VrX+NjjwwI3pZmwriA8rzRpnTKLJBtrspUhG3XoW9yj46WfgM5Xp+7k4gu/E
vN/klJIhpNvJZvZ2F9raq1eqqYzB6j0PXt/w6oNyz+FLxg870F/C6FDT/glQ
uq0u/kGlE6aDOQeDFtpxLlo/99HKCRiVzhYLf9QFmQUr6layt+FR3ifrzO+M
g9vtnWd7JPugwHgg5k4kCYVTz47cfDwKwe+3fKvmHoJZbckCzp0M3LxDwPaC
YwveeFIzIxM9AaF+KUJtWZWYn+4qOuVIRpLCw7elpBGI8ePfJ1r2BL1ly64k
X5vAY2d5J9+yDEK82bvmt8Z5QPJo33ZQjYJO/Yb6qXt74ImBnEnqeAXs9hK+
r8ioF12R7pGOVh3w7dePoJXcDVDAUk3CZgqahAw2csW3gsP0jR9hg03Aa30r
CuIo+DX74kS6PgO3fVHhGt/cArIsLxp99Cl47JjUouKGFhgfW32P93IrXEv2
UHaIm0SuKsHy62vbIJ5icVzZPwPalzD9Tjzai+ezSNsrV1KA+R2PP+1AHzZ1
/NASXDYCluuSvXZJD4DXb6+oDtMBfDJ6xy1kdBisZWdKqsn90J0b7SV/bgj9
avr5nUq7Qdb+ikrJMjIUsZ7XU1JtxzMtwUMj7eMomjwdzULtBjSMy964vhLL
47+XMB+j4rtT9oOqeq2wdbhL0nJlGrL3Qv88oy/LneCk5Rg0wZbpV/Jjz59A
t3/AHpF6GsbIpkR91GoE5o1X9qfcyYI4lvIWaicNSU8Wfu1trYegnIC4MpcS
8BzhVf79loY6Gy8Pb0itA0m6+ZqQghoYqTB4Ir2ThpX0i9c3fa2DqlmHqype
TYDS0RlW7lR06w8SVrrQAHLpCrmXWdqg+dXHmHPnKKj6Sr+pJKgJRmt4bp7f
3wPSuj1m06fHUefk9LXL3R3gsoU2m3+vCs8ePrU/4/owCMV3lQxmjILt4lFX
F+lhHKdt9l+3cgjubrBa9bW/D8LsWxS24Bje1XO+KHiFMS4Ovr/H8XsIXnls
nhUyHMaPlVsGLSv68G3o47dOXwbB3C+S/tmtE1fEpqa1mE9ixoVdH9PqmsFo
yY+TUb/7kEd/R1xQ/Thu1njgd0aGBKQfgeRPLwbQeiL+1TrtMbTNDxaru9gK
Iuk9PbfNmzCvPCHt6W4qtrkZN2+zbQKhoxd0mna1Y2n7avfPDZP4WjVU/ehZ
Elg7Jzol7SjBLTcimXfdpKGVsr57w1ADvGPaalK0rxbfB7lsa8uiYoiMe+BC
ShNomVtVslyKxgfaSiG4lI7OlTbGfoL18DFVwdztfQYmBEotDc2i4bFYuvAe
wUaY1qllc92ZDNtOa53WFKDj7b2VnppctWCcrl/x+EkM1KsKy99ZoKGKp7bf
Jb96oHOwJl7xLAZng5fNGQwcNdBld+dNRDVcaTXjF1pbDE+n49uESmj45EDd
bOeLWpD5h25OVm5DcNjWOti8poJ3nx4NG7wzzZJka8BI61Khzs0m0ODdvUTy
KxU3araUGn2vhNtGUV/2LW2GAtIBy4JKKu7k8suuUKqGBxJ2mY63SODEeZWr
NoGKGspbF242V4Crd9UJXsZ7GHMH0axoKhombwwIP1sFeYfOe03ENwLIcHH8
4cEU83u/azPwjL/7+l/JH+qB9YlFa8xpGpY2rj2WrlMJj2PXFy13TADBbaJv
HSvoKHHGIZWlIwfIY4IJurMl6K7hXjctS8ctW9WXDD4thlfxCY4Wy3pQ8KhS
UtymSdS6F5b05VUjcGZPpvwZJw2aaX5/xsnpwch7f8ZJZ/ry4j/jpKL8bsqf
caLtcWDjn3EixOqwfrpvCL+887+g1EnG+YC2KdXX7SDuengGxQYx3wwPvVMY
xXnNNtka1g74sF3OolC9H+nsgYN7p8Zw4849wi72bWDQ1Ckg4tSCXDLnu1Q3
UHD37RerhXNbABKNsmuxGCsH3QV+M/oaj1s+ybEJzdBj8nHa5e1deJGzSXcb
0tC4uGO5aF4jhB0U9PO6UgRmXGcc8t7TMKzQXE9nUwM84KLueDNfC5pcdbUn
FGi4pLv6ukhvLaiOyoaf426Gyjerjh3JpuLSGc3+9Xtq4Ov1Qjl+IRIcDWNh
7w2m4uUZedryE9XwsuwK6bRjA8gfETsdK0HDjNT9GwJdq0HPRWBNq1kxiLAv
1WsupaF76mrXn5q1MLmC9YyTSBxIfWrsNJ2g4fnzT+ellRtg9+oQgzkdMhpU
3t+L3MMomFizNIzeAWsVB3zerO/Cy/m0lS2SE3hTTXLsDlMHhHvu+S3bNYRc
rg9efXxFxr11S69m+3cAV9fYUPj5Hgyvqd3NHjWOKboJI0Wh7SDqYxv9a6Ee
r/lP9Km0U1Ap09KoIKoVbjgXbmuujUO5tfXrEo1pKHNBRr1WnAQ6vRHOQuQ8
KH6bIrP6MQ21TMO0JJsbwZMyuzjtUwM5cfvxhCQNhU1OU34yNQA94eiQV2UT
BP/cHfAliYozl36EXnSrBbUuh8fJKiSYspsQSn1ExWPMTWVXNGrg5sA4B+9I
I8xYVQSP9lLxsLiCtTzWQFnrtvvyuyuhdl1WpKkZDY8vKWabPFQP60i8+6bS
c+GivZaNbAgNldt3xk/dbYTmv/LOeoi8M1GjpOG12WQcWLFX56DdEIpy0FwH
rTtByPt485zoIHZQZT54VY6gaGrixY8enSDv0vmLWaQNpRLf31izOIFTmqLK
hnc6QHrw1j0Jv0JcvnDp2KI/FYuajd4p/W6FXadVl56ZTAYFvtJkVkPGuNpc
VynDTYLrelINURuqgJWOaiw8NNzQ7XA76HkjBGstsmjfagLRG07H1UOoyHu7
4fTmyHrYfUS2v7+ABNwPVdnzj1MxS/v1NrnWWjhttl704EgzZJ+cZz7uQEXP
sA3f7svVwS8DS3NhxnhRjV/X5NxExaroDdcoQQ0QYFnSvlG3FH7tEdpQwUvD
TLJcGKxtBvuJtwI1l97A4RanU4uM33PXRV7za0ELqG4KrVZyHEKHybVH3mUN
4/WHlH3Zp3ug3jH+gfFILfYuatYnPprAZXRX1vPq/fAgfoZszzSKh6OKJyes
BrD+XSCHQHYXuPAF18gKk7HhfvRMEeN6HeOnxzh2dkOOn1eZCHMfVhWVS7jx
MfDei+pKX7duYFoa9GJsWR2+digJHuOkYFJiy5DaQCcoKJ+ZEdd2hLae9Stq
8qio9uaEhf67NjCHuiPeDuUwwR728ORnKm65dFtluSUJlh2Q3LejvQns2zwe
X1OhYmT/0mCXZU1gaBO91+F9K+xjFZ6pzKHghWXRnh5VDcDXZkzjrm2DTbTn
F8dvU5AUrvZMc7YBlod81HXxagXHhnIja0sKBu0+nJm3shmYV53h0rzeBNd/
mp4X16EgyNnHFAS2waH+6pDXaoWwes1MPn0JBfVGItcn9PZA652C7YcYz21q
2EItifHcZiIviv15bnHnr8X6t4ziVUXf5/XeJNz72+6SVvYgvGpreBG0ehw5
KLxfHi/pRMtWwZ8+wr1wxcvT5qHBKNYItHWIGfTjfbJWsNaRHpgRlXn9MHCQ
8buFva8AGTPCL1CtRHuhd6iaPBvXgt413C8VNk/gOfK95hPtPfD9jMoJA8dk
1HjOr5jbQEHWJzFyYwwce1na4UP48lJ41B+56h4/Ffd6p51kcmoHhXFSI98C
CSwr37S830TBAemRAjvxVjAdUpfmOdcN9Qu1pmwxjPtKiYxy3dcCHrG/jl3g
G4CG4RrD2KAxfCB5OqnXsxUoZx2nK3d3wTJbmT0aAxP4qObs9ugnLbBNbp9H
qXkbKL8KnMvvm8A7um7eEikd4HY1VctzeQVk77xg6mw7gaFXv7vpMw/Ai1Vj
PcLXa/Fojmo8+Sejvihamoa8GATHyo+Z2evbMNJWn4vdZhzp39yTRdT7YIxH
LsnSYhTPjK6czP+ShyzLCo8xPSPDtSNW10ekB/H5jVhBnqxhoD6UlHuj1g/+
NWdAR64VD602f/LFcRIk21NtT4u3g6KZadDDOxXYJ+RTvPU1FZhfGi300UkQ
2nxeSy0nEffQ7Ycfb6bB549SrFU8LZD4Rur7ntxMYNqsubPNlgraJzhiphza
YUB5hc/xyyTYn2jPtXB0HF4bsXJEJPbDLjh0t6JrGJy+nMsMuV0D/EFuRWYK
o3C3e0GN8/4gPOS5UMPHMoTmcVODF8kDwNJ5tfuWbBtYictcOGg3iXqOV537
L7RBiZCO4OmeKpC8y0xiZ6JhlHhK++XiRuDl7qo9HpEJ85Y3pdYW0TBr81uN
3UUNcIHOfHYvTypqbKIan1KlYeHHub2JbiTYbd82fCmlEFwNO7ratOmwU3hc
JEuxFJqrWV+5bimGOg1Dh7Pb6PDs2b5d5vmlYL12h16eTDHIfPL2m99AB/9q
iYDDNWWg73n31kXXAgix21pesoMOdR5aCscUK8C331uBd1oOJMUXl365RIey
nVKhqbcrIEPdebj0bBEy0aW+60rRQSD09uIn7XJ40HXUoW+sGG8ICV9gFqRD
lCefElNwGVjdjPis1lOIOQnk15oqdDA6WFmka1YGPHd+PN85mYXZhoXvfc7T
QTAoj++qYBm8/UbWy3n4Dqm9dvH9LnQoKFBnoZWUwqtBXY63N28BPWTq8y4f
OqTxHuV5fKIU4PepmrGyeHgXGLFx0p0OlHch20+tKYXzL49k+vQ/hyp5Tov8
Mjp89f5CezH5CayKB6NGeZNRaCG7/W4BHVR6fyQWsebDBpZdJonLklHMLND9
WgcdWm/uXnXrayoY65EOKyz7gNxwZMK3hw4J65zTPNzSYPlC7tb0ikjcKOnn
e2KADizFsm3H76bDYPY5LU1DN5x5mCO6hfH/vGTf9/q8mfDVxuHzpk2B4ONU
t+5EGx1YZz8frOzJBrmrNRLCh8qw8siT/vezNKCwfY62vFAO1Ysak8ePFaFk
Kgzs3ESH9by25CbOCojWFzazM8xG7YSUgW+SdJDv+7q5J6IKnj7IMf/SEY2x
jvY/Viynw9FfGguSS+oh8qX52rtDjXj01ZWCNdxUyNC5V+s73gzbIo32z51o
h2SN9J79xhO4U8Utj5+1Cw5p/8SXnI2gPWnzdXMiow8dFqw5nNL6/3wzrAjf
DJEdS18nr+zA3uXpP89FTqKDYOoZPnMSFNY/YDI+XI9pwcy33J9RMcf3SVT1
QBNQLiaKzdnm4DX267sWY2j481YT72HNRlBhrVlTNPgaVNqPrVrOwP877kmp
7Wmph6cdssrccUWwSijfEOtoePuXmmpUaS3U3v+V7vmtBl73v/HlM2HgN9Ud
SUmGNVCVf23pd2ozFFKUex8w8Dk70OhH3KtgpaD1yYeyDfC4YOtbdx0aXj1z
ZrU4VoIzu2r6Zd1CSGqfVBTmp6PTPP/QS8dK2F4fFjHJa4Gedexa2Qp0TD/U
W/rmYg0s23vikZslCfUHlleMfaTgmqcHm7aXNoOu/Abmeq0BdDpw83z3szEU
vncheWFjK/gRvhkLhG+GFuGbcfnwrPqt/jacUI1fvPhsEpfpL23bLNgKLQeZ
J1c4VCBysindKKZiovM6sVEeEty9/Wz5+7EQTPx6zv9mEg0/ynEOTPA2wa3s
r7FZnXlgxvbwvHg+DefDzcuuWTXAfk/z38+kq0G/UUXe8wQNx46oKTfvr/un
D4ZVsAjpe0QjbBm5+11zjor5WTcCjZOr4d79oCWX3Mohd7T20cdgGm4yWnXN
QrwWki7dtB11TIfb8zrHRcZo6MSUtOKwTz1weKp/H5pJRUm5mgUHDxruy+D1
fB7XBMV/5VjdJHKs/uWDsSNZ9P7aABJSGt6tspyeROlz8m47L7ZBLL+wpf3B
T1iWN85HWkpDioD66qNfSSDg/9FV2i8BXGLYE18G0BBlOsZK3JrA3MWyZlV6
OXwxYP7uwXgO9YJLrsw9bPinf8W6rtj5iNlaaKpiDQreysDVW/LZmZzr4Pjq
QL0pShGIip9XVGfgamGze2TBsQbgrFme7e0VBdcOMN9Ke0FD0nerY8bZTRBI
+FGIEn4UtYQfxUDPyg9bLtdhNr2iUiyUgj/f7ElTOdIO41GfJwO/vEArs6gf
xQx8PrPioF6RZQvoWh/89PzEZzhPjuEp0aChhVbiTGJUE6gRfhHHCb8IG8Iv
YtVaG/EzItUQzMw6/nyKih89OD/x8jRBhOvxSaeqbNipM/HQWYSGgVHVdOlk
EuwhcsR4iBwxbiJHbInTf/swyBM+DCb1WS6Kj6uBzy/UXH5hEjPXC/MLtnQB
c76q+N21SRgrITj8oWQS41csnvro1wdkwg8hivBDmCX8EJSCfLlrhYuBcord
VjSGApluBoZKDDx5/wZ7T8LNVjhoKn1TZfsY3OZZZdWRMQCc2hYfyfaDIHQm
all9fi+sK93BaSZBhowfmlKX+smQOv7jRXlHO0jtTS3cUzYEGdo7RQxOdsBi
TqHRzp0TUHS27aNcQCeMcnEX6ZGbUGd0UG3s3AgsTOiMd7cMg6zth7PpDxsx
fs1tq7ZbZLA4bJwav2oEBgSSjmdEleOlNTdWjLj0gZRP7dN25Ung+LXs6svf
RWi84LjBMqwT3qwfSEsppMCVjhOK8nkRMFf64sLXtYnQIXD00iiVDtlVLaEa
pvVwP0/vqptHJw4s+jO7rqRA3ZKVsuWhLfjgoBsHJ28xoIQopn2i/l9+bvuH
/87PLQ9R3yPh0YfKp7Mf6xo0YKbQLrGnURNgTeTnHiHyc88T+bl5hD7iAaGP
mCD0EYp1S/sFN7ZBHqVmrIJvEtsO6ZsHMPrTOiJ3LKHvv3PHthN+AtmEn8As
4SfAS+Rf1xD51/JE/rUnkbf7kMjbzSLydnc8elyodXcID+6TUWGVq4KKF0dI
oV5jsEeiOUL4SRPGJw7dqnSnoOKPB3LMJq0Q6LawQ2nuM7qECVhW5FDxe8G8
6o/MFrj+fSffmU89uMQ/ZfVp/XG8tm9a4JZ3Bzwh8rIFiLzs40Retj7hP1BD
+A8w+f7Hf0CilJ2/wG8M4VSF2CffbpSbUemctekBcSIv2/KvvGzpBMnJg6er
obFuuatWHQVV9gyIeuq2w+tDMZnr85vgqkP08+1WFJx3fiRNLm+F32rqEyxV
rWD4oLn2ef8kdoNuUcabFnj7l/7iNaG/sLzQbyTRng8WVv6rD6ynQjotNmfO
twMOET4G9L98DOocNhtEC6ZAxHNcK3qfDqb61j/1RErBUcBr9htXEqS9c8v9
s1+W82pS9s9+2cims0prSFng4OmUNRRAB7mGT3vwWyF8VR6b29OYB9vuBYob
3KVDXKfej7cOn2HgzUalwJlSKPYzubLmGw3ENduGHrSWw+3c3Ldi+5tgN5O0
yI1dVKg2GXomk9IEbRXL7iocrYKPd9+GS/LRYJsHR8DDU42wXSnx/HtpP3Bf
zR35S5MGg2+et4xlkGBpvKLr1melcGz70xXvj1IgQF8xJb2wCzKTqlfcUmoH
MX27M6+PjYLY2JOA+n2DjPdOGuKQHQKpdPHjvUzdEO1YmKFwgww/zbuOX3g6
AgJpK4uW59dBvJiRadcZMuxq4vRsa+8DpS+c+ZkvR8CUKTCnSrQfLhYsv6yl
+Ag/JJJ2xkbQ4fauNvlDj4qh0GKLSe/EY8gVnquz8qBDCJsgxy2+MkiWLxGL
Fi/Br/ZRS3fsp8NWw0ubn5R9BraLyVudxMpw9NHXH3cZuHpfyKclMj+LgfMl
SXypbwVutTJh8piiwfS1MzvUfEuheiEgtzywCdeyzsbmfSSDjbvS1MooMnwX
+0y+41eKa/dyfnoh0A1ajYkPfPdSYOxzoYBZcBLESilPsnq9Rr+QWKUfFDpc
jhOjTJc0wGypjrTA9V6U1CfbtfZOwCVhV8cnAq1QuO995/6cEcwZcHwf8GYI
wj6FH8xraUVfhfFqR4tG0G2QE+8KpsC5/qfVdgLtSPuy2Zt3dhz2i6iM3Y/o
BraeyEYj5za0CHu6fWh0HM4aeU9nGPXAguZrE8rlVmzJ2j1pWz8GXaQ75zY3
9sPIsh7rNeYt+NRvVRY1bgzSF1db/DQZgG+v2WPY9w6gXnRvFHU0H1nil1rd
yZqACO+B3X/2X+7olD74s//y48BPnxruIUgc4NSKekDC1jakig33I1xU2Z+4
bRwEiZziPCKn+CuRUyxO5BQHEDnF+kROMZ3PZpXH81I4cB3qm5souOrk4+6A
iA44eXLNnZbQNmC1fis5WzaGZs+1LYzt+4G2awa097fBDr2DczuejCN5efGa
F9gLP2UOvHgeUgtS7c/YyqYZ1xGu3v9jqBW+lN+QCGpox8i3BV+8jk8AyDnI
Ofp2wpLZbZo3qP3o7egU9FqFDApXNB+/mOqH5enuWs5hg/iY3z/laMMAXFP8
0KS4MAjf7WpvpyQNYYB5Y9g1tWYY43zZeMJoFIZvjMgqLOlHkghcIG8cwTnJ
k6KFCf2wg8glj/wrl9zt20ZSz1grLt7JsNtoOIEB7fWL+w27QeZA7MMXF8px
1y+eZ6b3qXhCTfhLN6UF9mRluho/TUaDiDWKpRE0/NUl27pBoAlulpSHh13q
x2Wn6MyKUqPQKSOXt8G7B3TENlBatozilFtGUrFqB9x8F/x+UmQQPpWsfuKc
MIoyIm/mBzVr8OpXW26+Y8PQR/DVHgRfvZngq5n0AjWFtrTg2Ycf3R+cpaLH
ojK//JYaWPkXX32K4Kt3DVQ0Pr0xgprvXnar7h1Elbs6Z2vMusCY0O/H/KXf
n+Urszf3YODIlSlZx7u70aEoziXzUA8UiNklXlAdwlOFOx96nCBjYmaz0SaF
bojxnxs0NiFjwkbXZN2oQdyp/mu7VHYP/PhL7+9F6P2XuLe+urO8BbPK1725
+GUCS/ODtuZbdEE/kTNuQ+SM7yNyxi0bjWVm6YWYj1O39q+lolL40MQ5ow6w
mUt+/2kxDanqzNx1dlRcfGc1mRLAqCOELsCL0AVUE7qAOSJnnIXIGa8gcsZT
s5gv+B/IgKsX3gWfmabiRd7Iu0YjLVC/+SPnK0mE8qyAdt0vVLxDdVQ6JtcC
N6X/O2eck8gZt2FvhaCYT2ApzJ0Yt0jBCR01HqE1nfAj0dji8olaGCyJjT8Q
T8XaglSp4u9NcEY13yyZ0U+dd9XRuelDxeO1d14+sm8ClTGdPRHKDVDvkcVW
k07Bdn2xG6+k2mDXln3bw5VJ8EY6dX5OjIqi3VOGKSsa4ZPm9jztLySQfV3Z
cIaTikUr3OQflzbAkkOTA+nf2+HJy4XHHHaTyCxmfeeqYwusXG7boFnZCqyj
YcGljN8/3pA1vEmvAYQI3wB+wjcgjfANOH4yv+tSRje4Pt8hbpQwgVOr1ikE
hJMgjMhDrJr7Tx4iD5GH+IhyVf95Bhkl285p6j1rw48PL2uVnBwGSNodetqm
AmNEXpmKkxnPR/vlssPR7eAdxdzhcnEQG6Q3tGy5OoDe27d69noNQRBNgXOj
wwgmCQr+DJ5uBYqv4/4DKUMQefCu2I+8AZTev5XnrjkZVlxH1y2FfVDx8/bD
UnIlKt+y1//mSQUDDWa3ljkSMF9d067om4pZi1Hi1ltpsLWCZT66lwSzf/kM
8BA+A8KHp1RrAlMhvVCz+0kwFYKLdx0e720D68fCl4IUKyCgRlfXXIQC981e
PRNl7wb58f6xdMY4jbnXb2ZjwsB17M7dIVXDsE9JYY0GTyrWPSsU/cM7FaiJ
sya5kWDccecdo++vYTHsYP32bTQo+tF5jEOtBTisdxWLOgzDfLV2syRHH7TZ
bPDrXTcEK6tOffLSbgXJrz1gOsWoT9+OFcRZdsJEKdzZo12Bimdvb9k4TQOR
56YZ/tGl4KbsFcXS1wL0q/2bizRG0MKlfoP6rmFI6xjwUGlsw10Hte+t+DoO
dk1Xo+UmumGlkYUeF0srri+57X8+awwOhn8WN1k7AFucZqv3TWXjPV5500av
MUZ/WlRvaTAMhksPZ69XjQfcb3dK5yUD9za8KOZi4IHtN+KyXXSKIVpPdX51
NAUNdSfVv/d0Qvgo06kh9hpgiyw8+muEgg+6F0eSItpAy2eD0nhOP+5/l09P
+MB4j5anRt8E9MMWpQsepmWNqJtkqujBTsEy+5dKH3Z1wOdVzAOSoYX4gVM7
xkiIhqx6N7h+sJHg97qRR7JtoWgpudFzuJWGJq8CexN+NoAv/4knbvoxqKt5
dOnZcjquWHOBM04gH3qFIgwH1/Yjz3bZ6dHhcfTbM89cdrsZvl1wvHuYrRcv
R70tyegdRd7i5j2e0AsZ1csKr3pXYoKw0PFi0iQ+vl99oWuoG9Tw+xv+hgRY
2ltqIilLxU+tnRN6ix2g6tHG9siMMR5YuK9X5YzjmxeCu/W8WyD51hp9Ls1u
/CAlc1Vcexz0lw1UHlfuAqAZnjz5pgHv2p0W6BuhwI3W1Yk7e1rgw7Pw177Z
iDduNqIvGw28mwskeBnzLvhtpAM56yEwG+X0FS9Sgbyv4JGkcSt8XDl5/cGD
EZD/PMWhzNUMTdOLAVvfD8NajgAT+6MN8F1ApvhyGgXMG660+W1og+HW6l+h
veXoodDG78JEZ9z/y2TLoRJINdWoFVrWB/fefAhjZhpERW0TvpBrZMjheeq7
K5cMYePPOyXuNWAq/zUW8m8ybNM+K2shNAphY4MRtrqVkISq7ApKZNCw3z3m
1zwCcsv3X6B8bAAPi5FLKY3DsIRc0CsjR4am0wnTrTo9sH/TiZXhi4Pw8sql
ymsNg8A2VBfh/nsQfnYLMVW8GIBGIf293zkrIaBO3WrDdhoYaxpTZfY3AvnH
tnkf18/QYXZiNjGdBsNlPYnDk3UMPLVmXllkFKqGajqdbBpAyZbH7ZP3MJgb
yNgVqhfDxs0vpzUcKtFfx5Bv5U8aFBL9oPZf/eAakcTANwZDiEfWvsqNGkBj
5+KFnhuDcOfa+ZX52wfQgGetdQwO41b/YRER7QEQbpteaIhvwwXmaYHCoBE4
0r8sQfXIEJwgdPSbCB19IaGjp2x9GnrSfgiLbnOIJNKGoG/vDdpbtz7gUiu4
3jQ+gLIs9U1Hk8mMeSpfeN2tF/jCLglt0CYjdztTlBPfAOwz+127PKMf0nlP
LRzwGsGEr980Ym93A+1n5OKWzAG4/jLzQ4brGJ6Z2B0SV1sOi4+6BihpQ8Ab
ZmAUzcB/YsVekeeZSRBynxl6mgZhXbJLhrYSo+7m3Jvdwai3AtO5RSfvDcM5
PWs2h2NkjO6N/zwZ2YUCh3d8uHJ9CK6K+cdq/hpBtoO+LS7fmvAi10b/z6LD
wEf0d01Ef6dK9HexRH9nQ/R3P4j+7gfR3x0h+rteor9bQ+joZwgd/Sihoz8i
/uq4eUMd+kgz3wxWpGDXhu6aDcyd0JDQNixoOIwRV5zJ1hV9aBGeKvDnHMjr
e9oPJdjTga/2PZ9tHAmyjXoVq2RoMFU2fyRzpAdeX9n7Ku8GCSe+pvy4ZzYB
YX/V8TGijhsQddCNqIM0og6m8h+69akhAY1d2FV9V05g4YGZ2XXOg//Xp0sR
fXoV0afjN82eQN1e7Nk6f7Bz7SgqOx9SeS3dD/whT8V/MXCpXOCn+GEGLuUY
ozL/waWjmvu5Ly1vQ+9k96WR4hMosSZGaUlHNxxSIofum+tGPaMb1m8Y/bdY
MdMR+2U9UPfOOVM4ahjd5p/ZDwzVIvcu+w9b9EehVDRNS75iGF95JJhS1gzj
KpqkTLoTAwfC9R9sCWSkRfe7cm4cQuraE7KHbnbB1Z0h28ppY9jpc/fb4ddt
yGYxILdLibHOq0iqOHo14gPjL3k5sZP4khJ+uGx5FzQR+aSXiXzS3UQ+6Y+Y
Hx1xpS1gyc/yfVncBDp9ZeaOG2PgPfFNUpZPBzHO9TXnraYRZBmt2KzBwMWj
K8gGudMdmK1lYR2aNoEWyVPqa4fawFD4wMhYaBde3vzM0ZmBJ+m3mOSNBTvA
keAxfvr9h8ewJXgM/Qv63oobO7FfLGOg2GIc97DEmjsNdMOe9Xu5p6r7QDfi
wfAaliHI0GQtst09DKvjc4YvLBmA6Yhd+kOeA/AoUTDj58dh2MYuINh1hQzL
Zx4MXjJshpNdbrSFLDJQ+/uddq8fgRJnYc+Tag3wakztvu47MohJZr2RNW+G
VypjGy7tGkT50NzHP2+NwVqC5ykjeJ6dBM/jIKrc11feh+FlUR9mHo3jRMF1
XQtyCzwleBg2gocxJXiYl8vv5xY+H8MfbFfqiyld+OXHsWtcK3phC8G3mBJ8
yw2Cb/nUHqXrenkY90WllvJs68Lf1MBxZt9hYDYN/qXdOoh3TMYOsXoOQe+O
hTd63/vhHKHjLid03DyEjnvPZONNY7MBSCvylaRF9IGw+9xd8RwynDM9NnQh
ggzh1ZYf6k+kQW6biazA7VEIXOp9UbSDDE/y4/cVtJRhkQdt56GPIzC3p8F1
5FoPsI5xhKiFjGEZU7yWtm037CpQ1ui7MwB8Yg7pB+eGkedi/eXE1H6ghi/o
DUz3glOVxK66tFHULKY8OtLeA3sVRn8abX8J1uvWDt/xpYP/gwGeX3MlkNHL
miamUIM76GEXLQ4OQomP3e4Y3XEIGQ3P3DgTgXGZZOctJyog5H217i0rOhQf
3rEupKUVXAuj/T7bj+LpK2/VTL0GQZPgDxPe/4c/bCX4wxdbOWXG6prx7Wg1
/dTVUTicqdS50WYI7Aj+UJvgDy8Q/GHPdry1tJqEJ0677vZbHAXufrsGdftB
kJSaeFizvgXRbNVJf5MxoPzqN6b1MMYdwfsFELxfOsH7sTO9CL+hPIiTHyjz
YDSEweoBgtA1ABrE76yM++/f+b/rz25i/akk1p/zvaFG8ZOM5ymy5mYpYx7d
NmtewzNIgrafNzcJanWgNNsyc2mFT3jzybNVX7dR4TGB5/cReD6KwPMHNx8T
VLLtQiWxB9Gar0cxe0P1xqOJ/WB7WVNyRWY/TlW6XuZTHUaNmh1H2owGoeqC
Thb9wygmCj8ph5QosFj2RVTGjQzfvfWLAopHcE/uOD8HrQkO8q22KLIahsTY
vhgrxjh4/kC255LNIIq+3kpp1OuDI6cDlvI0D6D/j9qd0RpkDFn965t8Xx80
E/2j7V/940eiH3xI9IM1RD/YTfSDbH/1g7qK/93frSL6OxmfWJ6h123Qt+/W
l3XPR+GOrey9SYlB0Bq6+qNErQe4nRuejR0fho4dnzctjg5BfpP6JjGhPNzC
oh0s8ZOKifwpAtu0W6AzpfO9yMUSXHpr6vSEIxXjXB4u58hohc0EP5ND8DMz
BD8Tqvwffsaf4GcOEfyM1PGAMEnrfCgXCi9u30WHqiWZ8WmnKoB99/LelQ9C
sEB6dVHSJTpYfpD9eVC9Alw00rn33q6BGJ5azTVHaDC4kf5ixrIWRg1tvAS9
miHdLvNnxzMKRJQfctbRaAHaxwe3h4QY6+JeTuuJzHY4srp3sCKUDDERryfO
LAzDRBCbQdzzFjhkqJknwZj/JNYt935cKcLTdyOPeJ+hg6fRys1htp+hUt2x
4bVOKpafnz6gG0GHSwVDqVdOFcGnYmaPOYU02Lb6y7qWzRTkf6i+wZutF76N
bnf/va0b5T1eXru2dQydJSnl1gJ9EGpx8XAGJ6N/SX/6XZWbgvcPey4ePEYC
f+L8njBxfk+DOL/HQvAkZwiexIvgSfL2lZIqUzvQoGX1F+YdFNx3drrdg6MB
tKMj7E7GkVH3uJjq0T4SXoWebv/1ZLB5J1euJD6MspqnTjkwcN7IqLJQysAA
6JLMv1uXDAKTj9jFrOEOYOdac2u7/QijnuQ2Vvi2Qe+SD5ed1SaRX2Tj6ry2
NvBwNRDl3d4GZnfy3qc7TOIDycLYdTptcG3HyZHeg20w/ywj2PPiJIbqq6wr
tm0D1a/F9wVGGM9XXw2vdk6iwsBP9H/XCl5f29/vW08CkW1eXJvGJ/HRlSzV
ysU2mOK5czt2aQvk6PCfnJ6axE7lQyqKXG3w3avp0sKnTtzw9HuJZ/w4qJye
Yk7T74I8Yj/xJ7GfeJ3YT1xC7GfxEvtZq4j9rBU/laVaPpWhf+odE3ZXKkbt
OiGVzcBK1efP3q7+TcYLSl/mAqWHMFQmLO0qdALPcsqtVqZhHNl75IyZLhnz
3NjgmGgneBD1esHvv/cdSI21K/Ira+GSj8/KpDgqur88vZpGagL7xZ9FHsYj
IMN9tDXvcD081RnspXuTgWV0+499yyLBoudxNVMKHWK7+TTstIpgqWxuanxF
Akb9Ljt9/WUXkg07HqQ3UMCq+N6Vj5pteLG32ffMuW5I9DaYj1WaAG9iv0aq
/j/7NcrEfk38xrC0D9ylmHd9uceGfiqqi52Ulj5Lgs21CifPP0uGYn5vz/Vh
NHS5WdESL9cEa98dGc4uCEarcP7tN2xpaLSKu3gspxlui97qUpYdxK2bcpe3
d4/gFPttT7JIJ+zg8qMeqB/Cn4++GQjYkpH9s8iI7oFOUIs4YFFwtggqVtrb
PdGlg8pw7iEtZ0ZdO28jmfmtAZ4GO2kPmE+Af3CurfV8H0x2xQgrrhwGpiuD
o7+nGfjrasTuU/qDwBrQzxxk2Yx7149VdE2PwOshpyYq7zB85PU5f/dRGwh+
JQ91qVPwqkv53NrIJrgY+9hu1roPtCQk3L/QRnGA44uee3A3VGmkJJ9g64NU
+1fPggyG0SZQc2SF2hBk/+Nc7jqvkGNdMTVwLzeZycaHhukrK5d0rKoElb/0
qscJvVuJT7D7qGYovtWLuqEmTkc5ax2JaaiFL3+d15Um+M953f/M63PEvH5A
zOvnBB+VQvBRGwg+in/Zc14jxV48eOlXVYriCIqtuBPUbzUAliOOMjkOo1jz
ZVTncWspZPu0zwisJkMKUXeeEXVnE1F3DhN158VfdaeTqDtX/6o70UTdefQX
Dzn5Dx6yesd/1x0uou5Y5gR6G6t0gtQe1mXJu0bguNShmqUMPKZ6LSQ1nJYJ
52rzr282pYN29qJkV0EZkFe8n1o604U3m6nJEp9HYeJn/RDbgX4w/OvcuyRx
7v18VN2omuEA7ipXOsLiPoYlAdOZ/Uqt0OldnNlN6kGu999eZd+YwJsVF+3O
K5Cg33Zm/ePLtfiqfF+49hIqhtynPG1IbIWd4d1W0iZtaOJaHsO2fRIDy8Pv
idm1g0vdkEqNczuoc3bKtn6dwOkp38nBw+0gakkW/pnSBVoj5x2/vxjH9SUG
/ZrxjPXBiv2SiU88drmvj/TOokNIls1lcS6EuJN1qkHBiXiy38/RKp8Oohem
a5jZP8Hwl8Bj7D/K4MOyR8cNcj8jexg92moTo+7xRLY+6i7DsRcj3FuPBKFL
edVp2l06rNavPs/s7g+acdV3q+NoOLts8VCIRhNweEnceCsRh1bbBuM/29Pw
5oftrD0XmuF02mSH/iFXvN+iI8L7moa78PWqIMZ8mXCkVQ0XtIJkyNrfGgkU
PH2J3HxtSSPsWLrsJ9vdQVCoc6TpMfq7B8agufZ+O9QR/ZEt0R/tIvojMUP9
oxy3OrGN7ezgs7pxeHN5ds6cqwvUM8XkbPd0Yfny4wHhOWNg4Nyzs1qiF05r
xk+kiNfjxVaT2j/nflnHLL3/nPsd4+Zoth5qAjKHRLzOu3HIztR7fP0N470z
8HZtGAlYeVZOP58dA9XPBWMbpQbg2W3DSL/APEiWry78to2OlN9bleWvVcLb
v87PbyHOz09wuvX37EoGm7or9tbH6BDKeWjpgeQKcL99+OHpjBw4vJ8zgh3o
4CWiwFNyvQLG9E7dzDiVh82bQjTH1OmQxefx3SCoHCBEpHbrr0wsrJtaTTpM
B25z9M8vKYctpmrL3lky+o5VichJH0JRrjdCqosdICs7Oq/hS8Z1S0RNbnwe
wpP3dvmMzTP6vhc3tDgfDUNO8dZ3o6ID+JD5w+7FFwPQpNIiShdpgvpNZX7b
Gf07M7iInd5OgscvYhISK1ugqOIchs5OYny7+tvljHE+TehP6wj9qQmhPzUP
5bIv2lSKPO57zIpP0dDbzJxn5nAjuDu6VhefSMCnM1Ni2svomHhph1d9eB30
nUxtMJNAvFhTadj8gbHuKWy3U3ncAI2Pj6zRTfuMNYc4z06I0EHauVm+fX05
0Ho4eSw0PuPya0erV4jRgY+TsllIoRwu7/Vh2u9RjuoGv46/m6BB3VDenKds
OfjtjXIjfSnDGf3HtLgpGozbmT6lHSiHI/6ZFGPFPtTKMwotqRpHz0fXlTId
W2Bu2oZnZEU/nj3203HIeRyDxW7WNgW1QPs/5vUXuSeF1i4xwED8lcvO08Gi
TS846VUF1OsKGcmLFSDPQ1KE5G46DJ4JPHr3TjmMB+WqhzpWY1KOcuTxMSpm
5up2cUs2QWXsyfyggFYMjH5qnHGGgtF8emrm0s1g9pceJ53Q49T89fkY4vPL
PVa28Cglg75RLfP9TDpQVxb9+r6pAHz2H03SfJeEm6U8+jQ66CB+L8xuj3Qa
bFy6Oba2Oxa2mDS9HF9GA7/zAVnOCww8ZCv19n5qBXi1Pr9i2jcJH7prnCjj
3WC+dYRf9FQZUvbbrunmp4PJzdvPsg6WQKnny90Px5vBJ/F41ZAdBY82sv8W
8G4Bk3yLXfUnWqHZ2PeE6NdJXG0YmiWELZCQ0fNZ+1cIaM6WbvZupOG65RyP
MiUawZ9T4xXXsVyoElXK8SXRcIKDLzcsrh6aZ1p2hmfUQvzgihi/zTS8tqjo
va2nDoI2HtvCVtkEG5x97kQ5UXFI/sgvY8MGWE/oj/L/0h9ZEjqjrX/pjBT/
0hPdJ/REC3/phhwI3dDXv/RB/YQ+6F+6Htd/6He+1jNVOEgOYxSzx3IPxnxV
VV3DZ4Tt8OaU1G7/dU3Q8f3KKrsuKt7/NuEg4lIDjh+fWzGnDGPRIHs7+g6j
El0scrlhJ1R5NupQDck4o9iWF80yjGwZmT/qvndAf9KXRA9ohDVzim4aDDwm
9NDcb/+uOhi+NRPm1doMsX51uhL+VOSof/7s+usaqCNw6bm/cGns10YeY/dh
JE3wvTsWOox7pORPLsnthAsbDKeu8zeA/+Tcnbh2KnaID+WbP2kANTaFnNCx
Zqglv/ekXaOiQs5R//JndXAuQd7gVTEJ3kQ32EgbU9GidO3ZA19qofO4z674
fZXAb/byU9RaGmO96uW1rGyEvY8oRWb+jfCSUkFbsOjHpbE5UQvsExDxQfur
CVMhyB9QCuKbG8BHEn0rl2yfgPyHXZWnzrXj1dX5dUL3esHZqjr9uOk4BBH8
zxTB/3wl+J80Arc8+Qu39JP1JVyMh2D6xHXnMxn9qGazhsKrMQTpHUdKzgR/
hhiTvV0eG+lgWLrzM0qUA4WJHHQoOxJ9TJwdBR8x1udlZeNbg0sh5B85F10E
/3mU4D8/E/xnItHfSRH9nSDR3ymNcCwzty+EG9E+HYamFLQuSFa66dgNhYTP
/xPC55+T8PmPfr09+bxHPy6xV66zqiBDXNsx+eOMuhYcSuOa163GYftVubrC
VHzppXXDta4V+JrfLZP7kYHN+95fm3WmIUsP95F3QU1g3Vr3vvmRA1hvNhi7
Mcuo4ytmTCu2NIDDX/VOkqh3lTdpz06LZcFMhWro5E46dig3dG0rr4QQot8U
IPpNbaLfvEz45C8QPvkehE8+7VqU0pbiAXz6/Zfh3ucjuHC2xPDT3m44SODJ
QAJPhhJ48iTBz9wn+Bl7gp9pnhY8TK5rxc0bH7M81JuEr+NXyIVX2uHoB27F
WKYW9N7zM/ps6yQcU8nPEHneBofSNsSPB5bhbEBXVWcGFRR5XGTUJ0nQuMjp
G1GQiXzjnGRLm2aI63rqVGpCA1HC17ei+z++vmaEr+9H4pzVXeKcVThxzurY
Mm3ngy6DoHxgR+Rz0ggKCqvysJ7qgAsndia/SmX8rS0+78xWhbfuWr5YEkyG
eXXP3OHVw0B9vyAmkNQEmg6VTcrCozDpl874cZ1YNqb51KJ/HPgEVygeZu8C
LqJ/nPirf5Te/d8+SLcIHyQOU4EW/5kuWMW1e+QxZRzP/D6f8ZKlA4YtE2NE
bzfBp3bhtaHVk3jRWHZiW0UHFAdk1bCvaYUfWlMivEhBG3OFuY3WjPcY2e8h
IJ8Om4SkjxgdpIPI9qxW6scK0OR5/ybMnAzfrLIofHGM91mwyF083geif+lD
24n12YKod+x/6U/Nb2xd2qJcCItu3yo79OmwddPlF0kKpXDPZtlCRPJncB3e
zbFKjoETRkhrBd+UwrP3zPQm62J47biK0sWYp7bc8ktc7MqA65S+Ose9Ivhl
vW5PqCQddJnmTWxcy6G3fbveEdYSrAp4POzJqGs/KifOxYSXQfgeqbHUxCLU
GjiVHsu4/pMAu6IP1mXgu/OIWVhGHirtnz8oe5RR93Ol7W/KlIGG7x0v4ZEU
PGpXKPjmBh14TO/M+k+WAnPap9LSuRDkYvRR/F5/clQHZMuflf4zB6f7cFNM
WsNnWPS+mD6/hA5aCplU5SuVkPGXr4I+4avA7b93RfmmZGRPPfT8MKO+O4Z/
Pyo7mgoGVxJ1rlE+YM7xjo9HeugQ5NzVcetgGsjP25mMdb5BTYvkSZ8BOvC6
fr+4SEsDVvETvI92+WHvt1M+zkN0kGSZ79w5kg6/4jP1Wa85wb4T93bb9NMh
08ryyn6LTGBj4hHPJn3GPD2T07ICdGBLZwq/518Ov/Kdj7qPfMKjxZ8C0iXo
0JrlGW+pVgkC3KvLbxqnY5G702Qr470IhP9+H9tfDQNiKgtSEk248egr//GV
VDgwtWzlsbJmOBUkPR7xqQ12hD0R4z05gSxT1l+uuXbBqziRvbm+DWBdfqJF
pIiCG9+nBrkl/lu3vuUfuuyDhL4g9C99AVXH5geLQCeeamiutDg5ieJFh+0v
B5LgpYyC4pxYE1pwe9lfEqHizNRA8rVTzeBSIeNypb0Y9USPP2AzomFvXmlL
y2QjiOnzD341e4PWGvZ7rw7QkCSk57k5ogFy40u26NSmwHdhUpwhY11VIr1o
LFlbDx15QgMKriXwzNbKQjCbhqwvGlltrWtB7h86Ys31lSVuNc3QRY+de5dC
xUiy+vqdr6vg6IT089hjjcB18PGi0Hoa8sZ+XP2OXgkLYbG1d5wZ/S4TnUmN
gVt+J7BtsDxUCZQ8lYohh0RY1Xfhu8JeOrI4BM54J1bBrb9yTB4R67P/X7mc
/6svaI5KH19zpgP51Yzmp6UmUSrnwq59Z1uhdFvfavfMOhSVutO9QZ+K/CeK
nOISSfBJ+7S/4rYsfHMrZneULQ35C/tDPkw2QffJxviDOdHgkjB5Ob+chtVT
ju5CjD7CiMs6J5CrGKr5DPufhtNQ8famTw+m6sH9H/rcf+kOBKqk/E+vaALl
kBxpmKCi1Dv+Z2pvqmGO7Rl1bUIVUJWCLrHcoWGsjE/nXgYu2urhY4DRn4Bp
iXySMeO5hctdsVtzrQ5q/uEvt53QFxgT+oJZQl/A1BK3eMusFdfYH4iS957E
sn3pVVopbdBzOW9cN7oU+Z/b5ZwLp+JiG/NX7gQGTvaQU5S4eB/rThnIWt+l
YZJRxQWTh81Qf6DZ078eYeqjre9qdxqWcz4U7GTgJC9Cb5v9l972X7oDpeSG
xj7RejA99+6BoDANTZ0adwhL1kHngzOe3l0lcOF1sXDOPcZ4e8iv+sS6AUL+
yrusI/QF5WLG65qVGvGrQ/ZWR6BgYaOM/6p37TDxPt9yi2oaajqf6WQdp+JW
dvJ9qT2toFss/Dux938KO/d3KNc1jm+Hcip0okRRLZJEhZTRrZMQW1JytorO
7WpZjq0o1aZsaQm1KhqVTqJIRNGtk/NpzBiMcZwZh8yMhLEo7NnXfnY/zLpc
+z943+u53ue97+/3873vHIjMf6LdLf5elLc2rY/Jo4M/ycNOl8jDSuYOjpLc
gTVjQaNRYCWMrXe480R8jjGM8gz6SxqYze/Ye5tVBM/tvRqbFgnx9lhQiXcX
Hf4mkS8wJvmCV3IFHqPPqkExXN1utyYf16fqLdQOYAFt4E8PjfRM2JxeYeqp
wMdL5376IyquFbqnyBdUuqmY44UsyK1iTXCz+8HyjBn6q72F1bXxuwZ/ycSF
aZZXtorv7T0jLc+9Z2fDccLTjkjwtDpE32gi+kYK0TeQ1HsxEvXeiI2eqnFX
NtLMXx2P2tmL2assqJFHOeAyBXdk49W0uu8rA8KEMkqKu8Tvu325gYVxPRyi
HClz8mNCyHbaeY33fWj7oXth8n0mXBrWUXzuVwPlaRCf4tCNv6c1lgSe5v7Q
hw8TfTiD6MN8VZbCXZVq1KUGyW0p5iMreqabW0oDXF7ldP9qSCFuCCusLN8o
RNNO/6iAq3QYkuCR3AmPVBdYZHRK9RFEiM6VDTUIUWuQvoRTVQs9OwMC+ScK
4KQ/O8iqRoi3difnDETVwNNiJwuWdB2s+jX6QnqSABfvO3fxiFUtqObRGQsZ
9RAZbNfzPoePQ3qz98oMi/sKAfMO5TILtq6cbsH+8BmNapdL2Qwwf/A8JwjP
Y0V4nst+36N7wxl4K0U3cR+Njw7/yGztqK2DpKH3e8eDy3Gg9ADXWUV8b6R4
FtyIoIFLA48a75KPn4IW5fWVCTFBd3qLgfh5uAP7vpQvccZrgS9DJ+f1Y7q2
62SXTzUU7Sgs1v6SA9eNw4tNVPvR2yszf0NeJfj867ysQtFHyNG350WI++Xb
hTHOpRcqIOtsg1zhKA1OnVr73k5GiPs9++VvqpSDu3SLdegwHWb9Lh/7AgW4
oDHjgIZWGSiM6YdT8sV1fdvXnAtzxPft/UUzTsYUw2gFk3NYhotauYnBrS95
mNLx8WLQs0boDVYbW5JQB8VtYZGLywWoLGeY2ehVCUdZdLVY6zr4u+zNvhtF
AuynFszpeFsFssy4pKQROqTfZmt7xwpwR+KujGpx3yrtsElu2hcOBmYe5Bqu
5OGjDGuGcjYLGjpX7C9tpcEkrswTpQlQJDoWPzhRAyuOX7DvdGaADU/b5pKv
ADOCTG9lrqmGX97MRJ8YBpg/19BnewrQQNPEMkCqGib2hFOjz3XiuHRiQ4WI
hz+j3OR6CzbIx8Z/jj7CBHrFp+pduXw0V1RJ2mtKg0e2xmxmdA92fD9j0+LH
xmOn840p6S1/4XLNCJc7etZ7tEO3DeLOBKuPsntRaeHT1o1m9WBEdMs1RLc8
R3RL9xFp72ETHjwY1zLsPNuB7RMJHQY+7bCPcAJvCCcwl3ACz6bg3OZvjh3k
afPgw4TV6ENgivu2uJJ0Bx6ICA+gSHiAD4QHyH73VcHTpgSWqAwo8MX/wcLN
/p8pj2iQsvz6s51VFXDouIPg0OE+UPcYqj090gIrSL7mtcS+zhwyF5cmMRf3
tUR+2Y7kl6XKcksSx56AXdTXiqVbhHAua1XmfvE5rZDx27qWXYzMrNDkKtV+
GMtYpsM5+xEGK/Jd5+6rRsU8R+FGPwEcNOXyTmxkQM4iLetpBxpx982IT0/H
ewHvZ7g7bWFDKT+4Ldi9DLs1J/mHzQTgur2iu7mBCe1J6t8qGEz8Nj1vo2hT
L2xzCgl7+60NHq49+WDlzw3AlZvb0HO5B4NdZzxN5bTDXAfR7hIhD010Vjs1
e7UBXT955VuLjh99nLZEH9cvsfdNiex9cyYc+EPCgU8SDnyc8NshEvy2Ut/F
M4+dP6FXJWXCvISPt+Remxq0N0HjmsVSXO8UOLFMv7mLLkCG1QuZY2oNcLon
zmy7iAbbrHGL1F4Behpvv8JeUQeHJOYb6JH5BlLvwl7pXayH4J2b9Fd95aPi
q4CBByW1oCXBJ78kfPK3KfaFVTNeKLu0voNSU3/KkQg+vvst5kp7ejMctGVm
mlDbUeYedSQ6nweuqoEtCrfbYZrEnqys/7Mny2PgwJCJRh266Qkj3eP4sC3b
r2CdPxOsLIYT3N0/YijT37+DLgDWnoylZnQGqE/BYZraFs1rFbTgUfMFano9
dRj1aaZc2uPPcMJes2OitAtLc7E1dDYT/UM2RO64xoGgpvt+R9l0mLmUWmS0
jY+68sXylGAmaBBeboDwckLCy8VbB4y3XumC6RtSKy8+ZwAMWxbPMuVC4V2d
bbGRhejU56SZrNwARS/UWVupAvCV4BVfE17xJJmf8E+J+QlpRB84LaEPcFzm
cA5wO9BD09zguXoXZn/QWGe0rwW0hCZxc3S60PDUzeuHrnaiyPGel3JsM9iR
fBmd5Mu+k/22dsSXNye+/Eniy+8meS4+yXM1kDyXPfHlh2P+68srEV/+Uu4Z
x6wQDhqmid40nWZBy9o6ad+nPPijXEoh4td2fL1OhhqW1IV3LH0X2C9qA5f+
USt7/buYWhfR2FjNx43d646NlzSDj179ju2TH2B/zA3ZVHE/2KSWsv/PsE/g
T/JcFJLnKiZ5Ln+St1omkbeaas7byLwtTyZLzsPgsG3/DWVxXfHZe2LxUD2E
1C0tVmLz0FI+9YSCIwcL6DNlS3azQM9l0d1EzSrUd6HMGN4iQEdHN7vVh+th
ss7AN3wgG+bNOJbzNUmIwoTQJzvFdYJPaeh0paFMHAtwjf3P3GbmMdWEweMM
KFAxlc1S42Gnxvqs+RQufo+ye2iqyvrLnsT/+ZiUEdP3OjvE/Yio/Pjj5j48
FNqnkMFpBIfk+9funb2LhU5vo8zL+mGmQfD+xRYFIGu9sDN3fRm4G67hUA+K
75mfbJ2rD/eCauau8FlDueCaGKOua90PMi4xvllXS+Fu21LKNyYXE1XPv5G7
ykW5LqGhR1MTCIhfU0v8Glfi11B/886q7MtFN6X6sxrivsZET+SW2VID/VP4
LNcl/JQvxE9x8E4te+DWjB5vWDld+n1Yoybfc72XDv8G9X/b2w==
        "]], {}}, {
      RGBColor[1, 0.5, 0], 
      PointSize[Large], 
      Point3DBox[{0.3490658499046, -2.4388387563773772`, 0.2}], 
      RGBColor[1, 1, 0], 
      PointSize[Large], 
      Point3DBox[{1.932215379331008, -1.6259131650153131`, 0.2}]}}, {
    DisplayFunction -> Identity, DisplayFunction -> Identity, 
     Ticks -> {Automatic, Automatic, Automatic}, FaceGrids -> None, 
     DisplayFunction -> Identity, Axes -> True, 
     AxesLabel -> {None, None, None}, 
     AxesOrigin -> {Automatic, Automatic, Automatic}, 
     BoxRatios -> {1, 1, 0.4}, DisplayFunction :> Identity, FaceGridsStyle -> 
     Automatic, Lighting -> {{"Ambient", 
        GrayLevel[1]}}, Method -> {"DefaultBoundaryStyle" -> Directive[
         GrayLevel[0.3]], 
       "DefaultGraphicsInteraction" -> {
        "Version" -> 1.2, "TrackMousePosition" -> {True, False}, 
         "Effects" -> {
          "Highlight" -> {"ratio" -> 2}, "HighlightPoint" -> {"ratio" -> 2}, 
           "Droplines" -> {
            "freeformCursorMode" -> True, 
             "placement" -> {"x" -> "All", "y" -> "None"}}}}, 
       "RotationControl" -> "Globe"}, PlotRange -> 
     NCache[{{-Pi, Pi}, {-Pi, 0}, {0., 
        7.913791775340412}}, {{-3.141592653589793, 
        3.141592653589793}, {-3.141592653589793, 0}, {0., 
        7.913791775340412}}], PlotRangePadding -> {
       Scaled[0.02], 
       Scaled[0.02], 
       Scaled[0.02]}, Ticks -> {Automatic, Automatic, Automatic}, 
     ViewPoint -> {-7, -6, 8}}], 
   FormBox[
    FormBox[
     TemplateBox[{
       FormBox[
        StyleBox[
         StyleBox[
          PaneBox[
           GraphicsBox[{
             RasterBox[CompressedData["
1:eJxdmHtolWUcx48ZpiAkDCRh0EJYBkKrhSgEz4EgGo2YGaUQNbKmhthAiKT9
cSAY/bE/BtZyKbFQhpLUaOElrY5O5y5n29nFuc1dzi7nftlCECXRtuf7ed5x
zgvy2/m+7/N8n9/99/jCJ1+8+9lan8/XvfxvzfK/lb/tE+g3VvqHkQvmx+bl
Z7xf8tyw5L4FU26fAcmiEcmjC6YvtPw0DEjWjfB7wdSsPLEB5Ihk64J4SsKS
Vbclg+xTGRbf5ducg/McC4tv66jkPfZvDcM3KrkxqvfDYb2/PypZGhWPb1Cy
+g76RrVu+6B4uu+gbxQ5iN5j6BvVfvWDWndqDH542wf1ft0454M3Am/tOPrC
u3EIPceR8O4a0n5vTKAvvDVDWnd+gvUxvT8+pPeb76JvDJ4hycBd9I3p/fvD
Wrdn0jRb+8a0X2aY9VPow/7fjOhcD6f4LqZ1W26bkH2mWRcXTxt+bZnB3nG9
f3MU/SKSzXHtN4lfT0fwX9y8Zu19Bz1nkQnxbhjTfl/Osm8CvjHsPYveCb3f
gX0r5oivhPYLjaPnHHZOSO7HvsXzxEcS/Sfw/zz+SIqnEfsuzXOOJPbAvvtc
XiVlr6uT4ukgr4pS+AP7bic+KlNal5zSfk0u/lLoN01cO3+nxFcx4/lb9gDf
EGEduC+t/Y6AB8FL0vgB3Idf/WnJndjXD16dJh+c3cEDafGumWN/8BZ4a8B9
+C8Iby+4HzwCb9m851ety4j3O/AgeEkGf4H78JM/Yw6s0H5EHfKDV2cUbx3g
AfBARnIbeRwEb8mYfvJe++OPYEb6/gvuB49kyDvsGwD3ZaXvlVX/6fxZZNzz
k/bLSq9D4NvS3veKY/CqtLe/tc8j8K/S3nkO5OVN2ju/lY3gXWlPX8Uv+FLa
s4+121bs8lzGs6flPbxqdyetHS6AH8x4/sqzY6P7jT0rwC9lvHhQ3Vu1r86f
Vn5Ngq/P5sdbqYujrBefVtYi92a9eLa8l52eWS/+Le9a+M46PxH/leDhbH5+
NYE/yHr5mHfukpznf+2PP4vAa1OcPyu/rcuZNXady3fi4mFWeDiJ/fF/BtzF
daM7B7IsSfzAO+zeUz9Hs5KdWS8+HJ/qqbMPdbU4R58CX3L1A31anF/i1Nsc
/gSvol/U55DOnnHmkhxzAXgb/SuU8/SWH8mrJXirwTfR14oWqbtZry+rXyzS
V8Br3TywSP9yfqdO1y1St8HD1JGWxfx8DhTgXeTVSwV4bQY/zOfjy/ll1awr
wIMuvgvwg8RveM7Dn6w8zxLfxwrwiynzqs3nAvzjFH1+Nh9/JuX14Tz8t6Tk
8wX4B0lzws5ZkXz8SUK8R1dxG69nE6qzxQV4FXjDTL6+D+J6H5nOx1uYJ8oL
8Lfiyqf6qXx8KUa9m8zHTxBn2wtw12fdnPUt8TDCXHhvAr8uyu6H3DwHvpd4
e7yg9+PMiX7i8/iC7F8Jvg27vbgg+Q9zz6ZF5ot52bMc/EFO++6eN5/ZuZT5
N5LT79ic/LIFvCun9V/PmV7ma4u35YifOfPY/sGcdyIn3jOz5hXrR/BATvvu
mjWfWp4R4hLe/oj5weYVeBW8+yOmx27IvWRnzjxaoVucEa8Z9upmkz33jCmz
9Yt5d33OvGzn52nxloIvZRU3h6eYP5nLx6irTZPMmeBBVxfwa4B7yGnq6uvg
1WGvTqke4lc/95lD1M8d4CXcWypd38avvnB+fypz9wV374L3PH4NcL+67+oI
uH+A+KXfOn/7uKddpb5sBQ/2e31eEn8v3w81/9PPi8H9/cQvvM3428e9sQLe
ze5+10fewHscfwf6iFt4N4H7+8gb+nkD/vb10Y/S4tkAHgxhd+pgvbv3hJhL
Xd8G94fy+38Af/v4/j32Wcd9rrMX+9LnG9y9s1dx8zhldlj/hFVn9vRKDqfM
Tks8YE7aOO2lrqXM09hR9apHcVmXMoM2Lvq0b2uPeHenzE82T0LEb4/el6bM
5/aA8JX3SP6X1HmOsv5htzcX2Lt/gN/BbulxJmnCVp8u6mE3/TVpTln/3iJe
u/X+naQ5aM/XKb6ibm8OtLztN4m/LupPwjxl+W4QX130a+p4qEP71nRp3c8J
2Wv8OnHTRZ9J6LvYNfHduyW/vp3gd5A4uEWeuXtCED/fIl/iqofNf3O/R79Q
nLr5F/9v0Um+x+l/V1jXSf+Mq47V/El97vTmF9XHS/B3evdjW++aL5L3N7Xu
UUz1q/wCeXWT+ImZIfvBH8QPdj0XM4ftd+3YD7su3+tsXPl+Z967IXst3zts
/DS3ESc3sGvMHLH7/IpdO/R+bcy02O9/Ib87vP+f0HnOEg8d9IUovK3oiz/r
o4qH8tPatx1/fhglblvw+3X8ECVfTopvy3XyPEocfo+frtG/mJt8jeh/zfwP
MpdUDw==
              "], {{
                Rational[-15, 2], Rational[-225, 2]/GoldenRatio}, {
                Rational[15, 2], Rational[225, 2]/GoldenRatio}}], {
             Antialiasing -> False, 
              AbsoluteThickness[0.1], 
              Directive[
               Opacity[0.3], 
               GrayLevel[0]], 
              LineBox[
               NCache[{{
                  Rational[15, 2], Rational[-225, 2]/GoldenRatio}, {
                  Rational[-15, 2], Rational[-225, 2]/GoldenRatio}, {
                  Rational[-15, 2], Rational[225, 2]/GoldenRatio}, {
                  Rational[15, 2], Rational[225, 2]/GoldenRatio}, {
                  Rational[15, 2], Rational[-225, 2]/GoldenRatio}}, {{
                7.5, -69.52882373436316}, {-7.5, -69.52882373436316}, {-7.5, 
                69.52882373436316}, {7.5, 69.52882373436316}, {
                7.5, -69.52882373436316}}]]}, {
              CapForm[None], {}}, 
             StyleBox[{Antialiasing -> False, 
               StyleBox[
                
                LineBox[{{7.500000000000001, -69.52882373436316}, {
                 7.500000000000001, 69.52882373436317}}], {
                 Directive[
                  AbsoluteThickness[0.2], 
                  Opacity[0.3], 
                  GrayLevel[0]]}, StripOnInput -> False], 
               StyleBox[
                StyleBox[{{
                   StyleBox[
                    LineBox[{{{7.500000000000001, -52.56626444974089}, 
                    
                    Offset[{4., 0}, {
                    7.500000000000001, -52.56626444974089}]}, {{
                    7.500000000000001, -34.89693186159269}, 
                    
                    Offset[{4., 0}, {
                    7.500000000000001, -34.89693186159269}]}, {{
                    7.500000000000001, -17.227599273444486`}, 
                    Offset[{4., 0}, {
                    7.500000000000001, -17.227599273444486`}]}, {{
                    7.500000000000001, 0.4417333147037037}, 
                    
                    Offset[{4., 0}, {7.500000000000001, 
                    0.4417333147037037}]}, {{7.500000000000001, 
                    18.11106590285191}, 
                    
                    Offset[{4., 0}, {7.500000000000001, 
                    18.11106590285191}]}, {{7.500000000000001, 
                    35.78039849100011}, 
                    
                    Offset[{4., 0}, {7.500000000000001, 
                    35.78039849100011}]}, {{7.500000000000001, 
                    53.44973107914831}, 
                    
                    Offset[{4., 0}, {7.500000000000001, 
                    53.44973107914831}]}}], {
                    Directive[
                    AbsoluteThickness[0.2], 
                    GrayLevel[0.4]]}, StripOnInput -> False], 
                   StyleBox[
                    LineBox[{{{7.500000000000001, -66.70173052025945}, 
                    
                    Offset[{2.5, 0.}, {
                    7.500000000000001, -66.70173052025945}]}, {{
                    7.500000000000001, -63.16786400262981}, 
                    
                    Offset[{2.5, 0.}, {
                    7.500000000000001, -63.16786400262981}]}, {{
                    7.500000000000001, -59.63399748500017}, 
                    
                    Offset[{2.5, 0.}, {
                    7.500000000000001, -59.63399748500017}]}, {{
                    7.500000000000001, -56.10013096737053}, 
                    
                    Offset[{2.5, 0.}, {
                    7.500000000000001, -56.10013096737053}]}, {{
                    7.500000000000001, -49.03239793211126}, 
                    
                    Offset[{2.5, 0.}, {
                    7.500000000000001, -49.03239793211126}]}, {{
                    7.500000000000001, -45.49853141448161}, 
                    
                    Offset[{2.5, 0.}, {
                    7.500000000000001, -45.49853141448161}]}, {{
                    7.500000000000001, -41.964664896851964`}, 
                    
                    Offset[{2.5, 0.}, {
                    7.500000000000001, -41.964664896851964`}]}, {{
                    7.500000000000001, -38.43079837922233}, 
                    
                    Offset[{2.5, 0.}, {
                    7.500000000000001, -38.43079837922233}]}, {{
                    7.500000000000001, -31.36306534396305}, 
                    
                    Offset[{2.5, 0.}, {
                    7.500000000000001, -31.36306534396305}]}, {{
                    7.500000000000001, -27.829198826333414`}, 
                    
                    Offset[{2.5, 0.}, {
                    7.500000000000001, -27.829198826333414`}]}, {{
                    7.500000000000001, -24.29533230870377}, 
                    
                    Offset[{2.5, 0.}, {
                    7.500000000000001, -24.29533230870377}]}, {{
                    7.500000000000001, -20.761465791074134`}, 
                    
                    Offset[{2.5, 0.}, {
                    7.500000000000001, -20.761465791074134`}]}, {{
                    7.500000000000001, -13.693732755814851`}, 
                    
                    Offset[{2.5, 0.}, {
                    7.500000000000001, -13.693732755814851`}]}, {{
                    7.500000000000001, -10.159866238185208`}, 
                    
                    Offset[{2.5, 0.}, {
                    7.500000000000001, -10.159866238185208`}]}, {{
                    7.500000000000001, -6.62599972055557}, 
                    
                    Offset[{2.5, 0.}, {
                    7.500000000000001, -6.62599972055557}]}, {{
                    7.500000000000001, -3.092133202925926}, 
                    
                    Offset[{2.5, 0.}, {
                    7.500000000000001, -3.092133202925926}]}, {{
                    7.500000000000001, 3.975599832333348}, 
                    
                    Offset[{2.5, 0.}, {7.500000000000001, 
                    3.975599832333348}]}, {{7.500000000000001, 
                    7.509466349962992}, 
                    
                    Offset[{2.5, 0.}, {7.500000000000001, 
                    7.509466349962992}]}, {{7.500000000000001, 
                    11.043332867592635`}, 
                    
                    Offset[{2.5, 0.}, {7.500000000000001, 
                    11.043332867592635`}]}, {{7.500000000000001, 
                    14.577199385222265`}, 
                    
                    Offset[{2.5, 0.}, {7.500000000000001, 
                    14.577199385222265`}]}, {{7.500000000000001, 
                    21.644932420481553`}, 
                    
                    Offset[{2.5, 0.}, {7.500000000000001, 
                    21.644932420481553`}]}, {{7.500000000000001, 
                    25.178798938111182`}, 
                    
                    Offset[{2.5, 0.}, {7.500000000000001, 
                    25.178798938111182`}]}, {{7.500000000000001, 
                    28.712665455740826`}, 
                    
                    Offset[{2.5, 0.}, {7.500000000000001, 
                    28.712665455740826`}]}, {{7.500000000000001, 
                    32.24653197337047}, 
                    
                    Offset[{2.5, 0.}, {7.500000000000001, 
                    32.24653197337047}]}, {{7.500000000000001, 
                    39.31426500862975}, 
                    
                    Offset[{2.5, 0.}, {7.500000000000001, 
                    39.31426500862975}]}, {{7.500000000000001, 
                    42.84813152625939}, 
                    
                    Offset[{2.5, 0.}, {7.500000000000001, 
                    42.84813152625939}]}, {{7.500000000000001, 
                    46.381998043889034`}, 
                    
                    Offset[{2.5, 0.}, {7.500000000000001, 
                    46.381998043889034`}]}, {{7.500000000000001, 
                    49.915864561518674`}, 
                    
                    Offset[{2.5, 0.}, {7.500000000000001, 
                    49.915864561518674`}]}, {{7.500000000000001, 
                    56.98359759677795}, 
                    
                    Offset[{2.5, 0.}, {7.500000000000001, 
                    56.98359759677795}]}, {{7.500000000000001, 
                    60.51746411440758}, 
                    
                    Offset[{2.5, 0.}, {7.500000000000001, 
                    60.51746411440758}]}, {{7.500000000000001, 
                    64.05133063203724}, 
                    
                    Offset[{2.5, 0.}, {7.500000000000001, 
                    64.05133063203724}]}, {{7.500000000000001, 
                    67.58519714966687}, 
                    
                    Offset[{2.5, 0.}, {7.500000000000001, 
                    67.58519714966687}]}}], {
                    Directive[
                    AbsoluteThickness[0.2], 
                    GrayLevel[0.4], 
                    Opacity[0.3]]}, StripOnInput -> False]}, 
                  StyleBox[
                   StyleBox[{{
                    StyleBox[{
                    InsetBox[
                    FormBox["1", TraditionalForm], 
                    Offset[{7., 0.}, {7.500000000000001, -52.56626444974089}], 
                    ImageScaled[{0, 0.5}], Automatic, {1, 0}], 
                    InsetBox[
                    FormBox["2", TraditionalForm], 
                    Offset[{7., 0.}, {7.500000000000001, -34.89693186159269}], 
                    ImageScaled[{0, 0.5}], Automatic, {1, 0}], 
                    InsetBox[
                    FormBox["3", TraditionalForm], 
                    Offset[{7., 0.}, {
                    7.500000000000001, -17.227599273444486`}], 
                    ImageScaled[{0, 0.5}], Automatic, {1, 0}], 
                    InsetBox[
                    FormBox["4", TraditionalForm], 
                    Offset[{7., 0.}, {7.500000000000001, 0.4417333147037037}], 
                    ImageScaled[{0, 0.5}], Automatic, {1, 0}], 
                    InsetBox[
                    FormBox["5", TraditionalForm], 
                    Offset[{7., 0.}, {7.500000000000001, 18.11106590285191}], 
                    ImageScaled[{0, 0.5}], Automatic, {1, 0}], 
                    InsetBox[
                    FormBox["6", TraditionalForm], 
                    Offset[{7., 0.}, {7.500000000000001, 35.78039849100011}], 
                    ImageScaled[{0, 0.5}], Automatic, {1, 0}], 
                    InsetBox[
                    FormBox["7", TraditionalForm], 
                    Offset[{7., 0.}, {7.500000000000001, 53.44973107914831}], 
                    ImageScaled[{0, 0.5}], Automatic, {1, 0}]}, {
                    Directive[
                    AbsoluteThickness[0.2], 
                    GrayLevel[0.4]], {
                    Directive[
                    Opacity[1]], 
                    Directive[
                    Opacity[1]]}}, StripOnInput -> False], 
                    
                    StyleBox[{{}, {}, {}, {}, {}, {}, {}, {}, {}, {}, {}, {}, \
{}, {}, {}, {}, {}, {}, {}, {}, {}, {}, {}, {}, {}, {}, {}, {}, {}, {}, {}, \
{}}, {
                    Directive[
                    AbsoluteThickness[0.2], 
                    GrayLevel[0.4], 
                    Opacity[0.3]], {
                    Directive[
                    Opacity[1]], 
                    Directive[
                    Opacity[1]]}}, StripOnInput -> False]}, {}}, {{
                    Directive[
                    Opacity[1]], 
                    Directive[
                    Opacity[1]]}}, StripOnInput -> False], {"GraphicsLabel"}, 
                   StripOnInput -> False]}, {"GraphicsTicks"}, StripOnInput -> 
                 False], {{
                  Directive[
                   AbsoluteThickness[0.2], 
                   GrayLevel[0.4]], 
                  Directive[
                   AbsoluteThickness[0.2], 
                   GrayLevel[0.4], 
                   Opacity[0.3]]}}, StripOnInput -> False]}, {"GraphicsAxes"},
               StripOnInput -> False]}, PlotRangePadding -> Scaled[0.02], 
            PlotRange -> All, Frame -> True, 
            FrameTicks -> {{False, False}, {True, False}}, FrameStyle -> 
            Opacity[0], FrameTicksStyle -> Opacity[0], ImageSize -> 
            NCache[{Automatic, 225/GoldenRatio}, {
              Automatic, 139.05764746872632`}], BaseStyle -> {}], Alignment -> 
           Left, AppearanceElements -> None, ImageMargins -> {{5, 5}, {5, 5}},
            ImageSizeAction -> "ResizeToFit"], LineIndent -> 0, StripOnInput -> 
          False], {FontFamily -> "Arial"}, Background -> Automatic, 
         StripOnInput -> False], TraditionalForm]}, "BarLegend", 
      DisplayFunction -> (#& ), 
      InterpretationFunction :> (RowBox[{"BarLegend", "[", 
         RowBox[{
           RowBox[{"{", 
             RowBox[{
               RowBox[{
                 RowBox[{"colorTheme1", "[", "#1", "]"}], "&"}], ",", 
               RowBox[{"{", 
                 RowBox[{"0.044057919150641035`", ",", "7.913791775340412`"}],
                  "}"}]}], "}"}], ",", 
           RowBox[{"LabelStyle", "\[Rule]", 
             RowBox[{"{", "}"}]}], ",", 
           RowBox[{"LegendLayout", "\[Rule]", "\"Column\""}], ",", 
           RowBox[{"LegendMarkerSize", "\[Rule]", 
             FractionBox["225", "GoldenRatio"]}], ",", 
           RowBox[{"ScalingFunctions", "\[Rule]", 
             RowBox[{"{", 
               RowBox[{"Identity", ",", "Identity"}], "}"}]}], ",", 
           RowBox[{"Charting`TickSide", "\[Rule]", "Right"}], ",", 
           RowBox[{"ColorFunctionScaling", "\[Rule]", "True"}]}], "]"}]& )], 
     TraditionalForm], TraditionalForm]},
  "Legended",
  DisplayFunction->(GridBox[{{
      TagBox[
       ItemBox[
        PaneBox[
         TagBox[#, "SkipImageSizeLevel"], Alignment -> {Center, Baseline}, 
         BaselinePosition -> Baseline], DefaultBaseStyle -> "Labeled"], 
       "SkipImageSizeLevel"], 
      ItemBox[#2, DefaultBaseStyle -> "LabeledLabel"]}}, 
    GridBoxAlignment -> {"Columns" -> {{Center}}, "Rows" -> {{Center}}}, 
    AutoDelete -> False, GridBoxItemSize -> Automatic, 
    BaselinePosition -> {1, 1}]& ),
  Editable->True,
  InterpretationFunction->(RowBox[{"Legended", "[", 
     RowBox[{#, ",", 
       RowBox[{"Placed", "[", 
         RowBox[{#2, ",", "After"}], "]"}]}], "]"}]& )]], "Output",
 CellChangeTimes->{
  3.9269120598581247`*^9, {3.9269121426402407`*^9, 3.9269121516900377`*^9}, {
   3.9269122253934155`*^9, 3.9269122560751476`*^9}, 3.9269122933529744`*^9, {
   3.926912336797123*^9, 3.926912379632573*^9}, {3.926912411737458*^9, 
   3.926912475892996*^9}, 3.9269125437940364`*^9, {3.926928096845191*^9, 
   3.926928118604988*^9}},
 CellLabel->
  "Out[795]=",ExpressionUUID->"34513435-0378-4e42-abf5-b945d2806e49"],

Cell[BoxData[
 TemplateBox[{
   GraphicsBox[{
     GraphicsComplexBox[CompressedData["
1:eJxkXXVYFN3b3gKxFUVR7G5REQPlgIHdChaKjd2KgaIYmBjYioWFiSIiKjMi
gihIt3RLwwK71H77e/E+883AP1z3dWbOznPO0yeeriu3zl0jEYlEjZqJRP/7
j7+TE7Km6lpososGvj1/1duX8HEExZoTGkeldEwStKdT/Npz2dAxBTkUa/z3
fCHFr7LiP3/rVSJ4X06xbKeD1XrzCkF/SooX1xrImp+oFvSvojjGt2heXJzI
hP97EopBr+26hnNmbdeg9PJxBMWgl9+eTjHoBQa9wKCX/76cYtDL709JMejl
96+iGPTyf09CMejdebq/xYkzMkovH0dQDHr57ekUg15g0AsMevnvyykGvfz+
lBSDXn7/KopBL//3JBSD3vUvZ1h+eSSl9AKDPn57OsWgDxj0AYM+/vtyikEf
vz8lxaCP37+KYtDH/z0JxaBvecjWVXJGQunj4wiKQS+/PZ1i0AsMeoFBL/99
OcWgl9+fkmLQy+9fRTHo5f+ehGLQu6D04vr+cWJKLx9HUAx6+e3pFINeYNAL
DHr578spBr38/pQUg15+/yqKQS//9yQUg95pbdy3rpSLKL18HEEx6OW3p1MM
eoFBLzDo5b8vpxj08vtTUgx6+f2rKAa9/N+TUAx6TUdF7b7RjKOXjyMoBr38
9nSKQS8w6AUGvfz35RSDXn5/SopBL79/FcWgl/97EopB7xbPoop7c2oZ0MvH
ERSDXn57OsWgFxj0AoNe/vtyikEvvz8lxaCX37+KYtDL/z0JxaD3Xz+UXj6O
oBj08tvTKQa9wKAXGPTy35dTDHr5/SkpBr38/lUUg17+70koBr1mE/a1sPWq
pPTycQTFoJffnk4x6AUGvcCgl/++nGLQy+9PSTHo5fevohj08n9PQjHoHXr6
S4fcAgWll48jKAa9/PZ0ikEvMOgFBr389+UUg15+f0qKQS+/fxXFoJf/exKK
QW+nEHHfRd0rKL18HEEx6OW3p1MMeoFBLzDo5b8vpxj08vtTUgx6+f2rKAa9
/N+TUAx6G7UxG+5vUUbp5eMIikEvvz2dYtALDHqBQS//fTnFoJffn5Ji0Mvv
X0Ux6OX/noRi0Fu+5LTp8LOllF4+jqAY9PLb0ykGvcCgFxj08t+XUwx6+f0p
KQa9/P5VFINe/u9JTPi/504Kbo2Ju68L/z+Y4jf//V5sPZzuvSw5Zij801SK
6743i8Sl2GU2nwH/L4+EyB7mma2D/1NE8bFG/j1f7iglfr2/l9geEbGDZt+p
ONyovB62ufK7eP0IFRN3ZWfA3AeKenh1vHZt9MYa5lj8lFs9R1fVw7O7WjQy
u1fF6HftslkRWkPx5mEH7mYYiEzGrLvVxj1CyYw3X6sVbCemGOMjMVcEDUvn
4ilgPA+M8QUG/2D80B/GC/3x2yPqzQeex/gL4wG0gx+F84P5wPwI54vvr+fV
mz++/1pE24GF/rRwfoVY6G8K51vojwnnG/OH+YX9xfxi/oGF9h7voz/MN/oD
xvvA4Bch/8Aegh/QDiy0p+gP/CLkN9Eoa6Pa7XKqj4DRnxAL5Rn5DrTz8y3u
gng4WBDfptaLDzHfGC+MJzDow/gBY/yE/gPGB98j1E+gD/oR/AN9h/eh74DR
jvFEO3AdvQx50eP7rcFJoDeM4sJNzKz2yVXk11DrcysGVjF18hZA2+v4MZri
Jf/93h/SyzCq07RNiN+TyYNJWffXKjFe2aTDIkWPoyckbN145BPtg+37f7wn
Zuv4p4jiOrmXE627Y4YUeYlYX+/e48+sLiPH3sxwbzxZxN5I0X6x6005qbH/
smWmq4ppPzUiU9+pkkQ2NzvZr1U1g+8HRjvoufn2Stf8vbW0/bujq6d0QA1t
3xZpdzrqm4p8XXD68vVJlYyi0/2VAeFiE+C6+c0l1zc0fHqnlYSd0DvHdtJk
Je0P8y/8HrxfN98uZELQ1iaPO2pS/oO+xO+hHc/z5yu1nj0Cf0L/AUMfYXzx
vaAX3wf+xPgIxwvfD/4U0nNg6j7vdqpSOl7A0P+gD9+H7wf/gD7IkzAegz7D
9yfldT9SquDiFbSDHrTDnkDfwz/B+GyV1bZeVl1BSh8n7TruW0v7zwkQH/ic
WEP5B/1BfjA/UE/AmA/Qg/GBfNTp/zQqD3X6PpPidvvmbPcMLCHnz/V/FTFQ
zOL3oW/AX/gejA/ku1v1e2XSSRGdn3/9mAj5ma8PXQT5t2T6PeA3YHwP+oP8
AEPfgX+Ahfwi1Hd8fnEhwvw1Xx58Cd/eM3R8gYX+gVDf4Xlgof4Xjge//ySK
wU/4Hswv9B+wML8I/oM+hD4Bhj8Bfsb8gz8xnsBC+RXGp0L5FNpLhU37iA21
nH/Gz89nUfsDLPSH4L8Aw7+BvwP/BRj+DfwdyC8w5B/8jvfB78CgH/ILfuvz
Mqlbt4YKihG/wh9AOzA/fs6i/A77T/23f/pfaL8gr7DXGA/IM+wZ/D18P+wb
7Bn0H94HxnhBX+F5+IcYP7RDf2H8MJ6QX7TDf8N4AGM8gKG/4b8BQ7/w5dNd
sP7hQvRbueu2nsutTwCjHfYA/oVQfiFv0K+QJ9gPyBvkExjtkE/IMzD0L54H
Rv+Yb35+O4/KK7CQH8AvmH/IA/wb+DPgB2C0Y/7BH0J5wfzDHwL/gx+A0Q5+
A39QefzHH5h/YMw/9PsHmxc3gldw9kWIYX/AD2gHRjv0D9qB0Q5/kz/fAfX0
MX+9JLWev4n5Ab9DH4Iefv4xmNob/B74GfMLfoE+AMbv8fmnnM4/5hcY8wt9
gefBH5hv6AvMJ/gB8wl+gb1jE+0cv7pq0O8BP9bpt2L6e8DoH98j5CfoB+hX
tMO+YP4gr6AfWChfmA9g2D/oX9gfYP76bx6lHxjjBfuI70G7UH75/lY5jZcw
vsCQD/gveB78ieeB8TzsMfQT6AGGPoQ+gv4D/+J5YP56bzJ9HvEc5BXz8fLW
77uaB7l8LdohX2iH/kY75BfteB78hO8Vxm/gJ/jf6A/zgf4gX3z/wpdi8O/o
oovaCSM0WOgfzDcw9B/kGfwIetEfvh/94fuF/hf6Bz18ecsS2KMsqn8gX9BP
4Dc8D4znwX98/7+U8j8w7AvkEfIL/sPzwHge+gLPY7whP9BnGA+MvzB+4c9P
hGB+kijGeAr3D4B+6EdhPg/0Y/yE6/HgL9AvzI9hfqCfhOuXQn8IGPwpjH9g
3yCf/PxlKsWYf2DML98fKhLEtwzxED+8ovDlxgsY84fxhH8HDH4Hhv8KDH+M
355ARGefH335h+Mnvn1SUP6BfwZ7hP6BMR5CfQv/Eu/z80nBhG+/YwX6Movq
B4xX69Lugy+MLaf6FfkufC8fx5Dj+2+qLs7i4ivwU529SCHjpd2/dm4j/ccf
meTAnc8aAes5/S+0f5AX+GfC/JIw/wR/Cv4D8jvIFwn9GX7+O4LmA2D/8P3Q
P+B/+I+wl9BX+H48L/QvQQ++V5hPBn2Yb2F+DN8PemD/oF/RDv4W5lP5+Q53
QbwcTNuBhfqA6sN/8yXMzwjzq/g+YMg37I8wPyrMZ6Ed8ynMl4LeOn4NIY3W
nzq4x0fKjnY5Vtb5XBVp5pr0K3xtFVMn34G0vW68oygG/wJDXn8UtzSWnZKy
W/6b72QqvzNdZ2hulVYQkyqDl2yaisHv6Z788v329GomWLu5af+sSuLwqWhm
YSnyKU60f+AZyaJP2VWcvMB/gD+B+Zh9IORA1s9aSg/0PdpP/De+8bT/On7w
IZkOz/svH61J6QM9oB/yWtffa9oO+fRubTDB6KHkH79mUHmFPKMd9MqCxGGN
jlQyLfy3LmsYW00OJWov6NWMox/fW0dveL3xxffA3sBfRfwp1M9CeYc/A/kB
fwCjHfEOMPxZYNAPeYe8Ih5rVp6XfaFlGfFqYqb/Z5uK8TL65rXqWQXFkE/0
B3uA7wFGO+QR9ME/x3xCX2M8MN/gR/ADMOYLOF03Zs5+y3Ji2MniXUVNLQP+
BYY+Bf5x7XrgymUik8rC7jGmt5RUfjBfkH98D/wJYXwH+1YXn+RQ/Y/xhL6E
fwAM/wL602X1XoPbG+Vk8JR1QeemcvoT/gf4AfZg38mVd45/KCOui21mP4vm
7AX0LcYX/AZ9L7RHwvVG8EOd/sql/I/+MH+YL2DIM7Czl/3w6a5ikyJts0Sb
9woG/gfmC/ZY6I/CfsBeCfP1fHuWTjHmBxj2Chj9CzHf35RTDP8NGPk+YPhz
wNDXwIhvhPEF9B/0IV9fpAnyC0XUfwXm55uDBf5UuiCfXCKIf8vrYeF+VfQH
/5Ofb60Q2MeqehjP4/uA4d8L28Gv+H604/vBDxhvtEO/CDG/vwjaP+gRYug7
+DuQL+hLPA+M58G/Qgz/FP4KP1+cQ9sxn0JM19P/8acQwz/AeMB/QjyFdow3
fz07gvDXu1PrYfjHkAf+++m0HfpCiOFP4/ug/yEfwvif315I3we9Qgx/HN8H
DP4EBj8KMX+/UDDNb8Bewx7Ns/d2NKsRm+wSD19i2Qf+5mvqzyCe5edPwiiG
PwJ7gHgC9hz+1KXrvyd7xlYxGTmL/Ut61FIMfQH5R//C/SiQX+hjfD/sJ+wZ
/D3YA2B8H+Yf8Xydv5tFnx8VLrZ78r2UbGcTG4uOcetB4A/QA39o/8IM7dpD
NURoX6Hf6uKF1Hr+FfzrOno+CvzHcIpdhlc+az2smvqj+H3IA9rxPRg/5Btg
z2DvMH7AsGeIf2C/MP4YX3wPxhMY8QLWO3oEjdy6cJaCvBlsbdjqTC2D9/n7
Fbj1Ulur8F6WbiIToX+J+YS/CAx+hH+CeAHtoJ/vP4cJ2lMF8VFSPX4Rrh/D
nmA+wU9145ROMfgF84Xvx3hhPMAPwHgf44/vAeb7Wxn0ffg7wPBfMf6YD/iD
oB/9Qb746+kBgvNR/jT+AH8Dw79DfgjxHuQF8g75QPwDDPsMeYA/CP6AvweM
/pFPQv/wv5BfRTv8X7Rjfvj5qADqz8G+AENfw14iHyA83wB5wffy1/NL6vlj
wvNg/HixSLA+Hkb5HRj9wz4I18Mhz8DwL9A/9Cn8AfQHeoTfz18/KKb9AwvP
pwj9JeF5GqF/JDzPIfR3hOdPhP4Nn/8KaLwAfSP0b4TnOYT+jfB8g9B/Ee7/
F/ovwv13aAd/Ij8CLNyfL/RXhPvVhf6IcP+20J8Q7l/m73cLo/yO8QE/A/PP
02UJ4q8swfmbIjqewML1dOTH4M8AI55Nlbe8Mrc/tx4PeoH5+weiqfwA4/vh
n0D/gl7++nQI1bfQB8L4A/IH+yn0N4TyB/6HvUA8CnsrjD8gTxgvYIyXMN8A
/gF/oR32FPoVWMhPfPsRRccH/jN/fTWK2gtg0Ivvg73B+KA/2EfQj/VNfC/4
Ufj9yD/BHxD6U9BP8Jcwf5hPPA/9xl/PyaT5CbSD/yA/4F/ke7G+AXni7x/J
pv1BPoX5b2H/wBhP/nnOaKqfwb+YL4yv0H8Q7r8W5usxPsDC/Rloh3+B34c9
gz6EfGK+Ib/AaIf/D3nFeMEfQX4NWLhfAu3gD8g/8ueIp2BfgKFPwf/Qp+AX
5CcxfqAfGN/fc9OpcN/VIpqvQn4Y8QEw5gvygXwk9Cn4gb++mkv9CehvYPhH
8FcgD8Dw94ERDwBjPQS/D/7G79flV/OpfYT+5ueDsmi8CHnhx3vZFOP7+fmi
PC7e/Ecvnof/xN+PlM6tx/3Tn8Lvh32py8cW0u/H9/DzGcWU36BvwB+QH+H6
G/wT+M/wl5HPFa7nQT7gv4I/gWGfQC/fHykS5M+K6HiBXn68LaH2GPPLH78I
+jz0iaOFjXLxcBnVt5Avx2Wvus8o4+IByCcw4g3+/pEoms8Ehn3AeEHeEc+j
HfIG/Q8MeYR+4a93JdH5wffw86W+gv3XjMAfjhDsP4mql9/lY27/HuR/gOm+
j4N0OX0mPL+K+cb3U330zz7Q80D/sHB/JfXP/mH++bk8Ol/A8J/AT/z1xfx6
+xcxfsCQH+hX4X4kzB/io4feRY/GXuXO/4EePI/xgn+M78X38PcHRFN+Aubb
4yjKH1jfEebXgPF9/8adrgdh/LB+hHbwC+JV5AuhX6BvhPdPQJ6gv4X5L7rf
6d/70B/gF8xXnbymkNYp7OyDPaR0/WZdmkh7hDO3vgH5OzzE/HakjYJEx14K
e9NeRfOZ8KcQf8Pe1Nm7IjKq10R/c30J9VeR/wCGv1qH75KDklX9z+Zz66UY
f8ifMB+E+Wp9LzkrOayCzM19uCDwSS1TR08myTe86p7oxN0Pwd8fygjyJ9x5
ePlE/dji2HLitFLPyTiF2y8L/Ql9IdxfJrwvAPoD8ij0dzHf0Kf8eD+CtoN+
YPhX8M8wHvz8VIRg/Smq3n51jC/4Gfku+MfoD+M5/cDiKz1tsJ/yL8kLLTyv
11L8j5+KifsI86k7vojZ1W/atPXeV0LjJXo+9t/8rz5y46yhaSVBfhf0A8Oe
gb/gP+P74V/wz5eFktFncvPauSP+CaK4zn+MpLhuPqIo3v6f/U4i+q+als7+
LaHxQdjvwhFBW2Ss3n/0xtXrz/129dbhptx6DuQF8g9/D+MnzHdCXjCf4E98
//Xg10FW16R0vGHvsD6M8Qf/Yr8e9CH2e2G9HvYX8QrmA/Yd+Uf4Kxhv5L/w
fZAHyCP0H+wh4lX+fvgwqt+xfo12+Mdoh/8LewJ9Bv0Nfwv6Cv4tnoc/gufh
L/L9/2zB/vciep4G9COfjfFFfIvxRf4P3wt5x/fy44Fcar9gj2AP0L+jbPjb
5z/LaP/He1t4pqbLqf7B+Q3oT75+CKb2APEL6C36b37iKT+Bnyta7Xr1ZL+U
9fvPPiVQfr71X74qkZgvHOlYYMm1w15gvqEv6uQ9lepb6CPIL34f/SF+wPhB
/+P7kN+FfEC+0V6nf0Po92O8+fu/oujz+H18P+jf0fP4kG8NpP/sXQY5XxIa
fs1Nwi6PfnQu8zBnT2D/YA/A38J8M+Iv5IOF+WRhvliYHxbmg4Gh//j7+8Kp
vwh5Ln8V5JBeLqbxCPR7nXwU03bkn7F/CPk0/v6QLCqfiAeE+TBg+HPC/eDC
/BY/3g+l/IDxxPyB34T5K9Dz2/Tsr7ed06g9mv1qwgXn2yKTW8+XV1R+gL2N
ovNd9zwXH8MeQp/X0ZlC+f9Zs43D8gZw8//TWm9cfE8FaTenUcvu81V0/xXm
p/t/85dM+Qf7N4TxrDA+Bcb8tTZbt4c8lbHgN749SaD+FOIbfB/0O8YP88Pn
vyhqfzA/GE/YZ+H6DT++kQvOf6bWOx8m3K/Pv5+tiGLoB/i30NfAiA/hb4G/
sH4MfuHvzwih9g3+I/gH/jf8Bdgf+GPawZY7rBtz+Rmsfwr37wj9RcQziF/Q
H/SvsD/4U/BfkE/8l1eiz4P/od/gH2C+gGGvwZ/gB/A/5Av6jr9+GE5xHT1h
9PeA8T7klZ/vDKPyA/kGRjv0L8YP44X9b9hvhXgB+S3Ep5BX6O/Q9VO0G+Vy
9gXyDX8b9CN+hXzWzU80fR78CflE/AN7hvGFPILf+PvfA4nFl0R3txQZtVfA
8O/465XRdD0T3w8M/wH+G8YLGP4DMPwVYMQz/PMmH+n3QD8Ag35+/J9L/SH4
J8Dgb/gfGE/oS+zHxP4JyBf4GflbyBPiA+xnwH4FvA//Wdgf1qMgr7BfoFcY
H0BfQb7wPNZnsd8V9hgY+gP8PvE/fRRL+Rv0A9P7gXj7b4/RduB4s95NwkO4
/Db6R/4b7yO+FO63BT/heyCviJf4+yc5/dJv74AtT1tUkUcOY4u/3UF8F0Hf
R7wD/wLxITDa4f9Dn0I/Y/4hb5hPYPjneH5Y32ZHLGTc/sTs4snxcyw4jPwD
8u2IP4T7X9Ef5hfvgz+AsT4FfqyLnzJovId8OuIp2DtgtMMfQvwF/YHvA8b3
Iz6B/yfMryDegf6B/kO+ABj6A/oY/Ad5QjvsJ/gX+gv8hnbwG9rh/2G8oJ/5
/XP7keBPQX6hr/k4jeon8JPwfCIw8lnA0D/AyOcBw1+i/P7v9/g4nNpH2CPI
H/gfGO2QN+hz+BPwL4T+LLCT1oNudzyqSJebM3cl9ePut4N+x/P8+3lDaPwA
ew1/FvYD9h72G/kx2CfwA74f9IM/hPEPfz796ffU8acf8Vg75dOnydjP/4Ni
xJf4XuyHgDxBXwvlDRj2E/YH+yEgD5hfYLQL97dgPvE8MNr5+wOKKb9gfZPP
j750fsGf/Ptn0mk+C/4o7B/W/4AxX9Cn8M+F/je+D/mjTt7OUyc2ktH5B4a9
hT8DfQ97i98DxvoJ8mf/fpdifC8w+B/8A3nk+7NZ1D/D/npgjC/y+4gvoa+Q
DwQG/8L/ov7VPwx+4se7HP8gPwmM/e3QX3X2vIDEHoxjpweI6PgiHwF9AP5F
/MKXx2TBfTxJRHifCz+/Gy24zyGCYugz/n1d2fXyT/C/MN/IP4N/+Ou5HEb/
9H6Hf/oX+38QnyB/Bf7n71eW03gI+Qthfot/f1UCtReQb/AzMOwL9u/iefAb
Pz+bQONNYP5+eHfB/nR3Ov6YD4wvsHD8kH/G+AEjvtduu0ujvIOIyjfiS/j3
0A/wFzFep4+Pvbm7qoYU/7nUV/W5iq7n8O+X8RHYC5969zVhPOAvCffvIp6M
/CwxOfC0hiC/gfHmn/9yF/DrR8rvkB/kZ+CvQT8B4/dgn/j54NB6/ivogb8K
eiE/wvwf7BfmW3geDr+H+BfPQx+DX4CRz6jb/8Dlg+DfCM+T4Xnke6Af4L/z
9xsdo78PLLw/CPYV+kTovwvPnyE+Qb4I+hfrD8AYP7yPfCzsCzA/fk+l/jow
/HXky5DvxHgBw54in4/8IfJNwPz9Bi6C8+QugvPir6m9h78M/QWM/Pz6xY3a
NDMqI0t/HJl15Rx33g3tWN9DO/SvMB7DeNH13X/zg3gb9hL6APk16APkd4Gh
r6Gf8TzyLVgPBebfp5JL80VYv0F+DvobGPYV8weM+evUfeI2rfNl1L5hfXL+
+dzx1uacPYI9RbyF+QHG/CDewvwgfoF+AIY+QLwC/QT9Bf0O/Yf+YN/497ll
U30B/wL6FeNFz2P9w3ge+VQ8j/1CwLBXGH/Ea4gXYe+A0Q7+Qr7fmSjPNfBX
0Xw4xgP+BvwnYMSfyF+inean/o0P4j/stwZGPhTjjflC/AeM/CfeB8b74E88
D3smvE+D7vf+h/E+1pfwPNYfgOHf431gvI98AJ5HPgUY8TrWF6DfEX/Df8F8
A/PzjSVU32G++efHFfXuO4A/gfGB/sf48PfnuAjO19cI7merofspQC/iBdAL
DHnk3+/kToT3ffLvK3ch/PUwRoCD6fvA/PM6AYL8fFi9+2jwPjD/fvRo+jz4
Fxjxv/A+B/A/8pVY74S888+bFdW7/wH7Y5DPxHoo4gtgyIvwvgjsH4f8YL0U
8gOM/BDkExjyrbN9leWimyqy0CDb0+EQd/8B/CvMB/wpyAvGE+tByB9CvoDR
Dv/aZKaNfOvMWvJ6jV7uWXvu/gH4Y1jfhL+VRNb9eLCqij4P+7RtycjMMSIR
zXfe3v1i3BGGO4+FeAC/j/M/+D5g9P9xnDJ9wfpqBvkMYLTv+XXkcdpgrn+M
D/oDRr4xS+U+2DCaw//+0/0z0PfwJ+E/wR+C/1WnD77RfETd8yzF2M8Ef+79
yrlDzr6uJgndoodvLlbS/droD78PfwvtsF+wd7An7heDP7XKllP/A/KL5+GP
QZ/BfwNGfg/2Bxj9n3L36lEzrJz6E8a2ZYcqTnAY/gP/fq0simFP+ecdsymu
46sc6u9Bv0LfYf8w4nvoV2D4a4i/8P38+0WiqL3D+AJv0ypzPndFbHLx95Ga
IWEKGk/i+2EPhOs7wGiHfwR+gT3C+jn/PDyH4Q/z7ytyF5z/caH6G/EAf/3T
heZHsJ6BfCf0J8YD79P7gv/lH+Cv1vnj4aTbfi+DyZ+4/W6gDxjjg/wP5g/6
SLg/Cvazi9w/w24BFy/i96m/9Q/jecTnyD8hnwiM/d3QT8CwB6obbaMvLuXk
bWron4PXGnIY9gj6E/PHP/+VTOcD8Rr2K0C+IL9YP4A/ivkGdtVe+UXPT2SC
fCx+H/oU/Id4CvtXML518Uc0eZOcfHzoBe78AfwF7BeBvoH9A0Y74lXkD/B9
wBg/5BMwX7APwJA/vI/4hX/epJT6O5Bf/v0mHEY7/CXkT+HvIP+K+BnxITD8
K8wX/CnEj8g3Cu/HFu6P5t/P4VsPQ57g3yC/Bv8HGPqCfx9iUj3MP/+VLLg/
LlWwPziLxn/wP4Xn6WDPkY+BvGN/DdbfoJ+A6Xo5b39emGD/fQi1L5BXYNj/
d2Gve7wexZ03BP/VxTfpNB+C9RHwI/IBeB6Yf/801x/8M+QDYF9gDxCvYr0M
8S0w2oXnj/j7kYtpfg75SmC0Yz6R34U+R35ZeL836MV6H/bnQJ6BsV8G8T/2
b8D+Ir8A/QAM+wp9hPnB/jb4m8Dwl6GfYA+xfwkY+hXvA+N96Fs8D30LDP8a
8oH9FVhfAYZ8YX7565WZgvuQMun6IcYP+2OxXgiM+Ya9gf8CDHvJX3+KovYB
+gr2HfpKuJ4jXO8R3q8mxOAXfD8/X1RB+QfxA/Ql5B/6DL8PDP6EvUK+FfoO
8bTw/lP+/Y0ZdL0Jv4d27JdAO+IF7FcFhr+PfC78e+hv/n3Y+XQ/KuIh8JfV
0z7S5ZNUlJ8wH4i/MB/Yrwp7gHZgxGeIvxGPIZ7GeV+MFzDGC+tr0F/Ql7Af
Qv0vvA8U8SfWI7B+BMyvn+VO9+Mhfwl+BRbm74X3jQj3n+F5+G/IzwGD3xCf
Yb8L4ilgrAcgngSGPYL8Ce8/RP9Yr4c/Dwx/FvoL/h38KWDoK/gjiP+QP0B8
iP0lsFf4HqyP8e+LiKTjgfHl759xEZwXuUv9ZzwPea6bj2c034v4kb8/xkmw
3utUb37wPuYPuM4exFB/EPEN6AHGeCO/j3wz/Fn498Dw17AeAXuE9SfhfgFg
5AcQ/0K+hf4c/zxBfr16qPzxTqf6CfoI9h4Y+gzjC/qAsb8A8SHO3wLDn0J8
C3sLfwn+LbCw/hDmC5i/n0VsgvNgwFhfhf/IP38RILg/PlBwP5q/4H68AMH9
Pr8oP2K9DfwFzL8PuJrqa9hz5GuA+eu3qXQ8gTG/iFeE6+fwP3FeV3ifOv++
BH8anwPD3mN8+fcj19S7DwPtyJdBH8Mf5t/vxdUDhX5BO9YnhP44/z6vVEE9
zjxBvaO8evUw+fWpiuj6N/hLmB+FfQQW1mvk5y+TaX4T8QLsHzC/vmARtW/A
sI/wX8CfwJA37K+APGL/BPgNGPwGfxjxO8YP/IR8GeQX/i7W54AxH1jfQv4L
8Q/8ceSP4K8DY75hz5Bvhf2AfwvMr0+ZR+MFrPcgngAGPwLDfwUGP9bZy3y6
fgZ/DeMJfwnfA4zvQT6R+uv/5AvPA1P/Pin/6Wp5LX0e9hXPA1P+2nv47/VC
zv+HvyOsr86/LzpbsD6UXa/+Ov9+6HzBek5+vfrs/Pv3i+nzwMJ66+A3xLd8
/ymJxl/I38C+IT8A+cF+JfhnwML6E7APyG/x80tvqb2G/uXr74+C+yw+0Ocx
3+BP+MP4PWDoU/jH8IdAH/JL8F+E98vy7295TeUR8on8CuQT8Tvyifz1didy
w8C8tLueBt0/Av4Cxvhh/wj4C/knPA+M55GPwvNYL8bzwHi+jUv09habuPwu
4gXoE+TPsb6K/bnoDxj9mRzJ0+rdhZMH6Gs8D4znb2Y0NHSZIhL8/jGq/6C/
4G8A88/XBFF/CvYS8SYw4lH4Cw9bGuTniTSpfMJ/QL4d+WvYA/hX8M+hf4CF
9SbBP1hfRLwGDHsE/bOhh8UKp3Hc/AJD3qEfsV9u5Ffn+5dfcFi4fw3xM+J5
5JuRL8F6BuJnYKynw17AP4R8IP4F/Vi/wPgBg37YE+h/YNgHjAf/PHWqoP5U
miC/mE4x1u/hn8L+43sQH2A+kZ/E+jP8J+F9gMDw/xBPIX8D/YHv5ddrSaHx
PvLJ0AfA8BdAP/QVsHB8hOdrQS8w/DHoc9h3YP59Q2mCelv51L8Fhr+F+Bz6
FVi4Xgz+hr1BfgH5O+QjgWFf4F/An4K/Cgz7gfwD7C+tX/DP/mI+kF+AvMN+
QN6Bsd8O/i38VWD4o/CPMR5Yf4A9gv2APQIG/8B/RT4I+7GE5z2hX2Av+PHu
MeK9L259bS8ZzV8Kz7cAX/hvP3EMsfM+pOPozMk7+AP5Z+RHgaFPIT/C837C
eizC+5sxPog3QR8wvx6Civq74G/h/TSYD8g39sti/QDyA33Ov3/FX1Dv5Ue9
8278fGSY4D7FcMov0M/I/wPz91sE1jtvxt9fJaf2Afk3Yb0Ufr1aJc3vYP1F
WP+Tv/6ZLrgfJo3uL4Y94Of3sun+DPiP/Hq8xVTe8D70D+wJzssAQ1+jP+gb
+OvwJ4ARXyBfKqyfifFC/hT2BvlFfB/yk4hnsf8Q+9eBoQ/Bf9C38AfhjyJf
BPmBPcPvwx8Ahr6AvEDfQl7gbwPjecwHMOJN8K/wvIewHgfkGRjjifV26CPo
K2CsH0A+oZ+AsT8R+gH6Axj0Qf6hH6H/Mb7AkJfM4dbpr4Mr6Ptop/tB/40P
3V/N85fTufvO/vE3+BEY/Id8BNb3gJHvhP0QrucJ79MDP4L/4N+DXuF8AoMe
/nmVCO486D/9suLm51f7/bl2zCe+h39fBlcvDPEMxhP5MvAT+A0Y4w15x/fx
9zNG0e9Bf+BHjB/eH7a9X6Dz+wgyq9yw4bHHav1a3it60f440qhVUaXCWMpe
WtZx86KAWjL7g27OqOaVzKG/N7Q2pUcRvY/RwZtXStkG9651algRS/lZ6h3X
Y9HBGGL2Y+W0+LlSdnKlvnkjj1iS5eGuv2WdlG3/fY183fkIEndifcnF+1I2
oNOSRl2s40mZoura2XlStmvhlUfLXKNIr5gtytirUta2gW3efL9ogT8XS2QL
XRN7T5CyqWFuG4xiYurdr5P/yWeK1x3ufEvDdjdOScZx+e8nzzc2LNgvZVv7
K2w0w7n6JA5Wu+XpoXHEYcoTm0QjKZvw1lg1z4C7rwf9Txq30ejNZq4/jaZh
qY/V4/dq38hLXfwiyPmWDitXq3GosXxHu5JY8nWFk9e9/9UjaKm1fmBsFFmy
zeVZ3GUp+yn80e02YyKJ8ciQLb33StmrvdrYd/kdSQyrb98+tl3KTtK9eHOx
OJyrX/aP38q1tzZ5+4TDnw1qixNuc/lynQ83nbvZcXjj0YN74+ao+zfYK22+
OoZYrv8Rdc9eTd/WGVvnfYwjOVm2Y3uu4NZvV3e8Hpulnt/jSyyW1y4JJ/tT
3JPeqX9PkvBSy0ARRuL1Sccet6Rss55DXv/u/ofsFU04vkg9XiflacaWH+JJ
U3HLvFdjpWySlVZRvDKeLJ7Vr9G28VI29pv33YspsWTctmleq9Tj168y82H3
/rFk2pEmnbrZSNmBm0JKli6PIDk/J7r4qb8/eVCfxax6/gus7L9OXcTtJ7e3
+jtv1nIpO6d8/W3pofrnMU3MXng4W3DzT96+Dig1l7JrLNZrhuTE0efXH0xM
i37GncfD+YimE15/XTKJ4zfdV8u0/dXzJ5o6roX15ViS8H7jr/fq9iX+n/tO
HR9H83cVxxt0bBUTSW46njaxUvN3T6tPzU+f5e4/GT96T/dlDuFkTM/1OXee
cN978cnRZz9OcPSd2duzKOO8lL1bMTn6UCduv3zO5hem0+yiyaVuRbouZ6Vs
+UbzZtrJEYL11EiivfKX7dGH3HyOY06+aqSW594tcswlgbUkynn20ZVNK5lr
34u6hKnl2+HvmDlr1divcOPEJer2oRvGf+zdnPOPVpfLT69StyfeHzm/Zeso
4uPlrNNZPX9+Ldfc9fobTc71n3TA9qSUje5/21/hy8U/eP9+zZECA3V/0iab
9lwNqxXUC/Il8087jl2tjve7eHUqVo2TC+6/lpOmGprmNps06Prw6p2eHjlz
NKh/pZrhvEo1XIPGd70yAzsNacfZm6ZBf84/3iNjG3ttc91wupiOV9aW2rHr
lofVq3+nOzBMNeMAVz+k+wyPqa7npKyVh05Ws1YV9PnAjAlvTXK4+63xfeGO
AxJz30lYcaeFy3emcvdbo78nUc08L/3g1qd3G3eJz/YQs62HJAaFmnHnz6au
/PPm0rvsevcLKpYOzZrbgMsP/L2kmS1vUcucezz1Q19z7rwY+i9L637zlzFX
HyO6o0+bAcu587G/xnRnvTQrab5It0P4W/PzlbTexQxZn+k9DyiYtZ4OZN3z
PMF9hNXklf0BC2sf7rygzpYzrnu8uXoWlxe7iTPflzNZj+78tJNz903j9xoN
HT3uWocySt9Fqxf6q23kzNePd3d10a+m58EK74cekPzMJmbDA3qlPdRge/54
a7VmaQGJMy0fG3hJg93tMMXhdGUxuVUrGupsp6HWT4HWVdJE0jVfxz73oYxt
6564pDYukcxz/jB9VWsRWzllzRhDD6Wa/237uusoGftrRt9P6khMrnTZVeOv
qWRMFRt1g/66EeNzLwcrtWRsb//wAz5tgskFyXKmSB3vjH6RqzDuEUy6ujdd
mK3GG5Xj798ujCG9bp6ouC6Rsck3Xv3pMyyOzKi4GBo8Usp2OpvQa0lJCpmU
bO3n11ctP/3LQw+2KycDblW0eXVCxOavlNgdUpWRaQPyV/0arGKuLnr76JdR
FTk2tmDkhvtVjDgh+OtWZQ25NH/Lk+ufqpgVBdOsW3UQmTxocKV4wVslc6JH
0Lbtntz5Nswv8+27wcgW3Hr5dG2TDn+fqu13s4QD2XGZZNmFkgajJkvZxEsD
raS2WcTkfN7Ik6OkrLve3IAm54vIqYXbq/YNlbCrgrd47zQoJZPaJZWEHBSz
BQNbTtu9t5SMPunnWmAtZruPPeX+WrOWKO6bKYcqlczbH8/it76oIRkFz0We
Xtx5uR8btUbmq/nT0DrGuPY9t74YlXL21Ldpn+n6apMpotXPh1bVqzdHxEPk
I5wqqX8aPmXU7TtTuPpymxW5RconSmbaISdrH2cVaVRyrV3+wEpm7NHmr4fM
5upjjK6ZYm22Jo4Y99vf1tKCW489fXZ0s2o9CfvI8GLDBl61RG9K2/WR7SqZ
1i3nRZfb1pIhzoNsNoyvZPrKXiyxLouk+eRaLZP8a5EvScvKe932Hlfbi0bF
v/xbZhKnnqVeviclrEWX9U8GO4tMnkalN7VdW8l0mR44tSjvpmA/rAvptmdj
fotrUprf2rymw65m/aTs7t5jnx479o3+3tSCaVprCkPr1QM4ZBvV/ekTDrdN
9s3Rd+by293iJnb18eDOt7mLRSuj10vZ/U+2brPK5s6zGcVX5wyZlEY6fx4w
JF8kZWu2bv/zcl8aeWqUlX27kovf+hp7DnNaWc2s1b2kvGySRTK/dT55eJWY
jXi4I/CSfxFZ2KHkUOh+EfvUXfe0gvy/9ah/61cPnl6RHtLg7t8fYNjW8sIf
BTPl8vDvF+MrSPDzihs3Lqvo+QzfFSeMg6qlbLr3novpefGkx1HXjT3zuP3I
H3fq9es5mdtPZCQbd9rhWy0Tce1ZZIt53HmyZz650cu+cfdJgr+if+hEMEnc
fWBnA34NnOynpPm5UNm+df1eSNgKI5nXoDGBZFzwm9gBIzTZvoGvmlT1yiEb
R35ftrSFlG319ub7x73kpCatfeWroWLWxSnFsrdNGbml6Zn78auIvdLtrGWR
Rzk5m/7UcOpUEat83Lentqmc/BSfWjfDj7svzz1/elobawl7enp+UEEHrt4y
8tPJm+5vyfsrYsc+Dv1tOCavXj2zabYdXv75IGGrPUwbGkwrJ8XTJh8/LOb2
r67NmXth/yclM+d6/7iNXSvq3Y8Zay265HRWxqa+KF9U9rmWJDWtHRP6XMGc
8NUKPTpI7S/Mf6wd90rBjCs6Kom3EpkMy8o/3PStggnZduNDQ70C0jn26KMr
/iJ23qUJzK3NeWSuj1Q/oYOMvT7q/l2zy3lkg0Xz/bntufqsNmFxry+q/XG5
1+UWve5GCu7LlJNWcYvOtr2pHp/cW2d0HLnzY6O/Z/jGfat/HkzlvOtlh1IF
0+jS8lMGy2NIiF63uE+ammyF7XBiXxRHWvce8+hcpQZ7rf+K2S6+KUT7/ETD
keEabJbRMU0jvUxyzyc//vFLDdavibNZhtEnsuzlsy/74mRsTp/ST7njvxJJ
JatMjpaxZoVrplhvjCca+2y+H30hY133TByZ9LCS6DuMsts6VIPNjajROfmy
itSuHGKxpJcGG3LpZwv/RzXk4ZycGo+mGmzbHbIXh+Q1ROnkMnJZIw32e22r
lON6IpPrjtv8YvNk7PLF12L0HySQpPedJWdiJKz8/ZmIId6lZNW2A2XV09Xx
QBzT8USFgugsjVKe26DW14O/VKa8cCf3fnVJSF8rZlseu5fWzbmGfFn4fdTI
fWI2obLhthMJNeRsRWms2UYx6/TqZUFfxxhy/WaPZR1WiVjVggW/ln7JJd4h
NT6z3WqYJ337F/i9zyMqn6rLSw/WMOMCb4XXJP4kXyddzfAZqvYnjdZo/2kT
Sia5HNY9pVvJOF70798yMZa8M52y2y5ayfS7vdR0tTKWnLysWPcgSskkz88S
+xhlkWsj1mov1VYwqwY5jhqzPIv0X32qsX4TBXOkq8cIQ48icubMdL0C83Lm
8dSbhReziki7vc1bLjMrZ6oilrbtsKac9Deb1ebjGzljt7brk00LFeQWkTeP
NJYzNunBb4O3xpD9e8eVD52mjidNYruGtE0nWpaxxUkOav1218n9iutfcmTD
WL+q1mLWxNRGf6F9CWnwxGbPo0Ei9uWqrSG2XWqIkUfZZP3G1dRfSp6wzW2P
v5T9ZvPGMex3BhlQYyQvV8dPYyX5k0fKCkjE73gnA0cJ++zKLO9CrXxi/mLG
oRnPJKzLW5fmR7+VkJbTRvx2uCNmZz1+e9r7jorMdWjdX9KKq3c1tnYgEc/X
ZI8VLYtLnuFB+T/p3oLIO0O5eqszTZ8teLGQu19pR+f0u5HmXH3VDT0Hnngw
ljsvj/zs4O9aytunufNOU4Yu0dgfoGTmaYdd628XQi7uHLZr1k8p+7Do5tt7
JwJJwuioQdt8pGxpse68e/aBZGKF5pklamzpF5l3XiuKTNjZY980NT4VZJPo
0TSKPEnWNRusxu5XN9xb0yeGlM+tXpjzQcoWSg4M2WBbRV59WqFta1HN5PSV
7khzrSKlwX2CRqyoZqYyZtIMP0eSfyDf8MsnKTumYsCWBy0cSOuH/udO/Jay
M97cnFB9I5nY/bh8oCxcyhq07nLZc2cKmXPo5nIvXynrnbF7b/GvWnLF1rjo
zLoq5uKyQd0v+NWS8a7O+pHrq5gOK6KvnznP1VNNHabzPqJhLLn4eETv5up4
U/V5rLa4+1sS0rDn0c/7pewVc4Z9OTuD3BSfi1q4VsJeL0grvnE2g0wO2TAg
bqWE7RbvKX3xNIUsNZdqLLgtoevB304xbVJypKzhgDEjws+HkwNPih86qeM7
gwnDv2wPukJafPz+YnQyd943SPmxmdFKFeOXXfb8er6czBq7rvO3Uypmabe4
wnl2KjKxSPPIN1cFM8pgaLOWGiIT7bjDum4vuP2S6w2t5tj84fy7I9sGOVtI
pOzlSesOjvaLo+t35Yvyz9dsLSePdhh7/Gikoufzqvq0M/Mtq2U6yU/0n3yN
uz/X46DRgBZTRSbfxHoH1nxQMq3NO4/VPSgyOT20ZOdqXyWz7G6lzp5OQaSb
fu3q245S1nVn80Rx4F9idt73hnmmhC1o/zTYshF3XqrXgtT7g32yBOdDs8ni
2qlHqjpI2XDD/usm2pYK6i1Gk77vfDp2XKj2l0u+seZ69et33t7p8lQarx7/
2Teqfq7PI5qmB1XNP0lYI42kTMuYKGK4UG7QwkvG/m718cKrymiSNMjP8qsH
Z2+uDoy5OzZDwr7d43St6dr69TX7jF2y8PpHDZpvfnxuSPM1VTL26MYd/aZl
19ard9ldJH7ZPkbGzjMyvzMvK1WQv0kjuU9TdqVcl7Itrw06fWpxBpVvt8Mv
h8UdKSPmwX5BZ6Tcfca3eiRt0MqXsMWBT5qsc6kkQ2SVxqPbSdhLfY9pftIK
I2nt34SZe4rY0Hf9W6k8uXqR+lEPpl/cIDKxshys9fixiP21O2m9y/gomn9V
ve04ozg1lfSZ7Gp9zkbFjMqMNn4XUUhOW4wY0u2+iK0OzuyW8VZscq/Nonvf
DqqYV0GS2kNDMklBoU0njbBaur+3x6OtzM87tUz8KI1Dq+K4+pBanufm32xS
SioND+27taiKcf3xMt9DzNW7njFp79e9u+vXK/zj1IMcdCtlpJalJhHtwsm2
wxt+9VLrI6MWJkdc2HCi2tjyy/AAKbvhSkc2Olpsojg4LtZBrmA0lQ30+lQ/
Jx1rPqQ7ydT+iu2ynAUnYoiFxbUP71pJ2WFjzcP8K2JIfOGLs17NpOzESztd
z+7g7ud9kx45+8nkKuLh9eVw54bVVB/rzNMfKGvD3e8e1Gz99LM63H2/1nM0
Yp6kSdg+x1PvDvCIJ25uY/KZy2r/9N2KKUP0Ewjrq6i9aCplo652Pd3HMoHc
LR97zagL549PNRQPDvrD1RO8PU/SNUFUyTTw9Jw8/3oV6eJ2XDdbp5JJPjD9
93j7n4L7xgNJ5NJU/1U+HF598NSz81fUv39w6JO0eR7k2IlzegnNZez2Ppmb
Sk54E0+vhVmW6u+/NqZoQIfR1aT7WMer++dUM2TMzuk9O1eTl4r2SesXVzN7
+owtPrW4mrzt9qV7ZImSObB3R3In3Wpy55l0wMEqJfNnVotnuuvCyHPbDcYj
umuy/cjTrjN8Q0nsJ49V/XtpsnF9Gn5b0TWarNRMmZ97RMK2v9ZmW8+DyST7
cvamUVIJ6xfm2aBMJ56IH4hq/BRcvm6rj0Wz5JVcPcCE9p+SkgdXMvf+Flwd
9oXbL3hpwImk9BCRidGbce0PpSoZF2fTEruq5zSfq/XEMdfMMIQMm7XQ1G8/
Fw8trLE7k/uTW0/p067c9sc+Kfvmr4GRpWcqmVm7MuSGtpSt6nEsdXPBQ7rf
wtxKkvxgF1d/LzTa4IfLiQySl9qqZze1fd9uHVCYYa0gRrOTKszyuHp6ix1D
153rLmWdg2eNOn6bq6+H9UXVqqaK3WPU8e7QuW4tN/sR2UKTtL0TNNlZxzKy
1xb5E72D8mwtU032gv+XVQcrAknH77nee4Zr0vXWA31nSp3yldS+9zh+8XQD
VyWT1yE0+Za4lgSNm6zz8Z2SSb+U+vW3aS3Z6m92Y8xrJePbZZfjsIRasizv
qWueOl4O2JS2I8SjlqTY97Pu90zJ9D/7YrfvyjIyIcTew9KskjnocPOLfoda
snBR9zfWr7n4aLLFhSXP/ld/xs3hqMcSkUnmC63V3924+5N7388a0jhYwXzP
VipP/fhBAo7fiXwZytXPmxXYa0fKGxE7+veekw4vuP0vaHcLmWnws0TKbgnd
8j6XVJDnAdsW9ffkztv53F8nf7mPu992n1X5uf0sFy+0ONV3tI56/DvduvfU
fSl33m6A46nirD9pRKvV1zK9d2L6e0+avk65tkXCtu7/gR06s4CuH5k5z+ua
PrOYTJ3rqm8u4faHNi8fXBkk5+rb+Y3035tvJGHfd3jq/fty/Xp3zyNuhdlU
idlIw4U7h2T/JPz6dcFk1aJpHTxiuPXNXvESW8uOYlZzYw+TyYU11D72qEjv
6/ZVRd9HfmXcM4fXm31FbEJn7/XmM5OIcL/vvm7LLmosF7Euics3ZDzh6t+N
ezd3q+0srv4d4nHFsOWBrwJVNB+Y8eLUl6t6Ksbx4LRBTYbWr4/XOuSv6Nk1
rj7eg9bmK7QqqpnUZidOXpDk0/XtfqoIk4tnuXp5tB6cr/3Gy6uqmey8Cx9a
7q9/3i+jIFTvep8q5uOAq52WDq9fH6+1zxLfRauUTLNnE1vOHxFH49kPAU2K
5rfm6uVBPje/vn8sMZern7fwu0/g3+sVDAky67Jie1a9enql5caLTvXl6unp
v7HNkCaWMcPbdxlVIS2uV1/P5fenli0PlDEh5VV9W3cOIwkry+MefJexXyf+
7tRoYBi5e13/hr0a28fYmh6RVpANDx6kL/x/9e1OvNdaN2g8d5/3hpJLuw5r
ydhB687ucRodQ+QdNJukqe2dyt5X9kEzkDvPff/rNM+vCYJ6XkVk15JJW+Z2
lrBvZjX//LsxV68xr/vqKbIvFWT0LOnM5+e483Jre7fYqB2uZHb5/Jl670UU
sTPctrOoIVdPSLEnxPPbEK7eW9SA+SOG3OH2n0x6PG9GSY3an5k4e4Dekjiq
TzXCHu3TGptO3mxb90dnm4TdsWnQATsNJZn++cc1p2HcfQHf8p5e6vlOyuYc
uHTn7u/UeucjB2/IdH+gxolPthtPOBJOlu1bPDpyNrdf5+8WeeOISRJ2+Y7s
VmdLs0ly36xjaUbc+cj1XnFxTE+1fH1K2dTnKnc+8nbbB6MvPiomVS32tP4+
n1tPDl1+5OdMYxF7a7fJXK8C7jyklcHs+ys8ufOQGJ/76cVJ2x9KWe1WfS/N
juPOR8Lebdh/7UriILV9GtbuUad7XP017D8rKNHRHG0oZe23XfUe68TVY9ux
j3F93Iyrx4b1/a0zXzvGx3P3Jd0/e3nW+J0qpm+iplZ5Lbc/cJqb57YNc1Po
fhuDOKmx95NSohWcHrdboWK+GSlHJYWUEpsg21/HclXMI5lxjqSD2CTl5NFP
M9X6280mrYVDbC3JPt1y78LnCsbqz82dMe4iE/etIcqpXgomLyd7hc0rkUmK
xt6z+z8qGI3ooNyf06tJ5wzfkIn+CubhzETzndrVZJ7O5qLmgep4f2HLrefn
VRHvLcO+z0tQMM/cC95IP1QRfzvHGpswBXPZ6v5Es59ik66DH35e6c3Vwwp1
tNuk4yRiz5SUzssrzSPjOza7vixFxP6If/dhsXE+cR2Smx0Zx93/rnlshNe8
pTK24G/mAen+TNL02VTpijUyVnzeuJPn92xi067Bz9JpMrbByiehPa79JWcf
bfydMJzbv93swIcjoUEidp33X93IVVz9rrs+x28O90wgQ+Zf0e4wiLsf3vL1
7fy2r2qZL++vD88/FEmsTtoO6n2N2x8maWJ24VeKjLVQ6NiZmqUK6nGnkair
aUEdj3L1hnTOF/9aYMz5o1Oex7s89pGwJetz9n+awNWvpvHGvQvapp/F7LvI
h8fuWShItx5rd76TqpjUxZ4xbm4/ycb8dh/jxVK2b98G2+LXFpGfTfo+9TXi
6gXlD9t13OqHlPVa18Ax2CGwXv2gMeMTq04eVftbOzdHMQN/U/9r+qdpzK63
t0ivLZOmT1bbb/ODLbbdbB9DosveeZ/cLWEHGip8WvrGkGHvTe65b1KPR0jj
VP1orr7QLx1pm48kntpPxGt5Ox6/bDRGwvY/sfSxV3AFydszuY/zo1omcuXu
zZvjKsjFu7O3XnrA1RszOjJ5x8zp3P1Fn3Y9ydLtJmKnpnz1SE4pJxUW5Y6f
M2uZLo5/OyX4l5OVl1rofMvn6g25ZO41MClVMNftPjx8n5FE5Q3nzS73STPN
/8jFo97POu6zbyCm51cv7bgcOqaYq6/zpfHJrKh33PqMz+rFr18wMja01/VY
i9Vh9eoNpb5cLVfek7FJybuGNDCNo/oF+qMobU5r35tS9qz+PdbvQv36Q/dI
zTI7Eyk77qGlZPed8Hr7JbQKtn1evZY7fzbj2bYnEdYSlhn48rr+y/r1iQJG
lQRaqf1tY/+hI3fopZNtyRMunHSQssmr2ie16ZZJJJLmpZuOSlj7hdr7OnTM
JG4Dax6JN0vYI1Pm/Ow14y8pNb/Qe53an6ly1/Ue37iEFEW/sX0cImbF+iPe
tVteQh6cu3DwjAF3n+fQHf6LfV9I2Vn519lnikjKfwWpGxLMmleSrIbijr80
lAybu+AnOV1JXpj6dQgqU9DxrtIoO/uhKVfPqNrC5PPBpurxdJZ+yZ8dKqg/
HkK6vp62y327mp7s3V6zjLj6RnqttYa+1A4jtgWrV+9/oo4feuxKc1VEkPwY
jSa+rv9bPzveXaN7NEnyM62QekvZc3Nim6QsTSJjHplKrb9L2Ikjd08zWZRO
LtVYLajeJ2MnauYnvPio9j+v1Jwec1jGrlgS4GTcMI5cNLT/2OqplDX9+eSH
Z59IovN9ZU+tMVw+oJNH+MVh/VV0f2153+ozPmr//vCsebvD2nL1jcAf+bOP
GXuUStjku2vKVoXKybmr7e6kV6r1oQkpD5hRQnzaXbcJPaTB9urVyfb6ilLy
fV1K/si9Gmz3pJC3FW/l5NK47+enbNZgG5673ejKQ18y8K5nbWA7Gduo8y83
7Y2ppGe+SO7oJmXzC60WJw8qIkZhp9u2T5CyG8vZ2NVmRcTRYape11gpO2Pf
M9O15cVEGem0V+UkZT/PtG58uU0ZCdSZVLSqtZRtb9Lq54Vl6vncW+M2sJeE
vWGlerd2cjWx0Ll8O9xXzA73K/jo18if3CyyYCObitm2vb1dU53CSNxEr2vW
biJ24bLdRqpVKvIwZOGbJ03E7KvAecpFg5OIc2qaTYcWIrbF8WNHyy4WErHG
LN3YxyL2Z6Fs3qo2YpNq88W5ISNEbElg+d0OuzNItOGyU0aKWsb2aMyRdntz
yDZ5pNeqPrWM483er1dnFJLYj/bfO/2qZkbNKfmleayYbJx0OXy1TjUza8Ol
BN1txSToTG/zz52qmWHGXabcuSon5/vE2oY4VzJlL1+3PbYwmXx4n864GSiZ
Fc02TqtNSiP7Vct/JtxXMPfWxU7KMUwlX9cZT5yfo2COVxfs6Bvxl3Q/fnR4
0Y4KpnuryOYqqzwSc47dOVC/golIC8gwm15AXD0dcn7GlTP3g8Qulq9LSOy5
lj0WeZQxc6fut+qlU0o0rIoVJ66XMUqbdhYvjsqJcYTx9umDyhjFQ5egp5aV
ROfN4eaLYkuZmrO/Sp4UVpLiDV7z/BmuvtGv35bDHvzi8h3Be+yGl+py9Y0y
fvcafFzt7/XduJlM2P+HbO9ufaDhaSn7vlazl4lBHHnuPNNo8Q61PDx43HSV
4g/pYy7TfzlRyj48v/jPgf0JJCV6a6ONo6Xs88m3foQ3TiJtI653+7RByo7y
9fP68jqBuN0rvJA6WMqaxR6RTm2TQDKfnZLe6qbWB/IFzD4Xrv5Rz8qm2zcv
TCVG92OvtXeUsA03lt06+SuVzHbdmuVxgrMfW5t+eZxczNU/0jWN+RU1t5LJ
JptDtm6+T1bYzE08d1vK3jdvmxJ71Y8EsilP1ndSy6Nj4vx5R/yJ5tH3elVt
pezFQyv/jtIKIzrz9oXpqv27LfMd0qoGhRCvgIMv+x3g8n2af45eXV8lYWNb
lC9/khhFbtk8nGB1S61vliYnLZ4URQpcrurvuydlvSeN17Lo9If0mxqol9RX
yg6Z+fSvzql4sriDU2vZAClrNL7guOXwOPKu4Ni28yoJW/03Ty5dVEGWeOyo
/OBTy4yxCxyx9XIFuX1y8oK572uZSePmLjXZrCDPQs57jIqtZVo0+si0D/9Z
r17SushNw63DVEzQBgftDpnC+jzlpLGJTsoGPe48g9vmO12ULxTMAo+qizuP
c/dDV2cobi24HkJMPZol5Uap/XPviW0uh4SSSXazI9b7S9izVS/ONIsOJ5GV
61rnPpewozbsfFahn0pam2TtK4wXs7Wi9tENLhcSD4XVfvMVEnbzlUFtdNXx
neJXVqGPF1cfKXlI8ptNfjL2Rk4LT//z9eslrdW9cWnhCq5e0vp+Y04b7RWx
+jNyBwR/Lq9XP4lpO7Z8uTremuPRs2Fcd65+Et1PHr3qb5GVlLW+YJ6iERVK
llnWrpi5hsvfLMw3f2nfQMoWXhhiejaEq5eF+R8zMGvAzQNq/3zJt6ygiWkk
YL9fxZdDEtZ0y/IZHS+ITGbIVh6YFqBkro2dV9vsjchkVHcr64wwJdP0pt1U
eWQUSbtp1PRT7/+tdx+w7dI9iuzdWDT1g76UfTr42OJban3t5fwn6o0Wd//X
ziStEaZq+zizz1Gd871SiO0IlxalRMp+NX47+/OsFPJ7+pohFkZStnjoClPb
BRUkrH9Mdcq3WqZ44e3X/TsqyLWnzs87z1Qx7/Tt7t6RKYj43ejFvTaqGJ21
nY806V1F7FuuWfQ2RcGEWN8oWeCYTLq1nrw29a2EnfJy64o9O5JJk0YPL0x/
L2EfjGhY+HBFHnl+dFN46wIR26mkYYAdqV8feF9Er4PX9WTstUHjb8b2TyXm
gwOfrTsrY7M+9y9fZsmdDxswl0jf9E0kLyOfHWH6SNjeBjmX7/ty97NHptf+
jB7vS75OCx9zaqCUFedtL7AzqSB7OtrMOfVdybSY2rfN0R9R9eq/DkzOmRbm
+P/qjyZf/9bjMFePqfz96sel9yTsYNdWsgGXufpM24429bc7l0FEhnExbc6I
2cWNxO2+LSurV59p5ZZtJSfjuPpM9k+7nPnoy9VnmrfH6VSvl1z+6u/frY6a
Thr0PNSd7CirPl+4eky9bq1ftaGrkt7v4fp1zLDdA+X0fPlzZRtZSHvu/ou5
ax1fbJjM1V/S07JZ3b8hdx6m0ZplWoefq/2jTnayVdUq4mPgkHPupVIdr1jv
Vz34RBy+69TKFnHnxS4cDhl0bSnnT6943ObYnZtc/aXS5Pt+6duVTLvRh/ve
b6QgP1daT3y9UcnM9v8sbzrjPUnYZtbPaqs6fnCM+XVHHe+Ze38/N3pRJZO2
JEJ30SIVMZEvy3ZQf4+Zr8F1jRMq0sW1/5LsZ0rm6d7mH/atTiAfP4mPnj7M
+b/jX3acN1whZXPGZWQNJwrSJ7F/sPHVWiav7biw9ToKtX+Rqbfhdi0zqsSo
x0qbKBJ2YLL/j5Xc/shOlo9eZm3k9tO2aVdw+cVJDu/acXHJ9jlSdvGBr7uW
rA8n/nnhAcPV/m622H64+chw8rhb4Xbn+VK2t5mkT+lztT/iOe6C7hIpGxaY
+bS7cRgpbD3E4JvaX7wQYd9/VLdwkq+36f07tT9b0drjeuVF9fPPz++cdknK
ru6ywlTULovm9zDeg7b90fE9JGbtzu2NuuUeT1aed78fVMDZs4ZHZ3t27SFl
RQ82SmIOcPWYGu3oHFn5PJpo5o/aeLKjlL1e+P6356Fy4tfsx65uFUrmtpHa
4CvjiMP0N+5BL2VsZUTLwxczfxLpq8GLPwSr7XunSYfP7vtNhgbtTW8dKGOH
ZXmLGuj5kREDOoxsEsGtN2YPC+iqVGmw2R39Nhu+iiLNqjv9attck03R7jio
TCuJ6LnYLZVmarBvduxkW5ZkkILfSzSqX2mwGZselc4u/EtGuiyoDrqjwSpt
j16ZcSmXyP7aXTh8S4MtGl5wovePQjI56vFr//MabMjq/m+1nIqI0yWLsrBT
3P0zhprtW32MlbGDrjfbstfHk7S7q7NzeLyM3bSsn4z0+0a8y6Q790Zx+mbB
s+5rV52oYVrcmC4u1M0lkRXvJo4Nr2F6JEeEr55SQy6rYm+F11YxFm3zY4PP
1ZBzj7O8K9O4ekiyIW2tj/2qYpRN7xz3fMrVR0o6+bNbGwORyafyp4tvf6pk
9rod1T0sEZnssfhqfz2Lq490+rHHKbvlXH0kY8+5ERe7VtJ6R/Ou5Pb+5K7m
r0M+qdrvYkngoiGyP+r44ufWWTN6dI0lQ9fMT/F4I2V/bHL4qvUhmnRq4JPX
zkut7xfdvCO/eZrGRzN7THJanOtAbp6YW+4RLmXf/hhxYvLJFBLzuc/SK9+4
+/DH9ljQZexMTfaJ7eqK95axJMuywuboQe5+xvVWfb8eUcdDWf7rfk0Yy9Uz
mqKxu8BnWBW57OBt2dKjkrkdqK+jOSyCDLpetLhI/X7Xd+uPFQ1NJw+edu5i
lMLtrx3rvDxq5y8J+9H2Se16c66+kcfEUn0v+zTB/XjpRNqxxY6r6Vy9o2aD
T+1+9U7BPNgyuIPbr2pS4LxD8d5bwbxx2LLiQlo1OWE48ZHPZwXjJs5J0j2s
nr+/BpvOqP0T37fJs1MO1ZB0w2b+Z/9fPSQrM8vXi38omHirQoeFlSKTwW+3
NZv9TcF0c59nHtBCbJL3/JKGu5+CqUw2nZIyQWyye01+I3Gwgmk0+8qwlAtl
5GmY6XU9cxUTbLEsaNao+vWRun9e0e3HYwXzwyQtwW6FiixdpjM42lXB+Aws
2uPQUmTiM9/Et+YFV6/leD/FwT/uSubryJoDH9PSiZ3WltAVfhL2ilO7YZcP
yknVhNZZlW24+kjttcXVBmIxGxDqdnKLI1cvKbFFptMNQ65eEu7bjnu7+daB
DmK2sfOKH7o9y8iwz10abUrk6ie9Pjhjx/YfItZCeTE6exRXT2nMmSd9+gSU
kXMFzQLnuHD1lDTT9dy3nBWxd6banpkSz9VbKsu01/E4w9VXwn2uhxvFmye6
itjboxeOdLUuJ4r8/gNdrLl6S4NaF5V7TxexbmNsRkbt5Oovrdhk3ndzKldP
L2SRZ7NWPbnzH9hPP1c+5I/OHG4/vf6ahBl9P8rYJbN7GAzsGUteeQ6wvPSO
q8dkn/L28KhrMrbn1FSlS+dUYq08GfpV7X88Dz84cXOrFLK/UCmac0XGztss
8wp0ySRrMv+cOTeDq8d05ucB73h1fD7pVsKADp1Kid5O3Wk77bl6TJ2bNH0y
d4OY1X+lc3bbx1Qy5GKSIuSnBru7z+b3r4rTiOSuZfZnVoM9MeyB3y27bBL8
Y+6nXBfuvok9r7Iv3Lun9hc0z3/auzSfJD9dOWXjVe5+icMzfvo9vKDBTlu8
WG49IY201Nhu/emOlL1Bjse2bpNerx7T+HXrm7j+lLIZy3zPFBwLI118mj25
rcYPMj22FB2PIAV3Vuy39OfqGe2S/3lwVN1+b+WGD89jfYl488yYIHX876Yf
s3GTdwC5EjJl9zu1vzHgxXg9K40w4r5kfm9vHS6/1fZq9r6uupps2uxj9lsu
hNPzuiVmm2tejQ8hb91s9acO5Oq79D1ybk+opYRNcGu8IELG1V9qm9j24NuL
XL2lL/5hZV0tufM7+N5WPb7YiC6o/WNlgMTkVTTJUB0a5nyBO9+xZeIlpzsL
ufN4kxP1muwdp8kmT/o+8V3AdzJs27XS/ImabNBSLbtUtwCSvOm7a9UYrv5S
WFhHAwd9TXofz9WZf3PK3RSMxcgb2VpH6tdf+tP1Z3jJK67+0uszR/q7hMhY
Kwf5QtOKAkK0u3w0cefqLdX2qbywjhGx5yev+Vh8tIAMPKzIDqmRss4lyvzY
Llx9aC1dw9RXn/IE9zHlkzvSxbcLGqjn43l45dh2xeRmYoeKrBPc/SJzbcYf
fXyYq78UF/8wMbgdV3+p666l/W44i9k+q6MCWj7j6jEFtj3cfUBfJdmk+Try
QWs5o+XgWrBykZIY/9F2LW4kp/WNmlis7DSpoJT5kRNQ3udG/fpMr8QO8ha7
1fO3dVGj8/u5ek0Pmpl1OOVSQXLMgi5mXOPqNQW/Dn36uomM3Xx7YvNxwyPJ
mvwN8UubydiMo+yvhFORZK7dlC52TWXsZd2cxl7vo8hk74BjIQ1l7DanJCa0
SyxJer7l3t0JUrZgjv0q+YJYcs58ztrV47jzPUt62VvfVsdDu4f+Mh26i6vn
NGTjwa0FUQqi26UsetVYJbPL5JNjm9NK8j4qZu/+Dlw9p4kfL4x50FhJz+Ou
+jQy+to4MVttYvt8ys0s8uPjMNuTS8RszcBkJ+322eT159EVbrO4+zf7nQ6+
xy4WsQOf/omQ6BQTcafpY5ZuFrET155eamtYTPwdr3b3XSdiu6SOjLzbLp6s
St9tpaXP3TflF1k+4JfankxYMrFPw/EFJPqr0eO2viI2pU8T8amqCGJfrWpa
dkfCDl+33m9p/yTSdf7p7csyNGh+OcdO6uOsxqcmP0pRTI4k9kPav9l7jsu/
dqnZ8yvXScS2+zDi87SILBIT25wY2HL1kyT9/F91XVDLuAX9PWZ/pYK8OenX
sjZSxRjvc2o/6CRXL2mHsW+OZ+pfep7ZfrtcO35yCXk6MbFR8ocqup464VDz
Yp8fVUxoq5Mxvg5c/e+OPw02TA0pJbvXGq2bXlVJ7z/Mlxy7OSO2knF1b9ax
x6sEou27xr3nI64ekpbd2EuGOTK24fpqt14pYhPlxjHVHz7J2Cb6zuMiWkpM
GmfMHrjfQ8bKxw6pus2EE92H34PXvOD2h+TdHPBtWBRXD+l1+8ILj9eKKf9o
5k7Nt5wjYhdkT153UcrVNyqVM/kmsgry7J15XkM17jfUbuvHPhWk8oBH9RE9
Eeta9Mlwsd5P8qx92u0r7bn6RsY5elc6Pa9imrbb0d5QUktcRU2OzvWsYq73
6zM48hhD/q+sMw+HeusDuJnfoFJIKiLiFipStmTpDCW7iCwJhXYKV7RSKUWW
RClEKPvS7SJCvyMqS0j2fV+TfZnNzDv3D877PP15npl5ntnOdznL5yOUKZ12
bhPyiV5JMlExZc//Zd7M2rXfMqqLqDhdLPjzPwlLoLaTFcMopOKdCopB8smf
AIH31aC/BRfUuWIkJyS2BFI2DpDWV1Fx/e2B0S9nEE96mccT7PrPvx7NyEeU
d3yTu04VBi+dH57zUq0D/QYaNk/Y+cFiSgSeLK0D/B/k4vmr0P2C99nkZKU+
DDK6S7spnu0ge8LEv24Bg9dsK2Q5pTrAtg/rRF/Oou+b/m2bSdAYBqk+dorN
ezqBvJXGt8rfGLzR5Z4fKN0JRoxCtSb/z0fkcKCuVtSDCB0TFx7caOkHa5KC
H/R7EqH3Pucjt4r7AVOBlVjohXh/jF79erU4IryiUhMd6t4LYlVuZUSy+/sG
/S3rVUXDQP2dxtr9AxjMcfurJVcmeCXeruW98txVD/mGFGXN7m19jnyhTxek
Z5ase8BD4yW9uuMY3FJzgul7rhvcy1tQHD+DQaEEKvNXVzeg7BkLO3IKg7n8
wcVmal3ASu5267GriDch6Nf+aswd8eZ27rk+jfNh8PKTuspXwv1Af7tZXi4X
exziKvWX7BS45z2Swm1AhKnZP+vPiU+t7Jct8yhwV+F8J1vEP3LZelOtqpsE
HfU09yZVZoL3dWUGXF0kqDV7ddTkyDvwTN1d8mMn8gWNrdInifmw8I8dOuJP
xObBPnram/brLNzmpUTDkzLkB1re77Q0rf/a/Rn5geQ1bW7HF2FwU/eQwkaL
lj/8iCGj3tv8gv/vfmecA5fkM3a9YRm7JnPrn/4gPff+sQl2/bVHS63dTHQR
7LbXWwUbkS/o1g/idljLxAeD+ZSG1SigqVt9SnsnCxd85qLppID8QMv8oYOC
47i/Dgv/9tdSXxtlFGyO+yarSSeu1F/Em06hSgzkA9oVF63xZS16v+m/Fm0F
JTG47QA0OrrjT/+PzfbSXjK7ny44UcpPVCeQDeR0CUI1JBg6rsE08iGQn9nX
C+R+ReeB8+ZOfpc6QsNTa2MOqFyYBw8yThnaHabhB4ZrhyUa5sHmdSXMOQnE
y0ucFfm07R/k/5nQ8t6g3Ij4ZJpr6EUfjElw15H35aEhI2CX4Lxvigny/cyV
dApFy7H7+9M37jdF/gI7JvQ3tcqQ4LVC5reE7Dkgpcx1ZS4O+XoUzUWuKeax
cOmxIl7bOgI55D61Sm8G+QD7syxsnIYpK3yZZyVadfUpJKiXz/+o+58/fTyW
+cd+ODlwwteHSn/4VM+B9i0dxlIunPBt08Mvwd3zYP7EzgR3R07YP+wuqM2z
CPLsTUMNrTjhmhq7hNNaC+DVUWfKUXvk45E5pRAldJgTeivnn+XIWwRVt+rC
VU05YXzdy2oZFQrIF75+rMuQE37hHtlgdYoKpjTfauwjc8Ijq5feb99NBWr1
NgszWsjPk2vzYlemNCcUC/E2/PiIBryiyWBQkRMeqDnDlbedAc5YW5tv3YZ8
PJOiW+9ErWHXV/t8u87XMQDhfd3GO0Kc0PgYr5aEDAtskR/J76Ihv474Fzmb
MzYYTA4arfyeNQOuXkwPSPLCYL5OrM3FlhmgskfoupUb8uk0DCbGPL5OhJO5
L6ytYxcBbtlDXZdMhENHG0Pvi1KA4G0RmcQw5Ms5usXwXbYrgd2/v/Z5K7gE
XC3KzyS8IKzkM7mAH4sWj2h4mGotzfzIdXC3XCt6KYWGG5zKh2Sed0BWTe7H
JX8anv33PdLl+xDQJJWFmk/ScPUoq8DGtUVgxlLR58kF5MfZ0DojSFGk4c86
3lfxalQA0lGdQ3KqNFz77+ao7Ff1wP67WGYOF/r/YnL8/3iz88tmGu+R24GN
4L7g4ZvMReS32Z7ZdT5+HQW/t8ul2j1uEMhmULoXLRFfWyC2/KuewQK+UZdj
fT3nFIjclEbrDEV+mvZbF0mEL3N4pNhX+b2H58EbXVUZffocrt78xvWLxzz4
FbVftWhiDpdauN/fprsIDIWrRQRuza307y1MR/4lAh2/yZ2sr9SHfDSTX5PD
4D46GKhkWe9TRLxgF9n47vBndFwoWbjeQwX5Z0qa3mG7nJggSUrEeiiMjgts
0rRuTq4F1KqOt5fLMVjgzPNuszr7/zYq7hEbR8f/UXA0umbMjq+SYNNdHuSX
eV/iV3vuJANXTRig0D2RP8ZMW+lNTREdNBy/o7H2DAN/PP1lGlrRgemPHaWp
0gy8/IsHj4stHTDEzzqHKzPw4zMOtyP3Il+MqW0JXsP+PG+v/lpzCNJwHz1V
E1X2mMalK1fym4Y/kLGZ/K5AB99v+gcZytDxxZGrXmv/e30slfM3jbbik1mY
NiOptSKfzFZViy7FWgyadgZplah2g47np6fv9WLQIcSvNDGhFMxVPCXVGnBB
ZjPdU2dXKUhPzinpNOSCX4iDFsE/cVABvqbIm7PrlTj1UzdvloDXMxRC9lEu
+DBG6Ck+0Atcbas1aiKJsK5gr+9ANAMklNz/WNdPxd8RwjtcfzBAwfXByNQ2
Ki4bVlgcLRj5h3/GY91zfnH2/Av52XGwmIR8NKpDHXc3F4WDgtSeCsMeEvTX
qjs6PIh8NMvrGZJSDfofjrBw7mgXJ6MhdnxcMBU4EcTCUytUk/JtuoDL7cMi
Ez+IUCk23PPm3S6wsPpx0vZadN+00Jjb3qCcCPs0+Qh1z7v+8NXwdlxTfc3P
wl3SaLUf5BZA6dt4pVXiLNyZ6H4uQGUBKHmoOnmKIj+N0b8OP178IkJjHUty
lPkI+E7jnFLdgcGd2jv4PUaQj4af8MZ8W8UoyK9Xbf7JIsJTr5Tk1ENHQUxB
u3UWJwaHImzvvaqdBWWpHr4cJshH8/Jb8U2B/QSo53gzTK0d8azNnxokNA3O
rZxHXa4f6AncwsqDHLBg+JBYqgzy1Sx/vo5CBwFBdr8T8rLF2pu7EdioLq1L
+0SCQ/Ulh9UmukG9iAEz+BUJkhvvDk8F9YAY3Y7LxJck2F6aIlP+mEDOSowJ
Luim4Knl6RVTiQRyfovP561DFPzqhlVGGl86AJ/4GvEdfUQ43hHCvW418tkE
0GjYVmPks1nm7YinRRjzdaH7pLw9yiFZbZzQSG5J/ZE1B5lRlSGLD7Lz67xg
sV06B3ko6vLHwE7ktxnuPSgrkYJB35ixxZrqOHC3PlLBNBz5bGqylaSb3xHg
UEC/2/O+sJX+WvdFTuWbpzkr6//L9dqnKiMpuccEOFmZV2jdPABue8rIucWg
+zFqN4TLYv9GvpsxQ+zMiwy0nnx+XNxHW4BdT3lOCCTbt4K/VX1a36/GoEJn
k8LTx7Ur6wfL9b2PuNxZ980kuD472LJHcwn0aB64bFlOxSV8OJwOOi+B0v6S
0/Kfkc8mIW66THoDCfLHnlKXcWwAB7B8qQR+EnxyZs+M7ad6MFQ8Ib9RgARf
zT/Wu2T6E1Q3ZvNwbyTB/GCDEF3lekCL2pZptgH5bfKaAjeRp9j9SqaX+Xc7
BvD+eG7iyAwVV6/Ol3g6TQf09VOevETE+zm8t3+t43bks7EYmRPVpRMg7fl5
y0ZCHxh7eQCG9rDHmb0nPG16wfpDgs2CUwQoKJ1EtJnsAh8GMv1V+tn1fKNi
xL/7uwCnU5nV0jC6fxB1WV20e5yKT+0UXvOAifjYhYmHVi3UcpD3Cy61+7Hz
2zVR8p1LOPLZkAbWOe+NbgaDPTFirmEY7PhcqqT1YxAo3a0IkXqJ/AOZ4zrv
RAKJsNN0enbPMOLrJcX5Dh5MRXy9Zd5gYCHxRjy7f3k9MV0sfIEJAvdWsiw0
aXiL8+rVgzpMYGRiqG7Fzp+LqQo8amNLYL+rdky1CvLdyLN8IuQpiDeaPtJ5
LyeTinv/MJ/QXFgCQvm6OvY5VPwyzxLXpZNMwGkav8M4i4qfZb0LcH89B0Zn
815ekEH+v2uLX8M/aGJw4Nez3MqqCVBeozBqdI0IJ5K+/xWhh3w1P+X6bQRr
qSB3oZtbVxv5aNxCnklOnSDCArPs6sJVuSD/aJFOxhkCvNH273baWwgcN/sF
Dh9APpoc6YM87mIE+Hxnie1Fv88r69sZb/WrAu9XA0lzZ+WMPg64Kru3SrGl
bmX9eep3cMbqznaQMD6jeekA8tF48DSd4F7PAa8a56vzaPSCy6nF62arEP/6
UurtWkN2/Tst+fn6xETvSr/jHqLDHeI99IefxjorXdH2Oh23SU1S2Xse+Wna
exTiJi9wkO+K/epdFYZ8NDmq/WqmXux66Fqnptv1P/00ubtbg55/Ydfnay7G
2ibVAru3ZaY9lYiv+bVyTW3uUyIU0zirbs+DfDG3yD1GBtV9IJb+zCnaH/ll
mnN97/ffIUJ7mVwBidpRoKMX4OEhg/wwv7X38bxSIsD9/prnjQVnwJlzOWnJ
WojXHLzF7F6EEfK/bJe4H7QuBe2nRtYHLZkqY3BdJV+68f5B0HnlY694PuLX
+zMJKkXviJA89bdz1Cnkf+ltLKM2TS/84X+pL0m7SFnPwkdiosQD9JEP5q3E
4Qw165aVfLbcT6ZFP7qpvAWDewe4XunPcpBvH3u/q78R+WAcWsFwXAEFrynL
Dc9q4CCvN1HeT/pEwecLjwusesRBJvg2OL7LRf4Xhbxw/sPlFFyHZY6PX2EA
gdO+6VVlFLyYL6MghMgAVpFLJubVFHz2oK3DoPUUKN09j80Fc0Clr7Y7jsUj
v8syr81cv1K+4gEHNPt5bqlvYfIP38sJjkvkdRdJ0MzS32Px5CDQ00udE3Uj
wUKFLIvYC4NANzCVN+sKCfJJFRfL8wwDXXlRKWEH9vPJDo+uPBsF93LqXuRq
s/tL2UvB20LHAGzOs1JXIcEmGS+78ruzwF6YQAnw4oS7UspKv2yYBpxa5cfc
CzBoJ8zjrjQ/ALxK2vnwqxhce8vxY7zjAjDPClLzYufDJlJDWHTmNDA2djDI
HCVArZEagtE1Ovj5vr49a5IAXUPV3g+cmwEMUBh++AMBOnFdcJzNZIDrpiLx
5XsYeEXeCyH5p+NgK5dq0mPpRfzUkXNnTkfOAlnzeOO97vO4i1VVZ5TdIvBj
UkSoXnN4+Ivux+vP0UHgTB40SZ9d8YW4CB8Mu8Ja5sFng1+7ZWTcudB5h7QG
18yXGAneWW/d/Fob+TuW+b7HHo0WHjdCPo4XKZoR1HsEeFFd4p7Bew7yxe3V
bpfqqXj3QOrFDZp0IJJx6dd6Pxp+LotrLJfYBO5VuJjKKmCwUnTAafO+F6A8
sdTALw2Dhp+23Hb3TQYpLHmpN08wSGvmH/gs2gKCk7L66x5jkHpHMjQI9oDH
mq0BJEMMymvhzx6wesDT50P08FTkhwh8DaeY4Wi+2Kn77s9yJrLrUa8111IW
wOynUnk3CvI1xEsWcdoXUXHFamvrA+PVgJvs1Cs7zs4vbcG00AeVIPd8f5R+
Bgb1s1NammsqQaOb1YNP+YjHXZj2xsdfAOXfv0Nqu6stGHhCeOg1Pss+8Kag
7dhRMbTeHHQkOmI/L+KvjAedPCtyEPGeWsJ7xQY40XiqRv2r7wjis38LamSq
p1BX+IgXX4bVcNST4Gvaw0OFfBxk3fa7T5PbOOAxobK3BWcJ5J9WF45upLJw
ot3NydNF7PmUkPJpwY2B53Rr+rRt6wORSwzD7nEKTuXx28Y/OQX412k8j9lC
hCG8DGhLaAOF3C6OT5YweMgj5P5QUC84EbMrYUoJg9oRouJtS4tgPU4x6Hdn
4cs84/QFvpmUCdYKD/++vIdeU9My//w3GDT/pOzSwQFb3Ttr32T8Bpp3yVcV
6zhW+OXN5jHzp4speGnF2DzpBQNE77zKN1KC+PN8gdjjw+z4IekwWXmnj4PM
bfjxOT9E/F2ljAYj9zeID/89pfpQcQTiv9vFmr6g+XHCZT77hxuMvmphKh56
bFLC0owFPtc32Zuz83ux81FiohILHJ9KLW3eT8M7RctLHkawQC5tzw3PecRX
P5vYNC6QisYRKRNcM3NU3FXgFu9D9uste+nGk2mIZ348h+T83376Mn9czeAR
a189exyjuyXDnUDeJL26fr6Vgu/eFe8qcp5AfvS753VG8zIPewJcPQMffPjK
/v4WJ6PsRHqAnviIQ1kbBgW8oy9lbWKBPTIiBeN0EvRuf3j+CY1Ank4veqJC
Y66cP3TplLab0KLhXT84ivwCEU8soNX0pWoiE4hajh+q02D3I2JFFw585iDL
l7cT3N04oF6NXbH34wHwxNNl4MMOFp4i7fyq1mQCrM4ZN9q1fQnfz23f9f1I
JxA6rBuw24+KT7vLSZ4XGgVuTluTt+KLeCBnbpBpxTSg54vSOhnz+DKv92Nx
dTdnNgYz3+3lowY0APMMcElIGPFmTbrG7eOE0XyY9t0s4qmN5o/ZWYlh4f+b
Tzpbi3ZH/qLiO+RO3d4mhvim/UyvxAn24yd4N1/b+h9/f8HE+4YWC6z+nfL8
Lvv3LI0Oezge0AHO+UZ22wRgK/zS4zNnBxd6kO/L80FOdjMPF6zfkx1z53oD
kNhM6v2QjsHPjwRbrxY1gafH++5S7DFYEeGr8C64beV8/OdvqfLzhe2g/9/h
muoT6H7B8XSJAXtPDIYVqBa0YI1AIkjZS98D7Te/5+bTyMxAPMKofyOmRP3Z
8aivKXsxmB0fTXbqaT3EoIVyneB9RhvYIEgpmT+LwbkSlsvsjQ4wIif5K9qE
HU8vNjkcDG0Gds2tPLctMIj/3nGLl9EIKL6tTrffYHCTuEnwYBMThNfeGWph
x5+1Y9aF4QQW4D90MM6IHX9stcfFduBM4C8spUHkouETCTWuhs+YQDrdiH/1
KBV3axWoTmtjgoiBmxg/+/caONGlWSbAAoNmSUFDgIb/D0Ua190=
      "], {{{
         EdgeForm[], 
         RGBColor[0.125, 0.24609375, 0.4296875], 
         GraphicsGroupBox[{
           PolygonBox[CompressedData["
1:eJwtUs8rhFEUvWaGed/33sgCGyPJrx3/AYMSmdBY2tkqs8HKxpqys0STkjBG
WCl2/gRlChmaBuV3shHndN/ids67373nnne/1zqdzcxGRKQXEUU0BSLZmMiz
EXHge9Ui9+D5hEhzjcimE4kjv4J8DbAd53UI7FqRQihyCZEM+DjiDDoTwBGn
OsPAK5zT4BX0xnCeQu8FeAu0D1F/XiXS5lS/H3pF5I58nt+Lns+jZwlorfZT
Zw08ZbWuO1RP9LYDrA3Uzx3uMud708jnrXLq5ZzW0HvO7+EnVC1q9lmdx3pq
GMQqfAaB6rL31eju2PsOfPKce91wukPukl7peQi5B6P8BviJb1vAD+C3z18D
e0LdwwD6ykb3/Gj0brzjS6D9rGdfDOcZeIsCo055BBq3Ruu/gG9+FmfWoy4Z
F2kAloz6TIL/+lll74n1p8BBq37oSwL9p39Gd8r9LCBX8bM4k1rUrAMuw08j
6guonXSqz7fTCV5CzRj0R0PdbRdy+6F6W0zo/+A+t9F74N8bNahFzQ7wlFM/
fGsniCT4sfdLzvfzD/sMaEs=
            "]], 
           PolygonBox[CompressedData["
1:eJwtkTsvBHEUxe/szjKzMzsSkvWIJeLxMazQS+xH0NmCTqdQ65Ui0aiIoBTf
QhCaDdGwEY9Yj8Xv5E5xcs+57/v/TyyvNVYLZjYJQvATmZ0HZhdFsy68PzYb
73GfYo3EY9JL8BQ84X8EBXgxw1JTElJqKmYPxJ5BF/4H3uEfwDLvoV6jJbNT
eICvQ+wT7KNv5Yu9h3q1wRj6Gt3ETjOjSu0OR0zB1/FtBu7bQsf0G469RrXb
ZWo59AjMJT5Ds27AF/EB8lrcWwMtfLtpzsEM/JecV+WCQ2rP0CPUDOpeZi1i
r4hVsRvEevENxZ6j3Ga+ew17h+6AS3QfeoX+9cR305vvoQ/Y9554hXiYeY5y
tYN2mSf/OPSbdJt6qrdmavZJ4m+rnIXEb9StbTCbOMTL5Nfp/Rb5W+r9viOH
uN70Jf9j/bV21u7/c6JROg==
            "]], 
           PolygonBox[CompressedData["
1:eJwlkclKA0EYhCuzJNOZmeAuihLEg48RvbigBPHqzatgXkAP3gXfQHEBLy4P
IPgYgoggLhAFNQrihsav+Q9FT9Vf9U81PbLUWFgJJA2CGEQVKXdSLxgqSUdl
6TeXWon0ChqRtMusCeZ8gPMdvY1nJ5M64S/wM++Dn6Lvw6voA8CxX+ADrQM+
XJS28R2ktvsR/RJ8kauhl/G0E/vXODygzzLfEXoAwop5fSZ0NgvxzafWoYJ2
z+yYXIwew6/gi1w6gk+gb5ApoX+iF9gXg35nnX33Fvt/wDXfRWf+UbJ7oEr/
LrQ/ZgG5MbRN5okzv89NoaXwW/ghsxn4Cf2+4W9gvUA/+BrePnwPaOchHrpN
Z5bJ0C/Q65yTmfW/S2yv3//MuYXW9Hfwd2Tfam5v2AN/Qs9S6+i7Omc9Z/lH
Hd8N9+h29n7+Hf8BcetBlg==
            "]]}]}, {
         EdgeForm[], 
         RGBColor[
         0.21325586195519447`, 0.2887000281852663, 0.5879393904024177], 
         GraphicsGroupBox[{
           PolygonBox[CompressedData["
1:eJw1l1lsV1UQxm//vf+2d6sUxSVRiFvBB6OJgPHBWDdAsEgBRYO8GKOIirgS
ZZFKQapxBxKNiQuKJkhFqrIYtU/WxCdXglIFNdGoMcYFlwL6/fjGh5s599yZ
ObN8M3PuidfcMnNhLUmSzoYkaRRtz5NktBYTqyRpaE2SDq3P115jmSSt9ST5
W/tzW5Lkm6YkOUeCF2lvkd53Sv4P8d2cioon0/d1zUkyVfLb9P6C1m+KrhJd
q+eZmum6WMPH+yHZsLHFOi+Q7j7p/EjfZhRJ8qnka9rfLfq87BmtM54rbc/V
ei4X35hmr0eL3tdsXehhfZvW3c3Wzf7Ddb/fqvWBxPS24G+U7+/JrprOT3XG
Tdqri07T90v13CB/f5VNHZL7SvR92dItnuNkw8m56THiv0p0n74Nif9z7c9R
fL4QHZLMDPH/nCXJHr1fqf1O7d0vvq669e7T+2q9LxHPrvD9Oq3bS9v+rOh0
vX8r3ilaD9ZsH7adrPdt0jksuW+bbPM3QafFmof1k/gpf2fJ1g2Su0TPJumf
XDq+xHm69LwqO09QvJZpPaJu+8+W7L96Xyf6vWzpEP+L2j9PdJHOb202Tt6U
L2O0v0q8P0nPtfq2rHBeVjbbnxGiR+iZL/vf0PdK6x2yabjufWLTLvkdsuc0
0Tsr89wh2pjb/0O5c4he8rgycIB9YG+1noEG73XH/uZGr8HAVsnv1vti2baG
M/WcJP6eZssjuzbWYBXaE+t3gm+iaJ/kj9L5rxa2Hd/OlN4rZOt3sn+eYlXq
273yc2nls3r17JHsUzW/cy7nr4l9MA3WiSd1SD2+VDjH5Hps6ZzOjVr4R/tH
iOflwnkHB2CDeI6OvGyO+kqV/7awk/gPxdn4MrOyvktz1xey4BPekeFXT+W+
Qf94Ws/bWt9euBaRQR6f8X2OeKflxhu42yZ7tuuZqfebMstuEs9luetnZ2Wb
D9RtG5hijf3Edjj2wUfV5Jq5LHA/qzLuTtd6f4PxzbnnybbNpfdfiXoC5/Qx
ehL9i760Wt8OglvRB/Wk2r9LNs7JjJePpGesztip/ZbcsRmO+n2otI4WfX8r
tewUnf1Iaf0Pl/bjYNi/pnTu7xcdJ5lOrft1zjOlcZq0Oi/4CDay6LPo2y46
rtEY7K2Zkrsl+rZS77szx4pcEacvMvdkejN9C6xO1rdH6XGiU+RLa5PP+v/M
1ogtPYhe9FlljOz5/6zM36crJivk7/ERz30hi555NVP4mRPMi+cyx4fYTGq0
/8Thp8z1NBD8G3JjdHH0AGL+doPjhP/4vEt+DDa5/3aKL9f7hsLnsJ7Q4Diu
i77VVncvW9HguYJf9Nrx2juUGjNbgodeR2+5NebIfD3XN5sP29tCD/OFuUj/
WZzaJuxZmFoXeuij4J7evSb1GvwTM2SJG/o3Bc+imFfsvxY9alB2bkndb+lh
k6NvTypt78iwh55Aj6defozeSw9+PHPPpHeepecM6Zgg2q3vGyXTH/gjvgtK
42t7xJwYvx9xZm9H7IMl9g/jKTemlkn2aOWgV3r7Rdsq6x8h+kNm27ZqvUzf
jyR/kvkgc+yOKz2HyQe52FzYr1di5g7GWeRgTPAsDcyD/RtKx/+vynyjAufE
aX7k7svCM/dr0dnRn+nTowr3y4WZ5ySxwtaB1DkjX7wz54gtddcftXcwtyw6
6NP4sL7mvFEDYLonNSbY5wz4ZzDLCvtODLgv4MuJfEvdD5H/LXf/aStcM9wf
4AGXYAF8f1wYgx8Wjik1Bu/e8Be/Ly48aycVniHc96iRwahFdP6Z2879opNy
72eFfcGmeeEbPu6P/rk27n7Mb2qZfvVLaX+4B/Xn7o30yI0xr8E3GOBsfH6o
7pqitrbnMRfLiFfqOno+Mz1YuQ+RA3oF8+TdyNHdzFrl9LHSGByIfe5n4Pck
6X4gNf7xFyyDaXDPzGN23Sv9bxTW2VX4PM49EDVIzNv13FK4ly8UPaW0D6eW
7on0xntky42F63JB4f4BDqlxegC4Yk2PplcTt9mNrj3qayjuitwZl6eOJzaD
u87AHvVNHIgHtdwf2KSvj438doS9E+LOghx3GOzBBmb5QPRr4kn9o79V/p6e
W/b33HLYhiyxwVZi2xI+4mtfnAsPeR2MODPjmfXcF9DRFzycCc6ZE3OiHi+v
fFfam/q+wp0AnukRjwciDr2RW2LF3WNu/AtwTk/UGncddPQFlsEXtq6Oex24
PLZ0n6CHMc/JBzN9VGCUb1XMuaHMudoR+eoKnMzke+X7z/LKcb0+cn24L0Zt
Ywt66O3cp6hH9IHH5eHXoZAlL11xt+GO80/u/vO36F2Fc7Yqc7xnRX6Jx+yI
yYWF168X1sFsAN/MYGbkuYVnPf7iC3qmRl7W587RBYXraWtqTPXGHfWpwBj7
yO3PnA96P/eEodD5ROn7wONx/xmOuxxyUwMrzAN664+Z40FsiUlH4AlbwDC1
1x5Yxn78ZU090h+ZJ29FT6EuuqM2JsZ9dWzuHgovdzpmKn2N/wDuzluiJ36Z
eS5/UhiDKwKH3CmmRZyXFq65B+MOuz764dmR+z8y/0eOj3lAfraFzV2BMXrE
mJhn2Pd6btzxr/kfS3346Q==
            "]], 
           PolygonBox[CompressedData["
1:eJwtlUtsVlUUhU/7/33899xb2qqJGoUo2uIAGYhhpBTUWsTS0paoU+NAEMEH
FDUtlNA2INEoRhIdCOGhKPSh5SVYZQRj0cRUqIKSaIRgDVCRlMZvZXWwkr3P
2nufx36ce55f3bKqOISwGeRBdQyhG2E4F8LKQggT4G30Z8FoEsII+iYcnkEf
S0NYwFodtkfQZ6IXo5+ErygJIYf+QBbC16UhNLI2C7kBfjH2CXwj+jXibcb3
BGhl7zOJY68HP8NdR9+O7zywC/0gNm34fwd/CLmHtRNFIfSWhTBAvJ3s+S6x
N6H3o5dXhFAGhpG/BafxmeCer5aHcAk9gSuAy8h/g3/AGLgCrk75yLcEm1Kw
AXkZ+88gfhdyXvdDz9DXIh8Ge5DnsPYQZ+/mfMOc7xhvUKvzJJb1JjXo34Dj
mc+gs6zlfOe42wZwFt/f4Ro56x/YtyGvybzXIfgnsH0EvIxcw36zib0HVMNX
gnZsF6Gfx/c5+Cbkhdj3I88Cc9CXJOaaidHEfu/zfmmpc/Qe8k74CmK9An8D
+Q1snoL7Cn1B9Jvp7Vaw/hJoRl7OfS8QYynyfGxasa8FD+JfydqncBvxr4Db
is9Z7Lewx2DmGlAtbAHjcNNYGyq2TxXy7uja0Z2vEe8SNh8XOwfKRQNnvkB+
92OzCLkWm+k519g8+InMtdQMP0qsNfjfgtwJH9EPgGr0SvAF8qNgEG4a+g18
i9HXTeUnRW4Gp4l/jDs0iQMjOddkO/JJ4s/FdyXIc56OzL7y6eNsB1ibzd1m
wB/G/jUwXuS1PriL+H/EeU+BbQXnTLlTDzyG7cOJa009ql7tJP7dZX6DJeg9
xLhJ7AnQjTyAz63Ip4g/ie1+9Cr0d8B98K9H977OoLOoR9QrC+F/iM6RcqU3
P8re69Cr0F/EfjX85YLfVu/3eXQN6756s1z0GXQW1ZRq60/4D4nVx54j8N9H
7/U4+KXgmlHtqGbrontcvb4DnyG4bcSrKHWNq9ZbomfDUfwHE/esendsqrc1
EzQbtOcOfOdOvZ969kzBOVQupxNvl2Jnnl2qQdXidvjJvHOq3K7PPAvqeO+D
xCrA1xOvixjl0TWuWn8BXIRvzdwbmiEtyL9G+y4l3jnkJZn31gyrYf/66F5X
T6u3dSfd7QhohV+WeTZoRrTBrYjeWzXcp3yBBvUGNluxL8/8dgX0AvK9+NwB
vxH7O+H3Rde6ZnqR5hF3vK3ENdMP115wrOOc6Wn0z6JnvWa0ZrVmtma33lRv
q55SbymGYmlmaHZoxryJPhTd65qRmpWqGdWOalK1+WN0LdyF/Sepe1L8INhL
/FF8uvKemZqdPZl7ST3fnfmMOqt6XL0+js+qvP84/XX/JZ5t6rG/4OtTzw7l
WLlWTao29+pN4EpS97L+uBzvc509fipxfWs2TCbuVc3Am4lnqmarZsKX2ju6
V9STvcTqBE/m/Kd2IM9PvZdmjmaPelS9qj2WwzVG/8WqsXrlLvXeyuHMxG+i
t9Ed/1XvpP6bNYMXo3dG16Jmbgfy/al7XzWiWlFNqbY0Qwaw/y26NnuxPx/9
p+hvUc/vhn+rYE49+IH+3tS1pT9Cf8XVxH+T/twriWtMtaY73546p8qtcpgR
/39EixTR
            "]], 
           
           PolygonBox[{{3572, 3571, 3570, 2050, 3541}, {3542, 2050, 3570, 
            3515, 3516}, {2411, 2410, 3556, 2125, 3555}, {2644, 2125, 3556, 
            3591, 3592}}]}]}, {
         EdgeForm[], 
         RGBColor[
         0.28262509424918775`, 0.4053060257302283, 0.6834911791419289], 
         GraphicsGroupBox[{
           PolygonBox[CompressedData["
1:eJxFm3nYllW1xt/3e8fned6HNCxNLDFS4GQnB5DhUwjEARQQHI5YCXrKjFFl
kkFUBlEsU1FTU48iyCAODKKlXekpTHCgElDBUCMM0TwKTjjAuX/ci8s/nmvv
b797r7332muvda+19nfI+aMGjmwqFApXlwuFksoz8kLh9GKhsFnlRrU9qcaH
9PVQ2+v67lGfCyqFAoO26e+b9G3Sd5rax0aftvo+zQqFn6jfJyrn1wuFCU3u
175aKHRWfUvRbZ1UttH3n7VC4T2VN+u7V/Mdq9/eCfrv6put7xZ9/6fvPM3V
1CgUfi76BZX3FT2W9s2x/mFJofDd6L9V7eepb1fR3Kq/D1KfJVrHgSp/pD22
VHs/tT+gtq5a62KVD+trVr1edHls3WOh0Rz1b2rsQfoe13qfUftutfUomDb9
obFU7T1VX6JyYvRp0req6vYnVP+G1vEf+vt+7aVL3fwpqn272t7X93P9fV3R
+4K3jDs+aJ6RFgqDNf+ZonGZfuul9skqV1fdh3lOqLv9+1rbvcFPzot5mI+z
OFD9jlG9m9oWqGyn70316aCyo75MfTpH+8eqz9daD9WYBSqnaP4hGlcp+re2
dZ9bG/1+sOrnFU0XWscWPU/HmGu4vv30/UtzZTqjLiWfx+i6+zPvy2rfGu03
1rwO5oEGtO5X+/Vq76R6H/X9usr99R2n9mUql+q7kDHi1dOiMy+1HB5a93ml
LXT2Gv9E7vW21nd2yWvrrHmq+pZUzDf4h3zAN86o3sL85xyuLZvm48FD5B5e
cLaH1T3nOyWvj7XtX3X9Yq1huMbOhkdN5jF7/ET0Hyx7TayHObvGeTHPYTHX
d6peM/weUTI/h4jmJLVN1HdDzfeyR8jPW9rLZzXf1zuaXL8y7iJ3knOn7fNo
3xTt3NOJWs9RmmOs/r5Ze16s+iPi2zTRHK+2f2hsr6JlHTnfqPtf1293Z5b9
iUGHM/2o5nPtq/oXqrdW+2TRb622Keo3UH9frnKOaB5VdNvhKtclbv+Jylc0
9uOa6W3Qb5eyH/WfUPMaW4d+ahMy31/0ZzV9qV8o06LlZY/ciIcXq88xWkP3
JstYh5BV+EUbOrBr6ILzo96selK0zmuO9v7iT1/R6a1yrGhub/I9uVl3pqXm
uUXlHQ3fvTtV1jR2StH3+HP9fbPaP2mYb21Ct0yseW8XF83XASpPKpqX8KG7
+lylcdM1z2R989CFTZZh5GJYyAY6jPWj387S2pZpnUP19wi1D9e3b9X9h8dY
7sHwuKe51lTW3HfoTD9NbSPuVvlb/X6ixm4sWobbxj1dkluHvZBYxtA77KV9
6BPk/KG69RRnSHli1KdGO7oLfT8Ku1Ow7RkZPG+OOu1naC+/03p+1mRe7hJP
jihaFnaFjMHn3TX//pz20EV/r1a5rWKZ536sVXmexrxV8LjdMZayUHd9aOp9
Pa99Ta5Zhn/d5PWMCrla1eQ+3IVMfCuJ9m8yy8F3wza9VfL5cXbcBeizxnkq
S+xd/X7XsM64N2QeeT+4yfaFEjuSi8/3YjPU54Cq68eFzkQHDGEN6vO2phig
Pq1Kvs/wpmXm9pb6/Qm1TSr7LpX1953oLfUfkXh/b6n8itrnqb2Fyq9q7GBk
MLUemxa6DLuA3LPXRP3uVv96HrJZ9n1elZjP/9LY4/TbX9Wnm8rdFc87WnR3
au+HqTxffW+q+l4g2x8ltoGna/7PE8tfR9EZLdoz9S1osp5ELyNv+2e+lx9k
thO3ic7JyILo38h6VZ6Yev991aeVvo/V/0zR/lfiPvQ9SO1TtZ7xajte/R9T
/5Mz83l2zfL8un67Vv13qP/H+mZrro9U/lvtd6r9mobvLvtBt3UsuQ9jnlGf
wSr/LdotMsvFPuLJBrXPUPtGtb+cWDd3VfuLifnxmWi+p2+W6Lyits3a29Wq
/0DlpQ33Zxy6bXnZemN7xf3R3Sdk5vcY0eyu9qlgoIp15i+q1ps91Gc6elZ0
+qjf39V+Sm6dc23onbcbHrtNZbvUNuwsjfue6g+pfpzq7+g7R7QbuTEcd7u1
6n1T27qpmbEj+vRbyEPZ9gv930+//15/n1ry2SMDH2o9R6be1/Hq/1rw/wPR
flX1q9Df6jtHX0E0b4W+2h9FnjVuZ9SXaWzvzPr1YrUNUn2laJ6d2XZTPxe8
FbhrkMqbE+O/suq9Mq+BtdSrlvmavoGi+6bK01WepXFPqc//hp5sH1irvehs
EZ3PNfYM1d9X2/ui94C+l9R/qMqfZsbC/bSvfmp7Xt940TtAf1+ufR2osk/c
7bma62eZ7dz1ifXievXvoL8vyIy1BzSs+9eUjd8WlTzXQpUPl+wDgP+/2bCN
7yKa52vs19R3sGiu1G+vlt33qob7j2TNqm9S/RLVO6XGDI9p7Bj9favGXpH4
PDiXv6s+U/XO6tNNfTvr66D6b3PLAfLwEja0YR09TuUj4tlyfcPqvnM3hn47
t8n85A5u517WjEWnoCO4b5rrUtVfUP0q1b9IrB++prmuiTW8prm66+uq+glq
b6ff39fXTefRu2aa0L42c/ss5KXh+3aJyjVaw9lV6+UZmfH4JZrn9sy2/c3U
+vXlsvl9pspX9N2v+mT166/yQ9G5Xl8mOjeo7FjxHUD+T02Ms5pF77iKbQV0
u1WMCbjXR4Mhyu4Hr+H5b5HJzHMnme0M9ozx09TnNM3bR31Gqm1EzbZquMph
Nc8NvsxU/gUbXjEGwIZdpN9H1fx3p4rHzYDniWUMWWsrPrZS+3S1XZZYhpHl
+/Tl2LrMdgBfDpu7JOScviPDpmLr/0vr26Z1nCN6/6P6H7Tmp3PrGOjga1yL
XtF3QdH+HX4FvgM2ifZBcfbIwBmaZ0fYrQ9UfhH2Y1dqWUFmViJ72t+Ymvk7
IvN5DVf5rP7uUTU+nJvY3mKrORt4f0rie4UNxNYvEo2XtOYfNVl/8Tf1NTXX
t6jPOpXraz4zcMi6qOPP9ax/6TsuDbsP39ZGH3i8JnABeoqxzxRN+/6g35z7
HnGfwAn7B+5tpW9zyf7UMu15A75/bgzL2FOjXBx0OobvhY+Wa78Pq36XaM5s
ch09c1tunYZu+zOYqWjM2V9fl6KxZUW8LOvbSb/U+P8+xmmNc2rht9ZcR67x
rZvDv74r8PodYVOxrbNU/rLJ9VNCJ4AF5gRm7xpreCb4i7ztG3gGXAN2ODfw
w/yiZfK88InuCD8AbLyhZjyMTb431kbf+SHDYC78r/4FxyduCToz6/bn50T9
6rp9e/QKeBl9RTwEfjDm3WjDf4FP84IWOoj22bFH9ocdYc5Jgb1Z17S6eYeP
y3zM+++Gbfa7DePrqYHb6Tc18DY6dVL4j6x3ZqyTc0PvItfgeebFF55btH/M
OoeF7zEkYg78Bq+Qs2dVX6jvj9FO/0PUPhZcXbWczA9esc95gZPH1N1nhWiv
y42PPwB/Vu234LPQZ3TEDSZmludHU9MdE+0dos8a1R+tux2aJ8d5wTd8IGji
Ez0SPhF1eDMteIWvvbFmWRgc8oC+uE3l7TXb7/FFywt+N/4B+B4MPVQ0fq4v
RXfot3LJuv2u3PVjEmNHMAxYpo32cIXGfqNhn3WPDwtGUf8q+je337kt9OSx
8Ts+SIfQfeg9eN8c7ejHmXFPwXfoMuj2LFpW5oS/+cu4R+sy199IfL77hW/Y
IfUdAJ+ui/2PLPoOgXVuDV8UbAjWRTdcFfOekJof+BbbEtvwnallinHIVSlw
AjgOnMpc3LUeWu8NTY4T4HMcWvI+KzWvAf5X6o4NfVIxxoaf8Hu+5limtgni
24eqX80dzoxh8U2mx3lujDNFf64J3U3c5dCI5yzS2BWiM0l0bs5scw/SGT2G
nQJDqf26xPHCVqr/JeigPz/MHJfcQWxEfQrqM0hlUWNr2C7wSeZ462cqn1Lb
3U22razr1VgbtmV7+JNgyuVN7ouccv+R1Y3hO3BWd+bu/321ddFa7xH9o3Nj
2NVNjjfcpd9+r/bXQr6erJmv++nvBdr3V3PbrS2xnrFxj7hnq0K3Iod/j7gA
/hk+PXX8engAL14Wj1bUjb25j+Bv6mDzIZp/YMX7YU340k0hX0+GjN2YGOu9
rXJhw/GwRQ1jOvbTo+AYITGW+8MuYh/BZoflrtdT+5up+u2qWI9w3wcUjEHB
ol1Sy8SUkGFiBNztlkX7JePijoOndkVsgZjGg3XHXtGb46MPf4PX0LHXqJyF
jBcdo0NX3FOwzwbN9wqOAdOPve8b9auLjlV8FvEK5jsiaE4KXIn/zjxTop39
JbFHYpMLwu/orT3uVNuV4ts7Dd9VfMo95xK6cb7mfa5onTIssDf6f2XRsSF0
+5ywB9CkD3YCHvaPPtQPD36xR3xLdA16phB17iy6ecVe/dzkOmvgTB4JzM+Z
oCe5y8ujHf0ML6+JufBrlkc7GHZczD0m9sU8+JHgmz2+ZMW+JXdsqvjwKbi4
Yd6gR9Ah8A8+4idP1m87wN4N203wCnppfOgn8N/K8KPoj//3VOhE2pKgsz58
dXwIdBVzEWvYgC1Q/Z7MZ0b/3QXjU7DJXl+HEp4TKypHvAjdhU3iXNCdPwt9
C04HN4HDLqs5boX+ZW8dwkYw1xKt7xLkuub8xpiS4xVHxdm9UTY+5P5WI44y
DVmr2abRdqbW/S31eyE1hsBPRb+/n3uN1Ra+x7eFbkF/DQ27v6Vs/UlsDL2O
ncJeEYeeH3JL/KZ3xXMvKPl39kjckT6bwo4Pi7v8dNEyCZbAznULG4mfjL98
aGp/a2jYZXD2i/hisa4/x9pujzVj6z4LmzdL5erQe2C/i7X3xzT2dtEcULK+
wQcBP3YPDMkcYIAjCs5TUMcOPV61/4huom1otMP7w4P/nBc5jQ7R58Kgg47D
PwPnnBp+xoywBVMDB7LG1aGfwWFgAvDAo3HvRocex9fDRyJOw90nPtgc/clZ
wLvnYmzXoMne8TueiT6Uq6KOf4vuJz5/YsR1sU3EG8jLEHOYH3wGn0/Lndu4
r2E7f3nY+uagyfqxReimNTGma6yBvN9347zQB38K/dkrdDI+OX7ygOAnvh2x
OP4G6w4MvUT8DJyBPoZGr6ADZgcPg5PWlpy3InZwCPmLsvMayFr/0EXEg1k3
MepVsQd40jn6gKOawzc5v+B4P3OBjTnfZXHG7UJvt419YGPgKb8tDXlYGv2R
GWzn3YEHwNpg7lLQ/mPQ7xX8KYWeXhn1uVFHh4DBn467Q2yAHBg0N5Y8B7jj
1ijBbMj4ScFbzv3BWGclt89WjTs3NrDlCbGXXmE3ng6eDIzzaBtrmxX8JCeG
z4+/TzyYsyNGfKXoHqL1PZI6nsEc0O8UOBC9+h2VbfS9W7JOQjfho13UMH4D
x60OWULGuGuM5X4tr9iXw89jr0/FfuHfNcG3DmG7jo31do72rRp7fOVLnHpo
6CzyIZ2CDvhrVeCdP8Y5MRbc0TrsHTlAcoGcARgRrNii4dg5+Y+jg6/E3MAE
0ytuOzJ0DjqaGC66HxtArPPo1HdxRe54JX3Q4YMClzZEf1LN/gD9J0Qd3rKu
jrE2Ylcdot6+7NgZOrRH7rhz19SyQR35YJ0Tgg70JoW/8UXYJvIsxAKYYyC6
tmR9yn0bX7N9Ghx7mRD9ucvEa5CHfmHb0YHYGDAGsUvypcgQMS34iEwXQoax
z5wtsR5ooRPQTcw1JmIgiyIegtyNibk2VR0P7wn2qnl9rG1c1LGj5Ar4HexK
G/2ewL6Kv29qvtEN45SBIfNnp7aVP028Z/beMvArdeI/YBvidGBFaIBDOPel
JccwwQxvRDyTuGaXiOsR01sf8SV09qCy7wxnQQwPniDfxL35HX21OOJIYKZx
MTfzQos6+GqfqnHVXizVL/iP79U/ZIO49dK4f8SFkdVjUud44OWrmW36H+KO
EIN+MvDD9IbrMxrGOGtKjjEQwybnBC79Te76cNGcl5vWTal9HWK4xE6IhdMO
ZiCGyFx3pbZB2BLsCG88nggMcAVyqLGX5+bZ2rClxC7QOWBU8B190IvDE58/
+bEp4Xdiv4kz9A6dszlxLuqLhn08fL3dKoeDeUqOn7yRGZv+Q+X1mvtIjf2T
1nld7vgqcVbiRd+PmBHlkVEnnnFyzHVT5M2OCn6OD9nYEX7ox5lzCrTTf2Hg
Puz1q+ELE/M4ouH1DUm9xhGxTuJ4w6M+KrGMX6Q1XpRYZ5BXWawxf1WfiWpf
mBsjDUl8J6iDpcZGzpHc47GZ9Tx5JDDzQ7FmYucvhZ9D/mFj5CC4a6wbvqPf
0fOcHdj54Rg7Ljcun5taZ0wOnYavsCzkBx4sjf7cmyVRX5m7z69T23naeTu0
KPALvMLvWhT18bFm5BZMckvYUGxcJeqMezrWfH/wp6h992/43UlflQtTy/ml
yHLUd6tclHns4sz6BFndi9cpyVmcGbkF1kP74qiDScgNgd/AcQujznsO+hwu
+r9oGGO/lNmH+F3cF+z5nnyF6iMafrN1Q+q8ILblOt4Fhd1hXM84W2Timdxx
uRWp9fna0GN3x1sC7veKzOe3uOH4A7obvY2/UA3fn72+G3cTGuvCLrQN7E9s
FJndEDE64uTwFts9IPoz70Fho+AVdF6MduwXf4PrJlcc+yHvCyaaG3a5Z9gV
/Fb8fuwZupd8Pr4LOBD66BHWCT6kHd/qlMif9tS+tyTGuG9GfhhdjB7+cdk+
FDjnxaAFHWhsCzrYg60hh+B/eIsPwHlwLhdmjkPR/9rEORjyBMsy+y2cy0WZ
37+8E3qePMns8LneLjuPAv01EbOBF8RdW9bsX7PGLNa5Ve1vVR0beU7z7qP2
Z7WWyZn9ustU7pM6dkR+4Fx9O/CFUuuPSuQCeP9GO7GOAeQDVD8td/6HOQaH
joQ+Ooh3FsRKwOe8yeBv3p6Ay94POo8HDznrg1PHEIi5EquE/lmxN/aIP7vH
lyrbnxqUe19npe7D78gDvji4gfjHktSxvf6JbQF2ACzB2zJ8hfW80Uitf9BD
c6N+IjnV1HE54nPMvyHmwBcAH/YoONdIzvGshve0PfZFnob+MxJjdfIEQyJf
UIk6POVvdNDzqc91Gvn8zHL2T/RJxXXOkZwl97tPZr/49ap9ir656yenftsE
FrixYZk8JHyfUZn18nj1nZ3a1p5AXiw19gMP/iKzHV6aWZcy9pLg97fC9yR/
TB55tMpxmeMO4zPr3dbRH1vCvUZ3kgN/rWqsuzX6ILfgrk2BzU6CV6qfqPLH
5PDI92R+M4nPz/1Cz6JjF0T88tKIWw5s2Ac4reFxi0PXElchDwoWJw/K38QM
iLWMinb0FXoAGQTvPFe1riCvx9y8Y/iB5v2b6t1z43bq6FB+fzb6oAdYJzqq
U+72tqlt3epYf+fc8Sdyxdgx9ts1dG370Hd87eIu8B5oz/ufzDqDNx/kEJgb
nwIdPjrkgZw2cblF4Xe3yx2zaJ87N8f7V+LdvPUgr4pP+tLedx3q883cPi7v
cQ7O7ROflkRMq+y79Em8f/u0YR3DGzX0DPeK+9Uv9RjGfp75HLBz2LUW5IU1
9nui3TN3fvCz1LEX6vgfvPV9sOq3lPhTD0R9duR8eS+wf+4+BY1tl5hPgzPz
DB5iF+ZUjJnAS5dHnp03DvCAs+fc98pBPews8Qp4Tbkg6ouiDj93JY5jE89+
IPwTfBPw+MjwU95O/S6oReQF6IP/CPYDC4ILyd2RwyOfRRwKfAXmmhfvYMEO
xFR460Os4/TEWP7ZzD4udNAV3ANyJWBs+jZHf/KS4BPyj/y+JPrw3rV98BMZ
fzP8kUURnz9Aa/i66pep/SuhS7Gve/IJFffn3RX2odPetwQV323uNXednAt2
fHPEZlh3oeo4PjqB+aBF3HtGxW8jTgp7zfrBEsj2lKBJTJexxGPRwZ3jbQPr
uizWRi6EnMiZDcfneIeHH7YmtUxcnVlfE4/ELpCT2hr+PjG8LPQn7zQZ2z0w
GG+fwGG8je0V+n5CvNfi3dbqeKO4Kt5KLIp3DpwRuoizRt4nx7zEY8ib4Hvh
53UJ/ux5W1PyO5cfkkusGvN9mzdj+vuQhtcGduF94ZCwx20zv6GgD/iKWAAy
eLbkZULgPd6FwYuX460FWIPz4Cx+mVsuf5U7D9MqcjH/SOzrk1d8LrUdBy/w
noJ+xGd5SzUjzo73KuRP8fF5Z0Aeca3Gvp55v69lfs82Lc4UzAp2/WdifxK/
8r8Tn0/v4BV2hHg32L5Vw3LXueEzI1ZD3Jl37sQhwQKUbapf4gLqnEWfiEMT
I3on99i/ac6Z8c6EN0fIKbFEfPujQz6ZD/+ReOsLQXNP7LXoPCv8mZPaNmOX
t6R+u0a+5LbM77qQnSLvrRKv96+Z40Honh8mji9xH8EPv0qcI96Z+Z0EWHM9
b1VSY7zNqWNdfWIvxOHAE8TiyD9zX7AF8Hh68Jk4wA9iX8RV4BG6njwpuoA7
3zl4y5tKfHb0BHHFA+Pd2rcDi/HOCR+ZfCJ8wafuGjlKcpWcV9fAutzXXXHf
iVegB9EV+MrEIPa+E/xK1RgFTPtxxTkOcvvgV2zK7Ib7TEz8PgRfGPv0UWY7
Rv6W99pfDawFpiM3yT27omGal/O2M+7Ve4nv1gFxv4if006dGAPvky4IW3BO
tO/KfC6cz4WRa4L/5J4+iTWfk9gOviJebUrtI9Ryx+P3vFsn9t5wHv9o7mXu
WOeM3DZ8QcX+GzFO5I/zWJtYN/6Fd3mpfVt83L6JYyPETl7MLM/INdgGe4Zu
RBdyZ2eGPl4eOpnYBueFTYRn+wbfyH+SqyT3MT21DuYtIficPsR1ee+IL/Wp
5j88cQyHWM7fEr91W6Pfb0jspzzesB7l3Q66dEq84z05tx3FvhKD7dXw3o9v
+K0T58I7rT1vn+KMWO+cWPPchmVvnspzE/sx+/GuM/XZT8mde+UNFTqa9yX4
XPi1xEyJsXJ2xPN5v8q5Ek8lroqu5F0odWwFZbX6pd2oxth1qXHFepVHJsZj
o7SekeFr43Pz/hIePp/5/0Ww9eTCyUluj7t5XujwI+I9Jv4yOJQ3dcSawE/k
G5EzeMeeOCP2TP5zZ8heFvti/fgZ9VgzeTTkrVvoBOYl/wkG3xFr+E1queup
Nfw/dGcFjQ==
            "]], 
           PolygonBox[CompressedData["
1:eJwtmHeUVdUVxu+b8t7chihiAwsWRKPLKCJNLChFcFApQ1EGMEZBkBJEpIk0
YQnYELGBZaSEllCCxhKTtaIGRmoEBRQRMqjDEAUFMtT8Pj//2OvufXY5+7Rd
br17B3UcmBcEQftMEBTwvTENgk3ZIJhYGAS/iYLgjTAIrkVgeVEQHIQ3KQmC
v+cHwXaEnwD/mbG58K5Cfz/4Fegshl8Ov2ccBBXQPcEXYm82+O+wVx/ZYTnG
kG8NbGO+5ej8VrrofAz+OTpLwLsBH4FXMfYsus8z52nI1wJmgvdm7B14LYFb
0T8De0vgBcxxEt5g9DdnLDME/CrGDrCeYVos9Bx0PoS3ACiGdwi6V8Y+HAZv
xRxbkH0X+hXoc7C/DPs5ZDLQ7wKl+faxO/ZqIz+atX6ITA3ZRn5pzvvTDfoI
/JlZ70E1+CzGVqBfgn4P5r87tO3B6CxAt1votQyEng/9KvLvI/8o9CLo64GG
+T6zm8BHAauYfyNji+Uf9GJki6HvgG6Hj6Oxtwi6Pfgk7G8D/4b5H4GuRqZ3
xmd8BPxNYDr7NQobi7HVV2PYfwNohv+tGGuW7zNsA96FsQ/gTWbsavAO2PwA
2zXhj2Ku29H/B/Qe6I7Iz4J/EroROmvgj2BsBfh69P+I7GroLTnvsfa6ITLl
8KehfwD7l8F/D3w9PtYHvxyZT6GvQb4xeFPGJiC/i21sAn4hY2OhHwPORL8X
898Abz8+TAW/Bv4keCuhb4XeKRvYepKxC5H/L/AE9kczXxX4J/hzD/gY+GdA
r2SOl3O+c0fh9YCuRL4XNrpgq15iWzHQF/7WyGdfC515kcfEu4exXdBdUut+
h42u4B3Qn4HtZcjcAb4Kmd3w68Afr7uDTHd0Z+PTPuivgCfA/wykrGcr/Pwi
v9nN4POwcTG6lwDzwWszNhX995A/gW5T7F+ruwOMhi6KvNd1mP9SZF/HZhH4
DcBn8NcB/eCvBl4A75T6rEtkA7wncCBrmQcjr0lrq8WaeiLfPvRZHcOHwfiz
HP6MnO9kJbyW6HyF/A7gdu01MmeBnw28At4Cf/5U4Jil2CUZyb7D2C3ojkTm
VXjjgBHgbRnbCT8GnoEuQ39KnseK0S3HxgN53sP82DFRsVF36lzkp8KvZG0V
2B8Nf7HuCPQOxS+dDza243sZa3gbvA36X2d9B8+Cf0rku6OYodgRYmMUuu8D
reF9D7zN3KuA78ALgTXg/wJmht5j7bXGxPsYeIj5a6L/KXh5ZFxvcg6y04EK
/FmKD2cqdjNfCm8pMteDH4S/DFvl8BsrtqR+6wfgT4O/O/Ld3AusBQ8i21LM
VewtB77M2Qf5ckvqt3QddHPoLPScrM9AZ3EJY3Xg3QlMCP0G9BYU4xXrzwYe
L/QZ6CwOJr6LU3VG0FXaI+gbcWUv+KWRfV8DXMdcN0FPLXSMf035gTUsz/Ma
D6E/AXtH4HdnT9rA6wysAz8Pn7uAD4W/p9AxRbFlEDaz+FcbmYmRc5pym/Zw
HvLPR84lyhkzwO9SvEd2JfyO4COQ2ZDxmx0J3gGZisAxWrH6E2BDzmPLtH/o
LEC3M/ZK8Ld75HignKLc0jJxbpLMreDtIu+lYsAO8Lax7/5A5hyE/p3oVLCW
Uo1Bvwq/AN0mirnQBZHvlmLA8dAxUrFSZ3ARvOLYd/NRZL6EHgA8xnzrGesP
vgedZ+HdjPzn4K8gnw/eWHsIfb/eML4E4qeOCYoN8uku8KeBq3Les6fAj2Jz
SIHvTCH0D/gzBXw3+luwVQa0YL4yxlL4JyPnjl56I/BOMv/9yFZi7wR4zdR3
ZS7ypypfIXM48Bk/jO0LGOsnecbOB/+LYjb+1EP+LfjFiWOvctR87XXis1XO
XQj9V+DFjHOWcleN1HNthf8gspOgL845RqyKHbMVu8/Rm9DagCDrmPJO5Jih
2DGJ9WxH9pjuS55zjnLPs4lj10TmHAE9XjVDvmP6hNQxQ7FDaxgHvT/0Xilm
/hI7U8f6yxVDwR9TvEL/AuQfB28LPAe/Gv9vA++K/neKf5zJqfj/A2NTyCVL
kI9qBMHffq13dEeLoA8pX2G7EfQD6C6BPwb+LGy20nvFxgB41dBnQx9NnFtV
Ix0DXw+/BfONYX0vx74zujvKYcplJbFjl9ZcHPkN6y0f1p1VfZo4VsiHw+Ar
8KFb1jVDA/SLlMPAi4Dp8Mcm1k2At7DVLHWuqIRurtypeg/6f8zxHLaeRj6X
tY0wdc2j2kdr6oNsI92JPOeAhpFznHLdcKAE+Z1A4yLv8behfZAvqslWIP9U
4rPVHJprJDKnZF1Tqbaanfju3Az0BP+asY742lsxW7EG+RvBx2J/M/gOxl7P
s8xO8LWxY1lz6HWx76juqvZIezVI8Za5yvBnoNYGnCz0HdVd/QwfH853DdUg
dA2vWn4tOr1jxwDFAr1Zvd1NjN1S6Duku7Qaummha0DVguXAj4HHPo0dkxSb
VLPXxvZ/oG+Dfgl7JxLHFMUWvYma8PdFfvvHWNMMeBuxMTnPc/4b/GfFrALX
CFdGrjlVexbg8/nQX/xaH+mOvalcobF8x2TF5uF6Yxn7MI35M7Fr7T6qeeBl
a7jW1xvQWziB/tAC3xndne2R3/JwYBt4feCinGPCxNQ1jGqZu7G/L3bNrNq5
E/Q30GNTv03V0Kqln0tc2+tOzAA/D/59yN7LEs6Vv8rHyH6ETJnWopqywD3a
TPBt2CxGPge8Bn5cOaTQd1J38zRgAbYX6v3gS9/Yd6GKNT4Afhjoo/OEPgT+
XuJeTTH5LeQT9HvA36t2K3UOUy7biL0W0C8k7uWmoN8n9h3WXVaNXwo+CjgA
/pNqJL3n2GvTnAfB31D+KvKZ6eyuTN176YzqwtsTOXao5xka+k7qbnYANsO7
L/TbUM6qCJ3DlMvUk70IPi5x7FONMD5xzlPu05v+Crw/9r4ocM1WFLunUm+1
FfohvafYvaxkJNtfNXHGMVOxcwj0kIxjomLj4NS5WjXGEPDPYtfuusM7FLt+
rZfVU3RV7xi7FldNo9qmdeyzHoqNVoqtsX3Rmevs1fOq91XOvgJ7N6Q+C/WQ
6iX/kDi36g12Ct1zqvdUDo/hDYzd++tODQKvm7hWVw6tA/5I4lipGFeK/j+Z
8+qcc/p0bK2LXFvpn8DE2DFfsV8yz6R+E3obT+LTj8qHyDRAtgn+TQbfr3ie
dQ+2D/zbyG9POXes+qnQurozujt7Q8dq9RDqJSoZG591TFRsrJP67qqnr5v6
H4L+JajHaAf9fehcpTeit5IDRha4Zm0XOmYqdsrmXtWSjO0P3AOqF4zUbxfY
Z/k+JvFdVg+gXqAkce+pNa6Hfil27JGNzuqlGPsp655JvZP+CejfgGq2NPGb
0duRTGnqnli9sWL21egPj93bK4YplmUSv13VOHngG2L3bup51fuqJlRtOBmo
rfgXu/b/peeMncOVyy8ALkN+UeLaQT2FegvpSFcx7zj8ZpFrf9VwLZX7Y/dK
qtlVu/dDp0PG/xC+kWzk3l17rL3WPwf9e9AbGYzsgsS9qmpo1dLHYtdqqvGO
g29JXYuoxlStqRyuXK4eQL1AdexaUDHyCPiE2L2MfJAvpbH/XSmnKbd9Hfnu
6R+A/gWcHvtuf48P3ZlrV+zYrJyq3FqFjdlZ50jlSv3j0r8u9cjbY/9D0780
9ZgHsdcx9F7qjuiuqKZSbaUc9VPkfzz616N/UgOQ3RK7t9c/mV2hY7Zit2qk
TdAPp3778mGY4m1kXxUzFDtUc6j2UAzqnDqHKpcq5u9G/7rQuVA9fxN05yau
fdUTTYY3NHZvq39Q+hdVK3VsV444HfzH0LlLMb8qdg+mXkw5TrlOOUS5RD1t
degaRbWKas6V8D+KnLvVQ6qX/H3ofKoYv03/giLHbv2D0r+o/wO82Nx5
            "]]}]}, {
         EdgeForm[], 
         RGBColor[
         0.44767062747972386`, 0.6469284343332292, 0.8138075550908523], 
         GraphicsGroupBox[{
           PolygonBox[CompressedData["
1:eJxNnHccntP5xt/9vs+qVJGBElIxYgWhRBKJ2FKNWTEyxQ4J2lC/DDqUSMzI
TuxRNWqEtlZiSwSx2iIEMZIQW43+rm+uOx/94/mc857n7HOf+77u8bwdB4/o
f2qlVCp1bpRKVaWDmqXSYD33lkulIXpO0nOJyic2nC/0rKiVSsfq2UjPMfp9
sp6VqtNqlUpNPcP1e1ZaKnVXh71S93NytL1PbfZUeR89X+el0pXq9z9KL9K7
CXpmq5/bNKG99Nyj38+r/kLVnannZ2XX+7GeNur3eNV5JimVLlYfE/RcqPKd
Vb6J6m6pdF31+6bqrKX8Iyp7WM8pqlNR3bKeiyv+fVGM+4LGWqQ6s/W8ofwC
pc/oOSjmxvgbqs9NVbaV+jyj7Pa0XaJ5XKo+P89dxru19ZTrpdKtGmeYnn/r
/R5qO0LlN7K/KhurtqeqzRLVG6H0Q5UPVvkQlb+sczi94n566TmNtSjdX+X7
6TlFv+9Vf/foWUwdlfVsel9+U/Oaab9Q+XOUP1vPL5WfV/EYYzWfMXrGK/9y
2fP6ROP+uSiV5qvu1VrjG7EW1jggaAJ66K9+rq54DfN15vNabv+uyj9R21V6
+mkuB+oZqjqTM6dPKt1JdXbU8w17X/EYPYNGhgQtHck+QGvK/0ptVqi/+zWf
t9XfMOU/07uXyp43c+7d8G/yU5VOKXtvR0OPerbW71015nZ6JiufadwjlG6i
On2UHqKnvZ5lOser1NcS7cEDGqennh7scc30vFvV82J+49V2YMvnyjzo59WY
w9fq526N8aXSt9T2dbV7TU9Z9d/UGj7Sea+b+gyfTdzulWhLvX/rWaDfm6nu
8DjfV6J/5rmens31XKv6y5qmAda/jdJr1ecLyo+quA31by/7/Jjz0WXfW/a5
k9K+enLuVOQ537axHuazvuaf6jlQv7fQnPdSOlxznqSyfTXeEo2zQr9naR+a
2rcvRceTlP9M6Yma2wlNtxkQZ8oc2P9UzwHchabv7jHBb3aPObQJupgd8zwq
yn9U9hrOK7lsQJQPiDrQDGOe33BfNzTd99GxxoNivYfEGq8NOuGOXaZ8x6rv
Wq+49wfFHA7WGt/WuY3Uuj5nfXp+oXorla7Q00/5DnrW1zNK9etKa3pmKX9O
xb/JP659GwId6anXXQ5Pm1Z22zNUZ7ryG1RcNiF4FPyni8q21nMw5152/t1o
t0GM+27UO0T5rzRWS/mmnrKeSswB2qcc+n+GO9r07z+r/lTNq13MrxT1GZu2
7NukkssnKumiOt8Fr+MdY/B+S8493j0jmvla+cdStytHn8NK3q+hJc93q5gz
aZdY49tq30n5riWnm0YeHrKx8iMYS30vqvj96xr3taZ50Bb6vXn0s5nOp7Py
S9XflhW/o5zfmym/Q8lp5+h/RstnSvv3Ym57lsxfezQ9D3hwn6b72kH1u+rp
1vAd6hQ0eU7sOfu3v+b8rea1U8X16GOTiu8PZduzdr1/ruI5Lou5Ms/f1cxP
4LmrUp/RJKV/EE1uor6uE00+knrPj0lNDx2ClkbUfd8466mq+4V+f65nEX2q
/iV62rTMN+Cr8Mvj9KwDz2laDnGO7yTmo0MT8+xpFcuGX6ivfnX/Rj79KO7R
vup/jso2irvAHkDnyIQDmq5Lm3OjH+YysuJxT9J6DlJ+kPhJpudqzTtX+rDS
hxp+95Lq/BIZmBh7nKX8Vxqrn/J/bfrdaNVZpbmdnRtPgCs2Vp35Kpunp79+
v5h43EVKj9HzocrPUv1rle+lsf6Wmwe0CT4AX1gr1jhaa+xQNa/9UPW6q+3C
zLhm+6rlW9vg1/CZPzRcBl+7ouTyy5Ueo7ZPqe3RStPcZ9ZS+lmc3QHB1zrF
/ZufeS23JOZxbYLefqq1j20a2yCTH2l5fHjtxOgH2YaM+y43/54U5ZzBuYE3
xtdMrxODb50T5zcr8z7/U+nlmltSN35ALpPeUTK9nxN3HP7aNtbOmt+IPWRv
poXs585tFneznfpp1ozBJmttHdX/vZlpFPqANp4KjMbd36turLKN8tdora/r
99XUUz+NmnHjLWozR+nNZbebFW2fDFx5jPL/V3L5GKVXt9wHWAz89EjgRh4w
JDS8rGrshVy+PjNWmAEmZT4VY6yR4LeQzZfq3Yuaz365ZTpld2qs5XXTDGvr
1fKcmM9tKvtL3WMfXnX/4JBRTffL2HuqrxtUp7fSW+EDys/VXCbr/ZVN84rx
yCvV3UDP38rG5t+p/zF6P7dsnP+B5nUwdKynrZ719FxfNWZh7HGcY8MYCzwB
9u+r8t1VfkXq/CvwnJaxLnsyIs4d/LCd3m2hOnsV5nXQHPR2nuZ8H3It9ToY
+wa9O1DlS9Vupsqf1zyf07MkzmpG7A+6R1HzfT+l7vl2BIer7p56ztXv3ybG
FT9XP0cXxsAnpMbB5Hsjg5oek/a3FtZNTle7U0oe61Sl33NX9Pyuan78XMgP
9vWN4CdvK31fz4FxR9fIyamF5cfaGvdMzfOMutv/jLHU5z/gM3regL5VZ5qe
m1Snb255tihk3ijOse7fu6jOpeq7m+Z5Wc39I5sOiHkwh5E16z7IlNHqe6ny
fZS/SuOO0u9hqd8viTofqX5vPZ1rlkVLgieMg5/omYXOoXRfPa9o3j2V9tDz
QcV9vxv9X9e0Dsm+PK73j7UsS8GLYMAvwIYhc9YJvNYpeNtkjT1e5UeVjFdv
KxujjtZcz1K6uWj7afX9VJxvBYxcNw6Zpra/r/rczlD948AsmXHM1KCNLys+
w6OVf0vz2VttX1KdS2M+14BDVN4ffAN/U59jVX4ov+HlVfMJeDZrgG/Pq7o9
beljUuRXaqxxVZ/Je0W01bw2gobL1h/+EilrX6Y6f4IuVefbivOsZWTh+U+E
Nurmkz/Tc21mfWRMbnm+e9WYDgwIdgQHPlk334P/fVp2SjnjU2d8yTKHen/W
7/Zab7ua36N/fFK2LsUcZ0R9+gdbgEvR/Xg/tuSzogxMXui8D6lbB8GWcF/w
mXsiBQ9sWfP6by2br5GHz0yLc2esW2OP2B/oifbctSnRjvs1J8rpk77nRh4Z
OCbGHlS1bALbtNPcjqpbH0dfuD1ojL25OfZnufb2Jr3/OLGe/H7Z+viWanux
+vy+bNwNRgVr/7xmWUEdZBmYFQwJz2Lflwee/zT6Z8/YW9aBjWFV2TrpVjXv
C+8W02fVcoj+d6l5fuuJHv6uMUrYNJQ+EPPrE/wdOYiee2Ocy1TRx81gRq3l
CZUfV7X+TJt3Y84/0boOr1t/fKFh3RS8N0Tpw2r7YMXrBY+CRTdKrcs/lfju
TYmzWKi9WdA0Xa4MmoAehgRuZd2zua+1H2QSKWf6b61rHeR38MsRVWPuT8Fk
avOxzuRvek6CT2pNzwSvOlO/n6iap9fKtlPBZ8BE8C3ewxPBSifFWKOjPvy/
e2Yd/7rMdow94v5+rL6P1LOHnk1y55ekvme7xV1jrehOu4Vsph/uyuHxe7Xc
rFqmIHf3VPt2Sgcmxix9Arf8Lc5veNB7j+jntqBP7sKTTc8bHgsP/k3VvHeD
luUuNoINW/59fNV659CqMdiA1Oc+XePekVv3vFPp2qr745bfvdo01kd/aFe3
3Q0swnt0A2gGLIbuSr/vqO6nQUvw/9Gxn+iM9D+zZB16aOgE72TmCUuV7pp7
/senttth90E/v0N93t70OR0hOhio9DBkd+o1zdD8H6v5PnOXHyyc/1Vq3WVg
lDO/wbF29M3BMZ+fN8w/uZvojuDIEYH7nq4a+12S+D4ekQUGrPpuv6X0zarv
Mnd2RdzbuRVjQTDPk4XL70vNU+GtI0u+90uCD7/QNKahry6az4l1jwHGoQ11
eLckxgKXvRX5QxLbE6dklsc/qxmDFWGLJT8w8uCivOY6yKCpalNR22cz83L4
PDwJWb6p8v3AvZnx/CuFyzpFeVLzb+RmGuWUIcvah7zoUPfaF8ReYjeFp6Fn
PVq3TH+04d/oXK+H3GF/Hlf6mJ5zA3N9XDXueqNpfR7bAW3Q15jD04XLHtU+
F7kx1Y3oibkx0g2F686PcZ+JeTGfO7TGtiq/MzPmwtaGnW3dpnUGbM1TW27D
OgbVnD9N/bRvWj9ZFO1ejzsO1kZewt/QxbH30XeXmutRZ0OwfNgBB8d7xqUO
fJ/24C7sA9gE2gceXx57vn6cRX9kWt161rMNY/X/lIxfyYNzRmttS5EBucva
Rp0RifHKPnrfaJluuiMvGr4b3TTuVSqf3LLuhJ6dB/1sFngbGts/t26yWPt8
WvAybMYz0dfUx9PYJ2rGWl8GhuVcsEvPb3j/V1VsY4duOJvH1WaZfl+ufr6C
ruq+nw+2TBNgIXSZ2aHPTFE6PWxA32nc+5XWUvcN/4J3zYs9hE7vy73OuUqn
tXzG6Jngx21rlmOcA+fBeSGDkcXgDGzVO9RMk3+JcursHvZk5Cwp/cBDuHOb
/c/dJM8+7qb5vaQ59ClMi9tFffQa9pt1bhn0QP+vBQ1BG9y5NGigiP44O/RZ
1gEPQ49pG7obbbYKLNEr2qIX/CEz1v9jZh7QPmjs0+AJ5Lk7yf/c9yTaci+x
2bMP/8ps87lZa9mu7v0BG/dQ2rNmvsr6do99ASN0j73qHuXksVf/vmb+TR89
oh/a7hp1kBPIi5dS2/a61TwPzmWnGGvHGHeHSHeM8l8V7n+dzD4L7GhgEXjk
sXFGN6S+9wfm5pEDg3++qfIByp+QeA3dg06QjXfW3eYU9Xu/fu+f+Qx6xLgd
NM+zauYb+MS4b+jdf1Rfz2vu56j+uMK84L3Ua9op1kXaLWg7LWxHW5TaFoNN
Bj6B3fj6uuV8ypnCG9R3U/k3le+WGh+h06GXXlA3pukdzx5R3jY1X95R4+yi
ZwG8QOnwzBj0eKW7N3wW0OxzqW1J41R+Ueb7vENhW/jONdtv57SMWcGr4FbK
h5acp3yI8oMy+6WuzP1+lyhnTr2C3qC91fmg4T0i/0lqW+ZeyQ9jDA05NS94
Pns/KPb/wNS84LDsB7qBhrF5c1eaQXvIIMrBjJ1jf94NfgvWuTk17z9Ic349
tY1tP6Xr5da3H09sA8JW8w7lansGdKY+G/p9t/aoY+F1HBlrubVmHIyeOqj5
g56E/+yTuG9dE8vGLTPzPPgjtMF9XBV1tmuaZ/JuWM3ljLtx3bKSvr5XP7do
DusWXityF10TezY0hdyB968KGfyL3HTeLw/bTN1yBD/p3XXvBesbFmt8K/Wa
jkeHzl3nl0oPTY3bjtS4hyXuo4/KpySm399n9lfeFvYuHuQLtjZkDPl9VHdO
6rLLVH9qYjpMcuNy9vON1Pz+4OBj6PDo8tsmtqkwf3jkhurzr9qHnyrdSM9d
ym+sdPvEeOST3PYs7Fonq48Xw341MLMcHhB8+MjEOsfk1Poi/AVd59GK/azo
jnvkvqdTUttdwMr4GsAIYALwAHgF+XhEYpsMfjXsL9hCrqzZlnBcYfvIOqnl
HzoUOvEE5ecoj31iB401Xf0MTo25qM9dwIZxhfIrVH/vzL7M81T3o4btR3uW
rEteVLM+ic0Sfyb6IDYXbC+/Tk1/0OGOie2i2EOxFWPvxaeDzevQzDjnkMw2
DOwyyO4Oav+N6pwddgzmyT6sp9+fq/xMpbtm9j/dr3RSYVpvn9qOgz1nZGob
D9gCXAGfJhYBXv5Fw/YabDWL6sb9YH72i33opD5GFe6fcbbJQieAt+On5L6k
9gPg48A2BQ++qu67Rjol8v8sbPselliHukL5WWXrX1eCLbmPYIy623Hul9Z8
9mAlYiDQ94i5wC8FdsFOj+0I29LY3GfEWaGvTIu92rBqfgGv2D/kzn6ZdVLq
o4dOS8yr/p5avlEHOsYXiv0dP0Gf1HruAVrHBS3vyWr+U/W6sJWAL/YvGWPg
q8F3il9ng8z0ubXa/iT1nndU2YSm14cOiB7GfUcXwy7YL2yD6GXoj+hjzBF7
xLDA0dAMevNfc9c5Un3+ODV9bqz8eOWrxDwUxoXwILAPcRjEY/QsbIfDp4Ud
7sCabQRnxr3l/mKHPqaw3EH+9IoYFWxpJ6W2KZ6s9MLMbY9VerSeTuAwlXfV
szVjZOa1zIG5YH+gT2wKYCtkLTJ2WMs+ovNLxvXgW3gsOAI8BJa4LDVPulzp
jKZtir8rOQ5iQNimTsjsO8CHgN4A7wAbwgsp/3HYw7CTYYc5XfVfQ/Zl1k3J
3xu6DJgbfSZvWr5fHfLi3ZAZ4GbwzczgK9gt4S1jMs8fnI4+in6BngqOAc9c
ILo7O/QO9A/w0sUl49uxmW2Ws1TnfOWX693CkMn4HuDZC1Lz1qWpaWF50AM4
Az4Pv0e2PRWyD74Af+is9zvm7n92YtmDDOqYG4uBycCT+IhHhf0cvQ4sw9zg
2/Bs7GXY5dElicl4LDAt/G6tzP6wNkq71a2DYz9s1I3D2P9xDcfToD8P19w+
Vv6owro0ZXPUdvPEdLk4NaZEjpyXmcdjK4bP/zP8a++Hrn9s3T4V9FvmNkDl
D9RNZ2AU/MVnhk+hHrgQmVoLmVoP2mnEPPGVnFo35sH/BobH58eYYF9w79ym
eTV0eHHLcgN8tXNgNDDeA2EPxIb4acW+1mEl+yrxXXJm92Xmq/BXfGrgQuzR
dzWD56v+nU37qGmLvxr7KGONQ96r706F/VrEMTBnMBZY69vUNAftPRw84Lua
eeQZcefOK9nGMS1saMQ30M8moaNhF0S3beaxJ9htEmPHsub+RGJ889/U9wMs
BY7aseE5MZ9T9e5L/R6oeW6dWxZ0Ubo0sV/1+9y+Tnzk7HfXuvUlaPL5xPuO
T5U4NvTjacjAxPZKfLzPYC9T/aex3+S2F5VzY8hegVGh0+3CfnJZ4vu8IvAm
541NABsTbcEm6BvoHe8je9XvYJV/ltlvjS9yQWYsQDm2X3gZugNjgtWgr6sS
84ausRZiZpgnNr8nVGd75e9PPK/tY274OOkfGUvME/dseua70y3uFDblNfFi
l+fmrdenxlPD6/ar/kfvhoFrM/vs6e8D1b2wZZsxNur3mo6LOjx0VOh8iOp+
BE/nHJXvW7f/eJvQHcBK6B3Vhn1DY8q2J8ATsVdgA8Pmil7M+75RZ1RiLPJu
avvML5seg5T4OvwNYxLz32Wq813mtXyb2VfMWsBf6CKnBF21b9nuTdvFie/o
bNV/q+n4MWyps1RnZssxKB0Ce9Dmw4rjkrinL6vtWPQYpc+m5h2H5Zb/2IKu
UZ3lmuOxDbfD5kOMBbKf982m5eo3iW2ddxWm8bVaxjzbF47FuCexrQ6bXcfA
Dw9FPwdFv9w12v0o2qL33NY09vhR+COJ2cT+ix1445J5Dzzo0OA/5OEPnPVF
LWPXK4JOoBfsim/ULdf+1HI/8CDaTYx+xqbGzfOwH7ccwwfmBVu9Vfe8aHfb
mjk0PBaxQH0DQ4F1Xwv7JOud3rJ9EH1z/abz6Ee7F9Z30HsaER8Lj90NHIJe
Xdju3wz7AHYQ/Gf4ztinIvYKPtGK2Frsfosa5nnY59eOOhc03Cc2Fex+1IMf
grGw4YPH0AVfj/go6IJYFvBum/AF0M9x0S/tmE+bKC/i7KA9fOz42n+rOsu1
77/TWCtzz4txWfNTUQdcRYzchIipwlbAWXCe56emrxHah9lN+5uxbXcIeQIv
R8fnzJENxDZc1bTtdIjGe05zGZqb39/TtMw6WH3c27TeAi1AE+h1v2hZ9iBz
/qFxN1f6x8Lt5kbb8Yl9ofekjiGiLvOAHu4IWoIOoD/4zFmhk5xATE1uf+Tk
iEv6a7SFjsDZ7UI20Seyb6voBxpmvvdEObQ2IcqfjPkjN5GZ90Yd8NzIiCPB
dojejs6O7Qvcg0yYEf53sPdLwQc+ym1nxK5KHAXtoX10PbAyPjPwLu3w33O+
k2NdH6mPERFf9LXanpb7vuyfmA89Hr7+JXEH2fPtc+tBhyp9UHvVRW0v1F79
JvQ+9D9oYVLcTdZEjAt+MmIsKYdeHgtbBfYZ7uzIqIMeyFrQMeFLa4c/C10K
HQ48vWXEhI/KrYtAg+wJ9mniOvAtMF8wMXxjeOHyvbWuManlHD58dNly8wcd
9PuICZkU8Xj46k8qXOfEwvaVStPzxu67uOF4yZMLl5+rdttETFvXwncEnZxz
5/xX/k/+org7w8KO8FPkZvCxrQNDft0wjjy9MN8+TempemrKn5f6rpAnbgLc
hnwAz4FVV0b8Kn7X5SELkDPIm9tL9gm/GflXG/YbYQOB72FPX+MXIZ0duiUy
pje2VeWXqvxtzXNKyz4GfC3k8btgO2rbdB6bKnwQXonueXhqfRJ/IHbvRvDP
3vr9IvxT7/dV/l/K71N4vktjnofEnOGlxEhQB12ZcdaLcbFzEL9NvBLynXUh
4/crTF/4bIl7Yc3okJwh425TtoyFNtnHoYX3f0hhmp0YdIs/FrsANgF8mBuE
rxZ53T7Kkdsbht92/fDhUj48fi+OOh2ifB2NcZP6/klh3WD9KG8XfYIZSDsE
hqAO78BX3Hfiz+iT+HHsDcQhIn9asbfIrg4hy/ZR2d4txwVg48Gugo5JH52b
niMpv4ln+zLi3tcuPId2MbfXCuN5cD02eOZPvfYqv035dko3bzj/j4p5DLGM
8Jnz0AH0e3xhuxPxqOB+7hLzIlaBeS6Oc4FvYA+CnxA3jZ0K3Qec/nnEbHNG
n0edl8P3TZ/4v8nTJ7EPdxJvWrFNiXuDzr5ty7IfuY8cJY8NdpPCugX26Xrq
OJErE8sOsAhygBg64i3gtxsU7n/9wuMxD+xp2C9ZL3o2dYmLAMcyr1djntwT
7hB6OvYb5AuyCRmH3MFe9knYBbA17JTY3oXdi9hf4krRTwaHnQHbwRrMCv3A
XwcFLsKuhO5EzAM2DeQkfBVsS318kXybgf8XHzh2moWxX4PFc59VfpDSI1Lb
mPDbEye5VcP4l3gN4vWJ2cAmPyzs8qXYd/b8vcx78GFmPkb5zLD1PRdjLY0Y
g2WZx2dcbBDYSuH/2EuJ38FWhZ1qVGo5PTexfWtl6IzEceMPJU4A+xv51faL
puXj21G2a5QTl8DdPUrj7tx0Ob5UYqiHhw0I2wR1sYUQN4BPBRsEfhXyNwau
A9OB2QrtUU/9vibx+x5Rh/3uH3uOPQ7cQ//4KPqH3oGdZpeGbU1gA3ABMp9z
4/xos9qmU/L+0HfP6L9XjLUqcCHzR47ir8NuhV2HmK4hTcdWcVac2VL10zmx
bCLGcGLTe80+E/cP7sRvj43r/1rmOfSDzwN/FWdDHt/HqS3jDO4+ejn6NjrR
3aEbPMY+NxxDzxrxdV4ZmJB17xzlM9G/Wh6TWDD6JT7svsB74MNtEtvHpxde
0+CYz2mp7e/Divh2oOG4LmIxuwVtPNQy9gCDsCbG+n3J3wLsHDRwQ+57fH3u
vRwd9HBc0Dn7hm0W+v8oMEn/0DG5c+wta8dWR7wIevyE2FvipeGT7BXrw/7K
O2zFrI91Yseh7xOjf3yf7BWxCmB/5sM5X1zYhzSxMH/Dbo39m3VvHmsHV88N
nHp+YHOwKOtgPdgx4elgdMZZHdcdbTcM+z9+gPujnPnfEnt7f8xrcpwjNMf9
gc88qL3bS3UeyL1uaAveSnwxdvM18Zjk0Wex95wRd5myeVGOjCdPO2iXPcPf
hl0K+xRxPpzpw4GNoZ8ZoRdgVyZWGxsGPsw5UZ/+5kf/+M/xo2Nz4vsXMBM4
BPs7ug2+ZvQm9HZ0dvARbZkXZ3hqnCPy9uO625cjD4YhNhSfyhaZv2mgHHk3
IDfWPCo3r1tWN7/rGWshTveaWCN6BHZe9AXwz+TAY+T5JuDzkAvEFGAnxX6K
vnJX6B3TIp6QuMLpuXUldCbkz59CBt0d9ZFB38Q9ZA8Zm31Dn0P+MBYyBZvh
Z5Fnn2bFXhHz9ljoINjrKIf3cs/ok7tGH19EW/Ska2KN43NjvXG510P/xDNf
vWYvqqYtzhdetG7gUWQq34byjSi2nVmRx9cL7x8X+tHFgVGgI2xq+PqgBzD6
jNC5wMXg4zWxQ9MDJ88MPQk9cmrgZ+rwjjx737fhmHvi7bHXT406lBE3Dpbq
HXXmxF0ZFvcF2yT35avwQRwXPKdv6lhE4tyJO6ef63R2J6aOhydGnm9Z+sa4
R8c3KTNy/2Y84vnBJL1jXHj2dcEzmTfzhG76xDpZI3sKjSGL4JcPxf3iu7+b
mo7R/3Nqu8k5hfe7Gvt/Rm56PjQxHuRskAucA7TCWdAP3/gRE49vqt7wNwbI
sd1DljHOjVHnhsgTc8gcZwWN0d+c6JP7w7rWxLHPjDrQNfSN7toj1gL/p+71
sQ8HxHzAFBflns+vE+/BlLhrN6XWeUYX/qaT72T4ThOsx/6yt9gw3w9cvdqG
2DCGfzjGZXzsktxzdJZFheu/n9mHR/07go/tEbLpg5g38gXf14LAd9QdG/0T
07ogZBO2z14xDrGafGvNd9zEI6EvJeG7wMaHfY/vN4nBBcsxr15x1vB34qfh
28Ty0B9zqRfmYd+k/mZ0YvSPLwRbLDbZrZrmp/BS5rUw5oZfhTmPD70VnRWb
CrYoZCryDnsHdg/soKtlctNymflRp02ktME/emmsEZq8onD9J8G2uftbpbRr
bp/sTrl5MHY3+DNxrBNi/quiPrE5zHFc7C12bvLM/YnUfsFLNM5lenaEPgvH
H2A72SFxvA/l1Lsw+oduO6W+q9cU3hv2CN3l7PjerVFYVrLnyNm7E+s9L+T2
P+GHOibznh0bOhF6A/oD/B5/Nb7bpWvwTiu+u6w4XoRvRvBxb9+yfYfxt445
UMY79KMXc/e/OLeNGDrh2z70Y2yy2ADBFGAL8BhxCviTVgSWYe7gmXujDtiD
eDrkATZmyvtHW+xX+EOQEcgN5Ad8GP0MTAOe2TbmBr75PmTD24ljconNRZ5h
F+wc9450i6b1XGxxz0UdfJ+0IU73gsJ1Hkj9/vmog/zmbNDtqMc74nuRs1ND
1naJs4O2v9V8Jqv8m9w0eEnQEt8MUs53g8x929hb3k+KOhMjjy4FnYNB15zb
6nzoLF0jf1Hh83ooNe3/Ieifbwv47gjMRmzkwtChwP0LIt+2sI4+IbGfCB/R
A/GQxy9IfA3v8GvwrQHvsDmh760p2zx0fca6IjFvQG/GxzM/6vDdJd8d5qGP
PxT9c8+hXWwv14Tc2ld97JeELMqsb2PL37jkeT0cba8KXz8+f77bpC3yDf89
cezE9KAPoBeMSL3v+PD4VnG98DF2LFnmz4t5EkOEjwoscFXgWLAw/hL8Jv9J
7Msljz1mRWYcNS1s1+hy4NVHM///xWeJba7k0Ymwo9DuzrApsFcLE/NbYgWg
AXQ4+kSPI+YRuxn2e/b477HP6A+PBlZB/8b3xF5/EPo1ejY8A37N3eO7W+Ka
[truncated: 44,244 more chars]
