# Supplementary material for: Intrinsically Multi‐Stable Spatial Linkages
Source: Adv Sci (Weinh). 2024 Sep 16;11(41):2402127. doi: 10.1002/advs.202402127 (PMC11538711; doi:10.1002/advs.202402127)
Supplement: Supplementary file 9 — Supporting Information [file ADVS-11-2402127-s002.zip › SM_Data/Data_S2_CodesForAnalyzing/Data_S2_DesignAnalysis_IMSS_R6S3.nb]

(* Content-type: application/vnd.wolfram.mathematica *)

(*** Wolfram Notebook File ***)
(* http://www.wolfram.com/nb *)

(* CreatedBy='Mathematica 13.3' *)

(*CacheID: 234*)
(* Internal cache information:
NotebookFileLineBreakTest
NotebookFileLineBreakTest
NotebookDataPosition[       158,          7]
NotebookDataLength[    421401,       7507]
NotebookOptionsPosition[    420196,       7482]
NotebookOutlinePosition[    420625,       7499]
CellTagsIndexPosition[    420582,       7496]
WindowFrame->Normal*)

(* Beginning of Notebook Content *)
Notebook[{
Cell[BoxData[
 RowBox[{"ClearAll", "[", "\"\<Global`*\>\"", "]"}]], "Input",
 CellLabel->
  "In[13]:= ",ExpressionUUID->"4502ed31-149c-44a3-9087-285e0361e5e6"],

Cell[BoxData[
 RowBox[{
  RowBox[{"(*", 
   RowBox[{"Transformation", " ", "matrix", " ", 
    RowBox[{"function", ".", " ", "Descending"}]}], "*)"}], "\n", 
  RowBox[{
   RowBox[{
    RowBox[{
     RowBox[{"trans21", "[", 
      RowBox[{"theta1_", ",", "alpha12_", ",", "length12_", ",", "offset1_"}],
       "]"}], ":=", "\n", 
     RowBox[{"{", 
      RowBox[{
       RowBox[{"{", 
        RowBox[{
         RowBox[{"Cos", "[", "theta1", "]"}], ",", 
         RowBox[{
          RowBox[{"-", 
           RowBox[{"Cos", "[", "alpha12", "]"}]}], "*", 
          RowBox[{"Sin", "[", "theta1", "]"}]}], ",", 
         RowBox[{
          RowBox[{"Sin", "[", "alpha12", "]"}], "*", 
          RowBox[{"Sin", "[", "theta1", "]"}]}], ",", 
         RowBox[{"length12", "*", 
          RowBox[{"Cos", "[", "theta1", "]"}]}]}], "}"}], ",", "\n", 
       RowBox[{"{", 
        RowBox[{
         RowBox[{"Sin", "[", "theta1", "]"}], ",", 
         RowBox[{
          RowBox[{"Cos", "[", "alpha12", "]"}], "*", 
          RowBox[{"Cos", "[", "theta1", "]"}]}], ",", 
         RowBox[{
          RowBox[{"-", 
           RowBox[{"Sin", "[", "alpha12", "]"}]}], "*", 
          RowBox[{"Cos", "[", "theta1", "]"}]}], ",", 
         RowBox[{"length12", "*", 
          RowBox[{"Sin", "[", "theta1", "]"}]}]}], "}"}], ",", "\n", 
       RowBox[{"{", 
        RowBox[{"0", ",", 
         RowBox[{"Sin", "[", "alpha12", "]"}], ",", 
         RowBox[{"Cos", "[", "alpha12", "]"}], ",", "offset1"}], "}"}], ",", 
       "\n", 
       RowBox[{"{", 
        RowBox[{"0", ",", "0", ",", "0", ",", "1"}], "}"}]}], "}"}]}], ";"}], 
   "\n", 
   RowBox[{"(*", 
    RowBox[{"Transformation", " ", "matrix", " ", 
     RowBox[{"function", ".", " ", "Ascending"}]}], "*)"}], "\n", 
   RowBox[{
    RowBox[{
     RowBox[{"trans12", "[", 
      RowBox[{"theta1_", ",", "alpha12_", ",", "length12_", ",", "offset1_"}],
       "]"}], ":=", "\n", 
     RowBox[{"{", 
      RowBox[{
       RowBox[{"{", 
        RowBox[{
         RowBox[{"Cos", "[", "theta1", "]"}], ",", 
         RowBox[{"Sin", "[", "theta1", "]"}], ",", "0", ",", 
         RowBox[{"-", "length12"}]}], "}"}], ",", "\n", 
       RowBox[{"{", 
        RowBox[{
         RowBox[{
          RowBox[{"-", 
           RowBox[{"Cos", "[", "alpha12", "]"}]}], "*", 
          RowBox[{"Sin", "[", "theta1", "]"}]}], ",", 
         RowBox[{
          RowBox[{"Cos", "[", "alpha12", "]"}], "*", 
          RowBox[{"Cos", "[", "theta1", "]"}]}], ",", 
         RowBox[{"Sin", "[", "alpha12", "]"}], ",", 
         RowBox[{
          RowBox[{"-", "offset1"}], "*", 
          RowBox[{"Sin", "[", "alpha12", "]"}]}]}], "}"}], ",", "\n", 
       RowBox[{"{", 
        RowBox[{
         RowBox[{
          RowBox[{"Sin", "[", "alpha12", "]"}], "*", 
          RowBox[{"Sin", "[", "theta1", "]"}]}], ",", 
         RowBox[{
          RowBox[{"-", 
           RowBox[{"Sin", "[", "alpha12", "]"}]}], "*", 
          RowBox[{"Cos", "[", "theta1", "]"}]}], ",", 
         RowBox[{"Cos", "[", "alpha12", "]"}], ",", 
         RowBox[{
          RowBox[{"-", "offset1"}], "*", 
          RowBox[{"Cos", "[", "alpha12", "]"}]}]}], "}"}], ",", "\n", 
       RowBox[{"{", 
        RowBox[{"0", ",", "0", ",", "0", ",", "1"}], "}"}]}], "}"}]}], 
    ";"}]}]}]], "Input",
 CellLabel->"In[1]:=",ExpressionUUID->"1d24c822-c676-4cb4-866c-e06331cbed81"],

Cell[BoxData[{
 RowBox[{
  RowBox[{"tran21", "=", 
   RowBox[{"trans21", "[", 
    RowBox[{"theta1", ",", "alpha12", ",", "l12", ",", "r1"}], "]"}]}], 
  ";"}], "\n", 
 RowBox[{
  RowBox[{"tran32", "=", 
   RowBox[{"trans21", "[", 
    RowBox[{"theta2", ",", "alpha23", ",", "l23", ",", "r2"}], "]"}]}], 
  ";"}], "\n", 
 RowBox[{
  RowBox[{"tran43", "=", 
   RowBox[{"trans21", "[", 
    RowBox[{"theta3", ",", "alpha34", ",", "l34", ",", "r3"}], "]"}]}], 
  ";"}], "\[IndentingNewLine]", 
 RowBox[{
  RowBox[{"tran54", "=", 
   RowBox[{"trans21", "[", 
    RowBox[{"theta4", ",", "alpha45", ",", "l45", ",", "r4"}], "]"}]}], 
  ";"}], "\n", 
 RowBox[{
  RowBox[{"tran65", "=", 
   RowBox[{"trans21", "[", 
    RowBox[{"theta5", ",", "alpha56", ",", "l56", ",", "r5"}], "]"}]}], 
  ";"}], "\[IndentingNewLine]", 
 RowBox[{
  RowBox[{
   RowBox[{"tran16", "=", 
    RowBox[{"trans21", "[", 
     RowBox[{"theta6", ",", "alpha61", ",", "l61", ",", "r6"}], "]"}]}], 
   ";"}], "\[IndentingNewLine]"}], "\[IndentingNewLine]", 
 RowBox[{
  RowBox[{"tran12", "=", 
   RowBox[{"trans12", "[", 
    RowBox[{"theta1", ",", "alpha12", ",", "l12", ",", "r1"}], "]"}]}], 
  ";"}], "\n", 
 RowBox[{
  RowBox[{"tran23", "=", 
   RowBox[{"trans12", "[", 
    RowBox[{"theta2", ",", "alpha23", ",", "l23", ",", "r2"}], "]"}]}], 
  ";"}], "\n", 
 RowBox[{
  RowBox[{"tran34", "=", 
   RowBox[{"trans12", "[", 
    RowBox[{"theta3", ",", "alpha34", ",", "l34", ",", "r3"}], "]"}]}], 
  ";"}], "\[IndentingNewLine]", 
 RowBox[{
  RowBox[{"tran45", "=", 
   RowBox[{"trans12", "[", 
    RowBox[{"theta4", ",", "alpha45", ",", "l45", ",", "r4"}], "]"}]}], 
  ";"}], "\n", 
 RowBox[{
  RowBox[{"tran56", "=", 
   RowBox[{"trans12", "[", 
    RowBox[{"theta5", ",", "alpha56", ",", "l56", ",", "r5"}], "]"}]}], 
  ";"}], "\[IndentingNewLine]", 
 RowBox[{
  RowBox[{"tran61", "=", 
   RowBox[{"trans12", "[", 
    RowBox[{"theta6", ",", "alpha61", ",", "l61", ",", "r6"}], "]"}]}], 
  ";"}]}], "Input",
 CellChangeTimes->{{3.9092187475605907`*^9, 3.909218803938282*^9}, {
  3.9092189301023254`*^9, 3.9092189406186705`*^9}, {3.9135971856422024`*^9, 
  3.9135972075219345`*^9}, {3.9273661100961885`*^9, 3.9273661417549443`*^9}},
 CellLabel->"In[3]:=",ExpressionUUID->"313530a7-0f72-406a-b774-6886301fd836"],

Cell[BoxData[{
 RowBox[{
  RowBox[{"paraC1", "=", 
   RowBox[{"{", "\[IndentingNewLine]", 
    RowBox[{
     RowBox[{"l12", "->", "1.70842715456484"}], ",", 
     RowBox[{"l23", "->", "3.04955448969289"}], ",", 
     RowBox[{"l34", "->", "0.940115800225138"}], ",", 
     RowBox[{"l45", "->", "1.45682265911341"}], ",", 
     RowBox[{"l56", "->", "2.87097853073286"}], ",", 
     RowBox[{"l61", "->", "4.21194767440501"}], ",", "\[IndentingNewLine]", 
     RowBox[{"alpha12", "->", "1.80408551850401"}], ",", 
     RowBox[{"alpha23", "->", "1.99516618559146"}], ",", 
     RowBox[{"alpha34", "->", 
      RowBox[{"-", "0.967082660175891"}]}], ",", 
     RowBox[{"alpha45", "->", "2.03592927173780"}], ",", 
     RowBox[{"alpha56", "->", "2.11364525297164"}], ",", 
     RowBox[{"alpha61", "->", "0.947551516569043"}], ",", 
     "\[IndentingNewLine]", 
     RowBox[{"r1", "->", "1.01582832166709"}], ",", 
     RowBox[{"r2", "->", 
      RowBox[{"-", "3.38835867169182"}]}], ",", 
     RowBox[{"r3", "->", 
      RowBox[{"-", "4.07461141549049"}]}], ",", 
     RowBox[{"r4", "->", "4.43579917378410"}], ",", 
     RowBox[{"r5", "->", "5.96053353282573"}], ",", 
     RowBox[{"r6", "->", 
      RowBox[{"-", "0.392647294669189"}]}], ",", "\[IndentingNewLine]", 
     "\[IndentingNewLine]", 
     RowBox[{"theta2", "->", "2.03521544915417"}], ",", 
     RowBox[{"theta3", "->", 
      RowBox[{"-", "0.897580035529690"}]}], ",", 
     RowBox[{"theta4", "->", 
      RowBox[{"-", "2.73308748147845"}]}], ",", 
     RowBox[{"theta5", "->", 
      RowBox[{"-", "1.29914521660256"}]}]}], "\[IndentingNewLine]", "}"}]}], 
  ";"}], "\[IndentingNewLine]", 
 RowBox[{
  RowBox[{"paraC2", "=", 
   RowBox[{"{", "\[IndentingNewLine]", 
    RowBox[{
     RowBox[{"l12", "->", "1.70842715456484"}], ",", 
     RowBox[{"l23", "->", "3.04955448969289"}], ",", 
     RowBox[{"l34", "->", "0.940115800225138"}], ",", 
     RowBox[{"l45", "->", "1.45682265911341"}], ",", 
     RowBox[{"l56", "->", "2.87097853073286"}], ",", 
     RowBox[{"l61", "->", "4.21194767440501"}], ",", "\[IndentingNewLine]", 
     RowBox[{"alpha12", "->", "1.80408551850401"}], ",", 
     RowBox[{"alpha23", "->", "1.99516618559146"}], ",", 
     RowBox[{"alpha34", "->", 
      RowBox[{"-", "0.967082660175891"}]}], ",", 
     RowBox[{"alpha45", "->", "2.03592927173780"}], ",", 
     RowBox[{"alpha56", "->", "2.11364525297164"}], ",", 
     RowBox[{"alpha61", "->", "0.947551516569043"}], ",", 
     "\[IndentingNewLine]", 
     RowBox[{"r1", "->", "1.01582832166709"}], ",", 
     RowBox[{"r2", "->", 
      RowBox[{"-", "3.38835867169182"}]}], ",", 
     RowBox[{"r3", "->", 
      RowBox[{"-", "4.07461141549049"}]}], ",", 
     RowBox[{"r4", "->", "4.43579917378410"}], ",", 
     RowBox[{"r5", "->", "5.96053353282573"}], ",", 
     RowBox[{"r6", "->", 
      RowBox[{"-", "0.392647294669189"}]}], ",", "\[IndentingNewLine]", 
     "\[IndentingNewLine]", 
     RowBox[{"theta2", "->", "1.55360063180853"}], ",", 
     RowBox[{"theta3", "->", 
      RowBox[{"-", "2.59032074421031"}]}], ",", 
     RowBox[{"theta4", "->", "1.22025383691750"}], ",", 
     RowBox[{"theta5", "->", "3.95360481574207"}]}], "\[IndentingNewLine]", 
    "}"}]}], ";"}], "\[IndentingNewLine]", 
 RowBox[{
  RowBox[{"paraC3", "=", 
   RowBox[{"{", "\[IndentingNewLine]", 
    RowBox[{
     RowBox[{"l12", "->", "1.70842715456484"}], ",", 
     RowBox[{"l23", "->", "3.04955448969289"}], ",", 
     RowBox[{"l34", "->", "0.940115800225138"}], ",", 
     RowBox[{"l45", "->", "1.45682265911341"}], ",", 
     RowBox[{"l56", "->", "2.87097853073286"}], ",", 
     RowBox[{"l61", "->", "4.21194767440501"}], ",", "\[IndentingNewLine]", 
     RowBox[{"alpha12", "->", "1.80408551850401"}], ",", 
     RowBox[{"alpha23", "->", "1.99516618559146"}], ",", 
     RowBox[{"alpha34", "->", 
      RowBox[{"-", "0.967082660175891"}]}], ",", 
     RowBox[{"alpha45", "->", "2.03592927173780"}], ",", 
     RowBox[{"alpha56", "->", "2.11364525297164"}], ",", 
     RowBox[{"alpha61", "->", "0.947551516569043"}], ",", 
     "\[IndentingNewLine]", 
     RowBox[{"r1", "->", "1.01582832166709"}], ",", 
     RowBox[{"r2", "->", 
      RowBox[{"-", "3.38835867169182"}]}], ",", 
     RowBox[{"r3", "->", 
      RowBox[{"-", "4.07461141549049"}]}], ",", 
     RowBox[{"r4", "->", "4.43579917378410"}], ",", 
     RowBox[{"r5", "->", "5.96053353282573"}], ",", 
     RowBox[{"r6", "->", 
      RowBox[{"-", "0.392647294669189"}]}], ",", "\[IndentingNewLine]", 
     "\[IndentingNewLine]", 
     RowBox[{"theta2", "->", "2.08728021741727"}], ",", 
     RowBox[{"theta3", "->", "0.226917871719025"}], ",", 
     RowBox[{"theta4", "->", "5.29813487635275"}], ",", 
     RowBox[{"theta5", "->", "2.58699747823385"}]}], "\[IndentingNewLine]", 
    "}"}]}], ";"}]}], "Input",
 CellChangeTimes->{{3.927192366242503*^9, 3.9271925775382032`*^9}, {
  3.927192608369266*^9, 3.9271926301613226`*^9}, {3.9273678821308613`*^9, 
  3.9273680717333655`*^9}, {3.9273688918751044`*^9, 3.9273689651030993`*^9}, {
  3.9273689961257534`*^9, 3.927369010863609*^9}, {3.9273690606558313`*^9, 
  3.927369173271866*^9}},
 CellLabel->
  "In[486]:=",ExpressionUUID->"3136a636-d484-4371-89fb-6779aa48df7e"],

Cell[BoxData[{
 RowBox[{
  RowBox[{"colorTheme1", "[", 
   RowBox[{"u_", "?", "NumericQ"}], "]"}], ":=", 
  RowBox[{
   RowBox[{"Blend", "[", 
    RowBox[{
     RowBox[{"{", "\[IndentingNewLine]", 
      RowBox[{
       RowBox[{"{", 
        RowBox[{"0", ",", 
         RowBox[{"RGBColor", "[", 
          RowBox[{
           RowBox[{"61", "/", "256"}], ",", 
           RowBox[{"77", "/", "256"}], ",", 
           RowBox[{"162", "/", "256"}]}], "]"}]}], "}"}], ",", 
       "\[IndentingNewLine]", 
       RowBox[{"{", 
        RowBox[{"0.1", ",", 
         RowBox[{"RGBColor", "[", 
          RowBox[{
           RowBox[{"75", "/", "256"}], ",", 
           RowBox[{"110", "/", "256"}], ",", 
           RowBox[{"178", "/", "256"}]}], "]"}]}], "}"}], ",", 
       "\[IndentingNewLine]", 
       RowBox[{"{", 
        RowBox[{"0.2", ",", 
         RowBox[{"RGBColor", "[", 
          RowBox[{
           RowBox[{"122", "/", "256"}], ",", 
           RowBox[{"176", "/", "256"}], ",", 
           RowBox[{"214", "/", "256"}]}], "]"}]}], "}"}], ",", 
       "\[IndentingNewLine]", 
       RowBox[{"{", 
        RowBox[{"0.3", ",", 
         RowBox[{"RGBColor", "[", 
          RowBox[{
           RowBox[{"185", "/", "256"}], ",", 
           RowBox[{"216", "/", "256"}], ",", 
           RowBox[{"234", "/", "256"}]}], "]"}]}], "}"}], ",", 
       "\[IndentingNewLine]", 
       RowBox[{"{", 
        RowBox[{"0.4", ",", 
         RowBox[{"RGBColor", "[", 
          RowBox[{
           RowBox[{"231", "/", "256"}], ",", 
           RowBox[{"241", "/", "256"}], ",", 
           RowBox[{"214", "/", "256"}]}], "]"}]}], "}"}], ",", 
       "\[IndentingNewLine]", 
       RowBox[{"{", 
        RowBox[{"0.5", ",", 
         RowBox[{"RGBColor", "[", 
          RowBox[{
           RowBox[{"253", "/", "256"}], ",", 
           RowBox[{"233", "/", "256"}], ",", 
           RowBox[{"164", "/", "256"}]}], "]"}]}], "}"}], ",", 
       "\[IndentingNewLine]", 
       RowBox[{"{", 
        RowBox[{"0.6", ",", 
         RowBox[{"RGBColor", "[", 
          RowBox[{
           RowBox[{"253", "/", "256"}], ",", 
           RowBox[{"178", "/", "256"}], ",", 
           RowBox[{"110", "/", "256"}]}], "]"}]}], "}"}], ",", 
       "\[IndentingNewLine]", 
       RowBox[{"{", 
        RowBox[{"0.7", ",", 
         RowBox[{"RGBColor", "[", 
          RowBox[{
           RowBox[{"238", "/", "256"}], ",", 
           RowBox[{"111", "/", "256"}], ",", 
           RowBox[{"66", "/", "256"}]}], "]"}]}], "}"}], ",", 
       "\[IndentingNewLine]", 
       RowBox[{"{", 
        RowBox[{"0.8", ",", 
         RowBox[{"RGBColor", "[", 
          RowBox[{
           RowBox[{"220", "/", "256"}], ",", 
           RowBox[{"70", "/", "256"}], ",", 
           RowBox[{"56", "/", "256"}]}], "]"}]}], "}"}], ",", 
       "\[IndentingNewLine]", 
       RowBox[{"{", 
        RowBox[{"0.9", ",", 
         RowBox[{"RGBColor", "[", 
          RowBox[{
           RowBox[{"193", "/", "256"}], ",", 
           RowBox[{"32", "/", "256"}], ",", 
           RowBox[{"47", "/", "256"}]}], "]"}]}], "}"}], ",", 
       "\[IndentingNewLine]", 
       RowBox[{"{", 
        RowBox[{"1.0", ",", 
         RowBox[{"RGBColor", "[", 
          RowBox[{
           RowBox[{"167", "/", "256"}], ",", 
           RowBox[{"4", "/", "256"}], ",", 
           RowBox[{"35", "/", "256"}]}], "]"}]}], "}"}]}], 
      "\[IndentingNewLine]", "}"}], ",", "u"}], "]"}], "/;", 
   RowBox[{"0", "<=", "u", "<=", "1"}]}]}], "\[IndentingNewLine]", 
 RowBox[{
  RowBox[{"colorTheme3", "[", 
   RowBox[{"u_", "?", "NumericQ"}], "]"}], ":=", 
  RowBox[{
   RowBox[{"Blend", "[", 
    RowBox[{
     RowBox[{"{", "\[IndentingNewLine]", 
      RowBox[{
       RowBox[{"{", 
        RowBox[{
         RowBox[{"5", "/", "5"}], ",", 
         RowBox[{"RGBColor", "[", 
          RowBox[{
           RowBox[{"32", "/", "256"}], ",", 
           RowBox[{"63", "/", "256"}], ",", 
           RowBox[{"110", "/", "256"}]}], "]"}]}], "}"}], ",", 
       "\[IndentingNewLine]", 
       RowBox[{"{", 
        RowBox[{
         RowBox[{"4", "/", "5"}], ",", 
         RowBox[{"RGBColor", "[", 
          RowBox[{
           RowBox[{"61", "/", "256"}], ",", 
           RowBox[{"77", "/", "256"}], ",", 
           RowBox[{"162", "/", "256"}]}], "]"}]}], "}"}], ",", 
       "\[IndentingNewLine]", 
       RowBox[{"{", 
        RowBox[{
         RowBox[{"3", "/", "5"}], ",", 
         RowBox[{"RGBColor", "[", 
          RowBox[{
           RowBox[{"75", "/", "256"}], ",", 
           RowBox[{"110", "/", "256"}], ",", 
           RowBox[{"178", "/", "256"}]}], "]"}]}], "}"}], ",", 
       "\[IndentingNewLine]", 
       RowBox[{"{", 
        RowBox[{
         RowBox[{"2", "/", "5"}], ",", 
         RowBox[{"RGBColor", "[", 
          RowBox[{
           RowBox[{"122", "/", "256"}], ",", 
           RowBox[{"176", "/", "256"}], ",", 
           RowBox[{"214", "/", "256"}]}], "]"}]}], "}"}], ",", 
       "\[IndentingNewLine]", 
       RowBox[{"{", 
        RowBox[{
         RowBox[{"1", "/", "5"}], ",", 
         RowBox[{"RGBColor", "[", 
          RowBox[{
           RowBox[{"185", "/", "256"}], ",", 
           RowBox[{"216", "/", "256"}], ",", 
           RowBox[{"234", "/", "256"}]}], "]"}]}], "}"}], ",", 
       "\[IndentingNewLine]", 
       RowBox[{"{", 
        RowBox[{
         RowBox[{"0", "/", "5"}], ",", 
         RowBox[{"RGBColor", "[", 
          RowBox[{
           RowBox[{"217", "/", "256"}], ",", 
           RowBox[{"239", "/", "256"}], ",", 
           RowBox[{"255", "/", "256"}]}], "]"}]}], "}"}]}], 
      "\[IndentingNewLine]", "}"}], ",", "u"}], "]"}], "/;", 
   RowBox[{"0", "<=", "u", "<=", "1"}]}]}]}], "Input",
 CellChangeTimes->{{3.9274465950977716`*^9, 3.9274465957534046`*^9}, {
  3.927446661668783*^9, 3.927446667414262*^9}, {3.927449433287937*^9, 
  3.9274494431573462`*^9}},
 CellLabel->
  "In[153]:=",ExpressionUUID->"3f104e1c-4082-49d4-875d-4794d97ef408"],

Cell[CellGroupData[{

Cell[BoxData[{
 RowBox[{
  RowBox[{"contourPlot3DC1", "=", 
   RowBox[{"ContourPlot", "[", 
    RowBox[{
     RowBox[{"(", 
      RowBox[{"Norm", "[", 
       RowBox[{
        RowBox[{"(", 
         RowBox[{
          RowBox[{"tran16", ".", "tran21", ".", "tran32"}], "-", 
          RowBox[{"tran56", ".", "tran45", ".", "tran34"}]}], ")"}], "/.", 
        "paraC1"}], "]"}], ")"}], ",", "\[IndentingNewLine]", 
     RowBox[{"{", 
      RowBox[{"theta1", ",", 
       RowBox[{"-", "Pi"}], ",", "Pi"}], "}"}], ",", 
     RowBox[{"{", 
      RowBox[{"theta6", ",", 
       RowBox[{"-", "Pi"}], ",", "0"}], "}"}], ",", 
     RowBox[{"Contours", "\[Rule]", "8"}], ",", "\[IndentingNewLine]", 
     RowBox[{"PlotLegends", "\[Rule]", 
      RowBox[{"BarLegend", "[", 
       RowBox[{"{", 
        RowBox[{"colorTheme3", ",", 
         RowBox[{"{", 
          RowBox[{"0", ",", "12"}], "}"}]}], "}"}], "]"}]}], ",", 
     "\[IndentingNewLine]", 
     RowBox[{"ColorFunction", "\[Rule]", "colorTheme3"}], ",", 
     RowBox[{"Axes", "\[Rule]", "False"}], ",", 
     RowBox[{"AspectRatio", "\[Rule]", 
      RowBox[{"1", "/", "2"}]}]}], "]"}]}], ";"}], "\[IndentingNewLine]", 
 RowBox[{
  RowBox[{"Show", "[", "contourPlot3DC1", "]"}], 
  "\[IndentingNewLine]"}], "\[IndentingNewLine]", 
 RowBox[{
  RowBox[{"contourPlot3DC2", "=", 
   RowBox[{"ContourPlot", "[", 
    RowBox[{
     RowBox[{"(", 
      RowBox[{"Norm", "[", 
       RowBox[{
        RowBox[{"(", 
         RowBox[{
          RowBox[{"tran16", ".", "tran21", ".", "tran32"}], "-", 
          RowBox[{"tran56", ".", "tran45", ".", "tran34"}]}], ")"}], "/.", 
        "paraC2"}], "]"}], ")"}], ",", "\[IndentingNewLine]", 
     RowBox[{"{", 
      RowBox[{"theta1", ",", 
       RowBox[{"-", "Pi"}], ",", "Pi"}], "}"}], ",", 
     RowBox[{"{", 
      RowBox[{"theta6", ",", 
       RowBox[{"-", "Pi"}], ",", "0"}], "}"}], ",", 
     RowBox[{"Contours", "\[Rule]", "8"}], ",", "\[IndentingNewLine]", 
     RowBox[{"PlotLegends", "\[Rule]", 
      RowBox[{"BarLegend", "[", 
       RowBox[{"{", 
        RowBox[{"colorTheme3", ",", 
         RowBox[{"{", 
          RowBox[{"0", ",", "12"}], "}"}]}], "}"}], "]"}]}], ",", 
     "\[IndentingNewLine]", 
     RowBox[{"ColorFunction", "\[Rule]", "colorTheme3"}], ",", 
     RowBox[{"Axes", "\[Rule]", "True"}], ",", 
     RowBox[{"AspectRatio", "\[Rule]", 
      RowBox[{"1", "/", "2"}]}]}], "]"}]}], ";"}], "\[IndentingNewLine]", 
 RowBox[{
  RowBox[{"Show", "[", "contourPlot3DC2", "]"}], 
  "\[IndentingNewLine]"}], "\[IndentingNewLine]", 
 RowBox[{
  RowBox[{"contourPlot3DC3", "=", 
   RowBox[{"ContourPlot", "[", 
    RowBox[{
     RowBox[{"(", 
      RowBox[{"Norm", "[", 
       RowBox[{
        RowBox[{"(", 
         RowBox[{
          RowBox[{"tran16", ".", "tran21", ".", "tran32"}], "-", 
          RowBox[{"tran56", ".", "tran45", ".", "tran34"}]}], ")"}], "/.", 
        "paraC3"}], "]"}], ")"}], ",", "\[IndentingNewLine]", 
     RowBox[{"{", 
      RowBox[{"theta1", ",", 
       RowBox[{"-", "Pi"}], ",", "Pi"}], "}"}], ",", 
     RowBox[{"{", 
      RowBox[{"theta6", ",", 
       RowBox[{"-", "Pi"}], ",", "0"}], "}"}], ",", 
     RowBox[{"Contours", "\[Rule]", "8"}], ",", "\[IndentingNewLine]", 
     RowBox[{"PlotLegends", "\[Rule]", 
      RowBox[{"BarLegend", "[", 
       RowBox[{"{", 
        RowBox[{"colorTheme3", ",", 
         RowBox[{"{", 
          RowBox[{"0", ",", "12"}], "}"}]}], "}"}], "]"}]}], ",", 
     "\[IndentingNewLine]", 
     RowBox[{"ColorFunction", "\[Rule]", "colorTheme3"}], ",", 
     RowBox[{"Axes", "\[Rule]", "True"}], ",", 
     RowBox[{"AspectRatio", "\[Rule]", 
      RowBox[{"1", "/", "2"}]}]}], "]"}]}], ";"}], "\[IndentingNewLine]", 
 RowBox[{"Show", "[", "contourPlot3DC3", "]"}]}], "Input",
 CellChangeTimes->{{3.9273688479113035`*^9, 3.9273688876156893`*^9}, 
   3.927368972343048*^9, {3.927369014585228*^9, 3.927369015652565*^9}, {
   3.9273691799259577`*^9, 3.927369206063038*^9}, {3.927441255074875*^9, 
   3.9274413317719154`*^9}, {3.9274415503721604`*^9, 
   3.9274415640405846`*^9}, {3.9274425931054506`*^9, 
   3.9274427401404114`*^9}, {3.927442770377386*^9, 3.927442823264617*^9}, {
   3.9274428897470765`*^9, 3.927442890486017*^9}, {3.9274434552305255`*^9, 
   3.927443458446123*^9}, {3.927446601113242*^9, 3.9274466157759266`*^9}},
 CellLabel->
  "In[489]:=",ExpressionUUID->"60649ae2-5598-437d-b7ee-50ceb3539197"],

Cell[BoxData[
 TemplateBox[{
   GraphicsBox[{
     GraphicsComplexBox[CompressedData["
1:eJx0vXVcVN3zOL7EEnZ3FzZ26712d3c3to/1WI8tdhfYLSgGJjxzDcw1QBHB
FamlpGHp+PL5wcz9ndnnzT/7Gs65956YMz1zas9YMmK2uUajKV1ao/m/30rN
eo3Kqm2r4G/CY52Dn6OW4Le9Rm+/n2xGsHzhWeeaT7JB7G8EsT2GwXqCNYV/
rF1iz0vs/aw9W2Ljk9n4ZTYvDiuWK3ZNmz/GmuaLMM4XYZyv2N8IYnsMg/UE
43xZu8Sel9j7WXu2xMYns/ETjPNlMM2T/+J8Ecb5iv2MILbHMFhPMM6XtUvs
eYm9n7VnS2x8Mhu3zPCUw4o+t9Ta3mBB80IY54swzlfsbwSxPYbBeoJxvqxd
Ys9L7P2sPVti45PZ+AnG+TLYZB8R5r84X7G/EcT2GAbrCcb5snaJPS+x97P2
bImNS2bjlxnd4bDywPHUodoNNTRfhLEfwjhfsb8RxPYYBusJxvmydok9L7H3
s/ZsiY1PZuMnGOfLYJNzyfcRYf6L8xX/H8NgPcE4X9Yusecl9n7Wni2x8cls
/ATjfDlfKfjNAPFcZ4CIBxkgPpdB8xXbYxisJ1jkR9Qusecl9n7Wni2x8cls
/ASL/CjDhI9yusvPKd9X/ivSZyPNF2GRPlO7xJ6X2HtZe7bExiez8cviPthy
uPAcJNJ8ERbpQiKIeJQI4ncTab4irCdYpFfULrHnJfZ+1p4tsfHJbPwEi/Qq
0UQu4nyU011+Tvm+/vevnmDx/Maw8xvDzm8MO78x7PzGsPMbw85vDDu/MQyf
DQyfDQyfDQyfDQyfDWwdDAyfDQyfDQyfDQyfDQyfDQyfDQyfDQyfDQyfDSZy
LpeLOB/ldJef0//eV/VX3F892189218921892189218921892189m6+OzVfH
5qtj89Wx+erYfHVsvjo2Xx2br47NV8fmq2Pz1bH56th8dWy+OhO9hcu5XC7i
fJTT3f8+p+q+8j+cL3ueYJwv+z7BOF82foJxvgijXFkgfySQHIQw8i2Ekc4h
jOvGYAnhwnNDsKinRIEo10aBKAdF0fsQxvchXDgegkW9KRhEOTuYnkcYn0e4
cL4EF75PZnAhPfOl5xHG5xEu/L6MML6PtxfM04PaGayUGDZnQqsuNqTHIIz4
ytu53Izt/y1n6gDbcb05zOg8tYv7QXye2sX9ITlPYuOVOZx57Oac80utUC+X
2XwJxvXB/jh/hHF+DJYQxvEjjOPlz4f/jFte4oolPY8wPo8wPs/6g0/t1pvW
+5vT8wjj86wd/p27ek90caKrEsLYn7XDqImr7e9uy6XzgjD2ZzA0jcjruy82
k84vgyWEsX/BOqdRfwZLvL1gH5KpHWHcHw6LdEVD7aIelUj0CNtFOTyRfrGd
/x/nI45PTzC2I70S6STNh8mfOpIXER85vUM+wO0MXC8V9YQoEPup9Fds15uM
l3+fyy8i/TQzocfiOmiIfor6Eo3PhD6L38swodfiPljI7Puc3sqMvnN5TeH0
mcsvnB8g/RX1gWCSJzh/ENdZQ+ND+L/puZ7pB8GMvuvZeD2YPO1L8gznL9hf
lF99aTzYLsqzfHw6Jt/6svHpTOyaIt/wYPjrQfgrji8RxPEYCBblNXreRJ5h
3zORZzj/xPb/ZRcV+ZMZwficyP/0jB/GMP5nNOFn+F0Rf9XvI3/B74n8Rs/4
T4zE+4v8Rc/4TQzB2F/kL3riN9gu8hM98RdsF/mLXmIw8Q/sL/ITPfELcV9U
fsH0BGaPMACn/6K+msjopIbpo0aJ0xeu33H6x8/7f59XHTuPOtZfZ2JX5HYo
brfgei7SH0bHmT6vJfqN+1rQPwL5hIQw4lHBuIKQ70kIF+KxjHDhPhbSQ2+U
S2SEC/GMYOQ7Bf2Q3/oSjOeUwRLCOL6C70bTfBBGvMb5IJ5iO8LYXkh3JWzH
9UAY27F/4fgJFs91KIhyZiiIcnUQjQ/b8XsI4/sRxvXn7Xw/+PcK3utP649w
4XrRfhSOl9rxfbx/wT550fd3T1/9a/A7Vc8p6JdE+4l4i/uD+IfrjzCTk2m9
sR3XR9T/Ekg+EOXyYKanqPydr4/InxMkkf8nM33PVubrzdppvfE84Hrh+ovr
ZE7nH8dzpNtovwp3bBRcD4RxvRDG9UEYx48wjg9h/G7Be1NwfWm/EObnD9v/
m0/rgZ9HTj9wf0Q9TKU3TM6m84Qwl0dx/UV/F+2nzPgM0VukR7gfIj33Z/ji
gnoS7Z/4Phd6H8Li912Iz4j6SQJbTz3ZO5CfiXavbBN7A7ffMfmPvoN8F/dH
9H8l0Pkr6BdHfFXUB9LoeeTT2B/nhTB+H88nfl+kn2aKiHfmdB4Lv0f0TLSf
BxN94vwI9w+f5zDSN8QfPA/4fXY+JBE2SKJcGMXatWRfwPXB9cL1EfmbascW
6V4KnSd+3sR2D6aPekisv8T6k76J9ITzP1E+UMeF+4/9RbyKA5GOq/xZxAcP
wm9mB0L+IDF+TecZx8v5JcMfOr+IH7iOeH5x//H8/jd99qX+2I7nm8OcfiOM
3+f8FNu53oDfQ3oh0hcPENs9GL1R20U9XkP0R9R3XIgec/7A9XzEJ6aHE/6K
/N1gQh9wP/H9Ir3PoP0Q56dj+rI305e9mDxjS/wRYVGeID1eEvlGArMv2jL+
aKTzhfiP80WY27VFu1GwyXnm/FZcT1+SZ5Ee4fkR9bAYoqfYLupVMTQ+bBf1
JtX/hvvB7IrMH0f4rLDzxeJckiVxnpYyO690HkX85f4VDyYfebHnVX8L4rOo
B3qw+bqY6JGifUTl50yvJXsA4q/4vI7OBcIi/fRl9E9H/FvUV3G9DUR/RH1N
lV9wPUX7kgeDdfQ8s08y/3Qw4ZuoZ0YRvRb5daLE8JzkE9x/7I/yjIjnwaSv
oL1BtD8lEL0V9QOya0n8PKO+IeoDFLdn4g/g8Xq4Pkiv8HwjzO3C2M7txLhe
4nprSb5C+oT4wOwuzB5N8p2JXVmUDz1AlNd8TfRRxq+ZPTWYydNRkihPZ1A7
yk9cPuP6EuKrGP+g8md8v6jvqP5mzg/E82CU2Pmm8yvaA+m8m8CI52jPYXYu
4o8i7MHon60i2qnU+AZcf/H7OraeXkxucyFYpC96hk++XL4j/ort3H6A50nU
X72ZPkX8VMbzhPQS58PwxCTuAueP64Tv27TtVOi2UFUPZ/gvi/O3IJjzUaTv
oj08DUR6omdySjDTN0z9OOLzKl8R/Q+mcQyiP4LiVlj8IvqzNQQj3WF+Dvb9
DNpPbqcU6XM2iPwkm/BC1BtV/sDth1wOF+WqDGZHSTTR40U5wAP+uvYs6lkO
xeFJjP4qop3LQhHleg2T4zKYnJ9oYhcS7XrWMn8/8hF8v8hXMojPcLuUKN+a
0/hRrsT3I4zvF+XODNKr8P3MH8vsjtYygxWU6/B7COP3EMbvIYzf4/5bhPH9
SMfw/Qjj+xHG93O+KMLBUKdInSGvrDPJn4Ltol8jjb6HMH4PYfwel7NFGO0A
qSTfsPfLIh2z5jD5i3FdkL6iviHK/9YmMOfLIv/VyJxe4rgL9Qy54LuBzP/g
y+kA1xOY/OjL7I/etL5MPyR+I8oRLkR/mH6pcHs80m+UH7h+z+x9pL+L+q8X
fQf1LeSXCGN/5EcoXyB9QXjh+1/xSRXJjysNbt3L/OQc1JM8pI5rd5WwOkPr
Kk3pMLrRugV5NN4BG0+1jTybQ/ND/MXxFaxrOrUjvuHzIv75kr1FPP+q3120
l1mQPCiekwii39y+gvsm4mEE8T+2H6y/BdnXRDoWCiKdIX4qifzfl+RH8Tyo
8gazt5vYQxDPxPgobxZH4sL4nAvNT9wfPTv/JCcSPvP9wPUR40VCGR92YXK9
C+E77ovIp6LoPBesK8rDQYX+3UiYHptnbNTKspC/hVF/UZ/zhgJ8JjmH9C2R
LicQXvYcM8fm82ZVrsH54jwL8D0eCuWwwu99oecL8D+WyWMebB1V+sD1We4v
Y/4Dkl9w/vg9pAM4PpS3UT4ZW6pO9rRBKA86ET4yfxLJx4VyrlTwXDLjd3H4
/UJ8dGf8RD1vLP7sf8bBIP5x+Um0D2eQvRj5AYsfkMXnjUzPUPMacHxcHhP9
uBkSk39kUV7SmtjJRPnKTBH10mwmbxmBy2fc783lMxanJTF5TGbynyzKX1qZ
jVfm4xX9BmreFo5ffJ8RuPwn9o9hdja9iTwoxj1lSOx9EpMPZTY+WZT/tCZ2
StEOnw1cvuT5SVze5HFhLD7DRP5kcXISk1clJm/KbDyyKF9qZTYfk/ly+VPU
Y8wUUU7JBi7vivqTEbj8K+pBMUzu0ZvIw0wfk5i8K7H3S0xelpl8TvIuzpfL
vzhObkfA+Yt8MBu4PM7jWLg8LrbrJdbO4zNZPlKixORxmX2f5Gfcb3G9bDms
iPK6mYn8L/KZbOD6ALbjL7djc/2A2wnE59G+SnlfEtM3iJ8gfebzFfvb8nZF
5Ee2LF41mfizaBdMAVGuSKH9YHZGk3wjFg8rc1iMx7c10V+43sv9w6L8miGJ
78sgeQjXh8unoj04m+RHXF8GK6L8GUP7iPIHh0W5T0vyKMpXBd8PYPlEvoxv
6Rgd8GV4Q/Z4ExifF+OwfOn8/bc934PxdQ+iT6K9JpjLX5LYX2eS78Hez/Qt
HaO7qD+q9itxXDpGd3meTgzpyyhnFehfSbQeor3ShdrF+cWw9TWw/VX9w/9t
N9MzeV3P7DrezE7lQnpEgX6YQDDKo6K9JpHZR6JJni14Lprxj2jUoyRsL9Rj
C+WBEBaf7E94xeyv5N9A+RhhMR6R8Ij0Y5S/Ecb3i/oy0hf1HPA450I5nPBU
hHXseQ8J23G/GAyojyO+srgvqUCfUc+pqJ/j+VHjStq9+tV9zNcswg+EsV3U
370K9y2F5FRRX8rl9JdgTscRj1DfQHwo+P4fEPlEFOEr4gf681i8IvkPkH4h
viAs2r+tCZ9FfqfaVzg+8bgDhh+EL0i/RHtuFGuPMbHH4DogLOoTHrT/+H0R
Hzxov7EdYcRnhg+0D3hOUR8W/biqHo/tCOP5x3OE64/npIBuhBOM+jyeb9xv
PN/Ib9D+gfsn+pWSqB374z6hvsv5KNJXxDdRj0og/BPpTzLhH/IzMR4jHXD8
aHfD74vxb06Ev+L404meIyz6S0PJnoF0AOkr9kf6X7i+hfj9nOgh8z+x+BD0
N1J8HbMHRLH4Jz35u9E+g/uP+IffQ/wRv2+U2L7Q+0Q9IJnJ7UGEn/i9Qr4k
IX6JdrUIWj+0l4hxg0FMTg6i/RXtScEm9sH/tk+r/i5mJ5AR71F+4/o60n9m
tyF5QtTLgyWRf+gZfzCa6NNinKCZiT4ttmN8glpPg+urLM6f1dsIZvZhPcE4
Pq4PMv3VRB9k8pKJPsb0VonrW8w/yPp7SHiOxDiVdBq/qJ/4mtirmX5log8x
fclED8PzJdqHUkDkS2o9BK6fiH7FVKJHKL+KcZGWxB/F+CADkwNV/QD/j/xT
lLMpTofZr70JRn6K79WwP9HOHkTnFe2ReL5FP1EQo99BTF4NJnqJ/AP5S8H8
/Qg/RHugGcEoT6D/HWEuH4r+QjPSV/HcIL3nfkzRn5pEfAHlK1wfjg/YjjB+
D/mXaIdNB5SfRXtWIvFDpKeiXT+B8F+MfwkieRxhFu9EfE+UxygvnNkvgyT/
/nNcjqXl0nnk+a2I16I/MoLWG78r2ukonpzoqkjXXEheEfmslvwLonwbRvIT
zh/9ZIhfuA443v8lNyA/F+UkNe4O9xffg99D/s78HzQ/0S6UTPuP8o5op0gi
PED5Q7RbqPGYTN+k8437h/Ig9kd8QvqC40P/AcpDIn13ArGd9ofOI75PlLeN
zF6fTPIzwkgHRPsPxe2TvoT8ReRPUSQvI4z6kRi/QnH+3H/J8pPTJFEfTqZz
ic8h/UZ8QPqD/AbxFMcjyhcewPyzII43mOQikU/503xw/ZC/i/oD5V2zvG0e
j0X2FRbf7EX4KOrDaryfeE60pA/iPiPM435EPu3F7JweJE9yf6ZIX3WSqBd6
SKJe4cH8Wb4k74n8Tt0PnqcryjtUF4PlHQbTuEV7nprHK85Ptd8gHUc8Q33h
f+XNiPJ0ogk/wPPN34vzR/xAfoEw0ofPDrvu6Urn0n4ivUSY5d/ReHEfkf4g
jOPG5xl9VJh9gJ4T5S/S7yWeryLut47Zj5KYvzWJySVqXTtRbg6i/WPxDyZ+
YuQHor9fpYdiPy3RT1GeVfPbEJ+wP/pvRb94NOP7McxvFMTq0wSx8VHcGr0f
8UWU56KYPTuGYOwvnu8ok37MPkTxhaI8S34Ek/qQSO/xvHL9gvsXcP9xHXl8
J7PfEIztSE/xeYRRDkI5AvsjjP0Rxv1Aew/2Rxj7I4x8E88jPo8wPs/sQyCe
ZxfwOnDzsUXTHLL/op0X34cwzh9hnB/iO/ZHGPuLcFDh+hmZ/ScJRLwLp/Eh
LPqx1HxohAvplnR51uo2TgspT5joUyFdkAr4bSqz00TSuiL9EvmaOzC+TLBo
f3eHcqduesaVUeMr8LzjuO76xr1aNu0PO988jsqdxe24o75D8paoV7oTveH5
Ozw+QrR3ZNO6i3oOj5dV8zMRxvfjeFicD+lJKN9gO8JIv0U+kczofCbpefg8
wigv4HnH/uz8E4z0EuUn7I8w9kcY6SzKV/g8wvg8wtgf9xH7I8zldvwOykdI
b3l+GItHJxj13YL/f2VxJV40b+TvSL8L5vkO6bHUqkWvW/1fIV770/lEeoz0
HfEGYXw/17+Zf4/eh+NDfs7pikjf3Um+QPkAYZRjTu881enrdtQv9tL3kH5j
fhLiI/oTEL8wfwLpNfZH/EL+g/QZnxfnbS5jO45f1Df0RFfwvCCM/AvxAMeD
7TgeZm/j9FwS44nTSD7D8SJ+4nixHccr+oNsCb9xvPh+HC/iL44X23G82I7v
QxjHh3QNx8fj8VA/xu+L9hNz4hc4ftH/bkvtuC8o7+L3xfyKFNK/xXipELJ7
cfkOz8mwN79OXv7LpnD9frK4CrKPsfOLcr4qz4n0VQdcPhX1YQPzL+mYv1AH
ojwQB1yuPXjzmVzkfBKTB2KZ3hFB4+HxraI9PoPWR7QrqPZ8/EX+dy291Ifr
61T/r+jfC5GwHemJmJ9jIfP5c38rwog/YnyVeyHdSKbxPLun+7dTHzVOBvEB
8RbHh/tdgFchpGfofsRVVcxtiO6iPMX9bkh3cD3x+2J+kpG+X/g9Bekbjofp
JZKo9wVJov7mRfITnoP1CXmD1nxLIHzEdjF/m+pGSAXyDK6vS6G+RHKYhPQd
zzWeX7T3iPJcjMl5EOMgzJn8ZU72IcRzUV90hxqrdj16lJ5MMK4HjhPxCfE/
1az0lyPTsZ5DsORctbX376NR7Bw5QcORc+5uDrRUCvZNzetCeQ7Xs4iH7mX9
ZkmF48B4gys0f+SvhfsmFfbDuHZJ8zvu3aS+VFdHQvzBdlxP0U/gzewz7kxO
VPGb21PwedGeosqP+H0xfySc6bfhtD64fqI9PATbC/HpCdEljP/G9eT6oxg/
7MHOTRow/kxyCMLIL3H8on/K1yTfgecJcXuayB/9pdAGva5O+UX8mvl1g5nf
1sMkX4LnITH7oonfV4RdCuXrdLIX8Hx48dxbESzGMan1iHg8hKgvZFN+GvJr
pL9ivoQFxd2KcYzW7P+qX4TF6bF6taZ5vqi/s7gRE/+B6H+z5jAfB6t3qPrJ
eN1QHueF+yf6H9Q6kaivPa7RumHz9mq9U9GeqyN8RDxBeR3njTDivejvVmHk
I0jnEO9F/4U/5VugPQ9hxAOkbzgefD+PSxHlUie2Pk6szokTq9Oixm/g/JCe
FtDDROSrcsE4Akzq6GD/HR9/9en+VF0fXp9HpI8Gmk8hfSz0r95l+lUw86Oo
dSoQxvW63X1089nD0V/oLRXwF7IHk/yN+y3GYxnY+dbRuuN5Q30Z9Semryii
PUmNw8P5MHmIYNRXmT4CIqyea/y+iFfmBOPzTL8gvBbjutU8SaYfgKg/REmi
3IPyQCrpywiLfknVbot8BfER8R3xRIRzKV9HzCcLYv5dbxZvSnGplE+O/AVh
0d/O43I5/fUiOiLGHbnAd3dd+d2RKizKiahPZIOol5G+rBTYw+JM7LKi3TKE
8Ahh0e8WSvQE1wvzp9AegTDPX8N5iXzRidabxxWJ9CIICuSNDNLDkF6J8ZtG
WkdRz8tkfnBTex+ua2HeaaH/IBJE+m0kPoz0B/k10l+kMwXyQjzhPf4fny+Q
t2JRflQQxvOM+Innjfk/gcM8/0j0j6r0AvkXwiK/Ue1nYrsah470C9u5nI77
zWFRHzNSO34f6Ynob1brjnL7HbN3mOTDiPTWCKL/KsHkezx+Unxeq3D7N6PX
nH6b5KcgPcPvMXsL82v5SuI50ROM7Sy/XBLtyAaJ2yORXop59Gn0XWafYXF0
ap07xDdR/kqmdeZxS2ivEe3aWk6/OX1XRHtPCp0/5I+sHg3pw2jvEeuTZhCM
+i6LN5FFuhPD7Bsq/RfjwL2Y/dyb5Nr/jq+nvGPKR0D7LMZ3iv42LxYn4E7j
E/WV54VyTQp9H9cN8RrXD2Ex3kjP+JELoP5auG5kL0Z5XIRdSH9F+UzMv1Xn
J/rTqY6YxOQ3icl9PL6U5DFe90DEe7UOAsL4PhEfjUyfSJb4e0V7oJ7BMaRP
if5HtKP5Fcpz4cQnkD/gPBFG/bpgf8JIn0cY2zFeCN+H9h1cJ4SxnccDMH8R
i3OOYbCe8BjXg9evEeMr1DxwfD/qPwiLcSFYX1D7P/LgTOvSi/qUnr1fQ/5i
lO94vK5oX7Cm/ihfin4+LcFi/peaZ8v8Ayb36PE6JaL9MtvEviHGwcWw/jEs
HjhKYvya4qHE/D3Vv8Hji0V/m63C/dFcf2fxVsDirQgWz496v5+YD5xs4h/h
dgXmLyE6J8bhqXwL6aMYT2Na91WU31T7kfh+FS/FOk7pJnnpYlyCmmct0mvV
n8jzdDFei42X6ZMxTJ80svzbZBP/DY9TZnZuCfkD2lPEvAZzWbR3qf4eMV8r
g/g5azfJ4xf92FpFjN+yJf6P82N5RsT/EWZ0jfItcTyiHoj5Qokkxxb0/8L4
oS/hA/JzHkct+sH9iS+gv1XUF6mODPELfF7kv3qSD1DeE+OFfMn/jvuH38P1
5vWZxPNvLbN2WdT71bgnbGf56ZQvIMYXqfdRivFQLhLPf0QY9Ty0p4v5CDQO
2i8xjsWJ1d1wIv0T48HF+kZ+0Cc67+zPA1j/8DvtB/IzhJkdVUJ7HsrbjP9R
f/RvYX/EIzH+0pf4I+IV8nXEZ56PiDDGu2B/lPc5/Rft3wZJtNeEUnw22q8K
4lOyaH/EdXUhOYLFgZD8jfKzWD84CvUik/hycT1Ve6FojyX9n/LJcL0RRv8h
xteI9rIwsoOgf0S0hyXTvDB+B8+faC8IkrAfwmIcklofHPcB+4v0JQHEuIEw
gtG+UuCnNVcKxhdqEoeLcjT6v5BOiP4wNQ4d6SraE0Q6G0V+Z9x39GuK/kcV
xvcj/cVzLsazqHqh6L9R/XO43lwuFetoqXGuIn1Q/W+iPRL30UIpwG+13hPy
eVxP0X6eSX7J/1W3DfUHfB+PZ+X1dHA90T+I6yfGx6vrKeozEVLB/MivIxX4
q7NpP8R8UjUuUJSz1DoqLP6F5XFayfg+hEX5D+8vyib7K4t/kpk8Q/xZlLNU
+7943n15vU4TvzHuF9JnFj9N+e+4XuivxPHy+mvYH/VtPI/IPxBGeszqX7N6
bKkS2mcRRvss0mv0F+D8eP007qdFeyfSO56vKZ5jf5LfEEb9HuUSMd7DnfRN
sR476XUm+fgIi/beUKbfe9N6ojyFMMo/4v0EX1i9tK8gyrlOLK7YiebD7cFc
D+B+WJy3KAe7Mz+tC60fj6vn9axEu4yR+D/qV2L8YwbBKM+gXIb2KDEeWYXF
+CobhZ1Dsq+if5bX2cH5snx1YPnqJu28nhajF4ooz2hN/FNifLSZSTuvn8Xj
qXkdOWxHmNsHOP3C55E+ifZyC9LXxfqW5mRPR76M4xP5dLKJn1i0j/uy531Z
/2xg8X4Kh0X5WqOweEIWZ2pD9BrnLdqztQr3z4l6py3BiGfYn+Md4q0oh2eT
XI74JvKDOEB5E59n/j2T+k5MfzWBmb5M7UgvxXbV/o3z57Boj7RQRP0lG0R7
oYHJOaEU7yrSRbXeEraL+ZNpxD+5fYHXKeB1g5C+i/eCqPWRRL9WNsFIb1Eu
RnolykcG4kOob4r2bb3E20W+jfou2ZEL6ftLouMYj4iwGN/ly/PjWByHN+px
RG+xvfDcydiO+ifX3xBG/iHqU748fojZv7wB/f2ofxf4A9Xzz+qvmPgF0F4u
xkOpMPbH/UX5D+UYhJme9T/rqqDfUayjkk50HeUHxE/EY/H+FgPlI6B8hfvP
8xlF/uHN15vBUYxfRjF+GkH9cb05jPwL5S1eX0W0T3owf6RXob1czSNGGOV4
Ft8p8XoqYv0UJ+YfdqL4Fnye4l4K/8R6G05kv8d5ieutwihXFvQzEMz9DRj/
ivolyn9ifkIk4RGPHxTroaQDxs8ijPo3Po/nGZ9HGPuj/oYw0gOEka6jHF4w
L9X/jvSqcL6F8qRC502kw74mdA3XD+kB4gHCYryGgdpx//B5MU9Evb+E1y8R
4yfUuteiXhJO8iyrryPjvqJ+xeqRkj8A28X4H41JfoNo/0uTWDylif8A20V7
HPlBZDEeSYWxnflFZOY/ofwJ1I9F/0GixOIFyD+A9iYxjjdbYvEH7H7vbMoH
x/US4wE0MvMH0PsQZnmTFB+K9jURTmb1mYwEi/7PXOLHzH9B/gCcvxg/oCH9
HNdbzBdRYWwX4yUSWDxBosTitySRn2Sy+IRsicevMXmO/Km43mI8hIb8BXh+
RHnGW2LxPgTj+mB/hFH+wvGLcXxmlC+C68NhMZ/anOQlxE8O4/lG+w+rN0Gw
qO/7M/kA48l01I78T/QnYLwXr2Ou5luj3CnmY6j3jCAs5tWFEYzvw/gxtEei
/bxgv37Qeor2cBVGeexFVqk6adVU+axL8TpXytxU7eWIj6KdleylpC9jf+Rj
O080PvzmuaVS4CcPI/usGO8RTPkleH4Rxna0T6PdDeeL9lZevwP5Ja8LgnI+
xsdj3inCaC/B9Rbj3p1YnN9egv87LnAvvR/5u2h3TmL26i8g2iOdWH1zJ4qP
LRjnFYJRLhLrhV9BvUNCPEF5DOVTpG/IrzAfAuMakN4gjO1M32f0MYLl9xoI
xnauj/L7WxCfkC4hvop6hhnZO0T+aC2zdsa/kpk/OZFgPI+oDyM+iHUWLWXG
H1i8TyKTOxIB/Td4vnH9ka6I9DaIyVEejJ57EL1HeUfUH9II78V8EjUfiOkT
rB6SGreMcoJYbwb5GdUr4PUgFaRTyGd4fCPuB+Idz5/n+b+s/ibLWzEzif/D
9UT9HfkLw3PS50U6bEb8A/eH1WMieZvFGdHzSJ/FfAl/ll+i1kvheSaob+A+
IyzmKavxq6L/L4bVO45i8VsGdv9JNtWvQPlAvJ8uw6QeC7uvhNvbSD5FfOX3
m4h5Mb4Ss8dJ4vs8WL0gD5IXEc9wP9A+hDDG76I+hPYR0e8XRPxKPGcxZMfG
+F/Rvx5E+ZDIr8V4BqpbQfZ7zJ/AfEVsx/t0EEa8w/6Yz4r6CPI77kcU8yup
rhSDg5n9PIjdP+ELYn4r1akm+wrqO7gf/H4a0c/lxfIvdET/cb64nrh+uB6Y
31nQ/xetB8Ki/8qD2YXcWV0mNT5DtK/6k78dYfE5nSTyC2/SH/B9IuwlifYI
Dw6b3POJfleEef4JrwfM+AODdUTnRb+PkdkN1ftmRP8T1QEhfsn9HWI8oY7R
9zhAfi/6B6h+HuGbmJeVTPuP+jfiB8pjYn2FULJ3YbvoB/Ji9nG1rjDiB9I7
lNuQ3on3C6dLPJ+D1f+i+Egx3kz144j5XBw28HodZJ9Feo6w6J9JIbsnwoin
4nrrJJEfeUuivmMg/ob9WD0g0m+QriP/RLos1rMzM8lb4vRFlJN1IPpvvSh/
Bs8X1z/ZeaD8Z+zP6tJQfRmU58Q6gFqZ23NwXXAeOD6Ui3gdQBEfXIg+ivnJ
al0aMV5I5WO4n6Kel8ziNRNN5CeUN0X+p9aLEP0lMazeQzTLF7cyiR9k8pQi
6vPWCtPfaR9Fv5sXy1t5x+L4vJm+rerZ2B/ng/3FeH2650kS36+leDs8n2Kd
UvUeHrFehTn573g8MJdnxXlqTeRZMQ8zhuXX2MrMv8fsW6byregnR/9NMrNn
kLwrM7pOsLg+SSZ+ZaTXLE9UQnsw8gPRfhtMcrNo19OBaKf8wvi3Gq8pxvu5
SGiPQPlN9NcHsXYdqw8TTfIzr7uGdA7t7aI9LAL1OJN8XDwvCIv2rHdkD0d5
peD7QUz/CKH8AbRn4HyQHyPM4/1YvA3P12f1Jgys/mUo+UcQFv0b2YwPYJ2a
EGZv2Mvqh+4l+ZLFl5M+gN/j8VMoP+F6FeD/b9onXGcxPskDxHm6Ex6J9+d6
s/rMXsT/kH+zeybJXoGwaK/1JnkL421Q3hfzK4OZPK3iB+Z7oj2U1a8j/xry
I3xO5E+U52ziv0V7k6ivqfU5RP+uC4N1LH/EG9A+iO1MHgbcP2wX7SHeZO8Q
+bw7oxdqPWq06yEsynPpFM+F+8nqeVB+k8gv1V/R/+ciifTOSeLtLG9e4v4/
pBdinEMi6Y/oT8P1YfIYiPbGKJIH8fyK/DaCxZNFMfu7gd4v6odUTxlEfZnu
IWT1ZOneMYnxO9LPkf6zem8m9bNYPUQ6b9hfzF/wZvVVvFk8HcrHdI+4hPiC
sBiXq9rP0Q6K8ce4vrhOSJ8YvZfE+h5Gsi/jucZ8ZJwHjp/XmUM5Fc+nmNf7
juyxYj2PZInxaYnJl8z/FkX6N+ILnk+Wp0TrgfYRMV9UvZcT5WOGh7Q+vJ4j
o5cm8eyinu4FovxO55z4iajPoj+Y7o0g/Ef+iueV57mh3Vq0l+kYH/Fi96t4
MT7ky/w43sDfJ97HFGxy368Y/2dL8rGoZ1A+JpMzKI6W+a3fsfh+W5QbJdFv
oZNEfcSL8AnPixiXb0H12njdCsQ3pLsIs3goOs9i3HEgyY+ifGBB+Svo3xPr
gJqTfxrny/LR6D4/fD+rF0n+WHG96B5Kko+RXrF6qib3deN5wvGJdd7MyV+J
8jjSYZSfWD0Hsm8gPRLxwJfGi+eJxQuRPwjrPYn+IBXG/RLtUTGE/8gnsD4X
2lNRXkU5S8wXiiEY5VLkf2L+I91jK4n5yAZJ9NeEmsRv8bqzqN+L8SNqfhO3
P4l8zklCeoxyCY4XYZwPjgflDdFPRfU2yL4j5iNG0nyZ/dYkfpzX82D+aYnz
cx7Hgv5SMW8imr7H7U8I43nF9UT9mtVHYPECcay/GocnxsV+YfW5vxA9RnwS
9dBwVs+A8gWU/9YTnViesxPhH8q3SHd5/T92vxGI+pCO8QMD0U/EB6SfOB/s
j/RUfF8M0Utcb2Yfk0S5F+M7Kc9RQnoh0mG6T4Bg8TsBdP5ZPSGZxTdTfiDS
Q14vgt0Hz2FF9FNYUjwcu+eA3QPsz+xHviDSAapfQ3Y2xAfRv6UlGPcJ+THi
jUgPnCTMz8L343hFv3MEnUdcfzFemeopsnqscWSfFNf9K6sjrtavwP0X4/KD
TeLw8Vwj/oh+2CSi34j/ov6sJ7kH8QPfz+9/F+txBBN+Ir0S82r9JRyvaK9C
/FT3W/Tb+5F8IdaDUGHkLzhfnB/mq2F/3GcxDo/uG6TzhPKjWE9MjUsV/ZAu
9H6E1z90/VK28i+iOwNHXR20/1mqJMp1Rvi9rl/gwqdWSqUtdRZt/qbiaeW+
HU4oeVkkDy5c5Gw9oIs1t0cqxnJO/wz9rtofN3c70GzsbK0SUOLyC0O3FFZv
P1s6H79D89JOqzSYd9qvfxW13oHVo9Y/aman0j7gep5d/at6ia0WSmSLdpGz
e6I+pdozP/4YlPuig5mii94e97SCSuef/pq4qH+tnyR/If5fT5hecaUTPS83
/fynyppmdB+aMuyvjJ6dT+QBpC+oE3devUcZ8anJ8/6Ny1bUKHPLzF70rf8f
iq/L3bKxlP0lS5Lf+rab1c3cSc2jwe9/DC91374L1QeQR7n9fXvDJjX/efau
lk30x/O/16TK8u1f1DoF+Btpqd2SkaXeT7alaOPXg1amw9Io+wEnD/xh8Wu2
8pL564+vu0z3KyvH1o4abDmL8uMhLka5a387BdYmpyZcq+FMdBrHO+7Ezz/H
bI20L5etg9Jyx6j1WV6/GWTpcUq9P7lITN/Y/lejYHnCnHmflgURn8Lx9rt+
a87Vpf50zutVf3Z17sIPoAmzK2WM0EOL9p89x4y3Vib12nXn4Z1YGDW4z8Sb
N7RK7y3NDqw5cRNSyv6ZbKVolRVLajd/sSRLmtm7tVvzX1olvXxKwy5uWmWa
az2/NG8L5Vs1uyfDf6eC7wm7YrPKWSrWvSHOP8hGDlv+tcn33xbK85tjoh5q
zJVXaaPbt800UxJftXnTukE+/vWNP+OYj5d1TzRZtXxkMJzMmRJ0YIS5Ejqo
4dljXka4uyShunc7jdLh5y3voWWCwHpQ2ZP+UzTKoAFFHN73sFKcWmV0KrMs
Byq+W/3rfeVcaOp+qthf83PAL+Ll6eFH8/XCDo9G6D2z4XaLxifOuQVC8xWN
+pZMzwbjykdXLr66BuU2jXjdslIOzO0wr/vZg1rlgMvvhi/sMuBYBTluUL7e
+mLujmaHj2bA74VjttUtGwgOO8b+6jw4A+YvbLM8+rm5cuj3rfElxqfC4nUf
R0e8yoadV3zXPjtohEExuuF1o3/B8JD98WluRug4KHXUoRAzeWzXB+6+lklw
vdQ13apPNnKH6UnFOvRNgrXP/JsMiAqET3Yv0xr1joViG44kvNUHQugd84Dn
ZcOh3zjdsbYz9sGF4el+Z7wM8LLt6PEDa5nJWd91r661jIAy/b5NCgv+BTdS
+ur+GfwLtocEeoZ0MVfsDthoTpl/hmu+k6rZlU+AOwE/T//70RvarPjpvelB
BrxoNvvLzGUJ8KFEh03hHzPAvbWUPvZyPPxpdubRtYEhUvjQ0/1uucXB3HKO
ff5ZaC2v7/bVsv1vX0j9NjTuUKt0yapTlGacxkZJ+NN9yETXMGlCF/+QhFH5
9C3e64G7R6I04m6ZiI/3LJUcxxTbsn8SpRWuFUaFX7RUftfc/Saz+Cd4s+/Q
xLph5srJob6Z4z3ewdRRnW7MSDRX0t/6h0/Zp0hHWwT8E9DJQjl23nb3p5iv
knegYdHmVhZKQ4daO8vkhEodT24IeXnNXKlY9V1ytPlzad/X9lEd3PLp0dvq
3cM1Bml6xZnrml3LhesZXbLzthukLQtHjvx7ay7M8Ips+iPrjdSn95n4o0Xo
vkCwiVhd2z7/fJ1bVW5W/XLqfW6DXgRe9fiQBEfvPG2V1D8SVpz/YGW/QKP0
XvpkyafVIbDU783RtUl5oGxRym4YHkL0a3eK9XbHxVaKVZWefRZuVe9fw/M5
wreh2/mXan21uH7ftKt/xJA81aLssavxBw1EZ+fMrOH95uEh0v+/vH1xes6N
SVC1XOaeUMcQyg+61sN1c2AN1e9om/h1zIQbNvJN3UrHZebBEPaz8+GL+Xrc
mINvi95qnAj79A1GunYMkUrej2zuWOoPGNcafWavypc3Xlg8OV6N/OnyN9dS
i+ocCCFY6mw1t1kVPbx9lnVubZa1sqXS/Djri5fh9JSWD8ZOijWxI93xPmO5
dJgR3EbYdd+0LAoGXbFbHP84BfyqTN22cmsErKoV2cCtmBGatk6KdnS2VM53
yBh7NDsa0m8MPxf6U82H/zCuul+ai5W8paPjy9Hm3vBUuXNy78s0cH3bp2qJ
UskQNqVVTfvxar664w635/3/SoPr/l2G1L92Gzroh8bWa5cG2cV7L5njeZv8
yUfWtnZa2TwcXFzKxJ//GiR5FbdpGT86ESaOTXVrIgdLM12mHrcJToCyq77c
szmULI2vO7ahLjUB3A6UtF7gnAEtQnb79FoTDFXiDK4WC16AxdQ1d6daxUM9
D6seRz3U+0FwfxPW3GnsLw+E2wObdiv2PhnGLV66b89sV8Kfh4/PXWzfMRki
F92P25XPX/l6uk6zubxtb75ek73+U9FtlrL566ywJw5uxAfunb1yYtQEtZ6t
4cOnqbeOqvE30yrW9P27cja9r8q0d9/L/lLjR6qlTXYzl+l+Txjaz/joZkgw
zDAO+/Ssp1qHev2K11O+nEgke7Vl2+t/FU83wAbta7u+G60UpdafP48rZ0ph
I47qDty2UpKd00oPX6JRdhiqt7761lJx22wfEvoxCYIW1Hc8/dNSGX9gXeya
h1Zyqei5HSuMtlS2RDXLbpuZCJqBUdWq/zRXvhSrKM16nwhf7rwY9iXUXOne
cqdd9mZr5bxNut2FdI3SMaZ19SVrLBWHwF2TNy0wU/wH3H/zcnwmNLcfeV0/
0Uz5po2Qsmpbyw3uNvj7frJGebz8frUVHyyUFp8rfw08mAud79vYBp+0UIxX
N50rfysX7D792PYmMQP0t573PRGTCwvePAvYfiUDRj/ovGeEfRZ0+dnNqYG1
jVLwmw7ty4VP2P5ao+zM/tboY0oafHs2NOOhfQbM6FSidd/JadBj+vGB40PT
IH7c71lPjWlgd7VjowbHw6URty+V7HoqDaLGjMyp8tBCLv3hfVi3wWlQdEMn
u7cdrOWC3zTYcHvaoYeRudLcD3YtNhVNhmZtny8Ln5EAG6q7yc0PRUDVRuXn
RVolgPO3Yo4XV0fAuQ05RyLX5ElDj5XwOj8gEr7OawNPt9nII+9lHqjd/DcE
ZXW/3mFDJkyt6v1q0jcfMM/1W+S4PBnW93lzptE+H9h1Lrjik8RX0pSOL41u
6/3gRta3vgsrfZFWDnnb3Wved/Dv3fNm9MYEiIyreXffoGvQbd3MuS8nvIDa
Yba7PPe8hGVRzxLs//GBlXYrhvV9EQvlzEcvSVgRIt1ev/rp4V5xUDng/BWf
1lay86p6WUEdwqDzj0qT2xyzkqdsjZ29yCYM6tkfPjVviQd8OKnLjne1UXSW
twOCBqZJtQM+pD++a6M4VW+8uObwNKnjDc8Jr/LbG81Y8DNjeoLUTzPCfH4D
rbK0lsNk973uUpdHZg8fPcrHf4h3TKrmJ7l1uf99uF8KbKl2opHzugzSg55I
Gf/+q0SBpU+1dUPbxsERV8PtCt8i4FDVt/p/f8VC1wolHgWuU+sZ+3Se9u9x
7R9W50YPW5cvuvdkgOqfnfjw1aT1e+NJfwgu32V6mEsonDlpeXqHQY3nf9/+
c/NP8QHkj8D4i6iHb4a32xIKwXf8pm+3VuOfgsZVSizfG+8DU/P3XydMyZgf
/QnyArtaV6mYBRXr6fuOrHUTjugeOO36mAmP0mx3fnt8k8Z7u3TYoTWjMqBS
pm/NoZ99mTzsC7Pdc0f/s8sIxvdLHqbtV+u3Wl4K7X/gfgbNH/nZ9YbQsOgI
V7Bd9zLv0SGKU4bnk35HeV6ykac3mTnHqV4wLBpzclru89/Sx7xie15OjYRT
0X9tqnbOhuIBs7yc64bc/QK9n5ar1kw2wrRxVWuem+sLgXsrzFy6g/J3JdtS
9/cE5cZDq7Gdiq0qHwdLniY/rXgxHixvpV+Ls31L42v1zvFe2chfZH9Zd9e7
Q96Rn1Kocn/NhdPqfZ2fnUvZpJhHQqvDFRx/Fo+juJeK08tbV/6X8nQpTmJj
0S1/1d5urTRrX+HSuRoZlO+K8WRdNbNvdh5lrdgdXRez8qJaLyBmRvLalhmp
LO7CTPnQo5Lz4blq3nOrJTWcro+0VKrtdt7bM9i0nmyL/t3L59y0UCZ1Dln6
59pvljdtgMuLhvsVtbNU2jhn9u58LVfy9zz/t66TpRL88oDNP54aeV63252a
1rNQ+mmDfxb5qZXF99vKqH8i/p4etcZ9zQEzZdKwU4vn5eWYxKUY0yz3Jh5S
79vZ3fD5Gnm7uTLgxYKJB46Fg6hfGmBg86Zji9iYK0+rfzUO3ZgmZf06fu3Q
UnPlzL26M2+Nz5Rq9rc/8D2ffk+RK9Z5s95S3rQrc+otBzPl6OghGWe/Wili
nEk2dJ5Vu/3UJI0y7ZCz+cLKlHelLPkzq4bmtcYkf/+mHp5FjVfr2ZaN7F8/
poxGiQme0+dLVIJk/fnZs2UfNMrRX6ufltylkdvcHj3uXFgudHFb5HBhjpUs
2rFs5dC2ly80D1HrvBx5sjvx8tMcwpuqK8rZeRZT8/O7r3RybhKZAyu9TgWe
KqrWncPx+Zkdf5zgpPLrsed8LEYvy4YOTefnODXOlDzmHK4WuCyL3n+nVtTr
a4PSYb9njbffndX8fXzfhcwrDg1Xqfdt97z6LaTeskwIidrWt0M1f8oPuxt4
2jE6NkGq/eDi++sLMuFltZ+6WetCyP+A+u4KO2vnJ5fVuoizqi6a/ig7FY7k
TRk9aJdaz1bWvDNU/Uh1DYkeag/c63IjX2/7sqrYyxqV1Hq2bR0+D+5oY5qv
f2ZJuR7fnI0wd4xDWrUHmdK2slcGjNlF9epk30nWN3VV06DZvJfn7Raq+foo
J4cdqP4yKjYZFr676tDcNUFq9vxJjHk1Ov/SoBlNNmtrqPn5/abN9RzsmQx/
esCNhPvZrJ6ttVyritffmoBEmB38V8Vxq82V4XZP676+lQC3t2a0b97CnOzN
QQ1H9faZmE7yOtIHm3+/+1uUjAH3ahlhoz/nkL8H17Pb9/2718ar9b+LrM1e
/u6f94Q/E0YXq9Jgrw+tU4sZKRNDfH0IXzZPCnHP2fmZ9nvfndmfzlf9CvLN
CnVyNC+kgt97JA9/9xrzZuiky9D4RUbDlXqMP6V7KOTIrI5xSuxLqHbFptyW
22o8CvKhN+fvFLfolQNNYtY3CdFcJ3vkJF2lNS13XIIL/454MnOPet/ROQ/9
1/GD1PuOLk9vV89tRTi9b56Vd9jh9wb42erK+dHHMuBXWJ/ZXb8lwF3jZ1/P
FxkQW9fi7or68eDrOK1071BrecFKbcSC4qFwXrr2UDpoLV+e/VV3cmA+f22Z
0ffPSV/IOvXqnMPb/HP4ZM6Clfn8ba/ZcNe+76yVkGVD5t+qliF5B/ee6DmW
7HCy/VnnjHo/tMrTJcHLLjZ/InUuFao3FLVSHjWu8XLa3e8w5P6aCY5arRLQ
0jlUauoGp44/39isioVSyW7v0Z6Zj6TFI7bvm93RQqnTY8f7sOk/pFer+zRI
qGGh5MwZuMP/li+M258QYzypUdY4rX+budoXlq3u2evHKY0SPSjs49Xa6n1J
uc+WvW233R8if9Ub4FQzBzZ1jo5quN0HnJp3nd2qWw4MvDDKZePVKOgZHFxx
dUoWSLtubI4+EQEOi16tCmibDXt3HCkS8SAKFjbI7Bs7LR2+T88dsn9hBAS+
eHTm44100I/Yvemx/AJe1v0W9mFOCpjn7Wi//ZOlUvCbAgdrXurnGJUv/2eM
C7+QlAI1b7UZrdmQC7qtH7XtLqRAXtDscW/m3IOAYalP7jkkQwnjqp/uAy2V
g18/FFtsFQN3jt1a7TM2S7rRYVSlflujoc776W2Mk83lKy8N7ydMDYcSC9z9
pu20If8o0rOgxh02LzxzD0bs7920zk2qGwFj53a/fv53GuWvYPzUzxbbNv6+
ocbn/tO0/ol1eq3yYvCx+Mcl71F8xZe3Ne93fBch5bYOqv6toZVSvfyvf/Sr
o6RVrxaXXGNjpazslVU07MsL+DEr4+71f/P1li53twybdg90Fx36z3+lUYaX
Odp+0vxXYF8ld2HV/PWvsLTMsotdLpI8ef746EDrPefgT5k2ZzSDE+FYsGOx
Dp9vQqeHH5ZNOZIAmzQ3d+wqdgM8YNL8xzcSoETrV66916rxRA876906dtUq
l1vN1MOOSHCtOujYzhVaxdF1d0nb7RFQ/Edwje/5+v/Zsca4fYtioEz/3r3H
l7QhfzKu02OXt3X3lk0Gr6KhL/RVbGS09xfbtLTZ9UNx0Hv8+Wdnh6p1c5ba
GRsva6DWc+7bxnnk6auRcPGxs+v8qelwceLVuBpuf8DxRVzl4qttlKbdOr6a
umgffHBru7ZcOxvyvz123Xuzws10WGPZMuCKfb7cFJN3rP/MdOhnVvp83XVJ
EF/uzNnYHlrZJWFBycAzCvQbZ/lrQxuDSX7/n0+nGqc210GNmFFFP1ROkAIe
LfN7+PUW7GlSYu/dEnFSmTXLMn1nPAK5dKuyx77EE33e3mPqR6eAYKl30RPS
3OZqPYcx0x78rP8e4yiM0jPHrsu3/h0PfXN/Z1T/mUL5U9V2/1Wk4Ysk6Wwd
rx5r9yZC35DiRVpo1Xs5kE+vcvG4ccApBc7oL8b1dfeW4rNyNmunh8PO7GXu
dWr6SEXmXTr9anY4OHdOvuhZPxqe/2nRcde3cFh5qeiVW/cioFXzmF3Pz4ZD
9ZJdx5epFwaNV231+schFnJK9K9Zs2soTNjhbuM7ORbWvjHsnTglBYaPXHyl
/Ru13nXgn2bRd63CIaljw+4ubyzlZWszv3dvpFVaN1i39CjkUH7noIVzT3T6
mieJfiaNbOF1dFPT/arfZPbN+M0rmlhQvO39b23Dyhe1UNpX186vtCaV7FkD
xnx0dfJMN6lH0Lxtcdd/P5K9X/Z/5jk9eYG5cjGt2MOjLdV6A1d/9N7kkWdu
Ev8Rd+DrCMNVtb7Av2dth5deolFqQ5Gwyh2ziB6+1uc2Sm6VS/6HUokDpxRZ
EywN2ldxxazdeZBZKadb96xgaWEzODHZIY/2+5VSvvWTMbnQf9uAE6f6GSke
bU/O/Clueab5/G6G2U2GW2N9GDP58/Am7S79yCF73byyMR98UrNJfsis9eV9
kivZT6SkL42OLrXLBNf7jq+gdhbJV9t2r3JOGJFnEn+y22ucR51X6XDkYNXa
TWwfSLuHHnpyLzUNvve60Wl994vkX9z1vn3iSKO31Cy9fVp8jhGsA8aMmlL1
m8T0Nymu0pWunu3JvyH5H5hUsWuPNDjR82Idp4VG8uevHH71rwuH003y87uV
/b32Wb7+9eTsltxxp42k/zkFDn2zrBnun5pvb+lknzD/SiIs0e/tW1pnQfHh
6D8uubnM6QNlDcTfhw49cnDi9p/gMKfp/UvDbCj/7WV88tDY9lFS725NZz17
6AXDZoU269ZiE8kjJeavWVbbLyj/3NzsPa9vLLRt+fvx1EV+UvK3rYPf/MqX
H7quT5/fLKHwNwg+2Sy+1bNeApwu5rU6r0kQzDvpbpZZ3EJxK11s5YAxoTAo
2af/ttvWclqTKncOPPeDn/bf4q8tMpf/zunXZEllayU95urTK3fM5TILRv5z
6pOVcv38hZD5Bo3iMWHy9yy3JOj+qvarBZvUPA3E09OO2S0+/U31c5Uir/p3
6XUkGcx8gp2WvNZQ3Cr6W5Nq97o1eFQMfGiQIG/pqObbNzvTf82oyCCSD9F/
uSVu9gKPQ5Ewa1CT1+sm6kzyntZl1mnl72JD8Wd+nsryAT7myod/Dtt/8HnJ
4n88pDbfcj98vp9G8uDcabvrzbmaCjmdxvQo2/AzxUMNfXlxs76kVqkRPWt4
Z3eqp6A06T31tKEnxadI5yYMfLxycTQ8PtAvKPGBms9fZuyXOR6DzJW+AVUe
ts6X15a5mM0fNDgCXlfKvnurvBGeJ8h5wx4DxVNaeZTO3TkrFZq32G24lRUF
eebmk4+tSIXqzu/HfraMBt830ye4NdXKz76n9t39KQz654xd9zvVUm68KnNy
24gw2La/6tGFT0zz9ddUmjBfe20G6R3ShRmKYX4yfBjbMbps7QSK/xm759WU
/n2DpYJfbxgwdEy10juDpHk7y/9xPJlI+9Q/OLSzrVsC2IZO6z+hcgLFj9it
sbOPrW0p/1gds6bhrPOwNKfN9yKTkiWr2H6DJ1a2VCaUmpZ683GcdMH4wVw/
2EyxnbUiqtTHSMlqkOG06+4caPlkxX6zq3HSD0sovrFTCsnPd9bsXjq6vXof
4NhpwTWKPzdA1fDN9fQplsrW7vMeHX+u3gc43O3Q6M9XQqBN80/h68Is5ZHr
X+eMffEYdjsOc7Rtqt7njuf1hmxufburGo86LUX/o0KyhdK58ZkNxR1iTe53
X76h6sKji3NgzIGXDjNdYym+KTmqetzs9Qkwfu3JlCmB1sq4J33+2dcsHYp0
/JO4rbWVsmT064/L2oXCqpIl4J8Jlsomjc9fCWXC4PuZNrPc6uTrVZt8qtdy
zoUOPWq+r31Bo7ht/aOUKJYLdZY0udn8iUbJPTR4TOJ3K6XPltTeJzrkQAvH
ybUuX74DtW0qXRldKweyhi48/mZgInjFOA47cSoTHJPGhbw7aqH08NpmMdLd
CJtLOPxoXjtfT/MrW8QuNhXGp5rFzz0VDHv3Th+x4IIR5pdssmOVRxCc/zo9
5q8G4XC77UL7gJZP4AYc8hz40gDfO6bNmeWXBg4+rQ7fMObL5cnBFuX1qXCq
58VukyJ9wFA5s1qvdgkwp8HRxYv9vKFkuzHvJmUkwcBZuy+XmRQJNYbssvn9
XKNYr2m95/2eENg3NSw7wj0ZWh7fnps6xJXiWXpUryIN6xgF4xI3fmy13DSv
rGWi2c0eb8Jg56Jpi96WdYOlWVfaXuuWDJlrL58s0yWC8v8n/Hv67N3Vlkr1
3W1POa35A4d+lS8zrrR6/znGE9q6LvraYYwnHB45cMv3ihlwvWP/iQ4TXcE+
se6S/reM0Ka+/XRJuQ1XF9W5HbvQCJGjpzV4du021Og/qP6xvLFkJ6ig/Xui
a3IsxTtgPFmSXDPvZAe13qX5Xc1r2woRUKtWj/CX8XEUb4x82vlwlHv9OiGk
/zrf+j7Fr9lV0u9b+fd81MTrPMWrnVZi8+r+exP6DdxRq3tKFIzf8uvg1Hc2
yjCfVrkDOqTApIzgXq/NrJW1p8Paf5+SDd3SvjfpvVKrHHcaF+BYKgvudX08
rdZoC2XLzpJzLthnQo+GZ1N+/m2h1EroNt3p7B94PO95deMZC2Vakw1dJthq
lR3Nz9W9McRMkdL+Oes5Jxp2lbw9fO4NM+VczQHG8//k/z/B7kiLwDwY3zK+
/+hPUbA4A64ePJYHNY5f8LwelS8HBuZ82p+eB0HN5jRdbmWr2Fz8Vfa4c3Y+
vnw/kFHfTNl5uEuf2X+y4Hyzt1GtdmmUUbl7Q4uPz4YZTy2XrHS1UZ4a3vRO
eJ8Gs8KGVLk/3Qg+PbRN5hfPgLPhM3Y9KqdRXk8IWPLzVjI833ioVoBeK6dt
POjtdiERqoZNHG/X3lr+7d5w47JviVA84FS9SWOyYE/j3d2Ge/lAvfj7bobK
KTC+/pmU5Os+UPVJB//VE63lY+eLOjqv8oXEkN/PFr+2VPonjnrgf+w1tOn9
xTGmn6WyYfFz1/CFb6FS9MKqP93y6cT/95sIOtvmt55laeUZVe72y2n5DipO
bOzwM0UrN3j/ZG5awFtotC11ypZpsdLg8m28X57TKtOH75v4+8hPiNniM2/T
HSNUbNprQafKEfD8wjO3TZ6xsKf9gvNjd5kpPac2GbrwfQh8nnZo7uXVZkp0
u91d7d6EwPzj4aOrTTW9D724j7zb8Z4aP37krG5+/eBouKj3O/01VL0fveSv
zzdLvssAHs/rkzVmhNz3Pkyo+z71A6j3pcf1sTK/Pvu3tPFUjbO9+idBszK1
glK2B0oPjlx9H3wuCRYOi10woJZ6fzry820lp9tciUmEu7bNr7/0tJCV2yPs
S1TvQOOdsXuYe9dJ1kppz/qjnUaZyV3nN/VY4mOjLGjceNun7fnwr6yAeits
lEvO2eH3OmVLtulOY7ss1CqeweklP5XMk97s+e05o6Sl0q3oqJY2RdKlboNL
D3HraK68+DxjygQHc7l3EX2iVQtzpczzDb+rVtDKrqE1RvTrp9pzxw3806X7
Xxplfmp5SW9Iluo/GLvXa0MeLP0x7cSYSynS0YHNTi9Lz4XiO99He6zLkex6
Tc7ZNU5Dz7t/jSi3tWgOtK995a3T0yCpm1nq2Y1PMqBpfMt6MX9SpSldFp+4
MT8HgqrcbTz7lrk8bnXF4C9Lc6DnJ5ffK0dYyP7eNX3j6+fAgidROa7jtfLT
Cz90xp0U36P4+7We8fx4Nmwfqe1kHZ0szVwX1OnI8HRo1bvPH0VrlEJdBl5I
OZkGaQ0a5D71yZFSlqxt++52Blz7PenUupJmctqbgfNedE2H/gOqBDa3MZO3
LnppHdc9Hbo00Ef+qpomHV/y7eaEkamQ8G5WRnzZWLDp//f1DN9k+P7ze97T
bDO54DcRcoOXNR1qr5W/L8rs1SRfPlDaPzkVUMZSDivqOqvGefU+DIwXGvNn
wuX1vuZKi+fLHGo3TYD0ta4dqwSlSv1mONnMKBEHa6ZtPj1uuBEObj/YYN3E
fLoxeYvDqofq/b5nW6Z/LB73E0qPd066VuMXtBy49F7d1/ch4MQirwlyAFi8
KD//dooXLGtUxtrC5icsn3Sz2Kr+NvLdJbeWl9qmhxJBD/df6hsNPodCBhT9
9AU2bkrpNX5cBDQ/oV1VuvEXsHDetWL+XwYIiqnaK2PRaJLfi5eut3R1Rxtl
hk+5Jzb554rfl27t0/SfRxLWnzRIuYm9XtwcqN6/Gjet5UHLBxpl4JmmsVdr
+1JcZPKUcu3mHIgn++G0Oe0aJL2Nh1KpydL1R0nQ89eKWXL1BLAq4nfSxoHq
k0pjFjfp2/F2OFzN8wxtdsPH5H70IZPSZzZaGEz+nmYZK3o1WBoETUuXm5E0
IYHsN0pc44nG/4tbKbam0sSoaFjrddD7on0I1bsJyrizck2DEOn83hFfGn+L
hu5l24a7/VbvR8d6BSdKTe76bvcP+PZwR/v3B0zvSzc7s7d3YqRaP+WuW6Pj
WV3U+9LXvPDb/r2omXJ/SYtvV/o8gLD5U96kHFDr9y+7PrDsdtdoqN/RtpL5
mlT1vvQVKdbbL6VRXCjqjQsDz4d33fMHms89Prj7XBvZZoX7Qu/+IXAgffDK
d3t08DakscubTjZKu7CxO1Z/eA1re/R8WlzOAefRoSfDL5jejz4nc8e+g+uj
IPfajDJjZtgoJa5c6dKyxRGYosTHNDRT70fH748++3frPufU+9Irj+xjtmZX
Mjyt0sgvtGow5dtlVLlavfO/7+HJ/AMJrd8bwPvzi9zHVgp8Hxd1sppigPT0
jzNnjEgApxaT67xPT4AGYyNnjkgMBd+obomnxoaD+ZJa3mc3hELxIffKfBwa
Djs7FNcfbqnep370xrLFM0IDpbFbptyrlW2uDDwY8bVRpreknRJVMzbbCCsj
96RMH58KZ48neDg2SIGPHi1K9vxghHR/jws/tqWAsqHLhk/PLeTHD+v+FXXA
QPKHpttruWdPbxjf/uWryh0MJvepX+xztMyDPqFwZ/ypN+WKY71WK8pv2bUj
qcv6S1bK0x/X5y+t/ARqHbsQ30OfDJMcOpWYZffI5J7x2GH7yxouJ0OflvJ0
WJcG0Q379W3/LhomFh3WOfRKPLQffHjPk/x1muz66eGwogmwr0jdC857E+Dc
ke5eDr2CJVftkAdn1+brB9XLNZq0O1hyXmV2/qRPFJxfdC/l7hSN0mHVsr0t
++1R7wNd6bH15psUOJzuVOXvYQnwKOt7/yDrJKjYzTapf46FvO9Hvxv+N7TK
5si2P08WTZAGDiv1pFj5fPlnpf2QqsXjpRIRwxeXLKXen35vX7348X18oGe3
cMce19Q4fKqvtbJ62rB8edNnehOH1w/cKP730fikOXsnqfepYz513NcZ/hvP
q/VRD1wJ6tQ/0YfOi/naEuWSHt0mfSncKz2wWescmOjQc3j9r4+o/u/HHtWN
oWZaeY7d/QP2455Bmp1D5aS32VD638vXgkLVvIupiY42EeXj4G54uWaZ2yOI
D2G7d50xSypG2CghI55NKZacDkPf3n62+76FsmF2UIUr3dIheES28ddTM+Va
Rdd1gfo0cHOc+/CBax40XPsxMrmcAZ5drFx7dmWNUjLGPju41ldpocvGR3NW
qvelz+00a9i9aRpldMXctPSKGiW4Wa2LqdezYfmnxFe+j8PgfPgr77PbsmGa
of6W8lX1UmpzTapcQ6OcqLK7SEy+3OlmH//m86t0aPjy6YAKT8Pg6h0o+iE2
HWZ+37DSsuMHeG37WJPTMQPavzqTozx+ze7/9gC/4XceGVPS4bp52c8vG8XB
lIFTth++p+YTHd8Tf9YuIQ3i5hb9y+GOSofeJbW0Cjx3EwbPbqL/+1E6JA+f
sK31prtwts7u1CZv0+H2mKBTVfZbKF+ntuvx1v4DrPHvlrI5WquEfFvs/3P8
c4qj3uDpM3lkrZdgtuNPgz15lpRPN+9O243DdTFSsP+l3pFaTzgyPHrFrj4v
6DmKz7gcs7rV2fz3zh0T6/RXJuVfa6QO107VzpIWeO42gyJW5P/2dp0y5UlJ
9X6PJ4GXBsBG9T6nsFe7v2zLVu9j69A6N35OiAqfXdTHsrl1LvnzHtd7UuRP
q0woPbFr1Ag5hNYX9fuNFWHeqIYZkFvrnz/K0CgpxWetrvR69X7152MnnGgz
MI38kZvGOdac0IVgxdzmRVpo62SyLz6u1PHNR0ME+dt+Fenb6q+jgeBaZKdT
1WIWxJeQXpU6Hjuq3biPZL863/Ru92sHvMHRYY2xw0AL2WdQYL3T7ayU0842
Ezf3s5Ar/oA1NTpaKRa3XyX+CPpGeqnPwiGjojTvKV/10hznxHOzMmCrZb2A
LvaJ8OHDipi4Nur96rg+huCvxg+PYmFutbZnJ79V71c/7nR+xIBKMXDjl+Xl
qr5xEH4ltrv9s1yYcODDiZaNQ2D/5kcZtYvopZZ/295tuCWC/J9ruruPP3E9
Ak7OGLm4cbfflP/UZmuzMc4N38Ebz76HKgSmgFNedNjEUxnwZdeXs8OKx0FL
/9ljI7VmZD/CeSwNmLn5Usw/4O634lWFfXkw5mGE357ZJyHvcV6tM2PyYJp7
0Zbdup6GqFKDRjroEmHgzIZVXXrdhMzHZzoMLZMEDaaMsp71+SYcmT59W+Ai
9X7O3Cvj4mo5JMDZt1YTPk9JBMcoz7It86zlpm8MizUVAsC8So+iJ9Kt5cwS
S4rW+u1PcS4fj/Z17D8qGdbfH/wjfVoCzGqRFdzXLxF2NG7Z0nxBAjRt0Goc
XEj8/+VbXLi9XhtP/HzkycVVTz65DeVm1Nq6sXY45VFp9PbJuX2T4aDruorz
zgWB0bzfKLN+SRDcb++0JeuDYO8sizT9/8Vr/p5hXc0vCGzeLS/1IOQt2C9f
Xraeg1aJPH51fNXKn6S9tU81szqoUTZnvE2Z1NKb6uWW7GPZyW6sVhnc4a/D
1f0tFI+w/YlJnS0VXeLQtk45FkrbYv6HnN+bKaWnl93UzcZcqfb3rKdVfmiU
bI+nld0GqnUL05zaThytN1dOzdrR9v37eOi6ziHwbmcLxX3C9x77vG2UvRuV
LfcNGqX9g4zOb9umQMjAT5Nnb9AoB+o9GxNwMxmumif3/nNMvRdy6d61y+8f
z4XtZdI8X100V0o3qjzvRes8iBhcqWHSUCO8+l4+8ND3bMhyO3Ju0cZkmOAX
0G/9xhyocfFrhR+rtUp0z643M/Pxesxax7gB+fzp8DXPd5pP6r3rnjkl2/Wb
mQZfzh2utWlYGqycs7BT147pkOk9wdHqpVbOHJ/Zo1ONNLgb1/9niSk2iv3W
obnn8uXfiNipCXXsbZRb0LT8Ip2a33NsmXwkdnME3NUNhIlL8/X6P4caPPeP
gIAqpb/PKhcNV+3mXPCf/BuaP/podvZ9BGw85/HFkB4Izyol3huz1Ezx3bw4
wnzBF2hU4XbzbT4aZXmufZkqVur96tUCh4bvg+9Q5375xTUmPpJGLTnQqfOq
H2r86Jt/zu8J8oImeVlrQ+p+BfflzlN1iW/ARnf7zrSpW0Gz/2Gf8vGekLb/
7vMedTwo73nRsgXebeZcgrbjLkQ3z7JRHg52eTp8lwvYn3i/zi7SRhmwv6tf
8/IPyT+D9mq/D66e/17MBhfr9JvFj1soyQ69j3Rvpd6nfuhZwOMGG9X71Bst
rLvdkKjmV7ZQzgzdXS4CgoOm3F9naS2P3JfVcXHnr+BaXTd+na96XzrW95CO
W1v7jvah+2yiqtbKjF1/k+SBXXkbi8yQjkD79JX1rj4wwLhLNb9NjJgFR+qk
5R5vGQlOwy7ccCy2H5xuvQw86RMMM49E5nRvnAFB39r+MJz0heXHpp4rv1ut
LzP4xR//15fVel9/l3xU1WJGCDT2Or/1c+9k8vNSnZ6ZQ8ovtHOh/ZiRdnBN
n+JGOH7kt3fG9Y9k/9u/NSAmLyEdLJae9277U70v3dhxZM6sUvHQa9jaloYz
sZTPPudnS0PzNep96S8U3ajNlTLgePHWnU+/iIEVlw8O65xkoSyJeRpdpGYs
bJSXRk0IsFC0WQGjPOfFwuVFb+1+Xkyi+gnZGTkX6webK6vGG3bmtrVUMp8e
abrkrbny8fzQc26dLJWRwzLKlvyaAmD2dFK11ep96rsD6hy5fUu9v6Zz8aga
/XLMlGnHkh6XWZIHX8wuzWpxwVzp/tl3yIet6v3pQydNW90p3gBtnlwLlzTq
/enyw4p2I16aKZVXeV7Z2Mla6RdVurkxT6N8guixm9Zkw3T7rYdf5Kj3paed
KLZ+W3f1vvRudst6te2uxvPXn1G7RXq7PKihd/ntcDSd6qXcaHpuR7E9ifAw
+N0HJVmjmNcZuNRJmw3uVeFdfGOqhwGL9r5Yt/1ALtHjhqH1nUc8z4ZdPROX
156UCA8m9G4Q2YHq0yr9l049uCcff06Gtyq/aYiFEvmpdtjr9Zng1Dh3SvXL
WRDQ5ML4YjMz4dONEkfC+pveg16yw5ywCbcywU159bHTUvU+9F2aev4eneMg
N3f8nTZDssDnSAebhSMSQIwnS4AlvllLvbIyoeGOwf9+jgiQ3tUdMW7m/Uzo
bO07KWL1b5P70ZfJ4R1qTM2Cao33RkyGUGmmbUpStTvq/ei3un5JOKdJh3Vd
4+/OSAwjf2eT55oi1vn7NDe+tcGjfhr5M4psGTB16OM0aF4pPeWtJgv+vt2g
a7d1qTBxUfkOs7plkNyP49ben9dl0VbKb4bWcvsTu/PprntwwOT1lskwZ2dJ
/85lU+HroWPShZIptA+Ifx7fHzRr9UC9Tz2nkvW0z4dT4aab43dbWb13L+nR
X7ta6CzkuCd1h2/snwaNNzmtODdCK3frOG5uy3x67vfqSc/whdZyy9pjN8TI
aXDd+1aed56Vsnlym0q35yXD49vrU7+8SIFv9y+3/NbACKfWbtrx42G2ZPNn
eY06/yZT/YK4X3Mtti5Jgctm9p5eL9Il3V9XL0eNz5e7/70e/PpuJtkr3J0t
283QmslJgRfdx/VW71df4jW7WoQz5a9ChYlNW7z48BvOPYfNLYviPZ/qfeu3
W+84PO7JZ3g4yrXo9FO5sK/9865lq/tAnPPdB30W5sJRCFq3q4EPzJ4+xXfz
KvV+dZSrr7721iRle8C1ms6dn2VYKasXWsV2iXtI3y/1/8q682io/rgP4Mxi
9EsipLIlRVQkStnulCIhipJ9K0uKFqWIKG1KRXYpREloISnyufnZRfalIsvY
97ENBs8853nm3t/JX3Pm3DnOuHPv936Xz/f9og1fIN6bA/0YreCIsH4sT2gZ
70k//8sL2PqzZ+/q5gsJ8+B//ene7LWTkCF05dam9vcgXpxkrJJFRu2RBKK2
/wCyxzs7H23AfXRjuxWD4plkVKuR98ncJtxLv3yn4gRtVzRiqH6WFDTEhI2b
IiIKbHEfXflJ4/Fx6UkkdURjhc3gCEwfn3ucfmlqiYeusWs8c3MTXj8zzVnc
W/muDbsOn1/dnesq3w5HeSrPqAUwgLDxT+z4sXb4os+V3MzFgFWujRpaWu2g
vMVgszvrOgqoqSsV4W2H3YYXvTpZ75nrqc+3sd5refcFCl6dROTrwkfuGEyD
95WDZOGBKWx99qCr8neZyU7oHTb+XXm4FZs/jt7LqVmu2ILtP8y7qpG58shX
6Oj1Sg2SakSmJcOnKhq64dmqdI5lQ8PQ/lsvdjnvKNa/vJw96n2wZQTSIi+1
Nf/HR+fw67kMRST0w5P506l2NBjWtNR+YEpCJ+NL1/7zDw1s5MkhPkQylseD
eeo7JndpXqPBF6nOZbfFRiEr1aHGOG4UZh5IjcdScS+dkOp46rfTEDi+j1lc
dhT30Ok9ohJ8LtzoMbN7HBVv+7H+RPM+x/thCh2wN9FiI+fAfzx0ccf9knQu
1Frio8uDH6z+0ltaUsVe3D/3ThdlzDiQ0XevcoIb3jH+2tc+DVoamsl8C0Q0
OmJAMru/BfR/HeHcnE3C5rejg2ldvYUkdKi66mWk4zzCvzmz4kwVCV3o6/Zb
aMB98+4+4d7b6WSqnUfo9u4szGujPu2Qb81jnccUWYtqUh8J8825dks2C6oQ
USs7q50xb3HPXEHwshKD1S7aaUSa6anOw8+DKbeLZ3DPjPTolj1zBRH9LYLk
5GvNLfHMtZukxUI6OdFzstfCZFjPffZxwbcbk+IHe5AHWrasUTTu197+55Xu
o3UElOAT69wvPoU0HpXR9F/APDYEbvB6GKsS0cnywfPiVkv98mX1Jv157bhf
PhIWqRLRsgjDzxu94oqHIbTHPOOLIb4/WcXIY7TRixO9rMq32O+K++U9/aIW
U4K0v3In2lnPSXmXUR0O1PyR0Lntp+mIWazud/QABxq151ySaS4dqxdi368P
U+XqByMXIbyx2XbDPgKWP052NDngxIm5Jdj6I4/Bmx3Re+eBf41m14+4afga
vjvgHgP3zK19R/4NFGQ919Pz3/RcHP2rnnsUZOiHS57H4r658BFLpumWRVDb
r6R7fK4fz6N/YyIaG4Gvc7L/v4+1HD94S5mw2Oi27FkBFyoQIjev8Bj3zmVz
dGP3fGRASLzq4pAKAZ3S6vpWrPgf3/zRzv13rObAqCfv9NxB3DuvG2/6+fYD
7p2zv7fSHekDZ1jjl1B5WSXe3mHE/9Avsu7VOegx6rXa3z2Ejd9+6sYWeDrT
kXiF3otWljMwTWrsfMg63+y/xz7fIgbnb82eZcDNERuuat1pbD7I/Xh8sPXc
AKIurb3PyWISSIc3n68zJFCp1yz0Az9g9eXU6OUfbMLqpqHAr8mleRXunROJ
34z2d3JT18YuP7k+jDVe6qgZ3dxORmM3C8+HC+GeefTYmUu8+hOgd221tR8P
7ptTa+mUMiE6QuJJLMoj0cFbhSNvnQIdW5+bJdRGN5+mUGsy/9HT+sMan2eX
DvdlUbD6J/b+yIpLbhIzQnRIuugXPJBDQJNWHXn9MqkCeL8/ilrvSgOS986O
B4xK7Pd04rfiUkmogP3r7v8bYRuLsNcPIn5cLpn80AJ9FzjeHoRyiLsaEuhZ
64RID3StPbvmKzavPJXAd7xc/ytY9jZpju2tRn5/baKs2BIBO6Norg4Zddj+
PHGzoleSF5Z44+jWyEfqC19xfzxXuSD1lCwJe3/ozaiA+QgHmnJY6g9t8Tmc
ui9gmKFEByt1815e2+dQ53uR1iiD++Bx395H/3lDB9WHR0/v6ZiHxB9ufQnB
CbDhRfLpRFb7JHpzQP97XCKsOVAg7Wo2AnniB07YEJLAt+YWYXx8CEyET5P9
OxIAcU6WbI7DfXANJWKZzy0KVexC7BfhaNwHl3ri7j68igsNz2jwFGnPR4Lc
7h9sk+RCa5anP+vKLUIkBROzYrfhvhzhs6PQRRculHbmnkmXRgcyzVew1dwJ
9+wWUilPg/jJKGd95Tv6oXrYOiiWOCFARh3P6Jvfvj+Ktd9VP8Sjz8qNIdu2
8V2K78K972hNw9s2NwgoGh+qGHGnG8vPu/3j5+ZYQgeWf5aWFqvTXNaJBF1a
Fuc1uwDb58c/usXXInmphC2y4XPgez2tuOtXxl+5HamQ+qp2ge8m1g9H7og6
3qnN74efAZaXNtbNIv/32g/bLZtNs3/9RvS+9NZdduNCSac37axE25GE6MRc
rdN4zqug5ItttlEpwGH15PXY+Q7M79bVl7NTdOpALlHHjSOiBkAgw/HEzWDc
73YZTVYuihrG5uPbxC8qPfg4DB4SUmpy1HFYJT47PLNrBPxrBN7yco2DYcNj
ycK2dmS1ezLjlNQodJS9ns1ubcfqbTtalLgtm5Z63GMf2vtfru2Ejaa6g5eD
COh1Fw1jVZlOsCEuj7iVRkCzrW8anlbsBJdKyNh8Iw8Y5UhKu9QENj/9OMG8
TWUF6/4flHAM3ZCDedxcESEcCmsmYDg0/zt/Ke5vh2Qkhjzn7oO6mMYtZ/dw
o6UhvJG1lKdYXd2QmeAmmnsM9HytLWD0Tf2VUzQFg9n558tZ7Q3fJykxv2u4
r02ensy6mjENxw8PVDWJjUON9NfA8A2jYMnZ4FvjgM/fxG3tFJkwo4ODyMoM
+724p+3ZWPqtUI6I5dm03pXVldhNRM/Knvx3au8INr5Jn7qdu/FVOxSTtqyt
CZsFB3u/44wYVv9R1G174eO8JT62s3/IXvqXYRjOXT0sMUqkfhXVn/W/8Rgk
vUkRsX1LPeyUitFEr5E2sJbyESO4T2FekZzj0y2dmUXIo7TPXr9OMEGbxzrr
rc835HaskuqKO0wYJ+ZvPsTkRt0FanjFa/C867mcM1FXfpFQVd1Wfz3jBaDz
7rfQ30hGm2+UXfryeAH0Qy/snVyH5W1Rde1VKnecZAL1JnXydBmZOtqgk3H/
KhPOaRza28pBoaa6+oiGOjDh0aBm/mcGN/WTbdbrlkdMCNH7av0pkUL9UHJb
o/o0Ex4nG/1cV8BElL2LXhd/xuu5H2xpeHPzWBxQ5xayA8jsXFPcxzZL2Gy5
3+0ltj+yNUT7NfnRECSYVPsnhVSBsZdX1pZp3MPOF03KzhjoAv1zhcmlPiUI
7/UtEvtWdUNYwR3POto3xH2ak7ttrgvbv3liOr5gXoAGzTnDC0IdZGo66Vhs
/lkaUNwr20UNp7F8eorZ8kpu2hQS1Z2o4EBehrVfLg3j6T+tZuBcc2hE50Ql
xKCc0Z8OzECB+J2JyPJasG7Tl+o0m4GLy2bmQ3sasfo8xb5nofm9zUhr2MSK
I2snQGBngXOmWzNiO/xozTe1CQjIG6x/LfsTRswUwpiWQ7BKTyh08+EmKCkM
ujXuMgT3xIV0l+t8Ao00bprkzAiIP7s1rb6PQuU7tvzVYHgnNn9WfqxD8XFd
J1De+ysXm3BRf5YQKnojKjCPejg10OLxoVI4p6lfKfBwqUdd7aHXoWxSD0Up
XdXaIrhP/djad6ePDRP2X+5pXBB/BdJ8BumbyQOQyN/X4IzEQIt7puaVwn4w
3kp6VakSDS3WvKZnFn7Cyfrmd0dY5+NS52CS/MlGcNnhrCZthfvVSmnq4wIv
J8H/gPXKGrkZaJSxGgrUTsPyXgcjD5teWJ2KXR9pv7iT1o5TsLq8m7BatCCQ
Cx3Ktjzlcg5zulE3u4I1YRIzyFq/5OofxygoOm/4WaoI96hFE7zfTWRyUrN9
Z0ZqRLmxenodOUuI/UJBVxT8fHi+D/eoKx8e8XfUnAUrfr7d9GoyOhvaMCZR
P4f1e9jtQ9C1A8Uz7/HcnIM5LRbCJC50e8B1nuUHcI/aPzTS3bmiD+yVpYNk
Bbiw/vivqI6c4n/JqLdLF09nSD+eg5sbumX5BTynjT2/5vuu+CFJGn/ezA3+
0XvERUYrrsoqGT0d+ysfn4wGW9ySYNQS0ZfmhJt34znResfCMYY3CW2VOTmn
RscdZfb8j0FNdRDEktB3zcZJvBpTS3KygmhWsvc9SajGie2TvWd7oOiCWMqr
OSLq88XjephgPza+Y39fa+X7R/3qiWjppVPfYihL/WrnGr22BlcS+rapmqjW
zWpP3n88JE8hoWRny4/9rNe//epGCHUULiCgJyxKwv93PunMPx+WvfXC/epj
i1EccrsIaKFOqNBZnwnsuWfAd9LhHyLuMrGfMwJbx3233iOgBboeHKIrm8E8
1Vfv9zMCetd6Nuz46yrs8+z2oObKuuSDXwio56/agZ5THOjqjKw8kg7uWW/1
HctV4+dANe7ves2Xv4DV36RdHNqxZmT0r9y+UZB8bNBUoMCJGqfoKYxFUair
vwslSg9yoBYh9vvLSripNtG3iUdZ47vkY7EL9pxklIeh8019bh5SBf9MDP7A
vev1tKdv7nUSsfPE/l2hNpAaJbUAVXMnI45FUlAeucgLy+eY4O13K+XdXdy7
Zj+P3yjoHl9gjYe6ZkIEJgLml3jX1T2SDjvs5wAZ8Px8h4OBzSe1oN67C02H
Qc3hVbr54AIEKD4UyTkwAgahtorGxQtgIpcjEOO31MMOcPv3vGkh7mGXPN9a
Jz02A2UqRVcabuA+ttvdOGMxu3EYqHRRe9c0A1aBAQcW5bF9FVi/wbXkvvbJ
TNzLLpU+9emAzSxwziU7cHXQl/jZTqv9chWMZmCdU8pR7SQC5mH3X21IphQS
0QWlkKdRj/F6xsCagNGs/gns+9qUfjweHz4Jc4rt2ecF57B+y54HOcEXFDrg
+6FuheIo3Mt+9fZT+XbfSdikQonjDSZiHja7XiX3ruAo/eY0OPr7/TRtoWDH
2eOh/FW/E9SdcT97lXSZeFrOOHzjVrOrtxqAoo+HmWqHJ8C7yMpJt7YP64ex
5y0DPm07IOM8ATsy/uSHkHE/m73fb0ijLWfvsyGYsN0TpvipGSmLvB/VtqwO
tvc2TlP3sOsrq8HrmZHJlvBahH1fsOejBa4Jp+ny1YOcXsqfI6RizFu5KdMx
QntOphrvlzRx7SgAYQZlvfq1lyBvXEC/i9JBTj3RfvRb/BIfO2QI4dvHao8H
HXi2WW0mUMMJJ5XzzlFQ0x/M+y/im0G/pV3Zuxv3rKfa9A48ieJAZe8GVFZ6
DCBJdumesuX/yUHcItR9c+c8kIxClRZ0q8EqvcNedS/uUaeG3UlhkpnwVTXT
nBvpgdeJpj72VNyfHvyHvj/BgwFSrnm5lYd7ICbXXn57GnY9Uy01qTWDK7vh
mPbENE8Okbogy+V+8EkXKLvOBr3nJVI/6lkE7p3sws7X+rpbSkY2XGjO2YoV
k7lViOzTNyujD3GhljqjzGSJOqS9MvX6kBkXGtFrZScT9htx/0Lqs2WNP8Ke
lq266NuAoJ8OpTra4Z70hIqT3txKLvRyffcNB5UehGvA94yBEhf6YcVQwVB/
H7Zfk52XWecsdkOom4wa3Hucm05b6kn79Ag3P8/nQO/mz3YKEkpBwU/bLi+b
AzVxQg84hiYC96zAL/kC3I8eDKl4u2KRCfzXyg1vKsVi6+8ebu271WyfwqB/
J+/4lzE43+i68rDVU6Bvu5V47/MYJP/hY44cjIOCVZcPvkHGYMX5NbFDm1Kw
/R7XtEL2eKxNBJ18tz+uA6PA8eN8U+Y93Ic+lqQtE3WVjEq3NU0bp3VBZNar
J66s44eCbTNLznaDNjIZTvAmo2+vN2fCrh6os3j/MoN1fIdRO72H9Zw9Qg0f
q2SNl5ReM4keMqOgrifCyPZmYLmIyhnRO9OYDLCUWSVW/WQQqnIT81fnM8BX
2adWVWkQeHt6VHU9Gdj1e+9VxTV51nVxa/RuuOJWOvzLkZXN3Yp7z+yc4SfH
Ap8yZOkwfn2bnHAvDd73b7SUsZ+EGcOh2nMraazrTyj8++VJ8M5S7rYXwHL5
sPuD9LPIyqijC3wSIrVm8ithjVlJ2qrvXWD80FVLRK0OIoibPItau6AcBEOp
jl3IZLpe4Jj7d6z9q7Av/rOpsgroXwYdtx8IRn67OssP/ugCJyuVUOlznxD5
+f3Tjn+6oI+W8Kc0iQnn76rLWre1w5WXm6/HK83BtVtbDz9Pw+u3WuN11a9+
7Ybgq5YTIoI9kBmCihYHd4PAhnbR84M/IefEzQnCQhcEyU5VZi82gLCQaeHK
3i4sD9o/Jizz8CESytsZ0b2Vk4O6bMtjqfI3RLSjtkpW4+ZS39ntN/IhxI+A
0m5TuKK7GIiaSJFiDI0TbdySR7Og457z4rnXztWBnNRhlZZzy1ntfNZZpSBD
5lK/OUU/+pvpCAGlRhp1rHQkUr34Jz+vKeZEg2350fY9JDyff1J9C/Mi7jV/
Ln4Y9bN1DrFUHLQ3a8R95uT5LtOgYFY/4WG4/r/RS73mssB57QcynOjARk25
60qLiGxstnT7N9xnrts2Ed+ksghpud0827oXkb+9Zr1LtbfXuy1CJOITJiXQ
hogKashINC2yrgfXUpeTk8i6qiIrr/MLMGY0VZkfM4XlyauXVRgZ+zOQGncO
1XJnJtb+T9I+uHtKzYNukMkLVR/cX24gTSyYPeCk2ousfm0qtgB5Mp1KEycI
mN9pYK9xTnieA/N32OdT80azlrLnAngTPW37duL+Mrte1SOmp/Xo9CykesVR
dDxxj7mYqP9CYngOObemxHvF3VnoNrhw7wJhfom/rH/7Lv93yhzw21xVWtW2
iAwecfrd0ccAjj27prPi6hB671rrJ2cnwdyEcVZZqAHLt09cvuH7siYGsis5
J7n1FO4r07XtxLsUp4Dzcojz6KVZbDy3/3Uf8U4yB/WEQ9L0Gg/cT94Yd+EK
aXEM4phzD2q8iNQH+6hR1Les9ixyp+VyTxL14g5zpFq+C1TfCxiIaVbB+Lv1
J0+U/AK3sqep/55swtaR2PfzCtsV5vccf4O1TxCFx6QHcVijypUlXQpi+fZr
n/2v91rOKDy5AfeRtwusLF1rk4mNl6RaTlvEbG0D4fQ7/nofx+CUpFPYPcc2
bB3CJ2M23sWzE6gKfdskMohoos23DsbLTlAItjQ86kpEt83H1Nj7d0L2eNac
XiwB842JDavrLV0IVDEDr/tm4hSUYqInes2/C9vvy54HIe7kP6KsNgqfaop3
XFHHPWO2b/z5oWdqniQFrRvtmrka1YEc4Yl/9y+rP3++1POu6EcS6lnCL6l9
lAbcsuvfvS1sRwiRubuLxPtBf9U5w6xZ3DM2Nz84toaTgE7qrzXVmejAnJOw
g4d0jG1xv7gx+o3HWmI/rNvh7OvWNQmMx7fVt6XhPrExd7busRgaiIUki+zy
wr3i2PTlTuRMbtRPBm3W/GIM8iVSRnFXcI+46bOQYLzgNOgkNB61ezYOyplo
e7MQ7guz/eGbil9OFO9/Aj477XtUjEnUhtgLK+0ikmHW/qGv8hncG2Z7QM5q
wwfgOe4PtxW9/676zwsQuvldzWovnjc/Zp7ach8mEKueg2EXHhBRD361pGyB
SWSXF1f65tNEdLfhnVKVngEk74G8TVIAExxuNB6vSaIjJddsU95b4x6xzpcs
51/PSSijTKJg2h/3imP15C/HrxvHfGK2l+GvusnEXI+EGll2653Z3oNs6LE5
a8CN+8S8T4R6xG8sgOwREfWHK3G/OK61L5Bytxdrf9j56Z8Tr739yZyHLNWK
U8lbpsA1qz+xLpIL9a/7o5ZbQUbvTHKMW7LGR8eyWjfqZJOp5x39nBI2cqKm
e0JjzbRH4eUHj50VTxZAb84jMm+QSH0bK2ER2c2EwPWNZfp7RkH4wzPahqlZ
uPo1WCAt+jFy72JQppMVAwqV9Q9ZPJmEqqh0O6PXE5BNk0Y/CBLQdIpuUZ/8
GNTZX7izh28eSR2efS50FdsfDD7v3RXitYaA54bSr8xU3JONExndlfEd92PT
HdNvmNp1YOvZ9g2GeRxejCX+q8Kl/VrWK9l1ornIKSc9xFaNiNUjHxYxqSjd
hh9PExBZT/7IgRqc0Pu2S4KErvU8WrOb1R/ZsRVMZX60I2DtN9NfR0B37ffo
nrGdga1OLi/6bIaAqS1Y9j4Z91QzdalW/HLcVDGhngDVjx0wFur8AjZyU1/U
Tkmd0MN91K+3F7YeF5yE7XLPciovjGP7CfQctIMPh7QgAl40l4QJOkSF5z+a
p1VB+Wpm5VUqGe34dJGvZMN3ZHiP/DHjcA40etnagDBf3CMNSl4022HLTdUk
SqpK6LbA2LgF7wNXbmpJeZzNoeIW4E58LTl8AoUOd8qZnQTMZwCj50VVYcdx
b9OIaVk4qjAM637zvtxjTIempqzeQ24UFNsvImr9vlu8E85EHVayvkZBxVWo
Zb9z3oHN9UP619FpZFPt8fpPx7nRh1kR5dNHcU8yJX/qii3PKDZ+QVz2K8Sb
LEL1rekrGjK4n+MQtaP/cGshbCgP/tbwH7++RJAiVaTHidaM0UQfKdLhQ3Li
zq8+HGgVoim1RmEcImNNckgWhXCJ6yhR2oMb1TAWitx86BsiP7BldN+taeCx
ybA8urUSaeT/Ell7ZwrbP/pkg8t2rUYagM4yu/Vn+rD6BNWzhRMrm/qQsQOB
miJaU/C9byQ7+GU/IpY8TZ4fwPPnxMJMT6f+KgHS1437xnJ+/v9rGXiPfkhK
NGuCjy71hKP9pYCs4LfmMqGgM3r10wJ5RKx/5H/0fmOyJpZfDpcfpESvH2iB
XS/4rhcHcqJ+efvOEI2qQCx70kB4rAy2P8tTfKc3DHHV7toPzpOpBtfVs3ny
8iE3q0HU8noilqeuH1BYUMs9gFCut/lS5fLBvnXNo1aDPswfYo9Xmms0F8es
88F4IUkn5+w0LNa/G1l2YhzSfq5JzNfowfbfs3+fuduSP6IeTkHBZF0QtZiI
8vDfMzR82wmlecLiTsK4u6XzkKncrMOBXttVOl3nUY3N0zBO/3qlxeofs/tt
xbUWT2nK1fA/euc3jA==
      "], {{{
         EdgeForm[], 
         RGBColor[0.12890625, 0.3984375, 0.671875], 
         GraphicsGroupBox[{
           PolygonBox[CompressedData["
1:eJxNlluIlVUUx79zm4vnO+d8inQzi3EoUxMdcx6kGEdHu8BM5OhoEQVJVIbZ
S5AWFGMvQWpkBj3nNHPMXkpIp+hizKBOJgSZ04ujjgbZjQKViKj18/8Xfdjs
9e1v77XX5b/+a7esf753Uz5JkutzSVKI+Yb4GAl5R8hzm5Pkl1KsF5OkrZwk
41OSJB9yLuTzJclbapI/ryTJmji7KM62xfhxivZvTzTzjZ5SnC3G2B3fvTFW
xyjF+tmYz1keiPn9GD/F2acKku+J+YdG6UEn3+zbk9NAX3tO+gd8diInf/Bl
OHx5pin8jO+pYW8WY3b8PxWjI8ZdMR4sSi/6sG1VjNMhf92QJLfF3d/E/6FY
G7T+xSXtORN7+oo6w/7GNEk+jDP9VfnUa796YuQbpJ+YPVJUDC9Vpf9iVbHH
NnxpL8lWdB5qlIzNo+HDxoJsZi9nWD9Qk/3Pxbwtxnic2R7z0+H3gojLhdiz
NOaFZd3L3GaZHCGfiHlenJsTY8x7ONuZ17+Flo+HPIu8hM5/woY54dc0+9Rh
nZzr8L0H439r7N/AHOeXxdiW0/+l3s8/dC4p6J6lvrvNNnM/OV2eF8awY7n1
oJ88YQ929Dtu92fK695UGBsoKl+bY365QXEEO/WcYt5X1fqxuG9f7Pm1pHj3
5YXvVyPvjxYkYwO+dOWVC7DUdcUv54n1TTXZ8EGq/CODAfB8Z+hfnZdNPV7H
p07rxy7w1mH9k9a92rgCd/gNNvF9bV77sGHAdQX2wOlZY5W9MxqU378qkv+M
eTjmdeHbyZzyPzfGUMhbw8Yni1f9PlpQHKhFfKCuf4/zN8W/3yrih3HX+wOZ
fK6H7zuiBt9slp7pmfQ8lsrHUcd/T6o4rIj/9Smq/ydirE+Fo6GKdKCLWn67
pj2Hy8I568SNb9Z31sQfyNRscar0tYS+6TFujDOjNflPHHZnwl2HsbezqpjM
TMWF582H80uKEfGp16TzfKZaHDV/7rCvbc7Fe03y7d5M8spMWKWuid2kc8xZ
8jhhmTx971pb5jrsNNdOmG+RT5oHPisrNhfDp9mZ8v9S2D9Skb0TFcV80vrx
BRweKYrTzjgX54wZsNNlXIFn+HW3uRc+JE/4T4zr5sZPbcPNcf/MTNw7I1Mc
iefPmXw6fg2HTHMc/q0Ke3c4J/PMReQeDBwoK549ruVZ1tPigd4j5uNztp8a
wtaWgvJTt+91r2PzVNsAb9CjBs0LYPmE+w4zOUDm3lbbf9z3cn/ddX5f+Phu
Kt+OVXT33QXVL5gcuKavnXAdjVuGE8gJ/y7f2yiZdezJmTMPx9qRRsWNHnHY
MvGmHojXrc1anx/7i2FPe9zZWBWW0cO9W2vS019THNrdI/el4vQXa8I7WBnz
vYes87WK+OD10FVuko/4OmRcIL9TFUfvivmrsvxYFfLMiuzbm4n3iR+cio1L
3ONWxL7ukN+qCuPIs81jY+Y98ASubkl1nvxfyVGLewr5Yf8VnLc71/Qd/nPn
oDHS4TcFOAADr9hHfN2Vyu/tYc/jqXgMPhv0frD0QoPyR70xz7c8Zu7AhpUV
nUXHcFk82xtrlyqKD3Gihqkj6gkbW91TRlzzxGGBua/TfbXV+OQO7kYGa6Xy
VZ9KthOOGjaXflJT/vbX5B/5vfyuaFBvIPbwJd/Egrpa7BjSHw94z4jfXdgH
J4IBePe7TD31jbj7v1Qya+ST+7gL7B0yhsHfYr+Frku1DyyAL87SX3l39Ltu
19bEdXBec6ra4k30RUXc/WVFfLnWPfqM347oh6fpcfQ3ao23L3XBOw58tBub
xJT43p6p925JdT/yaeea3JM/+j29njfIKd8L50yaf8AYvuAHcqvfVBvch7vd
i9sdB+JB3WJLKXQP1YTVvyOevVXd210Vv43YL3LS53fLGr9jFvmNMeF3QqWi
WrpQVd4mjC3eSBttH++gzY750VTyt6n8x/ePUuk+6bNdxiH6nzVfr6uJR+CT
zTF/XFZN0JeG3dPBMXWwv0n5oA+zHx6D04a9h1gd9Hvv4Uz712U6c9TvFDgX
7v2jorrotD3djlVPVWvoo4c+VNVdcN5G8wG19j9RjZUE
            "]], 
           PolygonBox[CompressedData["
1:eJwlk01IVGEUhk/OzB2nud+9E2RRajULRY2WrYraaBFk5IhZRIskxMJs48IS
Ml0FKqEZtK7AwjYVlBIVBUGRta1drcsKApXo93k5iwPvd857/s9X7jlXGagy
sz1IFpkvmi2vMTvG43BiVlcy2wihr9qsHtwRzEZzZs2R2V9hOHfBOzP4x2Zv
kSF8l+AMg8+mZruxHUI3AP6IzyzxW/JmfxLniPsA+z/wJ3JcKXjOx9TyFf5m
8Gv4Y/hPIh/AnehWsT1BPuP/BXkKniTmDmIdJOcG4s3wfk59p5G94GfBuS3k
aAguwu+JOZ56T+rtF5zr+L9Et4neR5jNRWwn0C0S+xQ5aqi1tuSz0cx6sF0u
OlecNvjV6HaBi3AeEmsb7xeR13SNeqbR9WZ8RgVsF5AcsTvXmkXrmGXqu1CP
58Hd5HtErDHeC+T6iZTxPYncxt4UfLbNyG/i1xBvgVzzyETiM9AstLM8tnbe
g5Hv5D6x3iHDke9wEXtH4rMWpwIeL/qu1JN6W0HXkPee1Nsy7zdZ162C26j3
BvXeQncG36nEd9ONTIPnYr+NKvwPwN0Su001q3bNQLPogtOIfYT++jNeY1fi
Pak37Wi9fFPPpRkeSX1H2pVmdhQ8mvotvUIugVvRtWe9xn2abeq70kxnwftL
Xps4d4g/x3trwW9shncd9RzP+M3qdnOx/wXVqFrvxV67/oz+jnai3WzXjoKL
cC05fgSvSbUpRz3vSvBdK4dy6UZ1q/oDE+CbJffVzAP278FvV3/mG7gc+23o
xq7C/w9kuHza
            "]]}]}, {
         EdgeForm[], 
         RGBColor[
         0.32126819255171707`, 0.6119082706023526, 0.7820710911252704], 
         GraphicsGroupBox[{
           PolygonBox[CompressedData["
1:eJxNmXmQldWZxr/uvn27736zNKMCLogBXIKoNZWqGWMwoqU4VXQbl0oggUZI
FNAExDgT3CbORAWTKCY1oZ3RFJoFFFpNXEBFBUmiaKJgTEYji2ZSxoXoJMCk
Znt+PA9l/jh9zj3fWd7zLs+79BGDlw5c0lkUxSP606W+p14UH9PglGZR/Huj
KAZLRbFOc2u6i+JTardpzaf1fUDrO9QurBbFbLU7eoviD1p/hOZ+rn6q1p6j
dpba8TrjRe15Ru33Gr+htqejKG7R2pvVjte4X3tO0Py9umtHuyh2aTxKcwM5
h3sfrhXFCK0/X9936s5NrNHvpVr3TX2/Qf0hlaJ4VvNb1MZp3xh9/7rOv0z9
PvW/07pV6v8647N0zs6eonhFbbTWjOz0N+h9t2ya52rNHLU7e/2uaaFnepd5
xR3003LfP7aK4iDtfVv0TBcdr2j+9S7zgvf8Wmvm6vvjZfNyo9Z/Ued9qO5v
/VrzhPpzw/P+7OcdJ6tN1nicvk/ReLn2HKs7Jokna/WGNWor9G1z0/Q/1TT/
pobmW7W+ojWrtX6d1l2ttjB3DWTNTL21rTP7OKfktzyl/lfwPvzpD21P6vct
oeEQ3fWoZLRF51+nN+3WOVv0/Rm18/T7W5o/X/2KsnnBWz+rt/yd2nSN/1n8
el33L9cZYzXeqvXVDxTF3+jck7SmS/ecqn2fVDu40/JnfE1hWs4N/QMZQyM8
fkBym621v+B89Yep36Q73kFHNL5H6+5DV6FDfHlE6z/T9lv3Rk/gPTTDf+48
NfeO0xs/UvVv2uTMn6z+42q/1fjojCcgB+nn2RXL+z3dvVs0TFB/Xtnzk8vW
25Ozd0LGXZ3WLeQILedEXtA0Xvdv0L4bO7yfO67XeF7FNlqolWLD14qXo/W2
i/TGUdhRyeOX9PZSr/dCW1XjizV3Ypfl/1rJOvCizrhA/S81v6ri9x6lu0bq
3DO0blTT/IAv0HN43XayR/MLyp6HT+grOoPufFXfhvWtrvF76hd22+761Y7V
+jHq55W9ZkhvebrLe8d2+J3VLo8f6/H62wvTB+5wzsaSxxM7/P24nPmy1n9U
43/T+j9p/ImqbYHvrOM83vvlst+8ocffmIff8J03gWGTcj7vG5+3L21arsdh
i5r7g9pW8Wyu2pyKbWOvvo3VeX9qGhfX9xgb0c0FJeMaesgYXXxH9HyhZDov
EA8HJac+9VvqtsXnpNdvQ3PJGHJBzoQ27HFJ5re1zYNbtX6zzriy5HO555Lc
tVj9dzqthxOr5hU8A3+Qw1ua/6zWzFWbod+rdc4jPb7zSK35Ysn4wv2P5F1P
1H3+UzV/uzRvOa9tOz1X/eO93ssZk3XnHu1d1Ol7NpWNGegQeob+DVc8hudv
as0V2EDe8XiP3/JXdePMlKbnNmQeeTKGF7s0PrJm3zKt7bc9oH1jap4/CZ/V
tOxvVv+K1mzUeHXNNDHmjiH1m8vGiud0xmNlYzXnctam8OWa8BC7GpPzweZ1
ZePbQNNv6Vc/rWk9fEjr7hOGdotHw+p/oLZXe/5L8/8bH4ovhWd7w7d+tV9o
vKywf0CO+Aj6iRnj/yZGvuAseHtV3brN3mmsx0bL1iH8IzrPfJ/WTdXvQ+vG
pP5gO3qLz0CHH84Y3zFN96yvmNYVTfNqrPb2aX6EWknzt/Z4vLzHjW/45nUV
j0vRV/QW/0KMQqxyTtu6c3m3dQssHR+//EfddaTOKsSfzmAqWLp/rDZUOJ7Y
I96O77Dujw8Os7Yza17X/rZo3l33/Lhg8seD1WA2vpO+yBnjcg5+am38JpiK
vJH1Is3N7jWWYXfHdNsHc+bR2TtYN06PbPvb0bmH/pis2So9uE60ndC2/Vwd
HQMPkAm2/5bGh5cdi01UXy2bV2BOpWwM+B/xqqbxdr31vW6PoeurLcc0P677
fV3xLz9pGrt/qn5byfxZ2uHYp1vjGZp7SG99sMe4zu+uxDW0zvDwC5EnmHBP
23tfEg1HdTpuwxfvFZ/29do3MUZe3HVl1b+Zv6ntNe/WrUfoEzpDDML4G8Eu
cIuYdU5w+V8LxwHIAd+ysOp5sPrgpn3PQU3zc2n0HN8xJ3uR9YnRt82ie1hn
3F/zftbwNnwsvpbzT+gy7cQM20s+H1/2k+zljLUV+9bjuyxbfDxrtpa8/4YO
0/j50HCmaL63YpsEH2/I+fiqUxM7EWtMTbxxn+hbDHY1owfd5j/xMLaH3VWI
yzW+peXvxEjI6qDwZHrdmPte9BYaiKsmoYMN63x3cos1idNmNMzD6ZHvWLVT
ROuFbfuwJVq/uuI4g7fjJ+EtdjlC974E9jQtz+WRKe+Br/Dn201jMjh9qsbz
Nf6k+qsS8z3VMpa9nXj7K7qvrN/Pqr9c/ZN642BwDhwE64Y0bpXN077QsE38
m6W1M2O//6nzR2nNH9U/XbeuzG4bv/GR+Ed4cFLZeDBK7xtZsbynNIwF1xOf
anwwOKP+rl7nH/DndHgbHYJvzGMbYAPxCrHPSs19V+3sknOikcmLHg4Gg2/X
JCcCH+Ykh+McfOlwYjv4MBh/j+1yFrkVuveVbuvf4m77hiXBBfBhasNxNvH2
3Xr7O3Xz7lmNRzSMEfs0XkmsUbY/wddiky/o+0U1f3uubR/4wR7r17BofKjX
sQB2vz//gycN07GsZp/AGHp49yHh7fqa80ryS+ZHhyejG8bia1r2GxODhx9q
+J1728YE5FJNHkuMepX4trHp8Wlae0bD+2+qOS+G/+gksvteZAH+LO61zv5L
3T4Qvz2/4nid/KesnOcyrfmHuufmJ44n/sV/IQtyY94y0HDuxDpwGPsDp7HB
xxqOuR5VP6Ji+/lOcoizgrfIfHSwFd+6PDkwdsZ6YvcFoQHauOeSjJnj20nJ
4ZiHFnIqfMky9c+nJkBtAPvATsjhZ2cMP3c0HFfsVH9Dy3nfjerPbJtvq+vO
we8KD5Eb9oXsWDtBv59X/9PY7c/U/6Zhv/Yq2NKwz9ugfm/Dvu8mnf+jlvOc
H7dM+6V5F3OHJv/pS4w9o256B0P/yppz+L9tGrdnZp73MAZ/RtQdy93UtKwO
03hHYhvkiz/i+4LEe69WjZfgF5jKuejY+ORTrBusOsadGt8Fv4lJ9sWeyWWQ
/+7E7tgJsSlroWt78iZi3deqjjnJkcmPqUUgS3r0jRiNNegFdov9zql5njno
R5cviz6jM9NTD8Hmsf1Dxe9vNT1PLgiGEAdgj2vrjgXW6sw9ddv7fzSM0/MS
M/93028Z33C8Th2HGGC/HZfMc3AQPCQPJZ8hlj+sbp6w/vbwZ1xiIeokwz3G
UnCdvIsa1JqKfS2+Zjgx9qaW5zkfrCdu4V3o9DGxtd/Gd++IvL4f2SCX26re
z5kfTpy8rGm/Bj/xI5fGprAh8oxdkQvjMclHZqRWgrypmxH3Ec9jr3wfFVw/
P/whbyKfJTZBVpzJ2hvBVmRUN46A7fCEmJ3cFD8IzUPxMXcn9oDW3clhiWXg
DX6olJ7f8Ae/iu/nnec27ffx/9RXFqXGcn/FdTdyDuKUHfE326seYwOcx9nU
IshJqFWRy3w+cRp+mhwd/UG++/0rsWPd+8+KHYHdYPiHG7av/T6zw7W6qYnT
yCk3Jq+EnjNDA/Y/r8s+Eyx5JzkF2DAv35dU3eNPd7XN2y01y3Ne8JD9zJMH
EVufn5zoxOQm2Onq8HooMR3+Eb9GPE4eyz7kcHd0ibh6vy52WVarov/UJtB5
bGV+sPlADagjOjM7eRW4v19Xo8/4dTAVu+M8aEI/786Ye5e2jKVgKvHBqqwh
10SuixJbUvdAdpzNHdgC8ePa1CfRP3gCz/pC37LUyg7kT8elfnJs03nVuL/I
N7piX1cnrye/H5c3TEmOSe0SOyLfJscGYzdnzDz2ujM2i/2wjjiZeI+aETWT
6blvKLbGOmSNvxwdmwPTuBc9pM6xPjUQbJe7OPf4nEmcw73bg133xCYmRffu
S9zOuSNzVyP+e2XbMfKaYBdr2UPdY014y/yMyBWZkuPzDb8A7nA2+Tr7hrP3
QA0F/eH8o4Ih7Bsbn7K/nh4s5X1vhD/7sof1P4v/faLhuA08B9fvTJwKbfjq
F3rsr3ckT+Ht/KbOQK2C+uqmyKsv/gde4D93BmfxS7sO+KaS6yxTQgs0QXOr
4flmwzlgX/T+kpbxf0HLNoZMkTtx/dZgMnHZ+vi411KvQGc+0ra/I0b7fst1
lgdb5g333h49r/daHvjkq8ND4l3suk/0XFxzbDil7XravNQ2yTn+3GNcBo/B
WzAZn4/vx0/Nqno8NXOzMs/bsG3OhefE9OgpceiFie/Jt24rO2/dVvEdT6Ym
QD1gT86fmTPR50dTu4OmI+MvwGP8y6L0kzNeFnwAJ6DlwtCDz+LMvvSz8j8G
sArMgm/Qxx7siv8RDKWG1t923D/Qdq6Fn7m35Vwa/0auSuxODH9ty+9bkTce
8Cvo9peaPnN3zf9XIHYk3qQ+Nz/xBjq5Pf6Imu225P6fS11yZtvfX82Z4AlY
g76gC9BDDv7DunOwM9r2OazHH81pu946t+2642OpQ+JPLoqvuTg9tk/NgDN5
KzHy28lriNGI2fg/3MLQiU9Env2pLyEX5AR/yDXxxeSb5E/4PGJD4ujngvvY
NPEQdk29h7iL+Aa7vDn4jM3trL6fJywPncgUGaMzi1uO8S5rWafeTHx1c2IX
zvlz4jTq0G9E91jzf8nBycWHk+eRE/4qfhS/SY2PWt/Ddee6FwSL0E9sBx2l
bvR6fNvft6zDV7R89rboPHg8KZjM/6zwqdPDU84Hi8gl4Tf8p0ZCfoXdYVN3
JB85ve3fp6lf3TINq1qub82I7wMD1gUHyGUXp0YNLQsTUz3Qsu70ps7H2/BN
YMDu4AD/l6WGcmvTcnk+tVniGeapq9zfcg2ss26fPxCeL0kM90xi+2mJM1+N
zoPD5OLvJh/Hn7+SGvLExGv47hd7nJMjV2LEodgCPbEjccLc8vv5BPn3g4n5
iYVvS2zJO3nv0prxcjg+bFawDXy4vmV/8bVWcLnLWL01b0dG2N3kxLrkdtAH
bRtq/v7rhnn4bvi8LbaNrSCTl+MfOe+F8JPaxrbEYsekBtvOe4l3wSD+B3Vd
anHgNzg+JXnG5OAk/9MlDvqnmuuTxIvULW6pOdfkf57Uq4kr0ZHDw1fsYWV0
E3qoMTwdfUAOL0cuB2JQ5I2c+yPrCfnfIvkTuf6KYOnylv/ffUTddLAX+6W/
svp+TfXK0MldOyN3Yhh0ElvDD78UeuZGh7Et4vEHg+f4H/L2sxNzvRaf/svU
UNgLhg3G5qh18b9GMHVV9ApdIu/nHHwaNtWZuvEd8XGcf3DDdbQftm3DfOe9
/w9W8TmX
            "]], 
           PolygonBox[CompressedData["
1:eJwllnls1FUQx1/Ldrdl97e7aq1CWxAhHglRg/xhosagHCqQQCPgUVCLoIgc
KuVUDIIRaYlKwQP0D22Qo6EtrSIgd0shnAIaokEFRaNGyiFSJTH6+eb7xyQz
b443M2+O16NiStnk3BBCPRADFmdCuC4ewh8Q1eCjsiEUIVCRH8LD4K2c5YFP
RbYF/FI6hPJOIfRKhNABHqIQeoI3YmM+9PbIti7lhLAN/Ag2ni4IIc7Zf6kQ
vuesM7K3AreBj+FsLPZfzAthAPRUbCyH9wFwLol/wHR4U9HfhWzsihAe7BxC
MzZ/x/YpdFLI3iKb4E2c3QzvGD71gl6YtO0mYD50D2ycStiGbFXDr4T3MvYP
w5tEjI3wU/i0EbwB/nDivR64DN6Kf/vBz3NfG3g193UgW0W859Dvzx0vYO8C
/D3wC6GPYTsDfQb+WWysiDtGxTqKO5Zx35uk8ll4e4HlufaxBt5BZDqQrcXG
BPkCPRP6a/g7oLtiv5R4i4HV+LIU/h2d/EbL0s6hclmFT6OR7cfZROjngHvB
Z3DHFmzVEUMz/t2Ijcp8+zQS3kb0Z+g+9FehXw2048tb+FsFvjvtXMhH+XqR
s5K4fZJvc7HZF18mQR/F9g7OVuS6Zi4i/zH25+Q5R1fBu4uz8XHr3Al+X9q+
bgOKsVUCPQi8AXvXgK9E/25y36acQh/CRhu2+gDvIb8TenrMd+ruJ+QD8fXE
/hriey3p2h6pHKF/EzJnkU9C/wudh40G/OsLnYB+HZ2jCdeYaq0G/dPoT1HN
Qf+M/rBcyyxE9jz0+7m2eQF8fcq+xYBZ4EuQOZnwm+vtF2Vcu8Oht0OfRadL
3DEptnn4UJ/nN06gvxb5y8jvIqYW5LunXKvbOZudcY2oVtTjHZFrWrWtOwuQ
nQf9E7avhf8qeBkxNMIfw9mwrN9cb38cmxXIH1YP4dtp+F+Cd4uM56G/DvnF
+LcZvAD7S5Hfjc116A9GvxC6Cn8+DJ4Jmg3KqXKrmGLw67F3AvwA+luT7ln1
rmzMBT+Y8izZhQ8HwPem3WvqSfXmOPVXzDVSDD1HOcDWZM52Ij+Us0p4V3I2
BHwwNstjriHV0tHIsSvGI+B1WceiHJWKxsYn5GclcD+8zzUTE45pA/g/2OhI
+GwV9IKMY9Ed88ELubMf9y8AjiE7TT2W8IxpwPZ54O98zxTNlv7IT4o7p0Xw
coHbO1lmMfz90DOwfYb8PCV54CN4tcAaeAOyni06G5h1jahW1BN74R+E7gbd
GfgUX7pyX294+7ijS9ozWrNaM3hQ5J5R76jm6jKeuZq9mqEDwVdjc0jMOXqA
+9YjczzXO6Qp4xmjWaOZMgz7jyGzBbpdMxjeQ9Bj0d/A2UjwR4FnYpYpBx+R
NW8H+jXoPwK9Md81Oxx8PNCWbx3prsXmPTme6ZO5/1fO6gvsUxH6Zfj8Y8w7
b1PSNmVbM6g26Zmj2XNIMzxyj6vXh5KDV+AVQj+Z7x2mXVaHTgvyrcC72Hpb
OzHuN9RbHkq6djVTRkBvQqci5pgVeyn0ohzrLIH/TeRZIJlv1W8p91ITPvyW
9U7RblHNt6c8EzUbFaNiLY88+1Uj+1QPafsuH99JeyZrNmuGLcG3A8AE+BOB
nimDcNWIaiWV8q7XDtEueSPyLpDOIvBeKc9i7bjn4Tej05jjGq8k/7PhT8v3
jtGuUY6UK72h3nJ0yn8P5VS51QzTLFMPq5fVs+pd7cCytGeoZqls3pD1DtQu
LAG6RP4j6K+gnlydcc6UO+VYud6Mf6fQ7469S6rvrHXl8x7NhpR7QTu9hfv6
ZN276pGalP8M+juo5sbB2xr577OV+2ZxXyv0hTzPnCbuuhr6q5h3nnbfSyn3
rv4wJyP3gHpBf6TvoP9K+69VhE8RdG3WuHaKdks6cm1q5/6p3YV+Nu47iqDP
RJ7t2iHt4IOyng3qUfVqcdazfQJnpcIjz3LNYM3ikqx5ypFypT+O/jq64zT8
HyLvSsWoWJVD5VI99UXSfzb93bRzH8fWCfgFcf8hWuH/Evlvo52p3bk76Vkt
GcnOzDiX+qPor6KZq9mrnlZv9057d2umarZ+lvEs04xsBv8fVgKJew==
            "]]}]}, {
         EdgeForm[], 
         RGBColor[0.5802098779571527, 0.7745584895972839, 0.8700153222734722], 
         GraphicsGroupBox[{
           PolygonBox[CompressedData["
1:eJxNm3vY1VPax397Pz3Ps0+/vXfKoWYulNPMOw7pMAYzZiYU15ARYzQUEZJU
zDvjFOlAEskpSqUilJJOdNRBlFJOw1yizFwjJQqFV0ne76f729X8sa61nrXX
utf63ete9+G77qfZZb079somSfLb2iSpUb2wlCRXN0iSR6tJsiOTJH9SWaz+
K4tJ0rg+SXapv2FdkmzUmAkqaS5JCiKQV5mo8qTKHzRnguqcynlqT1E9SaWz
2iXVO1X/n2g+rvaNKl+pPbeQJHNUeormWNHfpM3sr9JGv7dWuVRz/pVPknUq
ozXmae2nh8b9rqz5Kodob9mGSXKq+tuq/FJlvb7pWY39VHQOU/tvorNAa70p
WvNVOqrMVTlTZZv679Dv7TOxn0PTJNmguTv0vSeq/wSVHvrtedXTVHqq3VL7
PV7lNv19vfZ1ncoY9Z+ifd2pupnKs2rfpHKVyn36+zPRnqTytfbTUfQbqfxF
80/Sb/9hXe31aLcHiva4TOxpsMacr/pb9V+g771N9P6sekIm+tn/FtH6WvNv
0NjxKuNUtqv/JvOc9mPa41CVO+Gj+geobFX/JvOB9m5+z8Zav9Ea3bXWKapT
9X3vs/tScjJW690j/vxC/X9W/3dJ8Juz4OxWa86t6ntF9Ub1DRSdASrv6u/d
qv+hukbj3ssGrz5R30jNP0ztZaJ/oOZs0piCzmKp+r/RWnm1l/Cdar+j32aI
/jCd9Rz93UL7nqv6WsnkTtEar986iYcXqgzIxe/N1L9d85dqja4qO5OQt92W
uQP022L1d1J5ymP4rucycUac3x2it160RmlsU51jE5XxnKPWnq91rqyGLMKH
+7S35dpnXrRP097bcUdEZ4TKQrVvMZ+vL8c+/qq6lfoW6fcuKs+ofYzKxWq/
JJ700DpdRaeZaA9RWZ2EnB9aH7yHTxXL0A+ZqIdqzAGaM0a/fSEaAytJskrj
B6n+o/Y6TXvuqHq4/l6v/vtVlzWuqv55alfVbqz2QrXrG8ba27XPg/Rtj4v+
qSoXiXYrlYYqOe1nsPqa853i1cMqKzXnUe6R9nay+hu4zV0oiv5v1E5F+0Lx
YLXaRZW+otNL9UkqT6g9vyb4uFBrf6px81VvEe2tKnmt+7a+oaz6NtG7Q78f
VxN74B5t810aoLq/SpqP+3iKxjyjPSzT/l5Rqde+VmZi/Bb1H1uOPZUaRt92
9x8kfpxZE2sMcj/rvJ2P/cwXnYPzQXOjxixV/bLKbvRYTdxz2hdq3BL1j2QP
WutLrbVC9S3i9YUac7PqE4qh19BpP2ZiPHPv1h6G5OL+tPWYQdkYx9/osffr
Y23WKRWD1kL19xPdV9V/m+rzxa9NWndeOfYKL+DJJdlowxPm/cr0U7f30vul
aZ7qvwdZr//Se3hLdL8X/Wu0Ti/x5jOVa1U2u43O53vgCXrvCo2drNJYNCbX
xn3nt3Iu7M3har8tmhdrTMtyyMiuQsjJkxr/V9+B1ZrfSPWzojmlEvO+154e
KsR4fkc2fyhEH3yFv5wFOnmX2qOS4N8S85D7BG3uFHrxWev2FzW/INr3Y0NV
H6qxz+nOXaf+Piova9/b1P+E5v9UfDhS7c8L+/hZLobMvJWPNrYK+9ZBa/1W
ZZa+6XeqnxP91oXo4+7M4f7VBJ+xX9BkDPUWt7GzjMHe7eV732zI6RbL6uFp
2PQZukO3iaeXad7HqsfVxTlzvpx56vN9rza+9xrNKfj+jtXcPuXg+RfF+L3o
MWXP5buw8/TDs9RyRH+bQnzbOvF6eCZ0+BmqD9Lf/dS+VeWtTNg87N3l2Wgv
Uvsu8W2wyjv6+0p8EdVvqr+l2xdkQp7RV8j2cdbD2LItmWi/ofZGfcNo0dmg
+tVMjN+s/lHaw2MqO5I4hxmZ4G071dNVxiVhy2mjH6r5GI89uTobtuStJHQI
+gVdtNH1NPW/Z3vznWnOdP/qQuiX12yfZ9pGY29f8vhL3V6axBnP8dz2biMb
g3Qu08W/RboH09S33LZslX0gxv9M+z1YYz5sEN/N97fNhO1b7vbtOvc/6vcV
meAJ/hn28p+ZsKnwvJ/koaIx71RDx07zWtjSRd5zF7cZf7RpsP8pXhee42st
tY0eZP0K39eJduMGwZO2ps+ZHms/B38VvxX/dXoSftD0+mjjC+3wmBn10Y+M
5TwXWSrZz6G90O01as9T/anK80nUm9zmDDlTzg2/8k3LJ3xd9V/ntsp83mXb
PNRjGN/Rco184zPfLfkZorJ/g7gLm3zu8zxmm/3YuW43tr6C5kn4fci7SlPd
rT/VxHkdko2zRL8t97lyLm00pnUx7Dn2e4r5P93fhTzD5ymeO1m6rKYu5GCq
zvpc/Ipq7PFTf297/HrfqTPRNd4PfvNWn3tv9W9Te73afbznj9R+NxN3krlP
uo2/NFb8uMf+64mmD81fmU5n826ez+XzavCvv/b4P6rX14Wf2URnvlJzXlMp
iFY+H75f3vECvuvhtREzEDscad2FnsTvRh+hi7rnI95B1lZKNn/mOAj/v4vG
dLX+OT4b8v6e7+mllvEplt+PrW9P1X5bSQ+31PzacsgpPjtyuyAbPjm+/XXi
/4S68PWLls9vrdOOta84MBtyg8zcp/Yw/EjLzjzzaaPWOAC/RPy5St99ieh1
17j966N/fBI+OH/3V//TGpfBf0+D55wTMdGGNGLCT1RfVg0fEl8SX7WB2jc7
ztjfNN/SuN3i7duqF6t8gY1XvULlW7XPKYcMb7W8vOT48WbbsTm+L8s1/huN
n1QNH434FN8RmZ3u+/h37XmX+o7QmNps+J3IPLble9uXB3WOD6hcrnEfau15
qmeXw68viGbfJPws+pGfUn30w9Oh2sOLGndPGn5Hyf34hcSA+J/dtYe1GjNF
Yy4vhe38IA0aRdM/Ox8+M7HP7frteY3pn8Zdmuc73tH65aUkYr757keWkelH
svv8fvyoQZo/U3TuUD1D+x+eDVkYrL9nq/8u1R+VYw8jtK/TdWbvE6eo7o2P
Vh++2bGVkOdjVI/Jhi6Dt/jv8BN//vya0Mfo53NS24k0/NnX7LejJzqqnoqu
x3fXb4tVjylETI/Pj8ye4fu73LqdO3KDz7FvGj4xvvEh6muBf8X9TeK7d/nb
DxDdU4npqvE78ouNbqL+dupvqrqTaGStNycWI974Qxo+4G7TObkc/uivy+Ff
tbX/A13oH1iO8ejWkY4TD3E8D37wWU3ohde1z1UqmXzYOmweMeah+YiNFmcj
7iOWxj6CqTAGm/iU+5eofUQh7NYG0X3asSF6EtuOLcY/udO2Hpu/n869YS4w
lF94jb22t5XX4i6u0F7bNAjdgQ7BPu50Gx/pDK+FH/VyJeKfZZXw3fAR8d+4
q2Aj6PAW2Yhdoce8p90Gx3giG/KL3nzS33Wz7/i6JGIH9Bw+JzLOeGQeDObZ
bOgcxk7x+Gsy0Ub/TzYd7PWL+v4N2tvrxLgNAte6wf5gS/NhVjbmMB4bAn3s
0ST3dzbtqV6ru/h+VU18J3q9pXnyUCb+po3NOs7fi24umYd8M/r6W/OWfnyM
meJjTvycrXpzOe7y1nJgBanncnex8dj3701nkdup949cIQOX+jtO8Ld0U31F
dp/PeIXlCn/jcp9F+0JgQgWP7eYxrHO518LG0Q++92vTv8T2HJ8bmw7uBPaH
fUH2ibny1rvoX+KprY6TidmJ17mHfBu6aj/rCGSnhfnZxbxFTqBV8N6QzePM
H/jfwnJLzL3McffjYALgctXYU87fwp3Pej/c1R9937EN7JXY6jTve++YWtsO
dDO0wQ5m1sd9RGftNP3t5nne+xyWCzkHq6Ke6G/hPCaan9j2wZaNddm4D8gb
tu8Wn+8H4tvaQui8H/OB0/EbvsGNviPEd/W5sIPdasKm3ZqNWPxG3yn8ipu8
z7PqgsbNXv9O08FWY7P7+74Odj8xG/SIH9GF6ETii/u1l+H5sB/b9/rclvOb
fC6tCqG3wUvHZmMuMdQIbLPmPlKN2A+c6BH/zjjiGOzWcMs/8fcwt7Gh2Gn+
BlOdWx+4KnZorOnz230e/7dKjJlZDF/ice8fm4Zt22r987i/F9vKfiYnwQ8w
U+wIPgsxOTKMboFvYHGlNHCwkbJN3QthO9g3tvJRyxU0WKud1xztdZFZYlRi
GeJ3vh9bw7oDPaZ1g7AV2NxtDUIfLUc+soFnrMiGP0sb3OMHYx3gG6y/2N+C
77vS7UfdhufXmh4xFz4Cf19iffe8+/8uHh6lvc4qhk15yroFvYeexx6xn9dM
v0MpfO8W1bAFz/heT/Rc7gJrTjN99Md4y+evjClhZ5DTlyyr6L2Fvi/0L/Qd
Gee5+A856yLocD/HuX+4/WN8UfQu92WOZX2Az3eg24wBI/ncOAk4BhjNfN+V
BZYTdMkM6wr08SzvZ5DGPpeL3yZ5//QT18LPnrZZs7P77BdziXduNH1sFr72
bPd3TgNj+bIYONVF2X366SLvAR98nX1C/Atwrsk+l4f+C/t6yP3bjTMQ620W
3ZzoX1MOnBu8e6Tj7UGOwfFb7jSu+6nHLymHLLEucg6ewz7WZkNvoTvAx+a4
jQ7Z7Hcf2tS8A4EXfVYMf3BBOd5P1hp/Azea4zEdvDdwePBs9gPuxv7ACtAb
D6h+UOVEte9WPaQQOBflrkK8YfWuDd++dxJ4Pv3ESrfnY24/1RfVxt56et4Q
j+E31uiUjT7W2NQgMMEHvO5248/siVgc/Bm8DLs0wFj08mKc1dI0/mYMuDrf
NNjfRd8Azz29LvBw9tws7zH5uO8PGwuFJyMK+85/hPup+Y32H/PxdrH3vKk5
T/wIfEj8xibFwBFWeD/M3euzUiM/fBdj2DN4AnPw8zvlgr/z/XsTj5ljHBJ+
0tfG+EPjcuDZR6v+SSniilPLgU+0Mc0mHgsdfIXW7ifeqnGMBn7FGHAM7gn3
BWwS3+BVY9qPluN8nixGDDJWpX8StpO/kT90A/30UT/uMbmGkg+186oXgE3W
BlZLHDNm75hcjIcG8eCZjgkPMt6y2Xr+SGML4ClHmc9gvwuM/z6ifd6LT6ff
HlT7WHznavDhKH/7UPW/qPF3FGMd2vAC3OJIxyxgcvPrQlcdrnXH1IWNJi7B
t8MPQQ93t77HrwO7eSQTsfJM+zn4RKfZBjGGWB0/cLvbe+KAUtjh/62EXw1e
gN8OZnPif7XP9FxsB/4uvhw2or3tyBK/XxCPvWj/B/+DmGN8Xbzn4oeeaDro
szW2O9A5w/vH5z/Ddgf93M66lD209xjen7hb4NnQPDkb/jNt/N1rNaZtIfT/
d/XxvX3cD7bZ3fbrXX8v+ryDxp9diNgVzGiNbTTyia0/1Xu70nt4Vvzagf40
38DIrvE+e5kn6BX0CzqHgl4k9pzhc0H/b7ePDk/AmTp5DBgzeDT7xQfGfvzH
e+7lc2G/jAGvxp78xTTBnOA7PuTZ1cABO6h+qRh64g7fU+4ksl1J4/5yj28o
x3l9U4y3C+T6PvMM/wK+gaufb2wdbGuC1+K88WOxEfgyvfy209dvufgovMV3
s687h/fH2pDjw0ph218vhv5ET8Fz5Js4jliV9a/1HsByXqgNWrztf2B/+zq/
Mx0uek3ygZWDkx/lGrqzauOOEc/g/3OniAGwmattW1caBwAToH7dbXCBVb6D
2Xz001dsGHroM7+RjLPMg39DE5uMbXzf9hF7/UYh8iTWev/whDcn3p6mi86S
UvjhvDESd7FfZGEE3yj6p5dj/hrNvT6J719r203fG/YHeK9f43Yv+yjIZ9cG
4W9jH8G0eA++LImYJSmEn0zc8aPjF96T6aePmIZ+xuBf7Xb7Frfx986zT1BX
ivvIffl7Nu4E/fAB3ZvPhR7mXegx5zxwTh/6/QLdnPMY8KpJudDBxDFgRnzv
dW7jE17s933e+V+qBNZyg2T8rGrM/UM15BL/mzu+PY3zKafxrsIarNu8NrDm
enwY/dZP7ed1Lt8bx9xZjfOckgvdB7YOdvacvvc8jR+o8Qs0frT6i1ork0b+
Qsk4NnKP/CPfe3DtfMQCbeviXRxMkvd66BCrgIEXvWdoFPL75hXcj53Zg/dn
4i1uQ334932c9wL+Bs4E3oTeQB/wN1gEmD3Y/eeZ0D8NPQa/g9itr2M02sgM
MTLYOvEy80Z77kzNm5UL+zfaNHkL4Bvw1Xi7wF97wD5bY++HvVA38roLKtGu
iJ9TeLMVvdbiZSPx8Ui1J6jvnWL4IY39zsx+9uD86v8Yf6oSbwWc45QkfHzy
KMDQeO+ln3eE2b4X2AL4dL15NcZ/I1fkp3BHOJfttXE24CCri6G70GEXlSN/
5u1i3C/wXO7YM9V4D2uqvT9aiTybkZXgBTxA98/OBe+Y9+tC3IUn7N/2M98m
OJeFM+mgtc5jjVK8aWLHx3hvDepif/gO+BDgkLyh0caXoD7C/cgL70RTrdPQ
Z/Aa3cbf6D2wcDAD7tr51TjfuaV4Z8FeInvEX8TZxPLvFiOe6FqNnJALc+Fb
nlUJ+4KdgZfwNKM573l8HTkInDfflQYmw37Qtzs5d809No191Xhvd1XiXYP3
jVdKsU8w8jvyEdehK9fqt3rV76eRW3R0PuLyeaLfoxDvR9TXcMbqf6wUck3u
Er5YL/tjb5RCju4pBv7OWt3UN7oUb9rvpHEv2Dd7BnOCz/CeN5ljeNvC7hXj
Pl1ejNyKXvaxG5RjTI3qC0TzL6JTFg+7qbyi9qpS2GT8WHAt7gB3YX+tO6oc
2DgY+dRctIkduBMHFuJ7eCvDJ8JGcd+RH/DtpBx6Br11Vhr0nyqGPkPv4Ssg
I+dat/D+w9s57+bFapxvoRpxD/HSb4xp8V6DP4APRbyETScuYX/sDewC/wC7
DrYNboK/in/Uxm1yScA9wROJ75AB4kreK5At3iyW5YI/6Gruzc8LcXeuqMZ5
cW53uR87QyxGHMZ65H4s81x8M3TEHv8sjbfB/uLDEbXx1ohsoD8Yg6/fPx/3
E91WqkYclVbD30HO8NP3q8ZZc+bt0rArx6XB/3t9Bs2qkRd4pPrv9zvocer7
ic7lOs29ohj5NQfWOVcsF+8jvX2m7G1qEjJ8uN9DOefD3E/fEW5Dg/wz6Bxa
DR/ueq053OuuK4dtw8aRV0U+T0Xl6yRy+5hbTAPvYC6+H3k/S0yTnD/aOY05
oxDzmbs3vxO/KON7wN2/Jxc5Uujxj9PIVyRv8d/5yCUlH44+anyAc/KBKYAn
oBsWWV+BDfD+B0/Q682t88lBI97DR8LPP6cQ76jon2b2eZpqzA9+X2Gd0V6r
eX3ghvg2Z3tdzoP9DvVa0Ovg2OG+XOxnmPUd8T/yObAcOGSSRmyBzsQuH1wN
3cp7I/eGO0LMW5NGvVl1l0rkqHSuhJ/W1r4B79DsfQD3VPM65sM+wAfOkfia
/bAX7j6xAjEDvjx7pY2dnZ7GmfQpxllxZtw5dPB6yxI5QuwT/T8zDTu/qxSx
NfmN+IbkUYF//DONNzf2Ca+Q09Mtq52r8b5D/jKYEPwc6bsMxgGuwbfQJicV
ezLLNoW+c42DkKPHWy3x5kDtdVAuZIk80oFuH+i3xZ+Wgzfnmuax1Rh/XynO
Ch7d73iqg/lDHiq2CT6zx3N87suKgYt/qG+cVQm7j/1Hv6Jn8UGuLgSmjO1H
N6AjwC+wIdgjdAw6iLwRbAZ92Cr0CToO/xedjI4Z5P7B9ou5R+if6fZhzq3G
751U/6M+bBy4FraRd03sI+sM9lzyLIbspVONMeRQ/9z+BuPwafA1iA2HGCfD
38Nnu93fAo27vX902D32/Ya6zf6xjcPtn+PPjLYfyPlv8RsfdmU/rwXfZtpv
5K2TO8l9xHeFDrgvdgLdutx8Guq1sDPkB3Aee9b0eHTwNo8H33nAY4hjiF+I
ZfATiUUZRywy1ncfntxlHww+gCeCR5LDe4jzePEfqNEzYEbklGAzkGn0BXkC
6JicdR35krylEc/xlsL94p7t8Fk001ksKsZZ3l0J2TvbdwRf7mJjQUOsM3s7
/ppmfqJD+Y27T/y3xjEmvMKGcu7UZ7hNnjf+KvskD4y4+EGtv6MUd2JjGjrn
bMv/vdXgUbYUb4boibxt9Qrba+JU6OAvkVcCj2923NDUsQO6A3n5BH1QjHtJ
Hjo8Zgx6rJv6e2r+yZXIcS47p3RWKeKuYZV4rzjF+ULkKaAbsLV8X3vrsXOt
F/kNO9jDPh44Mf4EvsSJqdvFkLcWjqNb1MV7J3JKHE88Dz6A30NeHW+5YBBg
Efg7vJ2BRxA7HG9MgjZ3n3sPT8iVAFPh/Qg8CWwOTImYFXlClsiX4Z1sz3qZ
iE3AwS4sR1y3phT4DHQmJYGNHWNs6gPvATwBjLHGeCb/A4Bsf2VcoZX39rJo
foFslSIvjDwW8lnIg5vpNv4r7zLgiuRDktsDbo/eJneE8+Ptl/fdJWBfxZBz
cr0XOR/+S7W3lsJubykFPgcuACZAHEvuLbEYMonM7bFtudg7d4pcoUaOcdp6
DDJ5iv/3YWQ53mRSY4bEgexnMfwvRqwzSus+WAqfo2U17Dz+AdgN2Aj4Hdga
uV34pmBO5BRMMb4HXgduCh41tT7ysbk76JNmzvPnTX+b6XAv8SHQeby3kDfL
ec13LteGcnzHANPpZH0Olozvz97wW9BNc4yVYUu/sF+xVwdho+9OQw6HpPGe
w7vOOr//gX/tKMf69BNrcT5gYdzXNtWwg62cH8jbG29w5F/RHp+ED4j9QG/s
LAe29r3qS6rhVy4thdy1tOwtNa/IN8DHPcCxBnjtCcZjny8FzdtL4Uc0Nw/B
fsBiwGEWOwepUTXwOt4wia0WOVbFv+lmbBHbTD4OdpS1yJEgl4I5vGFO9Pxp
zt0ih+shywpyi36ljY4ln4K8CvIuyN8kr4u80OPrYi7xF3ewtfkJbj3Rd5m3
zfPMQ/I3aJPPwHs1dHiL5L2evBnot/DdAffmTWeUc5h3FkPepxVDTyNzyMne
vOS9ucMbvbdhpbgrxC74jKOc2zwgDXoPF8NHmG2cAUyOO0is0LMUd+TNavCM
PMjvfO/YAxjIT9L4f4nJ1cC+mX+p2t+VA299uhrYEXPBlMhf+qdlYKnbYNov
F+PeT67E/1nw/wPEEPgg+ArYdfKzyPfgzRRMt5HxZLAQcHIwE/D5ttalxMWn
WCfiRxNz4kP/vhyYdakU+FgTv92AmfMWe5J9LWzYafbN+9k/Jy5EL4HL8Y7G
uyk2DpwAfY0dIS+gnfnDubTzWZDXMMNnhO1BhvFvn/OeR9pGtLLcjva342/w
JoCu4Y6Awz1lfuLD4592NS8XmZ+3+x6RS7vYY5eK/vJS5Dt+VY03nK8sn+Bd
k60nF/h/CfHNiTmJHYgFyRHgvYf8KOS6i88R3YYu7Gy5vdg6lhyDLr5HvCWS
00UsQrzI/3uQD3KD5RB55C10z1twPnIYyWUkNxR+g81hC6iJz4nNwc7A0L5O
I77r436wk97GTzo4toNHf0qjja7FF1pvP+pfaczrW4rzhT5rsj94BcYJv2i/
Su5iGrHz+jTeFnk35J2xt3Eb9kw8wBm+UgxMgW9CXtjvN7bj+OLkWuEvgRm/
7Dcz4hXsHPf2NefWkmPLHHwAbN7USsx9Tvt6oWicNQ0cgTj336rfqMZduto5
LfjT+NL41Fc7HiHHjnN5oRz9M6wH9rxR14Y/2cR8BrMk/ws7zV1FR9AGO9rz
f1zux68mnwmcB35ca/587hw5cuU+ygf/waq22AdoTAxVDSxuZjX42Mtzscv4
rdg+5q3z3F3F8AH5PyHuH/cQ+9fWd5y7DoZCfNFFNFeUYo/omxeRb9F5QfXK
Utzpi9OwO+/mw/Y8UQye8X5LPhB5Qfjqr/p/vvjfrx6l+N/FQ8B009ABt9qf
gSe8EYNpsRaxyvZq0N9WjRgWnwl/6eFq+P7gneizq/wmQowCT+EnsRf6mjMi
Hu1kvJQ3EWSRcTPEizpiwkr4y2BirIFPBE3iNd4T6vy+Tbx1kWO8C4zlgumy
VlfHenx3d8sPuMhhxsrIlwLr+jGNd6WN9k+IR4nZ0KFzy9F/Xinwm3/77HoW
Qz6RU3wFfIZ7i3H38b25v2Chmy1D4KaHGzvFf+BeYMuIaT7xuocZy2NvYN4D
jcs/Uom3jxGq30zjG95I412S3IuTjDfSz1z8uE/sg03V/pqL5sFp4LnEuLOL
YVvIJ8TWsCZjwDvQY83cbm9d0cK53PAQOQKr4NvBK8CX4Mto21/uFbxoagwZ
LJn8EvJMPiuHjODfgdGAxRKTEI+sMz4Gb4nTiNd4JwFDxx8Bg8d3RreAY2DX
se/4wtypj4yhkatT8P95gfvi3/CtyDSyfVE1ch3x4YnjyNEHPyLXm/9DIyYe
XIk4abtzQ5tX4/8fDgNfLEceHv9DgJ7F1+fuod8aOZ4iNoA+/zuLPkTOB/h+
9/Ad/3/kG3QP
            "]], 
           PolygonBox[CompressedData["
1:eJwlmGeQltUVx5/dfd8tPBVBmhlgAWPGCUgxHxw1MRh1EgkgxZCAGBGMdMHI
pABLlSILgxQpQjRk4ghsYNll6RKka6KCgAMR0IwUK1IkUjT5/fP/cOY9555z
zz33Pqe+5QNG9hhRGARB64IgyPE7NQ6CmnwQtC8Ogg7gh4EC8AKYv4uCYGMS
BKehzwK9oK8CRWVBUAjMz4JgPHSC7Er4ReA1YRBsKgmCS+jcg65y9neBl2Pt
Gfgt2DO8NAhe5uwq+AeBb5GtZq0O/ljo60VBcAD+H8ELgYizvkXHYXTthN7H
BULWXkRXfdZ+CO8E0JX9V6Bv4aze6JgEPh359ejvCL8T+JY0CG7grIZAhnxB
bF31gKXoi1i7h7213Gky+2+E/13e6kP4X8PfD78M3hhs2Ae+FP5obD2D/k3I
/wIYX2wbZestwED0jYfexduUoWMLdB/OD8G7AivBu6PzZ+D5+kHQrZ7fYAz6
12LvbeDFyKwDn4i+tdynA2d0BO/Ief3AlwHn0f+E9CO7GpsGSXdqW6/wJqvA
Z7FnQ942ybYdwLm876S7tWXPZPY/xv7Z0NWpz56K/kOhz9TZ49jTBbwH8mvg
V/JGD4H3jPwW8pn/+w4y9cH/jP7L8JYjczdnJ7znn8DL4Z/K2afkW6f15tja
GNgF3RqZUei/xJ6W4LtDv2Uf6B3wK5CfhP4B2DsePIe+DF2XsW8/+GLsP1Ni
GcnqG+tby6fkW3WsnYI3EvnO0PdBj4DeAjRG/3rozUWW2QB+jrVl2Lsc+Aj5
E6zVQ38EvABvE+cl8i0gge7EeXP07bBvKXRj9jRH1/eQv8reEujG0DvQVwZ+
NvHdJ3LHPdz1S9aaFTtGDoC3kz9C94W+A/zv6Bya89pV6CL2ty12DL8CL5/Y
9x/lDr1i31F3/SU2Rdj2Y8Vo3ntyyPaH/hGyxzj/COffKj689rzXRuRbQLcG
/4Y978gX9QbgedYWZn4DvcXT2LQX/HF0jOXuIWsn0b8WugL5h+BXwW/O/lbs
LQdWK77gT4O/EahUvLLnY87/FfY+jPy/WDuS95119/9Cd1KsshYg+1vev0fO
OegZ8K2heTl0HEG2CTL3gd8PNAV/j7WWhbahivPfjn03vbne/i/svwPfngj/
GPxVoX19KvT70Aelv9g+tih1jChWOgM3oj+InUsUY5f0vuz5HHowsBX766Bv
Q9dY5N9m76HEuW45MBp8PjovIPt9ZGqR/Zi1JiXOMQ+Dr0NHT/iV8E/C/5S1
F7hPU2Q+A1/P2sWcz9gAXpNZl76pvu1fQ8fyVujZid9Ib3WRtd2xc55yn3y+
Uew18VQzpoD/B/7JMufIBrFzvnL/V8Be8PnoP8szjEbmELLV0CuQnQ59HHo9
9LvQM6FPQL8CNNXbcl6T2DGgWJjL2ofwVqv+FDtn/hz6H/A3wp8H/9/Qp4HP
0Pci9Bnwo+goUe7iPbYj+w53vFrsGjQEXcOVr4qcU9col0fONfpG5XorvQn6
i1hrC/4I32NpiXOMco3eTG83RPGG/nlAyt5a9D0Lv4G+d7Fj4AbwZol97znO
fz5yTCo2f8Oe3rFjQLGgGFOsFareIFsK1HB2DJ2WOsco1+xD35foK0PHXvCR
rK3DvhrgKeV+1l5S/gUuY1sH9M9k7yxgXuQcp1wnmyvA+3HmKmxtgL5HYt9Z
d98gm8HPR859sqkSXedCy44ARsFfzForzj6M/RfBy6hnE6hn5ayVgF9Dvg2y
nwJV8u3MsjPgfxM5ZhQ79wKNwBtiw5KcfUy+tjlxL1KF/LDUPYt6F+WUruAr
kWle5m+qb/sga2PhVWHv+shvoLdQTWmVOcco13yEvjfg3YnOYeD72T+Ms9pE
vpt0LEnc46jXGQTcmbimqbb14My30DcU+lqxfUy+pp5Hvc8QZLaD/y3z3VXz
1oB/kThW9+Njn4MvjJwrVVNUW0YrB3H268jXAx8FrMjbxoHY+xSwle/1Mud1
wfY/6A3gfyD74bVSDgavY20mvEWZc4++kb5VA/g/hd+E99ip/kLfIGcfk69N
wIZV6H4SuBt8DjpbsLclcAG6k+p1kdfOg19M/K3V86n3UwwoFtQjPs/eGbFt
UQ/yHPga1pYVOGev4byp7Lmdt6hm/7OJz9BZqjGqNR0z+65i8l32DgJGcf9u
vP8/4V1LXFuVQ75WbcbnZuJ/Z9DfRvmLtXGBY2aP8qdiLuc3rAb/SexYOgd/
J/y7eJPh6GsIPKHeNnMtVE5Vbh0Lfye81djULbMPy5fl86WcPR7+HujdwDjw
T5SPCr1WAX2cM27Nucd4H3wuaydKnMP3ct6pxLlBPaF6Q+VM5U7lzGaRc6Jy
41H2746cQ5VL9Q3XRq4Jqg3KiXWhc6RypXxCvhHG9i31IOpFVNNU29QDLUxc
81T7VGMj+AtSx4pqkmrTAnReCZwT+0P3i/x2qrGqtTuA0iLnwNfBZyBzNudv
om/zJvK7ebtdwON6T+iSnNcGqvaoP8h77QP10pHvqh6gOfwHgVeRnQDdLXYP
rV5aa13Av5M4l8hHbgJ/LHNvozceoN4Me46B/x6ZnvATdOznrXpxRhr7m+nb
KafcFDvGFevyocHcfXDkWDvG+U8qviP3NqpRqlXdY9umnk+93/bUvq03ey21
z8p3leO+QL43dDvOr1W/o3mEN+qDfMgZIXiLyL2vaqpq6/XMvimZa+B9gdKc
Z4B+4LND956Nee8C9p/AhpvzljkO/nTiXkMxrFjerJ631DXzWGyflm8f5Yxa
9beRbasBemae2TS7aQbonjnHKte+ifxk7jclNa4eaxu2bEs9eynGXwud85T7
TsnnU9dE1UbVKNWqtqz1L/GMp1lPM6Fmwwbwt6bO0crV8rFP0Dcp9Cygnla9
bSV0VeA7PwA9K/RsJJ+6H3po6F5aMa5Ynxh69tGZ7aC7JZ4l1GN1TTyzanZt
BP+M5tHIuGYWzS5J5l5VM6FmwzSyrZo5NXvuidwbK6crt9+TuHdQz63eew78
KaWewTSLlcaeDZTTlds1k2s2l0w7+F+Fzv2q8ar17TPPwsopc5FdnDh3q4dd
lHhG1Kx4SvUB/uzU31YxoFjQN9W3lQ/IF1bH9m3lOOW6uxLXPvnoitA9mno1
zdxjNCtGjiXVDNUO/Ueg/wrmIn9FvpW6l1HPVgv+68yzqb7Ro+D3Jo49zeCd
wV/N3Ese54ym6i1j44rRi+C7UtcuzcialdVjqtdUTbmKfZtTz2LqOa6HjgHF
gmbmg8oHsWvzcex5D/7C1L5YAb+PZsPMvaR61guhe3T16vpPYRp7Z6buLZXT
lNuWZZ5tleOL4MeZZy3N/Jr9p6WuRZqJp6f+j0L/VWgmDnmftyKfrR5fvf7t
md9OM+QPNF9lnrVUsxZkzpnKnerZ3mBvvcz/LahHUK+gHkm9kmaUvupVE+cS
zVTbEveI6hXVsxyAXhLZN9RDqpecGrr3U4+gXuF/Hld2XA==
            "]]}]}, {
         EdgeForm[], 
         RGBColor[0.7887122099553412, 0.8804644360090622, 0.9295874171300975], 
         GraphicsGroupBox[{
           PolygonBox[CompressedData["
1:eJxFm3e4FdXVxufeczhtzpkzV7F8YuOLmgCCCRgNGp8QRUGDEAM2SIiifho1
YI9KFDWAJp8NpWosiIgFrDQR7D0q9t7QSBRLFEvEC5r3x7vu4x/z7HX27Nmz
9tqrvGvtOV1HjfnN6NYkSY4vJklB7exOSXJsJUk20I9naknytK691Lenrr11
HanBQ+I3dGe1O+vaUNenRY99W/P0UztQV/+WJHklT5LtNV9LPUkuUN+g6O+Y
t2P8L3QtEv15miSbMj5LkpMa5ulEtWP0TH/R7Ymf6x/Pllr9PM9uUvA8i0Xv
28n9vGun4HPLVvPK7yvVX1O7na47NX4HtT9mnVrH3UXTEzSmu2TwE+YX/WrR
9OAWv2dQvIv37BtreLdgnpEhY3vHs68VTb8ac+8Q859eNA81tWW1W+sayhqL
phO1a9VupGuq+L+mmiS9RG/V4jV1jnX1ijkP0yMvxG/oJeL/M9Gp5jlJ16fx
rr/n7n9Asu2r39+J/pnab/S7UkqSe7VfG6l9U32LdD2h9y1o8do3aXg9v1Zb
1nWv6FTtjWo30DM3qJ2j5wegV9rHuaKHiL5Z7YsN87tU+3yB6JtFPyb6R7r/
iHiYJ7ndretR0beonaoxv9E6ztCYL3T9j/ra1fdIyAWZ3Krfd2nM6sz8vtHJ
eoHOjg9dvUR8D9I1W+PeQWfF581F8/gBMtS9XrnpU8XnWbKD90P+/y5Yt9jr
QzXXIbq+FP1QrIU1oUufFqy7v8z97F3qL2m/3hK9Sv0HaK63RX/EXEXLF9ne
0jDPf6x7H4YVvRd9td6PNXY/8dZMzS/rH9f0s6v03HF1v/cU0aMrXttn+n2u
fj8s3pbruf0blsOwhnX79NDzEZpjZ819ntayXHw+petRPbuVnvlZi+9VY3/Z
59+rPVpzfqr++3T9W9coXcer7wu1KzTP6BbT2CnPM8800R/o+mXQw5CJ3tNd
vxcWvVfY700xfrroIwre2ym6ttO1Uv39dL0XegiNLOcVLc99wx6xwcvCRrAD
9B0bQ+d7Vu138FVdykkytuh72MGCom3ki1gP/oY9Zq8fSvz+ka1eA/tB/0L1
z9Cc06v2cVunlt1k3Zujvut0/bzkNbAW1nWN7HGngvsYPyX6C6JbdV2t+3uq
7w5d89X/rfa3onkuk07doPZ6XTdozi/U/432+6LcfqZ7q22zp+bYXlc3fEDq
39x7RO88XuPK6Kf28ljR56SW2b7hJ/GrQ8K3dpJ8Boft8Htw+N7BMYb+uZrr
CtHrRB8kfkaIn6b4Obbh/mPU7qPrVNGT4l3nh8/cQON+r/Ebqj1BY3ro/Q9r
juPRY92vqX9brXO4xnfTvqzU8y163+2Z7YA5sYUhGj9H43+l8QOLXhc2vbv6
W3V/ocbPb7EO9Qv/1S32bmX0Xyd6adVyR+ajqtbNvybWh91ardv4EMbgRzYK
38u+Do3x3fAhevfDBdP4smNCPmeJ/99rjhHsh3j7TOPuEM+Pab8f1fVtxfyg
X9hKr6afPVvjd6laFnX9Plr9F+nZFZLVrnputu5N0zU+fBE+aS+993qN7YLP
qTmu4N/Gt5gmvmAP+Cz8Ff6jFnEQWa8r2vey34fpmWcT+/QXdO3TYp/1Ztjt
Z3r3t6LPCfvdMGIrfd9FP3rxofgfm9jv1GNPE7Utui5J7P+RF3xOqFi3kBvY
hDEr9Hu7smMosYeLWMren9E0P2eqfbpqX7YDPGZup0pWz4jeSfRxGvNcwfvE
HvUNX3uQ6A9bTC9t8Vp3jvWenlvmb2ueWZr74qJjd+fAPtjvzti1rnfE43yN
f1ftZL2rV9V+h/3ur/t76OpVMAbAFyMP4i2yeln9i3I/s0Btb7VHlb0fywuW
F7JaEfSliX0hckCv8d/3FC3nl0S/WLXvph0a9xZHPP80fCxxFB2uhQ1ii3dI
VivE021qnw08NCF89aLY95tLnot5eO/LMf8rQTMX74WPv4EtNX6Wrn+I3qjq
GMS8r+bm4VrpeX/xc2fRseVA6cDBZdvw0IL3iT1C9s8GP71T++0liWPezUET
D4gLD4j+eWqe4f3dqjEKujw291y/Tc0Hc7LH4AJ8C3PdIx5uVful5rs897ta
JJ/rYw504yl8gOgTE9vMlKDBL0sL7vu44nHc+490aLLuX695Lu2QaWKfwrzX
gk+qnp/f2PFtnSybfrlx4WzN0ZZbh6eIXpQ6Jl8p+pSScQYy3A6/UXXcXii9
W6BreOx359DbzoEt8R3gzXJgnmvE33LRMxt+9gj1vaNbb+bGJwtS4030F5yJ
buN/8TGHFP1OeLqqYp/MvXl1+4ZbU9vZsLC1QZrzeo3bR+25uWW1f93ygkae
E6ULaySDJxLjqc8LxlTv6Hot/MOr0td9tP4t1d6ZeQ8uF/9LZYc3iR4r+vSG
9bECNiu7f9uC5Xtf4Jk/SGZnlq1TowPL4APHaY1n1qwT7DnyuafgvWRPLxHv
Cfqv/tfVf5P6p6rrb6n1vR7yOqpu/PMHtf/KzP+8hmUwp2Ks/HLDcpwo3odm
lv9Fonvm9pUX1Y0N60XjkZMC4xBbp4r3axL7B97XLfYIbMuz+FjeiW9d71c7
2f/zPPnCSbpOE90ntY2BPYmJz0Vc+1PZ/ghfdIX4GM58me0ef4MfQJfQVWIN
dtAjeCCerwueRmTuP1br+o/e+VXN8eT/68b8YP+dAzOCUT/X2su6P0PtJI05
T7L6cW4cB7/EL/Dc2KAPykxPbVovB8TatwtMyJi3ysaIyO/8aJFh34Z9ci+1
c8v2EfgH1rRXrKuYWbfBUyvAMep/OLVcoZFPV/2eWTPOW5n53gN1x7TjYwxy
eyVkB648NPDJgTXH7zO1zn4lYzjw2xaa87uS958YtU70yoIxGzqNPuO/L9X1
R7BRyXYBjkU3B5acp05pcf/w2FPiz1805pG64+Y0tbtlxqtnqf1lxM5D1V/U
en+rZ7qr71zxVxF9iJ49MjPOmZdZD9AX4hH6wXteUfuc1jRV7z1QV7vm+Vxr
X6t2tOb9hPVhv2DDsnHmvJgTDNUZPSkZm02rfx/nW9o0h/ov1JgH65Yt8v6/
1Bjk503rOjaBbazR2K9L1uPjNeZxsHbuGkWfkrHqlJAheHSXkvEJmAQfiT6h
S4dVjfd3Dv9NTMCHE5+Zn/eB29vKjvvI8ojA/w+VHPv4/VBunPcwebn4/p3u
9VHbJXVOs0nEtI0Ljmv3aI3tok+uG+fhv/BdYD9+g9uWab7dyY1abNubRg47
RrL9i/jZTL/bNH+u68Sa1wrGZr1gz5s7MFgn54Xo3iTxN03PHtT0OqlzkFNv
G+/EV64NzA/2P1A8HKCrc+QKL5U8J7h6TIxfpnZI5FvMs2fMdVfTdJNaRMWx
kPU922JMAB5AHgdEH2N/F8++kXvMban79or+wQ3Xf35CXNC8d2vekRo7v+bc
q3vkoGBw/M62en4bXf/SvZnB578T51jEbmL4lOAd+yJWg2HYj/mRpzJ+oGQw
QNewsFV0FZmgU+gW/m6s5Hp62TKdkzonu5A4VjW2JnZO0v1/ljwPuT05/sLc
e7ci9m9R5jEL1PZuuBZ3dsO2j90Tm7AjdJcawLyS8RxY7vCqcxFiSKLnu4NN
G67HoT8DG9YF8Hw52o+Cph7DePDEmKbx9mWScTfqO7q+1DvTNtt/Xe0yzblK
45dmXtcbJfuQ4WVjP9Zyv+59ov771E4umcYPDq5bP9vgq+aYjc3sU7UvYv33
ZObtYI0dVnccWqy+AzLHiw8y+yF4oOZEfCbPIjbtpHtfa95MfO5d9f4xJ/vB
vlyXWofQpQkNxzTwCniPtTIvuAXdu71k/dtSfG1eNmYYnTmmHaWxn6XWhd7q
O7vkmsHzrcYXW8Z47GaXsJ2vUtvuKcRP8snUvA6OvB0bohZGTeyi1L4bv1OS
DPo0XBc7T+1muX3pE5n1Z3LEC3Isci3qlidkxtTPZ/bHncInt+t9PXTdUnKd
YV7oD/kRNcqe6IPa9qpxPzrPGmclljvyf0r8fCR6M835YeY4DE1sHlN33e3k
hnNJ5EZsmphZnhMy11h+UfK73mJfRB+WWj/6xVreLZlGP7/LzdM6tZ9q/Baa
czV1lMz5JHVN3rNFvOvk8LFddX9C2TkM+Qv+kHdhB9OariV9nNk3HBq1wT0a
rgOMqNtv9Q+/jK97MvzIyKhrUX/Av6wMv4O/eS98x4KoeZHnjmq1DwIbgBPp
/ye/Y84FielVun7d4nc9H/34ouXRT432hchhPtB736/Zx8yOPOTaGP9U8LZx
+NcHYv7l4dPg7YmgO3iFJh9dEDyPCD6QyZNBw89jDfvJYsP5GrVE8Dex9/yo
5eEvwNnoP34LvwhvM+O95LxrJfv2smMctRnaQcHj/OCHGs/8WAu+/aaQ86qQ
HfwMCZrx5PSMIT+iJkCOQl2IswD0nHoa758Z48llGEc8urfqeADWWV+XaTFW
fDLm5z3kTdQnyWHJiwZE3jQ5d376Td31vz2jbo09UuN7NfLUiwOLPlIz3sCm
ns6cCx0DHq+5TntEi+vQYFZyuhMrxofYMHo6KnAm64CGN2pjl4aOgc2poYLb
OQvCb1AjnBr+Ev92pPofqzpnmRl7wrNdAo+QNz0f+44u/ED7/SONvy137gLe
2y90bX7o51u5c9jb647tQ0P/JjSdEy1W/1y996aa5b1b4InRoWfI/8HE9XPW
Qn4NzqWfGM25yU5RuxkVeHtI4CXqgOw3NU/wyduJ59gv1oXPxfd+SQ7btH6+
X7ff+DZ0lbjHXoAzN06tu+jtJql/s29g8NkRj/GP5LL4FnA9cvk4bOKjwHsv
ZK4/tDacx4NXyCHJI5LIf8eXjevWRF6Az0U/jk2d85L7Pqn1PVG1X0PGzI/d
we+K4HlXao6psSfPrwy/TZ6xNnz5hNx1jYlqX6wZP2AbYCz2nn0fFNgDDDJd
Y6bVXJsnlyUeUU+4s2mM2pAM96wZJ2MTl4meEfXNa8PPo/e7ZK61X5W6JkBt
5rXENenBnb6vVRMDwZbk9+BCfp+WWdanZvbpyODzzPkcc2KnpzWsk+Qi7Dk0
OtOpzfHvPXK+umMZcTvNXauq5sYNxH/sBezPvpBfvBP1JOoJ1C02i70mj9tc
11Ulx0lqDugBsYW8hvgyOfAOsezDiDnkU3nu+DK87hzr4einpk584pnl4XOw
KXxWtzgjIMfcL2yB/eH8kpoe2AiMNLTudSyNtYwIu8KmwFvgrp7at5czx2hi
NTkbstoxcCL95BpgMtYNhkDv/lH1nuGzyZfw1atCLshk74br0ZxrkZNAk6eT
i2Nf5KgTK64Rwwd+6JbwReTJ4Gmw9GK9Z2TVmJJzRfIZ7v2oaXz5Q7UbRi5J
TovPvK/qmhV1QmpwdyR+H+8FD3TUUslrOefh/IYYQX7fNc59sG/s/PWIWRsH
jc1D4weor7RFzkXNo1tgY3Bcj9AHMCT95Mhfxz1ywM0D7zFmt9T1zY7znu3D
35HPMT/nWZwtbBI+p2vwDJ+c+3LudSD6nDnX3bXps0/qRC80fH5J/Fja8Hkw
derXGuahS/Cza+jwx8HbFkGTszIG39s9xjCe+LtVyA0+oMmd8XtbxLrgsWuc
jSEXZHFiYCSwUcc5IDT4Byz6YsRm6kfIFD/8Rc25BjLke4Zna86XqK9DU5dH
xl/FGNr/BL26apr58LfV1D63kpp+J/a9EnTHPXJI+gtB845n4juK+Q37ggUN
Yy7WAw4B90Gzrj6Rj7N36Ac051xTQyfgjXVvG2tnnm0jP82jVsd48Nz7Mf/6
tubxjH0/aNb7ZciKOAaNnFn7FyEHYvsHgQ/xYcyPLXNWWQhduq3hmuztDddY
8bl/bjhnIneihv9dxWdd30atiDyNXI+camDkxQMiz2L8pBjDfWQH/gB7LIjz
kTuJO6nrNSP1rkLD5xFX5D534fxlito1dWMqsNUUXUXOy3LbMGci+M5hcT5C
jCTvpV5BHMTHQxP70Bfei/4szn2ewzkedd2+VeeOD+amH1B7nNbZo+p6Nc8+
E7qwU7ScQfPe/auO47TDgoehQVOLIA8eEDLpkBG1sGFxpt+JWlHquurP1HdK
PfK0Nuck5CafqP1N3bnQfNHTM9eeZmQ+o6Uus71kdWbms+VxatO6c7tzqKHV
XS9bnrneR93v8dy1dWrsGTEwdd7azPwdA98z3Ji7rk2teSvOr6MGcWPD5wrk
t7tovhcz239BPL+eWT/e4OwpM96gtjc489nGELX1+P6Ds6PL68Y6fUTvo7nG
6dlfqS23uV5fVXth3XVvaufUZ6nNvq95bkwd+3fPffZA/X2w2izy8OHUAFLn
fadTq0jtJ/GXT8eeog8vqf9ireVQ8bVV5nrr1pntHzuhVkmtpTXspdlmn06N
YZ54XUcOkzqXgSbugIm+jbyGdm3Q6+o+f1id+zdxlBg6MbAxGHl+3ec8Q3Kf
S2IL6OsxWt/qsmuSnCWAwy5Uuzb1O5aInt405n829dxrg58/Nz3n3IZjY3v0
k9+CPcAj1K/+XPaZB/t5RtlYdk3F9WVi6GlqTy277s0+nBb0wKafHdD0N2hj
ow72U/gUvaPa89SeWzbea8ldH+K7AMZRNyN/pR0bPLBuzmP5xugUPb9E9KYN
1zaWRH3jk9QymdW0TqPb3ZrGD9CcQx9dNz4mx9pSY44Wf4dTO2y6LnlP07xg
q9ROezT9XEFjt+b8Rv1bNb1unn05xoJDsGXqOowBt2DfB0c/GJI9Y78eT72O
C6LWxLkw9SZqG8gHfMg5Cjnbksy+c1LU5MFA0PgP6nvUbzmvop0a+oCfg8bX
PZL6XGRS0/JCVnNyy2lajM/rxtXUaKl5/r3sfB4cj+6erTYLGox/XNQDqQuO
bHr8FGJ/02s5RHTfyKfIqw5PLUu+B9k+cA71VlpwD7WmRfEbukvkLOANsMau
gVF6xvjt4/6ugU/6xm9o4mafiJ29g06L3/8m3pF79Y5+MBbPg6HnRf0LfM18
fYOHzerOW6lD40PxpWsyj+sZeG234A/+qaW1B4bJ24yDTs6Ma9qjzsbYXjF+
XPjqGZLV6tQ1mvdyn9lTB67kjovEx36Z8yVyHL7HvLXus1fOcrfOfR7wA7V3
p65XLms6nvD9AbrWPbPuHEXcqNtuOe8i36QuBm7nG6XxkXtioxPDTpdVTBMH
yXv+EuNpxwe9JvoZc0DdmP6uzGc2nN0ck9p/nBpnVLR/Cr+xe5xJcTa1d9M+
52KNL+e2ifGpczNytAY+s+mzHs586rnjKt8K8X7kAA/kneSf1BX7xFnMiZlz
Bmy2lW+uMtfOx2SOOXx7R54DDjq77HxmUNP0calxB/kdNVnGQ8PHxPBpyIA+
7jHPmNT34Rd/AP/YA2f6P+QsVvTC1Dn8+npJ1Wct4BbyGPIZ6j/UgaDJa8ZV
fKZInkReBb4EK5KXHVtzbkZdkZoO9RzyFMaQf4EDjwzcyFk/uTp5OnNxRslZ
GBgPfIdvAQvw/Rt1bHJ6xnP+hVyvi/ow52g8S22K9sCguT8nxoAZmZccijn6
xzzU1viWhroZNQK+heJd+HxiHn5/evRPC9xF/3rcFrVrbI08iXVi1x34jDF7
xLuYn7noB7OdFnJBJtQzGMe3uMzHvMQUbLVH0CdltmVsGgzAuQt4YP03ezX7
A84uOMNAN4jtfGPwZWBmvidg7fhmZIt/Rk7sJbIip2UPtoz9PSv6sTu+X2Ee
6qn3VXy2fZV0pak5r1Q7Knf/oXnUlYr+zoW8mfya2EE7Mej/zW3DnD90DYx7
QpzDMI6zCWzouLAj8O/dQcMbfBLjwKfUIqlDfhP4vGvD/HK+jwyoJ8EnmB5b
B0NQS+GbR2iwxNQ8ZNbw93DURPlWCzvC3qgrXKzf7cih7ufaY54Z8S3B9Nz6
Njt09evM+KA98xylmKcY9erfyR6vTv1NwDFNt3zPxPcBt2iubciT1HZp+Ju0
MwLfbRP1BGz9hEp8y1L1XlOHAlstiJoeuGNx1C6oRVKTpP6MjfLM64lrmdQ+
qcncXY3aZYyF3jfqmdwjBlNLXhr97C/zg1GIIXxTCuabGzUQ/Mb91fAjLa69
YY/YNH33Rv/6b1Grtkfqe9cHjb3Tf0OMvz/qKvD+ZPBPjklujX/nez2+2+Ob
Mepe/H40akRgTepEfGO2PMaQH70YuRL3qddwlsF3FE/FGJ6Hpib2zxiD/Mnp
eTe5LXUdeFh/vlD1OHSRmtCGYad8m7A6+JwVdbpV4auh8dG0a4OmNsA+UhMg
b8Zv4jOxQ/wrMZGaKvUYakHUZ6Cxa+z70aDxMUvCLyFvat0PRs2Bb4ipjcAn
/oQ4RF11Wvgi6j3Mg9+gxsM8+C10izoFeSV8VqKmwdjHYjz7hR50vHNuxBFy
Bb4D69DThbFG1vd41fECXzgt/DN6PS50e+/I38mV+I4I2RKzOSecEXGW8xZq
DB8kno95Oe8+M3Qe+dH3aPRX2uwnyIewX+IKNsyakNHVwcv02vffXVwTPLP+
q2N/0VnGIL9CPEuOxtiZMX528Ilst8ltvyfV/b0Xse6vaay96jHE9GXhe7Fh
7A3/yZkPa+bch3NS6trUtKeF/+FZ/OWy8Jnk93wHw3kr3/FtF3Gf/SaWUDfD
N58b/plvAfkmcA/5nH1z78n6/17k3jdyOGz52oitxPr135wlPpNhfr7bW3/e
GP3EUPgbGjUf3ovcsHG+7QMDIE/2lVoKezsqxoAXmAf9R37XxBqvq/tMiu8Z
ic/Tw/fC16zgjXgyMnwUZ5UXV5zn/zQ3vWPu+WaFPMG204NPvpO5ompMzHqQ
HTgIHEesBV+xF5cFP+jAZeEDz4t4R0wj1yFfIvb+K/ecKyO+MM9dYbOMmRyy
mhFr+S+VCDi6
            "]], 
           PolygonBox[CompressedData["
1:eJwtmHmYVXUZx88wM/fe4Zx77hmIMjQWFyKxsRQ0aNFkEYTA2AMRUVECAllE
FhUhtsxgeIw1gaIEJRj2VRgEBYzHQEUWQ8KUAoHYKZaR6fP12x/vc9/3vOtv
e5db99GB7QdUCYKgXl4QFPA7JgyCfoVBsAOYnQ2C6nEQ3JsKgs+A9lEQ/An+
DgS3Qc+Elw/cD90f+QLwRegcAA+KguAS8v349jKy04Dj6L4Dfwu+1qPzF/AH
gYPgC1FpB/4cMu3BO6SDoE4uCDYBPfKDoDmQYG9hEgQb4NUDLmH7Q2AD8qux
sRd8Dvx14Dn8zwO/CRiYCYKa6N8I/hbQGN5IYvwDvjbi8xj4C8i8hP278DcN
/T7Yvxu8EJvj4LcC7kS2Hzpj8VeJTGPohsj0TnuPtFfj4P8i8LdG8KZgsz6y
n6Nfgu9HQtu+gxg2Qv8b2ArejT2Zg2wdbLTG1jZsDMd+a2yMRn4n9EB0PwD2
cmANsNkd2brILAI/go3L2MoCXVhLFdYbgU8GLkNfAS5gfyr6w4mlOj6Oobsa
+BR6APxB8K9Cfz3fMhXgE5EfBN4TfjVsjQ191vOgm0IvRqYb/g+j0wf9h/lW
Dq8B8dSD957iAf8K/P7wi4pZT9UgWIZOBny29hx8PusbgO1jrGkw9CDgbXhd
Wf8M1n8OOAW/BfQo8P74eBL+J8AUZEuBUfgaDP1UxmdeR/Fpv+BVY71Hied5
9P8OXQN6tM4H/hv4vo6YqhBPc76NSDuGbdjKYaM7tkYhMwHZvKzv2ln24BXt
N/E2wdZ+oBnyI6FfBR+PjXbYquDbEuQ/QX4lukOhB2NvIvwH4R+Dng5/F/yJ
ic9AZ6EzfyDnO6q7WoM9nA//WuK7UAFdCf5Q6LXfg89qsWNQLHPQ6Y+/Muh2
8Hcifxr5Psh0hN8TG0+Cf5HY1h/5NgL6Fugh+K+O/2HoDgEu5zvmm+GdR+Zq
vs8wzX5tiH0XN/KtI7KbibkGsi2gx8GrnfNb1h5pr0JiehP5j/B5EXuriH9t
nt/0MGS3Y6MB9Hvwz4ofO/eksXcM2ZV8O4v+Z8ivUuyKqchv8gn4Gey/CL6f
bxfg9YIuZS8+5lu59gJ7w1LOQcpF/fC5OO071Ff+0WmCboTOVvBGyEfwnkOm
Vc4xK3bFWBX9KtDd4OURXx54BvhHyjkgDT6NmF6Bvxx7Y5H/FfRvA9/pqfCf
xv485BvwvZj9LIG+wN6ew8cV+PdC/wbdZvhbiMwRvs2Cdxv+msBbD11S5D1Z
B74cqA/dE3ot630Xmf9gvzvw3dh3UndzHNA25z3WXt+O/A7kZ/Ht9ZRzzEzw
Iej0SDnHDo6dY5RrVkLXYT2bdOac9yagB7zeyvngl9DZhfwYZFoSfwp7L2T9
ZvV2X+XbUOirsXO5asAV8MfgH2BtfZGphb3dQKcin2l/1v94ZN5wdJoR36Ss
c/N27E9UvUqcq3Zg403VJ/a0MuU9Hhr7DegtzGU/l2Dr55Fzl3zIl3KQcpFy
lnLXu0Ar8CPor0X/pPKbcjf6L6B7im/XE8tI4j8OPi3nu1lGPDtD3zndvb+i
cwbdfOUk/D2ETIHuGvK7C50DGoN/K2feIfyVYW9g7LObpPwoPPTb1Z2rL12d
Cfzd2OyJr2egz4OPgd8G/lOh8cP4WM7+XIa/NOU3p7d3FfgCfgWwGPluOjP4
HxL/+/Cm8u0wvKHKsTmvQWtRDtiMv+/nXNsHENPjyM+K3Rv0hv8j8CNAcdp3
6vnYNmRrC2f0KLY2olMLXzWIrwPxDQPO5LsGXQgdg2LRndfdfxr+aXjXAefh
fRS7dj6A/b/FztHK1dvhN0W2KjGWwdvHm8pyF+ZCn8lzzVXtbQu8lnGO/Eni
N6e3p5xyFXy23nSRc6By4T+hvwo+h29H9fYj+ypBvzhxzVPtUw2qC1018d6o
JofgY5C/L993SHfpO8AkeGV8awvvX4ltq2aodugN6S3pjJ+QLvwW8JoDC6Dv
iF1bK+B/AL6Cb50LnOPaQq9mPzpCV7K/e4htL/RL6mXgp1SrIttSD/RjbI9H
5q5Cn8m4rO+47rpsLAN/GZnKjHPYfyPnLOWuS+xvDnyPagq270b+d/A/V75L
uQdUL3hbzrVJb6CBeruce0HlyIfBJ6gnyrgHUy82OfTaZFO2Z8AvKHLNng4+
JXFv80voBcR7AvnpkiWekHia5nw2e/B3H/gsYqoodA8bZb0n2pvGiiFyjlKu
OsS3peCdItdmxTQeXwf5lkk5RylXqUdWr6web7LeH5BKu4Z+WUuzznUtVROI
rYxvNxf5zS0hnmfgv1bomlkOvSJ2LVENWRm7hqqWroCeAD4+Nq6euDy0TdlW
z/161jlZuVk+luLrMfjNUu7h1Muph1AvoZr3+9A5RrlGPcGtsXsI9RI/ALrA
j5F/B91y/HVmbW/Exo/D36TaD390xj37ryP3WOq11JNehv4ZcBL6BFAeu+dU
76mecxX4Vr33QueYHfhbkziXq6atBb8R/jfVSwLLlC9i+9YZ66xVU1VbtYfa
S91p3W3VzH2hc4pyy618C+BtAU6lfCd1N9WTqTfTm1kDXZm1rO6I7opqiGqJ
dLbKd9a9o2aMfPBvA7ek3DNsS9yjqFfRmjcj3ytxrtOb09tbh81HCpyD1oZe
k9ammn2T7OWcCzSDlYCfR75W2jViPvzbkZ+Qcc6YCm+51qizAW6AvjPx2yuF
3wi8deLZSjmuDXgu8iz1Z+xtxP6a2LOCapxqnc5IZ6WetyuyHSL3droD6+Fd
DD1Lqcao1jybtS3ded3903y7Ie2YFftFzRQZzyCaRQ7Bz8CbCF0Kb3Xs2qpv
H8euYapl0ilFPqX5ALo3a+oQe+bQ7KGaotqiNWvtysnniO1+1vRs2jOCZoV+
8D/N94zxfuwarVpdE/5J8BeVLwLrtER+buLZUTVDtWNZ6F5BObEta10QuhdT
T9MG+nuafwp9B3QXTsS2rTutu10aundUD7JPsyo+rqVdA2Lsr8i6NqdUb6Bn
4j9d9P+eSu8NWJ/xDNop655NvZtq0jV4DROftWYczTrKgcqF31AMsXtg9cLq
uYuy7gnVG+oOHsh6BtEsMgn4ac4zp2bPU8Q3QrNl4lyomel66OmRe0XllMOx
Z3zN+qoJqg06U52t7qjuqnpo9dKaud9WbU08+2mN5xPP3Jq9lUOUSybnfNaa
KVdFzsnKzbrjNTUraf4rcM81A/ytyLPiQXwcjb2H2kvViGmJe1L1pppJN6p+
x55ttKfa271Zz+b6D2MhdO3EtnRn+kae0TWr64x7KB8Wu9Z9Df5+bDWMvVea
Eb6cFYpde9TDq5fPxc6l6qli8FqxexXN+LXBh8eevTQzXgrdg6kX0x2p0LwZ
uddXzV8EvQt6RIH3oCu6XWLPovrWGbxl1r2ReqhWWfdg6sX0hn4oXznP0urR
1aurh1YvrZlXs6/WpLWpxzoAXpL1fx2qeVfAe0WupZopauo8I981vXm9fc3Q
mqU1M5yN3XOp91LPGSL7PyOvmTM=
            "]]}]}, {
         EdgeForm[], 
         RGBColor[0.9254652197497482, 0.9461907619867228, 0.9575898102170589], 
         GraphicsGroupBox[{
           PolygonBox[CompressedData["
1:eJxFmXm01VUVxy883r3v3eH3u8+UeXLWsFWWAw8X6GNQwFaKioCAYCEIKGgM
MgiZAwoU8Gq1MJRBFAwMHDKfrqUVCJg5ZSIzzhrVUkzmQez76btZ/vG75/zO
b599ztln7+8e7sk/HnvVmMaZTGa5firUbmqSyWzW8476e6symT16Jqj/hdr/
Rn9m2f1/FTOZg3qWi35lKZPJafxajVepfaPCc+8R/ZXqT6/MZG5qlMk8XMhk
2qt9STQv5c0XnvSn6tmt93v17UXN6Svei0TfvFpraGyZ1jmq72V9m6KxyXru
FK/m4n2vnhHqb8h732tE81SF+Y0X//s0/3P1d4nnl1Vel++jch5nvZ6paMVn
ltbspfPcrn5PtU0r3f+r+NwpPrtE/4n4fKq5vfW8Ldkt1Hsn7e8zfe+vOfeL
/lXxadB4Nqu1NH6R2ru1x2vE53Gtt0Q017O3JJO5TO8niLaNaLbEHdSXfd6Z
4nNM357W2I+0x7TS/Edr3aaiGSaaZsi+ZDmsEf1K8asVryvFv43mPKT31mp7
qp0rmh2aOyh1f2jJ689Rf7vGp2jejOB/XerxIaLpmPf+e4jnOO3nY40vKFve
+0Lmh0R3muafo7aFvt2o8eZqB1R6/AydYV/W4/8Q/UHd4RC9DxffT5tYVhdo
3e9o/lG9d2RvieWyjzE9Z6p/RG2N+A4Wn+u0l9u4V/H7o8ZrtVbHSt/bCI2/
q/FLdY6Htdatmru1iR94IudbuQfxyYrusUrzL6ntr7nrNfYnrf+R+P5ce3xH
Y0N054NEP0VyGK/+cPUT0bUsu3+DaLaUfBbu/0o912i8Ut8/Et/eWvOg6F9D
RuL5kO5rtWS7Ku8zjNd6LdWvqJGdad9dNXe32kc0vkDzR2reEfFYItphGd8t
4/slt81qv6qyrSxXv0PWckgqfSZs8Bfaz+n6/oL4jCj4Hi5JbaNnZa1f3P85
WdvWq6JrrnkLRNtWz9d56zq6/3Otdab6g9W/Wv0dmtOk7H5F2XIdFLJ9Xs9S
8btZe+4uPivUb11he95WYaz4Vc76wZ46a09/V9slNcZsV/83olnSxPgCPee7
Pe56Ttnf9hVt99Bg+28k5n+jxvdLBzaqPxkdTo1NvROfAd1s08g63jr0nPVP
LFi3aXm/V+Pr8n4/3i/HfmYUrE+p9nKd9laj8RkabyWaRjrby2CI2rv0XKT1
BmR9Lvj8uuxzgqnrRX9Swbyxs8PICCxN3R8vmk3a9waNzRPd3Lz33zdjXaiv
sD5wP9ge51tYsL6hdzvyHuO8JbX7Rb9Rc38nnkc075OC9/5uyHx8yX3saUvi
s2xOjJeMQ4tuP5uzfj+WGHvuiHvO5HzXFxW9t6WJbZK5l6ndWmleO/X+aZUx
FnzGTg7o2SoWT4Xd0P9E3z+qsg3QfqznRo2PzHk+c/9Z5T7j08qm+VDrv6/2
gyrj8IdVfp8j3usqzReew3Pmy9ypZdO/r7ljJYfFohuj9s+J9XmXzji55HNO
UjuzaL+0Ue17wZ+1pkn37tJ4d/XvUn9qtTGlcc62im48nvOe2M8HlcYj/A7v
8OK+Giq8Bxw2uvpe8EenBuetV9cUbJ9NJdtzE+PTa2oPVNsGxoFhedOX1H8i
b71kbu/UOASm8u3RrO9gYN7yH9nIun9S2AU8BsW6B4PuQNwbc9upPayxQ3pa
6Fkj/s2057WpcQE8HQ0m4O/1Xgr9ahz2Al94su5DmvdgleW4MHS8W8YYMzgw
eZfu4BW19QXbPLb/SGrdwM9zp+BhGj5uevTBxjSwkv5jgZnIHx81qtp+qhQ0
jHfO+5311klPOopmrdpmgUnQLI8+ZyFmIXbBDlm7WdAwPqnaunFH6AY07fP+
Rh+dmhw04BP0YBS2PydsuT5r33+0sb9PDZoHssYjsOgE0d9Q7fc5OWP21VnT
Twv+06PPOrTTQ3d35o0d/48Fqq3H6HASsuQs+A3iEHzH1KBhDxPV3h4xG+N3
HJ8rXkPV75u1/C6stu+fnzU+go01YGze7/Bj7Q4VttUjgXuHNXZ91pjIfMbx
j+cnHj8v8VkmxbmIdbhT7qWr9GOCZNEt9R7ZKz7vhMS2NShiqlGVxsf1Za9B
nLJNvDtnbY/EC+A/ek0siJ9cJB08X3zHaPwe8elWMg2+gnn9c44Dz0jdPz01
boKf1xYcOwzVeGWFcbRX1lhaGbaDzj9XYf7sATkcqjYdNjIiYoNTxHe29nOy
2rfEdxg6ofO1T00zrWA+7In99Cv47Mjg7oJtdIjatyrtB7H9szR3oPYwUOOP
lvxtmdoGvffTWs8V7WfwQfinwQXfyQuSzYUlj/cvOPbfEz6b2K1lle+nrsp3
0T3mMHdowTqCrpBLLBeftzVnbtn3w36Ir08tOaZ8kjix2nESchiiPW0U3Zs6
18qcecGHmAh5tVL/loL93riIQ6FBn4gtm0WusRRfoLE9RY/Vhp0Tp+Oz8dfP
BBaBSfgvfCQYSczyQdg+90TexZ2eVvZc4uvNgYNJjbHtl4FvxAjEecQNi6ut
w8iqS954RGwPRoKVnAW75R0ZgtMDA6tXlHxGzto8zoUN12kPC4khiTG0t55V
lh38FgbPRcEf3vtT0+xT+1PyOvHpUfR908c2G6odx2JT5AroyZqI+7gLYqeL
U4+jRxMDJ9gzWLUzYgzi2nLES8gd+e9OjA1p3jKpCx/BPokH0Q30al7Za3H/
s8Pfgx/sizn4kQdKHp+v9ovEc9EvdGNtpfWjkfhcJfrGai8Xrz7qZ9SfHXF1
h7LXrwuZX4B96R5naHxp2bpGHry36P0Rt3bVGbtVG7fBma7R/35qf3+u2lb4
/yrnauA1NGAE+M1cxsCJIYEVxAXEB/gFvncPnmAtOAVGvZyaZwvtpXWV10C3
m0YOBTbOD5mcmnqsNvT/xYiT8KfHYybss13ieLJtYjvuGPT4hNbBv1n4B/pg
z6KwzZ6Jc7Reie+cmLAmeI8I/tBiz9CPLThuuVx7K+n+h1Q7v0D/0L3Xtfd8
3vR9MuYL/2WpZUNOji+gDkB8QL7QMuSAnGfEPrELvo+KGIK9oZf3Zey3kCny
ZF7LOOPooIcn8h4aeyMPYp+ZiHVHhgxril6TegC+Gf6cnbvrGvc7MGItYqt5
eft+7At8AsvAqA6p87Fz1H5WsO+/RTzr1L9UzyV6xuj9txofq/bErHEJfCLe
mBo+krgNLAPHionrCSsS1yAYvyJ1HYJ6AfLZW3DMNLHkPDGXc27REP4Ue2AP
5H5g3QHySbXLxadH7I1x9sc7NajaiGfwuZMixm4fd3hb5PLk4OPCD76YdTxH
XvefomtLj2heWuP4s6bGfn580BMP0yc+vjDsFHsFaycEDffzVOSS2BVrkT/W
hSzJm8jJybvaps7jwWBw//Wc/eAw6cPIxD70icTnQA7YCTUY5MAcai1tKozn
2A0tNghdXayFnOpCVviNHtFfkXNNinrUTyL/Ig/7VmKdOy91zQkfj3/fkrWf
vD7yEeIp4jTqbfDiHZqtWcsf3ULH+kY9cHfkWY8HHTS/T0z/w6LrBJmCYyBo
8fHg8KVxv5dEjAAN8iH3gT/4eEXo2JTE+LolYpI9wYd7JQfaFnEXeRg2hn2h
T8hzoNpOeZ8FmfSJ3JkcmrXq816PZ17YEXn6qKhJYVvzIrbmHt+Iu2SsPsb3
FBzfTyjZVzOfuWDR+1ljN34QXuAwuWu7yOVbRE4EPTE5dQ/wZGTqPd+k9nup
Mf27qXUX+gmJ47vZedfPqLmOiXulbnQ48iweaIiH8ZH4yi+LvgP66HNtapzq
lBqT2C/ypC62JerAxIPPxTh23BCxMTH14YgzicvL4X/JGb+qdu7HPqFhD2nE
8OQgxGTEZqeUPIdvxCJ14bfxxWsLxt9+JZ+zRf6bPGxx5GL7Qnbg5Z6s84Tj
e6mJtWqCP33wflhgPnhM7oHOULd4NuvaBbq5Kc4+O+TI+sS88yMf2Zs1rsLz
3PDRfaiJFl13+JnO93XZcjhWNmaQd4MbyAR+rNEmYjjsvFfIi3HWPRRyW1Lt
2iVYBw8wC7yijrU/+sSU7J0cGTw7EDk+85jPOmDmw9FnjYMhw8VBQ39JyLZN
6FKL0J/OJddtqN9QAyVvm6V2VNjSaLVnJ/ZRwxL73tmRlw2KGgM+q1Ni+X8s
mfw7avGzyq5VkCdgp2OixvID8DhxTntT4noKMeH9aj8vOA7sL5pHU+93QNRK
G8LXYPu1eeMYcR+xFnHm9ogjuUdqpUejXpok1o80fOPEnGWMH0bHsM0Oif39
qMR1nfeiVoMvahP+aEncFfJcWXCM3KhoPCiFvtFH9+C1LnI5dIP/L9ZHLrQ1
/geAD/ELcQxxOPVosG5A0fHp4qiHUqPHf/wF/Cj4jqhb1weOgXPUqsDKZxLX
TIgViVu4D+6FvPBA/KdDPZL4n3WJncAH9t8Q8cvzgbfwGBo1HOS9M+oDd0Zd
iVpStuwzP5k4JqjI2afxfXXQHMvbZ/B9XMSw+N9tiem3JvbrF+eN78RvHQNX
j8W8jeEjkCF3vbzoXKVr2X6XPZLLUn9EnzsVjSHUnbnfJHCbc6GvYDWYjd/8
MHAQP4A/4H+KPyQefzqx/YEhPSOHJFfoFrWLPYEVa6NGtEFtbdHfpxacT7AG
vpS6GvsnP+oZcQF2jb5TD0Zvd4ScsRdk3in6yPKJyO/mJo6H5iXGTHwTsQSy
6xIxCv/dbAh9Gx61MurlxNb1sf/Z8V9D34iNL4v45OSoJ+ws+n+D+6OORk0J
vUFn0N9NTb6pm5GfUlvDv3UK22SsS4xT+yO+b5f6G2cjJkH/GYcndVnyAfa0
M2ycsxNvto14g/oicRXyQ5YbQp6Xhw5R++e++I5s0SnG2QN7uTj2c3PJ63aP
eAb+6Bk814WOIUfO8ErkYpyffbZKHb8SO387ce61OjEf9HVYrNsl9Jm4m/ib
Wh86cGLU/8EicAicJ+9fFv+FDI7aHWtNjrnE7avCpjjX3xLr3itqDxasz5PU
n5zYP39Vtn1zX2DLkvh/ljyVWHh45DujQjePxBk4y9k634MFxwKvBs7gC8DD
BTH+Rer47us4L/+JvRm2A65vj/j+1pJxsF/ReSo5D2frHrEuWMH/nPhf/DDz
2BNz34zYDJ7Ehi9FfNgrdYxC/W9WYtucmRgzdgRu1AZWoWPEUM9HnLMp7vHq
iCv2hv2C1+AlOJKJ+BV9Ix5m3d3xf9iO0El0Y1XcBRi3KvSEGgG1Av6LQ28r
Ileilk4dH39JzELsQlxE/sdZiempQ4yIWsRVRe+ZGH912D1r/Q8SPikL
            "]], 
           PolygonBox[CompressedData["
1:eJwtl3dsVXUUx3/to+3De9+9F6LsAsqGJqKiDIMyjJQikb1HVTZKQQvIHgpS
CEJNUEQoyJJSMYIIGCXK0gAqrkABNcwCisgqKEs/3xz+OHnn/M763fM7693/
fE6XUcnOuQNAGSCKnOsXd24A0Nd37tOEc5djzu2Ftxk8G1iQ4lxF+DtC56Z7
zo2APprq3IbAuTnoTE9ybnxZ5w5iqw9ng+A9DgTgm4GVyH+GzS7IngdKsXUV
mIf8g/B7I/sOcB7bdfDRK825ltARvDzObiF7G3gL+Vrwd2NvHpd/APwoZ6/h
ewZ3KEQ2HZ326DpsjMJXY+g+0IuBv+AfRn4q8tWQXw69Bpll2F4KtIJXCboa
+Cx89ODbJ3J2DPoEcBxedXwugbeU70kHD+GPht4D3Qv+MGyOw/e7+BuF7zHQ
CeiZQEfkOyiGaRbjLPDn0BmC7VzOWkNXwt5g6FL096OfwVl/eJ35pJHc52v4
zbj/Lb5/D/gazn5MsZgqtvomfZveoAX63wJBzHxUQb4UmRXo/oLOwsh8yJdi
pFhlYm88vEbQSdItxy/+B0I/Br1WMcJ/I2yWR/Z9IJe7LcfmSvCT2D8dtzda
DP05UDXJYtxa7833ZGOvG3QnZL+AX6eMyUh2Ffwj2I6AC3xLR86mYms7/hfg
vxX8n2IWo8rYqwCdhb0S4D69R2C514079US/WcJiNQi6P/Q66EPYW8vZdfzP
5SwX+jBQBO80Z2exXQJMxf4J6FPgJ4HJqhXPbB+HngRdE3+F6F7jTjXAl2Jj
sDOdKfCLgcnEq7JioNpBpjv3G4nMcPDLvsXuZ2xchD7mm23lnHJPOafcK+L7
RvB9CwOLRSf8dQDPCSzX9MYPgb+Oj1HKXXTS0I/xflXuIW/wdxB+r9Biq5rK
jyxmil0hMBz8O+6/C/263Gm+bzWt2q7E/d/D9iHoiWWt5vPg7+dsDvL1ucNt
dAfho6vuh78XAqtZ1a5irth342xiqun0Uj7js2rcak619xX0m/Daccdy0CXY
XwHdBX4StrI5u4r+FWAfth5Bfjn8rcg/DL43MJ56inpLvme9LIFMFv62KEfB
74V/DnyHZ7WeAZ0cWM9Q79CbToA/Bf5Q8J3A29B5yGxBdgsyH8GryJ0Gcbcf
8N8S/7OBA/BSkSlOWE9Vb1WPaAv9NPrFxDYdfjvw0XrvFKu59vBvY2+1YkmM
/wPfiMw2bJ/g7BPwnsjMTrEYKpaqQdWieqB6YZPQeq1y4NHQeqp6q+5YAf5A
z3JPNdgY/hzOLsK7DPzhW09Xb88HhoIX6b7gneF3gP9SYL1Ub6C3cJHxBoBO
w/adyO6unqfetymwu+sN9ZYfK8dTrQYagb/C/Reh+zt3zgWfox4UsxjPBR8W
Wm6q5xSgP5azf8nnG0BEbvf2rfdqxnwJrwbyBTF7s5qh5aRyUz1EvURvprdT
DigXbgL14H8AfRXeQs9qZQBn7dHvDaTHLCf7gPcFqsdsJvYD74P//nGboZql
I0Or1ZrUxwrPZpxm3Vhs/ql+E1msN2LjWegmwV1fqTa7xiXsLsoJ5UZD7P0K
rys6ZdCNR1bbygnlRiHQHP5Nhvq6wGaIZslYoA34rsjuopmxGzw5sloqQr8e
/Hbh3djjLxN8LP7Xgiejn4P/lMh6dQoyZ/iebZz1JH+/hz8rtJmg2aA3CcuZ
jGR3A6MTNkM0S2TzCryswHqXYnjds5pT7Smnd3pWo6pVvckt8M6+1bZyJlX1
EFltlXCHWvAbcIdbfPtTfN++yGakZqVy4MWE3VF3VU2qNrM9mwVDoZtC7wxt
t1HOKfe0A2gXKADW4rsF/JFpNuM066bBPxO3Hq9eXy20XSCTs2vgpz17i8Pc
8UPVEpCGfgvuu0y7T2iyB+Gvh1fgG08x3epZj1Gv0UycB292ZHfdjo9ZqtXQ
enEbbFzSroROb+RnQGfAXxDZLNGMv+rbzqHdQztHjmc+5Vs9ugF4ZWTS49aD
1YtlQ7Y0U7sh/5tvu5ZmwsuRxVixVk4qN5/x7VvVI9QryvvWu2XzG+Ui9A3o
U+jXVmw9m4WaIZol6xM2i9UDCsEPYyOWZjFT7DYgPwbbo4HMwGayZrPe4BS2
FwHz41aD5TSbkNmEvRr4/Afd6oHNZtk8An4O+Utx63nqfU+E1ru1Qz0Jviph
tSqZPPjdfYv9Beg3Iutx6nXaUesif9Y33gjoZqGBcOVMc82CwHYt7TRDfNsh
tEtoR9Ku9Hdob9kWm82hJ3mG52ueJKzHqddphudiq4VvPO2gq6B7eDZr1QOq
YisWWa/QztgIujRhs0YxVCzVc9R7tONMRzYJemaS7cTajdtElvs6W4/8XN92
a+0w2mW0k2s3PwJ09A2EawbnJKynqLf0xX998DWhvZ166Gr1T894+g+h/xLa
MbRr1FYPQT8jYbhyuin4kshyR296R/t1YLNJNd8QvG1ovU45oFxQz1Lv0s5a
DP/VwHJBM3UC+P+ueMCH
            "]]}]}, {
         EdgeForm[], 
         RGBColor[0.978483452281116, 0.9011918060214585, 0.8557261317510718], 
         GraphicsGroupBox[{
           PolygonBox[CompressedData["
1:eJxFmHvQVlUVxg98l/f9OOc952SCmgbBR1bmjFgJeEFAGBGJ+ZAUDS2uYjAi
iCZgAhYgauNo0gwghHERwS7jSOhkMwpfMzhqXLQSHEMTkPvNhBJK6Pn1rJn+
OLP32Wettddel2etfTqPnjT0rrZJkhxpkyR1GpMsSS7S5NZakuxpSJL51STp
XZ8kPUvPe2gcXUmS6zU/KcYG0bzQLklOi+cRfduq9xXiHVQ1zW0S2U8yF+n7
P4okuV3f+2u9Retviv7nkr038/gnfVsruvnif0Xzq7T+WpPWJH+jxkVav1l8
94pvXr1pBuh9pej66v1KrS+stw7rJed3ek63tQ5PNvr9jN5fjPUJWl8i2tV1
1mel9PtEZ3tGY6/SMpHNOZ8VzfdE80Otvyv979G4TLxvN1jOzeJb3GC61Zo/
JZr+4t+kfXvqOS4ZT9V53lf0p/S+JmQib7ue+Xr/knj6af4E+kvOA5pfUO91
1r4l+oGZ7XtKenaQHpnWD6VJsl/2WSw/vqjxIdGcL57lGhtFc5Pob9B8j2y5
V3qewRbib9H6aY1XlV5/uWZ+5PxWMke0cxzg3+vFv0rjZ6K/VvPlmk8T3zt6
Omuvh7X2Gfw625vinaH118W7RGtP1nv+vHgWaP6G5uN0lgdLz1vE+3Hhsx/T
+JZoctlqrsbtoumq8VHRtM2T5E7J3yD5JyX3lHgf0/rSBp8F/a6T3b4g/Xsk
5jupb100jixskxEaB2X2+68kb53op2ivp8TzG8ldqPFEzWvH9W2Uxu9ofYDm
Z4v3FDL1PF3nuCT+24unRTS3aK/u4n249Dn3a59p+v63qs8+RrIe1NNdz0pi
DZnibdW3Y5rXa/xl4fnTGldUTAfNjKrns+tsM2yKDdeHTZlv0F7r23kNOviJ
mQ8laxQ5VbOOl0rvT8Xzh9Lzl0v7GX9jo356Ur131Hh/6pgdqnFOneUg873S
fjqr5vwmt8mjXnofq/mPRN+75vWra45f1o/Jfy/puSdsPkY+eEzzsbnzADsN
k5xG8TeKvkMb+2JU0OPzU2H/uXX2xbWJ35mDCejN+fg+q43lfDWxr8As/DVA
+02SzGs1zmzj9a+I5rrcMUAslLnz9MuFfYX/8MUDOvvPJH+n/DuztC8+yhzj
rHMGcAv8IndmtHGssO+NkjlSazfLJntT40iDZHyQGd/AufvFOz3iBn8g58LE
48aYg2HEO/jGfuyL3eZljpWLJPMb0nus9P5mYR2hI06wN3h0QjIuLm2/W6TL
EPGu0/olhbFnecX4w16sg3WbGpxv4OiOqnVFz8GZbYXN0J11MOID7TWxwfgL
poAtj+TGeuJ+qmQebfJ3zkIO/BFsSRw3xM9x6bO/6rhGf3Ce+X2aTymMlXdr
7FPvOTqjE7mHTbfHnPOfU7h+nBsyN0S+EDunIpaOS5+3QjfkcB72Pdxku5EP
+2OdM87SucZLz6R0XIMpxOpzuW18Qnu9kVvmSNnpTtFtAfc1/2nUrUOZa8Gr
7azv25Lz56gdi+v8zrx/fGuJ3CffsQO5tbXR+dUz/As9vv5LvPN9c9A8Xuf5
NeJdId22aH5F1NwRUdPBC/L9o8K0W4L+ror9h33+qW83YHONr+EL0ZwVuPdq
2H9E5AKxfDl1X2e4QuOq3GfsK/rHc9eOwTXL5lx3kMsNzk306dTgXD4T3zcE
DXXtuXb2+9pG67BI9u9Q9fs7ormxYowAH6hXn0pOp3rXDzBlU812GtdgW80u
7Vtq3SeF6/sE0fxE6wcld0/m+Cc+OOOBqtfR52jYF1vRE8BLzf999FWjJO88
yZkinfoUxqp5gVf4eklgKTIWBGZiy3djL3zBN9aJaXQgPqlR0PONWMvCRwcL
xyxY/kTwgeHE0eLof8ZU3CfQI7W283k4CzG+P+R/vnBspbnzm/Njo9bwBXRH
RHO1xgMad2fGHTByV2aMAjs3VR3/9Dy/zn3ej1LnALnwTM2YDPZ3T4yfYOdl
4cdNwftOZruR05urXse/M2rG+525+zDqGXXgJvFuqzoO6B83B/2U0us7Mvep
1LNrMtt8WuQjtXdF1F+wDwwEF/cprvc2uaaPiB6D/gv94AOTwc5l0Su+V7Uf
+X4gc+2mX8B+rRHPxMqi8At+aA3bTq5ZDnVjSMV2JtZ24xfNdxWuUd2jThEL
rFO3L8087hRNc6P7AOrkq9r7Mun/SumeaHzE6prU9Z06T34fafKeLXXuwcgv
7gJgN7h9osnxXKszHXoR/+gwJ2KOOjCqYnvQ282pd6+G3/ArvsBHzLHb3Ojn
6OXez2y7+6TPLTXXUGrp+6n3Gpn7PPBAT7zQ9xEz7D0n+ueTQcNevWWLydhR
493Rf02LvhFeYg+5yN+hfQZWrA81YlnmOnxvan1vCnzh+8DoQYfF+rC4g3wQ
95A3c9vp3NKxQ00nxqnV5CH3gkty5+/r+f/vSEt17m7Biwz8DB++pg/DX6tK
4xc4djxsvi7uPGACtQ1+zst8avRaldS4+v3Ue3E/+1B7FNhH8782Ok/Bix+X
jss5pX1NXQRf2Jc5NY9zEhvgybEmz4mXr+deez6PvjbyGr4jwftF+WOoaDsW
jkf6CmLyxtS2p2cBu88OXuRjN+QSh5yL8/XMfAdbpr3GF/ZL+8K83KmIh2E1
x/S5mesGc2K7l+gmif6c0r4kVokr7pcLov8AVzrGOjWN/oP78uLUNYa7Eecg
f8gF+inuWdQp8u/T4IePNfpPbAA9dtgm/matL0kd79THbYm/DwmZ3Zucz/Tr
1DTOxfnYZ0/UxM9lroXrC+fdQxHbxHhz5Aj1E3pigO9dg2ZH5Ndh8faouUe6
WOPBwGr6F+5YzZEzs+t9dmSCl53CznxrH3g+UvourLgu01/Mjtykx1+k9e2a
Dy9M812NE9saczh7h/AFcsAb/EzOsjY31m8rLOfWwr0KfqRHYpwcc+RNDByr
j3yYGuvYmr3G587bCRo3Fo6N8zLjx7y4a4wr/M+EfyfjIj/IO/TpEPdQej5y
b2LuHJ0buNc5fIWtmsN2zB/mXqp9WyV7fWkfbyido+TqGvlpYc31lLpaLWzD
isbLM9f4o4V9Wgn6jyvuqzkrmLMv7hHTGxw7xPLGqGWs/yv1vet66bIrcAA8
4K7O/fNR6TO9dA8wtbQM4pB4Zl/2JJ6XFd57eeTdirjPfi16Y3pkcnd04B42
mxV2A9/2BjbSA86MPgC/n4gc3536H83tuf0AL7Wf/w7cx2aVzpuXIn6g6R/9
AP9pOD/v9JacEV5kIXNX3EFnRS/Sp+Y7F/9CwPz5cVcFO4gNYoT87xj9KvfN
tdFLL0z9b+gO0SxIjQVjNF+aOhZ+UBgzJ0Zfgd+ei3xEv+nho62pa/wunevC
wEfuH8Oj56H3GRz/Yfgf05o6pvl3Qm0idv93x6k4R8g5ZNMD4EP+w3Evowd/
NnAXv1wQfsWn/DehV/h2Zr90jLvzf4r4N1jYV8QAdusb9uUszeIdrD275P7H
Rx82IerJ/ugnNxTGgJE1279T3N+JWXiJT/6jDI5eh3Ff9GC/SI1d/Ddanbtu
rdF4OHXdo37ynw9sAYfozRfFOSfVXGu4yxKTx6JmgcmHo/8BQ8AUajMYy9nO
RL1tqTj/iZd+UReGp/4/2LWwXeujJ18de9LjYSfyGlvhV/x7ee67AvFE/HQp
3E80F/7fx/70CPShq6K+U/dORH3Hbo1R0/8eNsf2jwa2gDH8Y3so8OhA9O2H
CtfqY1G7uc+SO8QTsfxC/I9FZ3yM3+kXiBd610cyYxm1i7W7Am8rgVHdMt/d
1sb9PQsabHJl/HddkTlXiHvy9fzCth2m8wzKrdMTufXFJ32j35sZ9YU87hS+
6R31FT27Fe4/R6TObXL834V9fDLivGPYHPr20TN0iLiGjl73v0UHIzE=
            "]], 
           PolygonBox[CompressedData["
1:eJwllnuQjmUYxp/sfrtrvsP7dhiRanLIFM1ETSy1dlEJNRvlrCyLbYXVkpgo
xSRmGsKMdVp22cVMMzUTzaRJ6I/G+ZBT0yDHJhIG1eqg39X1xz3fdT/34bnf
+7kPX4uRFf0mNAoh1EPZ0OlMCA/xG+WGcAY8BlqXFUIDSmeTIZRFIaxH1paz
MeARyOeDLyM/gfxRzjbBj0CnPXgU8o9yQriB/GHwWGgh/C34duCOcQiFXLwo
L4R88Dl8rEiEcBid9chvRLbti7/fwYOQP0t8N7HplA5hAHwxsjHYTAfPxWb5
bcSA/TxwDbQHfB0fp5AXcseyPH9DFXxtKoTm+GqDzxrwUs6mJawj3QCVw6/n
m/ogL+POJfA9sX8J3ZTuy3IMzYlvPPwB+DR0CfmlyLnpir/flC/ofMJ3loDX
oX8oxzkqBb/G2T3E3wt/5co1PorQXYx9Z2KZBP0A/hE6QTyfYnMyxzktB5/m
7GP0d3DHDHR/gV8Cvx9+LvwjaefuJnwD+Enk+7EdBV8A34I7+3P3AKgleDM2
HRqTd+TFxPK43hTZK6RmAvr3Rn6bftB94O7KId++HP1r8HXEdBD/TxNvkWLR
mwXHWAWuRb43xzEolnLOuiPfB78GWZeUsXSk2yRyblQDLxPPg/AbsvxGbSLH
pNh0VgF+nfj3cPde6Ci+3sFmmOodeRHy85xdRHYBeg/dInxU4n8qOmXojoJf
Cz8D+Rx0h6Zd++qRIeACzhbB70M+DvtjKWPdqbubwRcj30j83+FrDXw3vv1n
4n0qdkyKbQv8Ivz15hsr0d3EnZPQT6BTk3BPvYjuOWgh9js5m4nsrsi1qB5U
Lx5G/gHyDD7O4O8Q/Cz4VtBc8DK+6QHwn9jvQt4U+znioWbgkci/xddVfNbA
t4YG5noGaBasSNpXA/a7sW8VuVb0pnpb9Zh67Xvur0d/DvQ5uAnfeDv3J+Hz
c9yT+fBb+IYnGrvn1Hvn1CPg2dzXAflU5LXg49hPA+/APpXlHtsJbkC/N7I+
UC/0O6Zdq63w3w58HfnohGuyB/K78VGRax9NwM9wtgp8FPtK+OMpY/WAekE5
UW7UA18h/xpKJhzzN+D7I9e+ala125mYSrm7jrPRyJ5PeXZopn2CbATfuB1+
N/wq9NvrfbL8zafQ34X8C/JXwtkg5KWc1eJrOjGNBG9DPq6Ra2oA8m4p51o9
pl6bTEwDg2fEm+CV6JQF1/j78PPQb53tGlGtfAi1yHaNqFb+ijzrldO/wW1j
175izIP/J3LvFHN2C/xvZFxN/OO5a3LSs/QF4vlJszftWaMcK9ezY/ea3nRW
7Br/v9bR74P+Zxnvhv7o5CDvEnv2aUdoV9yM/NbqYfWyaly1fgD5Bvi+KduW
4rND5BpQLXTkvbZi3w+dbsE1eCfysWnPKtX4EGRTYs9W9bR6e3Pavao3WIJ8
Q8a7STNfs/8MPvLzvBO0G7ZH3j3HuGMb+HTkWpbOWfAdKc8C9YR6QztLu0s7
QLvgrdi1rjc8ie7bSc/mBfjonHKOles90Gpwy4xzPRMaDH6DOzbmemdod/wa
effomy9G7ln1rmpgZdIzQLNANbAcfhY0PuGdot3SKfZu1s76Mu07dJdqfH/S
Nana1J2V4MFQFfgatFbzLu3dU4X/i8Q/HP5IsM4Q5EOhpeDrUD14a+RZIR3p
lqSdS+kMU/3Hfkv1oHpRPaReWoz/V4lnFTpXct1j6rWusf/LaOYWqDfS7i31
0Paka0S1op32mHIFTcz1jCgAV0PZWfa5Wv9FsK9iP1fw/T3JRX3s2tPOrsbf
2NizXDP1CN87EDqY8AyfiO282LNbO/kCsgUZ1756fj64F1SS4zuey3hnandq
hhVif4UYeuR5hmuWvxt712snnE155mj2aGdpdymnyq12yh/oX45cS/JxVbMl
8qzXN+pb69J+qynkfC24LvJbKibFpjPJlKNCZE1j/9fRzmwGrk77LTRzNHuG
J/1fUDWl2voPMJpyDQ==
            "]]}]}, {
         EdgeForm[], 
         RGBColor[0.9731918991500133, 0.7649326449000798, 0.6616587268167686], 
         GraphicsGroupBox[{
           PolygonBox[CompressedData["
1:eJxNmGuMVdUVx8+87r1zz7n3HIamQIUaFdPQl3ZQBnSQsY0MlBlEKkkHG1ug
gtiqURimFNpGa2LFASkyIyYIjEbKB5Mmfmkrom2aNoAkBS0oQnxBm2qtJtKo
faj9/+a/CP1w7l53nb3XXns9/mvtc8HS2xfe1pgkybsNSdKkcbCUJAv19Iiu
5Ekyo5wkny+SpEH0paIPavxcPUmu05xva3yrNUne1NOhd/eJ96aETdXaJs2b
Kt4JjUN6v1XPEb3b0JIkU7TR86IbQyayf9KcJOvEn6K1zbEWGcs0f5P472j+
pmqSbNSzW++uLXnNafEf1/tvSX6v1v5Q5zglXtFgnd4QfbH4f5esWZUkeVvj
x6n2FP1L0RXJuyHW9tWt44UaH2NPre9LfK4NetpF31/yf864P2j4P5WN3pbM
ewrbD30+lKzzpP+VesZrzqaS93pP/Bu1xyzxdmq8J9N7neVoYbtgn7HSf17Z
Npmheaela4fkv6GxV3NO6L1EJf0af69ngujtQZf1HNW8L2r+i7ll8e4zmjOm
liR/0l7va6/levcL7bFC45K6z/ap3PqubrDOLQ3eA/nIXRNyTgZf5ksWyZ7D
0nN/4f23x3zsjf826t0+TRyreU9rbEtND4l/TGc/pHm3aO0TmvvVZp8/lx5X
S7e6xiN6f1jPveKXtP6Q9BzEP1ozU/N3ScaI5q3UnktTx+aZRtsXm2Pv+cm5
vfEp/m0LHX6ks+/WvHUad0nOu9p3R24/4kNy4WXt8YJ0uL2w7VeH/R8oe/7N
iX3LfsRSV9n6owO6dAU9VnJni16Y2jbQxPc3UsfUipr1ZT4679WcTtF36ZzV
3PQCzT2QO7ZfEv016dYt3f6ZO57YZ634b+a21a7I0+la+5bWdFasG/uUZZPF
rbbZmNx2LSLvmU/uEEfk0mTRHZo3reyYL+WmW3LHKfE6PXFuXl52fraXncus
BSfag0b3S0L+llhLnLNnR/DBktH1ieeCFZ8Wvabi/9CTmq0r84mTvVXHSqKn
seJ4JcabKs6tzSX7aH7ExgPhrytaHAMs5ecTrZEJkz0l81c1OG/2BD0tsx3/
prN/RfQM0X8RfXnFuNAeuLE/MJHxQNA76qa/rHXD2vdgyfhWafC+5RiT0H+t
xgsrzrtD2uMi0VMy8y4IfkOcGZ0Hq+aDpa1VYxGxfDg1voFzPVWvBz/nl437
PWH/aRXHCWfqCJq5F8V8/ENM4MNjuf25SrJfzn2+E6n9xlp893pumZdm9nNP
xMlVzcZqMPt86fNZPbvKxniwHn/tjv+c5RPJmS85HwVubYpaQF4/qRj6Zpx9
Y6wFc56pOscHqo6NuYmxZ1/wmTsY8o9WPP/PFdeFIyXjGjFCjSFOvpTZx69J
hwOFcaQPo5ccH53xQBMn1D3qH/GJjg82W0/8wDvq1AfgcbNtQlxvjfl3FZ7/
V+35R3A01o5IzqDoOYllD7c6D4ZjL2Q/KBz5mXgvau2NqfFpp3gnMttga801
AD2Lms+MTZB/c83nXhR2ejr4k6RDs56PmiybvEUHeNdXzR8KXdCf2KWuEZ/k
ZH/VGH6QuBZ9oOJ9B8IvA6IXVZ3f3yu8x0uZZS8K+chYE3IOhEx0+G7ufW/K
XUfZd1j6350ZJzbVLBdZ2Pxh6bxNMroS14FRP1KzasHPnEPEBvUT32EH5uCH
kYi3n1dc48fHGUfCJsRYW9Q75MyLGCOPev6PB01OgZXzgj4cNkHWkrO+43zi
TdTzSNmxNVH7jkscb5PCL9SlovFcb3Ay+oHm4DdpHJL8MY2u0RsaTaM/PQ61
GuwiR8lVfEwNoU5QI6CpwdiN/CBPeqP2QRM31JNyzOlr9XzqCvq0Nbpn4Kyc
GZuUgk+vsSPq76MaH5ae2yruCTgXdZc5+GN99Bh94bsh+W153fg+GZxo9NnZ
qzvzHPJ1mp4tknlF4T3vD32QvyHsgD02hD7Y7L6wJ/LmB06jC31YKfpMahs4
2B40mDk6Bk19pIZT455tcWzPiZzCf/hxXcWYCB7iY3wNf6907dX/Cbl5zeF3
ZL4fNoQ3KfjExXlBP6u1l0mHfYVjn3nEP7yprcae6WETbLNH9lyn93fk7sOw
PbberP2zqvudtGp6cXLuP70XdaY14oHYgKbujPYdcUcgX8B59uhssa7EJLgP
H/uPlF0P4BE/myJPOTs5gH3oL+iNiKEdZfOxGTWfnhDsQd75sVc5+kbkzCwc
W1cVxovRHqJum6HfGHTTu4dEP5ZZDnx0+03N7zv0/gfU/Mg73m+Jtfdmlgkm
zdK8ceBN6rvPEy3n7EpsY1vOwFnOxsjTLY6TLTXT7fQXhc+Bf1g3HGsZ0bNN
9DWt9gd4AV5eH1hKjT0Sd6IfgyeS+e/c9uLM6HxTzb1IW9wz2qNX7AhMoD8Z
in3bIv/4PyHyZSj49Er0UuATsTYx/AX+gsN3pq5d5ADx//3C9MzMuPqHFuMe
dRDd0Zm6AM363op7gBsS+52cQT41uqfiOs18fINfsMNA0PiKOt0ZtYv6gQ70
+Mil//lCzTkxrWY7Laj4/YLYF/q/uff6T/QjvcGnZlA7HlcsvaN3XeL/I3cN
p36P1v3MPm4V/26d/TnxH9Feu2o+060112l8CPYvzZ0Py3LXtLXR753hHgE2
Zr4rXFNxT8s9AJo7B+Ps4M/NbJt/ad2HeuaK/0FuzEfPUdzPHG8rCuMK8UhP
Qv8+imuNzvs0cABsBDebIvaejBraHXlNDIAx9GjIK+J+0ZH5roxNsA32wm5X
c4/LjIGPZq4j8DkL2IL+2Pm5WMd+9ErECnHyeuq6PiJ5v6rZ37+uuYbTD1I3
yLO74mwbQn9wnljYEndt8GN8YAg1oj/mvJL6jsxdmf58TdTWfYGxvyt8B6YG
zsp8Dx4bdep06tpEjQLXyJm2uK/3hxzuN5fEN4tXU/fkS+u2H3YER3Zm1m/0
7ps5d9aIvjPiZGng9vrYm1xsDh8trhmDbtB4PL4P8J1gct19x/HUNiM/Rnut
1He5i+O+MC/6Fp6x8R0APBgKLAL/wMF1kfvkJX4BwwcDQ7h3dsXdk7jHlztq
tkdL2KozvpmATfR6/dErvhoYMVC4T98XvTqYMRg9GfW8LeoyPQm+eC9ygX3P
xLeTUviU2k4cN0evVGk4d/+CprUfiH2Qvz3ec/ZrU+fHU4XrIzlFTeyPO+ic
qMWdcRbo7pZz+TI7cobvTJvjWxN3wY64D14Za5nPXNaAC5ydu8ro/aXJ89uj
DyTnqPv02NiMeKafIl9XRp9zZcikL8M3XVHHkd8Xd+HusxgeMcT1kjrMfHSj
FyQ/sSe6HAt9wGTqCjVlW/SCyAc3OCP2oRYSy8/Ibmv1vAJeF/6WMfpNI3CC
esRetwY2fpwbM5i/Me429FHcFY7GXYJ7xPKoZdS03XVjAtjAtxXuo6dyfw8g
F8CFleCw/r8geX01n3V93TaEz12Du+NA+PU2vtNpPJ6ZfyT2ZXw+aGIFfcD8
VzLH56rCsfpyxf/vKGy3k/Ft6Ujs1V94zurC8X8w+MQQth0XGHtF+JHvZz3R
q5NH4Mv4qLXUzO7U93P606+n/jbEN6LrUvdN+Ixc3RZ+oWf5Dt+SxF+i8beF
ayK1Ed6O8C/3b+7h2BB8uiww6qHU2PZUzf0XuAQmMKIb76gH4Bq9KzKgWdsa
9256yOmZYy6te3/2YN0p/S/Aybrf49+u+J5QL7vf2RwxTzx3RS2n96H/Yi39
FzbrjW8Ri1PXyVtqrjPMp9bQczNnvMbX6pa/OnXeLYv4/B+SrbSv
            "]], 
           PolygonBox[CompressedData["
1:eJwtll1MlmUYx28EXl59n/d9Hq2la+sgo0Wtb5OPQlBbIGaotE5oU9Ol6Eqz
NCzzwI9lGZphkRyEkGYdtNo6qbRlHdRS2IosUihEwUor26rNvtR+//4eXPC/
7uvjvq/n+nqvXLiiYfmoEMJ2qAA6lwnhjVQIn8OMzYZQlvA/L4TWdAjl4CVx
CK8XhTCes53o7smF0It+A1QCrsTmNA5L0T+O7gA0Cf1TnPWDj2IzAr4KeQ/8
Jnz+DN7BfevBx/ExHZxgMwyugK6AbxsNj7wN+wnwU6BdUQjz8dGB7i5oAfgp
9HEX9vKedeBS3nMW3XLOZmP7EvzufP5DVdjvgXZi0A5NwX8N/KeFftNG+CF8
Tgbfin0z9ovgu7hrHPG/DH8E/gTxXI/OUfBX+A/cfRIf74KvjRzrRKgb+c2R
v005Popkm3Osb6K/Dv192Yu+0ank/mXw9bisgf8d/emR8V3Qb/AnoYq0v7m+
fQnyJ9L+Rpuii9+Mb9eL/Avem+G+bcRew52XYNuOzSfcvRX9Y+h3Iu/h/XOh
a8DfR85NNzob8PU3Nk3g1/BRh+xLqIL3fcBZK76+444t2D4LLcD+amh2yjkv
Bj+N/tq0c6bc/QD/jt7DG7vx/2Hi2roN/gD4kL5Zkb/xQfDjnB3grhbeNIjt
RmgN/pqhEmQNGce2CJ0nwcPQ89y/DXqQ+29C/xC4Dfli3js/51iriWEeeFj1
Ci7D3wj4bSgPjJswgz+7I+emDbojcYyK9TloEPkjnH2NrA79gcg5V+6VE+Xm
CPRMgWN4KHFNqbZKeXMK3ebEuRiUTeIaVa32wa9Ur6BTDd7K2WnwHOwrsd2P
vxeIZzRn6wt8NiZ2janWKqA0+BXe+1nKNX0Dvh/GZy/4MNQPfyJ27KqpW+DH
w8/Ctge+D/4P+FrVIvmo4r6V8Gvz3BOPgt+C1ID6Zud525rEsain1FsPxO5V
zZT3sZ/BWSMmdej8iWwV+v1p16Rqc27GuZmGTaz5oZpL+816+xjiKUs5p8rt
j+hUqjd43xC2kzjbzLfq5mxp4p5R7yiGO5E1qcbSrmHV8n3It3PXGdVcxjNN
s60FOgZ/Dnk9+nOgmeh/Gzk3yrly/1fs3pgF/y/4bOzY5FO+x8WuvRZ0xmqW
4L+90D1Zjq8Xs64dxbgcf4Wxa0MxKlbVuGr9MnQ2oH8e+f3Bb7oA/jhx72jm
fQT+J/Zb1APqhesS14Jm6mbsK6HWfNfkDu5+L+vZpZ5Sb1Ulno2ayZrNHVnP
AvWsencVPnP4q0LeBT+B++4pcs2odvYlnr062w9ekbjWlBPl5nDk3CgHysVj
iXtbNbAafHvi3aMaqwBPzHmWDWuHgIuVr5RnZGPGZ5LpTUPgZYlrVzEqVuVU
udUOqI08IzQr1FM/qTY13/D1Kzqd4Etj97Zmwr3ofhN71hfD94FvxMfBlHtK
vbUk8SxUD/ZG7kn15mT83Y39QMa7UDYd6Ad08tPeqYuVS/S3FPpMspkZ36Ud
WoD81cjfWjP0/1ma867Tztbu1kzQbJiK/EzsO3W3ZvDqjGeWZpd2nnbfBc5G
pd2z6t3OyLtVZ5ItzLn26/FxOfJc7F5Uj5Wim2T9W0E7T7tPM1yzXN9wHva/
xH6LdoJ2wzTt23zX/N6cZ4hmic6qwbUZ17Zm/qjYM1uzWzkeybin1dtt6Deh
Xx0Z6zeIfouURe4t7bBT+l6xc7kUn12xe1a9qx02Neudq92rb94I/g962TSO

            "]]}]}, {
         EdgeForm[], 
         RGBColor[0.9207278390723357, 0.5700177798663721, 0.4505775156944598], 
         GraphicsGroupBox[{
           PolygonBox[CompressedData["
1:eJxNlklsVmUUhi9t/7Z/73//+xenBF1IBMoQQCYxLYOIBhQlSNSwYAoLxYUM
QgUUDYMSqBBlUiOgmNS4U9mg1JBowICgMkalVIsuBENZuIKN4PvwHhIXN9+5
33C+873nPUPfBYtnLqpKkqRvrySp1tisb7WEFo1jSkkyTuPKNEmO1ybJgkKS
tGntctHj/VpL8yTZKLmU+9zGOHtJStdJHiH59ZokaWWP5IuaXxPzc6VvheT7
kMs6qzvmadyu+VWav0PzCyvSo/NndHhovdZjrb/kfvXWeyL3/4+5710ZOvvU
2KYhkhvKtqeQW9+Gar91fsHznBsuHTv1/4r+L2rflrokeVrjQJ39R+vtGt+Q
Hcu1PlDjDNnbw7nE2LxV7f+eojGarPMTij47PrHutWFbZ2osfpf+Fu1rrrNN
G2qt/27tadJ9V7Rnr8bnMts5XPd2a25Z4POMzl/V/1WNf1TZdvRzN/rBuVE2
fK03d+jrqTP+rK2Nd7MfTDmPziMV+2WI7rpT9hys8flu3TFSGP2WW8el0L+n
bF3DtH9Ivf2KDwaUjdEcjYdkwzJ9RfFsq9aXVvsdmyQPwIeS9zUkyRcN3vuZ
7mjS/A3htCP0cd916VqM/3VXY+az/6bmAXwAtx3Bwcf1FaSvRt9mvbtKYy99
bZJ35cYAP7RXG8NpiXV3Bw536c0v6b9KNk+vNX6DE/tpSMTK8dz+GlTyXs5K
fbKmxrEA/3h3a/h0ReAM5rMijuDMvfXm/bLQAT7o6SxaL3Jb8AkundfYVbRt
60q2dWDFfod7xCZveqjod53XnjbtWaI9E4vWMyHxODE42qH7myKmpgqXZ/X/
ud7XrjP3aO8gjf3KxqJ/2XfBB3AEX+4C89Mlxxixe0R7R9Xbnt5FcxFdJ0vG
aExmnK7U2Wfsr24wbx5LjRd8fKTOccWd4IAfsR/skInBW7mJmGHsCRmc0YkN
2AkfwASewTfyEm+d22DOHS5aPlnl9X0hM78v+IkOuEV+bJKCJdwtOw9Iz5yC
fdap+U1644sVc5O3w6Hrqe+B48vhRsQFPOIfnsCZ5THPuf2BG3kOGX3kp0Jw
+8GyY/Wy8JxUtC/wP1xbErkC+5AHlKx7WdxFfA2ud4zdCNv2as/sguOBs3AN
zhFv+PH2yCmtwe9S2HwoZO6fFHz4WPfeJvmTirkwMvjAXO94V2PI6MSPs4LD
YP5d0TaBPf+3fHEo8GH9cMjYh53kEziEHjjSGfYTLyfin5g6nfvtp/LwWeyZ
F3UA/Ob8Ly5bwy/4aqGwfl9rF1LH34HwOx9nugN7cATDo7nl5sy1grNweHTm
WnVN4zuZ4/BtjVsz55sZqW2hfpA3PixbPp+aXwcLzkUvVCyPkgMWSf5G8o7M
9Red+Iq8jb/JpR+VjNm70pPljkficlvBdvN2/EH+J98dyyyPLTs+iBl80RH1
4WadjXpW1JjV+l7uJ/fctKfaeQq81uuurtyx+3Jq3X1CD3mof+QictN71c57
13Ln66kl710TNZ762RFnqWX4D/trc9f4FalxAZ/FFf8zfyF3bhlf71zxQMm+
KWv+79zzYzU3uuQ8Rb9DjBFrPRoLmXkMxwdFnvxJe05p/1GdfV5zP+fuXX7R
2Jm7zzifu4eAR9SQBZnrYiK5Ud+jsql37picG34fWnKdpd6uj5z/VeYY3Rp8
I19ui7fD2e3BPWKKHqUn6v784ECx7LPcP0E6v5W8M3OOAX/ecyZ3XT+rcXfu
HmKPxj9T5xh6kK7UOfwvyef0DdP+XzV+n7u2HdM4LTWf4TX5C3+Rf/AJ9aI5
avemkOkH6Tvbou+h/6GPa49+bKLmdpddM3aVneORyRvEJPF1Sff+kLuvOqe5
pRW/kbdei7h7U/LZzHFfyZyvseFcyXkOX8Nv6h56sJmeg1zzqu7tTm0PfeJr
+j7VntVl9zbI7KNGgf2E6K95H1zFP2C1KvJWZ+SuuZHryHvUO7g/LDFm08OG
jYHNlai/5Fpq6OyyY4rYIu7A9NbajrgbW+A59hCXm2LflJJ9im/Bk/xJHsX+
qqiz+HlL1GvsIfbwK5wllugJt2X2Kb0AdZh57NwfPQD+r5F9o7Fbd30Z+OOH
1uAJfNkQsQ1WufY/LPmp1DWEXgBfo3ty3EvMtUQvTa/D+7tK1tESdlIzsX9c
9O3oBIsPcmP8pPRXSR6h+Smpczky8XQj+k/6UHqnmz1Z5C+weSJ17uFd5OyZ
oRPdfXLnsQVl10d8Rh+CLZsDT7iJzfjrP3s5oo8=
            "]], 
           PolygonBox[CompressedData["
1:eJwllElIlVEUx2/v+Z4+3/e++7QoiBYFmWRpZJbRSFFIEtEMgWnYvMnKJG2A
kooymkwrsMFF0bJlAwS1iMxGs0HTMlo0QAZtqlX1+3MW5+P87znf/9x77v/c
MdU1y7dFnHNVWAa2N3RuXNS563Hn9uOfTDl3O+bcCIKNgXM7k86tjdmaYvtC
yz0GXgN+650rzHKuAY7X+LXkV8Vs7Q14Azkt4APElxDrwc6CRxN/RPwwNUZS
6y7WSe56rJn4bvIXkduLHaHeEmwstVeB57DvC+RsIbfTG1ct+UPwZ7BWQWw7
OB/uU+A74BT/f8Jv4P9q8GPwFfiKyTlCbiP1m4n3EW8lPgnOd/C1sHYP3ES8
j9xXrE0gVs8/L/D7vOXuAUfxF/P/JPYXyeaT49xK1k5kOjeI9RObCMcU8h9S
/yL1S8GzwQuIp8mNU29YwrlcrD3t3DPWRkGVR85zbzVVuwD8Er8tNK6l2Dj8
Avjys+zMp+Gaih3IsB6X4Ldi94mVw7kmaT1QL45ilfh5ofW6gHid7j40bp2p
An8FNZvYaxF4OX4uthA8GbwR7lsp005kiHM38evhmOWsB1/ILQNPzjRNSVu6
M92d1iLe9qS9zeP8j9KmKWmriDP14s/lfD8R8FziHcR7vMWkKWnrA/gL8WLW
BvDb2fNgxHr8DdzlrXfSpLR5jn8S7LUOvtfwlYNLMk3D0nI6ZWfpJ/6LeLv6
y34egH+Aq0LrnWrkq1dJ691MOLK9aULaEGcGfogdB88He/xlSfOlSWlTmpF2
1GP1uhrO81E78wDxGmreJfcYPX7HXp5604buXHefRf4O8s+Qk9BsBzYLminN
Vn9gWpYGdsDVHZj2xbkVnPC29w74uoj9Bv+m9lU4/uAH2NGoaSqFP56cXVGb
0SfgzWn7VzOl2Xrv7S6keWk/Bm4kto56cW9vgt6G79S86E1D0pJyNqVsJjQb
0lgO/nfWhsdtRjQreXDWRG3mOzSbgb0dleCZxC9545Ym2vBvYKtjdod/1W9v
vRLHP/r11dvbojuaBtdHb3s9CC4MTCPSis58KDANSAvS0JXANCvtqmdl4Gvg
oQmb4av4RYFx6Y25HJqGpWW9aXrbPnt7K9TjksA0J+3pjc5J2Zugt0GcMXBp
aG+nejIdvzcwbejN2pa2HqgXerO64f4Ps2G6lA==
            "]]}]}, {
         EdgeForm[], 
         RGBColor[0.6953125, 0.09375, 0.16796875], 
         GraphicsGroupBox[{
           PolygonBox[CompressedData["
1:eJxFls9vVFUUx+97HdoZZt670JoYFtIfiRWlGExKNIxt1wqRBE3c6AZcI+0C
igm4Mmqg0T2YuNA/wARWkrCwicRELepCjFRjMlWoSwkb2vr9zPk2TXrnnHfv
+fk933vT8VPvnjxTppS+1hrQOtBM6f5QSiPSH0iua42n2HtgfV8jpUnZnZPD
c52Q3+fwwW7YvugT0q/lkK+1U/oxh+8Pkpd1/o9WjwL2xvfxdvhRx4Tredb6
UclZapL9YJXSTdXxr+QVfX+jdUg2f5bhQy2VcszJviM5MxS+UynknHV8Z6yv
WyfOIclRxVnV3u0c+tPq9eccObpV2ExpDcp+rRXf2L9TRb13ZPtoV0qnZNAu
Unp+KGyw/1A/LyjmxYFYh5uBw3Qn+lyT75T093V2T/rDRsQizndV6B/ofEX7
7zVjJm9qb2IwbP+WT1f7i8Lz44HQ6e+lOup5UbKldUR6U/IvxdRf+kQ/u4zt
53sCp2+bxkf6dDNqUqrUVc8y62O/rLVf+hL467yjOkesP6X904r5hOSkap6R
38ut+O5aZ17U/V8jcrGH3TbWyIOd2O/al34fNnbmiC+5kOyDFX2A0fkicJo0
Vj3FuN6KPugTOzjV9T7xn2yFD/7s3fA+vsybWbPfs04OYu8ughc9xwc/aqXO
k+b96zm4QBxs18rgwZhsfsrB+ZUcHDlsnlyrA3t4QQ7uHTN7pR11gTEcuqT9
0RQ5yMXdWnHMX3JgCJ5g/kwnaj9axeyYI1hO1lHT1TrmTt5x32G4Dcep67Lv
L3dqxncTO3zHfC967nGrjjuQcpzhR51Xc7wXn0n+3o4Yb0j/IwffViUfy26+
6LfS5xX9K1w6Kzlbxvl0FTgfkbyn/bmynyotFvENJz+tdt6t3eYonDku+VsR
b+C8Y/IsHdPP3SJ05osP9uRGB/+b5hd8A2PeH/C97/dy2JwEVzhwqwysO66r
cm3so2/fo1u+U5XPsOF+PzLvF+1Xx4hTLV1UTguSuYxetlLoG5IXirDBFj71
PKPtu0qcX7GRLtGf+ZrnuWRe0PuJMurO7qttTMgLhjh/sSfuz5eSuQgMiLPs
t5pY7GELD9+q4018uw4eXfF7TjxmUxQxB+ax5TpfLWP+xOAdGnGvH7n3ZeMM
hszzK8+U2k8Y6+t+T7invFVL7pE49ANu5CXnhuPAD/gG1o+NPW/sumvedH2c
0fuFYmc+o/arvQ/+c8Zz0fkWjBfvzj5zCxwWzE/wPm/MN9NOLcPOt9c1z5u3
Xb+vYHTD79uq+0vOBTazxnPMccZ9Fzbc46jr5py6uEfcAXAbMT+ZCb0Tura+
6Th3HYv5ZM+RvgrXwf8Cl8xLsMnORYyzxhOOXDQvk30brm/DGPwPB2zxXg==

            "]], 
           PolygonBox[CompressedData["
1:eJwlkr0vQ2EUxo9Wtc396iAxiiZKI4Tk3pAKZglLI7Gw3D+ArREDk4gYmLUG
CX+CzV6RoD4mqTKVqJ0Jv+Mk99w85z3nPM9z8r4D8Xp5LSEiw0Q3cROIFDIi
m0QxJzLoivSDR9MiP75IyRNpJezskt4OudMlEveITFFvcjZBbZd8hfyavJI0
zlvlhq8XnfMss/BvOCLT1PboiVzTVO0+6qfgGH6oJOKXhe+EswZGL4gUtU/P
sHpQL0vqKWGcb+AWEYI7+H9Ca9I3r18pkSvPPKgX3WkI/VXfvLfJC+Bn5reT
xvEC/mYmT32Z+RBcZ34mazvNw9+mp5QxD01yIR9L2w66yyN5kfor9QfwIj1b
8L/TcxSYR/X6QVTJI8+06sw08Ff1zZt6qoEdembTphlSrzA/nrE70Lu4I/Ji
mvfgHdd21x10F9VU7X2iDD4OTFtnauAR17zqjrqrelAvc/R41N3AsHpQL/pG
9K3ozr/gAzT4/t/AIWDBMS31qF7PcnbXeqd6t39fG1ak
            "]]}]}}, {{}, 
        TagBox[
         TooltipBox[{
           Directive[
            GrayLevel[0], 
            Opacity[0.5], 
            CapForm["Butt"]], 
           
           LineBox[{2893, 3994, 3922, 3923, 4352, 2892, 2934, 4060, 3676, 
            3677, 3622, 3739, 3740, 3116, 4061, 4063, 4062, 3034, 3995, 3997, 
            3996, 2894, 3428, 4049, 4050, 4048, 4052, 4051, 3387, 3115, 4295, 
            2889, 3427, 3110, 4331, 3111, 3386, 4040, 3109, 3838, 3839, 3840, 
            3426, 3593, 3592}], 
           
           LineBox[{3125, 2936, 4071, 3924, 3036, 4070, 3124, 3851, 3852, 
            3853, 3280, 3381, 3380, 3576, 3205, 3530, 3639, 3640, 3563, 3564, 
            3334, 4256, 3333, 4257, 4261, 4260, 4137, 4046, 4047, 4045, 3114, 
            3472, 3471, 3554}]}, "11.200000000000001`"], 
         Annotation[#, 11.200000000000001`, "Tooltip"]& ], 
        TagBox[
         TooltipBox[{
           Directive[
            GrayLevel[0], 
            Opacity[0.5], 
            CapForm["Butt"]], 
           
           LineBox[{2888, 4015, 3070, 4014, 3071, 3232, 4334, 3231, 2966, 
            4309, 3204, 3112, 4043, 3113, 4044, 3033, 3620, 3621, 2933, 2891, 
            3473, 2896, 3850, 3849, 3281, 4199, 3122, 3474, 3282, 4200, 3283, 
            4201, 3123, 4207, 3290, 4205, 3289, 4206, 3476, 3291, 4208, 3292, 
            4209, 3134, 3477, 2905, 4297, 3143, 3042, 3925, 4087, 4088, 
            3144}], 
           
           LineBox[{3417, 3708, 3709, 3707, 3069, 3345, 4342, 3344, 3540, 
            3511, 3512, 3203, 4136, 3202, 3470, 2930, 2887, 3842, 3841, 4042, 
            4041, 3032, 4056, 4057, 4053, 4055, 4054, 2931, 2890, 3844, 3843, 
            4059, 4058, 3035, 3742, 3118, 3741, 3117, 4064, 2935, 3846, 3845, 
            3594, 3119, 3430, 3429, 3858, 3857, 3856, 3127, 4073, 3744, 3623, 
            3679, 3678, 3743, 2937, 2897, 3855, 3854, 3126, 4072, 3040, 3432, 
            2901, 4296, 3135, 3748, 3624, 3039, 3682, 3866}]}, "9.8`"], 
         Annotation[#, 9.8, "Tooltip"]& ], 
        TagBox[
         TooltipBox[{
           Directive[
            GrayLevel[0], 
            Opacity[0.5], 
            CapForm["Butt"]], 
           LineBox[CompressedData["
1:eJwV0TtPlEEUh/Gh0gS8JJogpUKljTYIulzExAQbEqzQBGEFNlm8RC5eSCAR
jXwACqFQFlDDV0ACaG1jJTSAuwuaCFKIDXL9TfHkmf+ZM+edzHs2+ajxYUEI
IYNkYQjjJ0KYwDtkMIZW9bFjITTz15Mh/CqyL7/FoPxTfsGv8BI35Gf8HE+x
Io/q7bHuRTeW1Z5wFd/nRe7kBR7Wm+C0/J2L3eEMSjCj9gkN7lKu7wI+y18w
i3nMYdR+DY9wyrkOBLPu6L+NfuSOh5BHFtXxLniv5ypPciJ+S98bM+45n0QX
HmNKrdL+FZSjApcxrb/Vfgvu4rU5ExhHjzM/fKsU59CEb2p55yqt2/W3YUjv
ebWj1kdwUc5ywuw1viTneBV5pNRvmXM6/itzlq1beIn/qG3iNzawjj71Rpyy
LtRXEe8X30HtI1+TP3At15hdjX96r8t/uY63OB3f0pmy+L76V63b45vyjtou
tlGv/z8PqNc6c1Pekw+wjwdqGRwC4pZelg==
            "]]}, "8.4`"], Annotation[#, 8.4, "Tooltip"]& ], 
        TagBox[
         TooltipBox[{
           Directive[
            GrayLevel[0], 
            Opacity[0.5], 
            CapForm["Butt"]], 
           LineBox[CompressedData["
1:eJwV0M1LVGEYhvGnRW2yGoJSyYQxDKIBvxaRMummVUYZYe2MEswgFbdOjeDG
cXBd6NiiMpsK7N+w0Z2VIG6yISyjXBi083cWF9d57uee97xz0vdHb40ciogi
ho5G9JyIqE9F1KFyPKIVv+WP+V5NxCdeQQt25af1apH1uyvoxutjEYvY1S/a
/eJX5oLnHc/T/JNn+AZPcpWf8nfOc0n/CX8z53ibn8ue4Zx3NCGNLfm4/VVe
s5vl/5zBJdx1x4z97eSu+qcwjId4IXtjd1Jvk8vmbc+fk7thQ7YgW5WV+Ku5
IF9P/gO+mOflFfs5/uvMPfzBZfsJWdauy/NL36sz+Q48LGvUOYsG/MM+3tld
wCAeYAk5Z/TjjH2NuYy3qMo+cK8z3/M1DvfJy8/rNiMlvy4f9b4RdMja0YY+
+RH9jzoX8Si5F5Yx5YwBtOq14KbuYd0fsjHn3DEfAN4CTME=
            "]], 
           
           LineBox[{3561, 3510, 2990, 3721, 3722, 3720, 4034, 4033, 3424, 
            3932, 3931, 4006, 3063, 3658, 3955, 3659, 3728, 3727, 3405, 3581, 
            3019, 3416, 3668, 3415, 3010, 3586, 3009, 3414, 3096, 4038, 3097, 
            4039, 3090, 3719, 3089, 4032, 3423, 3930, 3929, 4004, 4005, 3657, 
            3656, 2989, 3573, 3655, 3654}]}, "7.000000000000001`"], 
         Annotation[#, 7.000000000000001, "Tooltip"]& ], 
        TagBox[
         TooltipBox[{
           Directive[
            GrayLevel[0], 
            Opacity[0.5], 
            CapForm["Butt"]], 
           LineBox[CompressedData["
1:eJwVzj1IFHAYx/H/pVCQ3mluLeakeTkEmubkeaHOgnieSSmU0osOORVBQyq9
UGpUo95Jh54YlG4eCWYNIkljm4KEU0YlNfZx+PJ9nt/z/F+qBkY6hyMhhNcY
OhnCcDSEEZzHFk6XhdBfEkIiFkIrknipL5enuYx7OVkawrjzMX1K/8HZHl7j
ffkKd+oruN4dDXgoP27/BN7Jl/Ee3+UR2TFU26tBr+wBlswHMYRavMVZ8027
tVzMRYirz+Gmf93CJW+X2q2UncF9d72SP5HH7T/lgn4VCf0bfQvnuJXzR39S
f1PPqJvdtaf+qk6ro4ihW3+KL/M98x1n7vIu3zj6D2bNsrIMf+QNrOMzPqHO
H5rQZ17QX+VG5y5gXD+GLvdN8D43yS+iGRnnsvgtP/CPX/yTc7Ln9v/on/Eh
T/IV3ja/zl/4Gs+554c3Uzxl55F6mufd8df8hfof5/ULuG1+h0cxKG9zrh0d
eGy2KP8PanVQxg==
            "]], 
           LineBox[CompressedData["
1:eJwVz0suQ2Ech+FfY4heFuBuCViDFnVZggX0aLSi5oyZNqk1kJB2JRQbMDFi
IEF5DN68//t3ztJhcdAqJdnG8mxyU01W+JaHM8lYfFFJzjGSD6eTa37TH/BL
OXnCM+axgEWc2uuhZWZOvoZ11N25dONBPFVLOlzlLte4gg1xmR95jMKNrlvv
9kryTXEdR+on/KH+xd9o4Er+yne4R9tcw7tbKPR2uM0T//CLH/T+vxmf6me8
a6aJid2+/jGvcof31PfxB5duLFA=
            "]]}, "5.6000000000000005`"], 
         Annotation[#, 5.6000000000000005`, "Tooltip"]& ], 
        TagBox[
         TooltipBox[{
           Directive[
            GrayLevel[0], 
            Opacity[0.5], 
            CapForm["Butt"]], 
           LineBox[CompressedData["
1:eJwV1Hlsz3ccx/FP3T0xfxAEndgfS9Sm84cYGZt/6NrFNcmiiSPLrHWV1WLO
xrF/tCRaLTb/CIm01FF0bTHmWoQNJTFHJOgcc1vWY+Hx+ePZ1/t4vd+f76/f
I33GvAlzE0IIi/w5lxzC+tQQfqelXUPYhIPdQjiA99WP0FrU4DAO4SLvOr0f
kYmOaSFMopNRlxLCPXnH7iEUigfxL6ZL9X5Avf1d5XW0G22gR+1bY2YtVuNY
rGExfxFK9XPl09BBfg5nkcObjf323I7XxndAvU1+X96Ee3ih3ldtH70p7y3e
hsu8NWq31KrlK/FYvIqmotZ5afQX2sZXSVtpFd3DtxcD7Gim6bSFd5O4mTbJ
K3k/kg9DJrbGM11vsXqC/88l8VA8l+fr/cEzV7xFPM8Z8/Gnfl7s0W9pf54q
u5vkJ+PvpL/Rv+lps3f0T8nHmv0Ms8T91GbSv8wdpy00A8ORZ+Zjvq9pG18r
WpBhX4prTMYjvXp5A+owxY60+HvM18onyo/EZyD+r2i+fV/RS+bKxRVYIV+O
u/jUbJHeaPMd5O2xy2yj/HuaoV9CB9NiukV9FX+GPYPRPd539Q/0N9IhdAO9
qX4DNTiM8/GZoGPMp4hTkYhkJGGB+ix7R9iZz/dQnEcf0F/pCRxHD953sE59
Jm6rlTnvFt1Mz+C5/mlaYGcSXsdzaGck4pW8C12CfDsuymfzf4NKtaWuIUft
oLxYXIKJ9neKzyUdiVGoQDl22HGdP8VsBc8bGuK9iO+Y3lV6CquxBh8iG9Xx
+eV/anZPPBufi7MxDlkYjxzeL9AzPtf2tuK/eJ/0eqkVxu+EXc1qRUiO74xn
JYn+zLMdP6E970Os4F+OZegj3603h3eveGW8vxiKLOy0tzieRT+huWpXxZ3E
jXS62Rnxntu1EWfUTvA80n8c7yOe4J94f/TLMFV8wXkP4vOLL+P7Y2abPQl0
K21HG9WvoAALkRnfT7Tz20qc80JczVfGvxml8Z2xd7/aPsznyYrfLr7X4kL6
L32Xb2D8XqCAP52+x59L6+XTaAMtpxV4Gb9b+F+ti7MT0Rkv7UvHd+rH8Izn
KJ1u1zXnvAUg5NvY
            "]]}, "4.2`"], Annotation[#, 4.2, "Tooltip"]& ], 
        TagBox[
         TooltipBox[{
           Directive[
            GrayLevel[0], 
            Opacity[0.5], 
            CapForm["Butt"]], 
           LineBox[CompressedData["
1:eJwl00lsjWEUxvGDHXVLOmkrGtXEhhi2bMwLG2pIcIWgEhtDwsa4qKnTRoXE
kkhUURSJJkL1dlCqaBMhJUiJDb0NQaz8vlj887znec459/2+fHf6tj2Vu8dE
RC96UhEZdKETfdg1IeL5pIhfORFfJkZ8xunciFO4za9Qj58cUaOuxUP9b3hv
0WZmjZ77dC1dj3VotPeSvoV0AcbJj+KV7Az/pNlGOqA+xi/CMn3nMMRrlp13
3uC8GpVYhXvJDrMvkUU/XqAM1+TT6HX6mt7AA3uOu3M17ppdybvMu2B3hXof
HVHvpVm6WZ5Gr2y7PU/pDnqYfuB/xBwsR73+fn6VfCc2Io1NOMJ/p+c95mIF
GvQ/5m+Rb0WTOzXjKjpkPbInaNf7CD/dKWg1zeEvoouxBKXqXFkKP5JelOCK
vcW0iXbTLrTafcBv7EeLuRb1XwzqOUvLeAdlh9Du3MkbMpehM5PnRB1qUIty
PZ/MPpPPcO6jd5L3i1aM5TXIR2k9zdJhcyO0kP7hFdCL5vLob3U+/Sb/nuxT
V8lKPedUFOErr5AWYFB2K/k2cROZ5P0hz+wJWZ2e2ZiFfAzw5iffpHxe8v3R
En4xpiCt7qBL3aE79f8/8g+vW3n9
            "]]}, "2.8000000000000003`"], 
         Annotation[#, 2.8000000000000003`, "Tooltip"]& ], 
        TagBox[
         TooltipBox[{
           Directive[
            GrayLevel[0], 
            Opacity[0.5], 
            CapForm["Butt"]], 
           LineBox[CompressedData["
1:eJwl0s9L0wEYx/En0GbopsHsYkYeUvsrumglJLRBrUsePAbNo07BXIEI2w79
ELp3KPNkQS1F65DQoQb9BXUtsChwQ/DX64uHN+/n8zzfZ8+XLxuYnMoXT0XE
Ih6kI9q7IlKZiDYuc4qv8DMs46Lc5BZ2kbbzoifiH//HZezrD/MB/+DPeNMZ
MS7fQB45fNJrmdW6I6qo4JL8EVvYRElvBtN46/ZNe3V7L80m5T63+3Ee6/pN
/Q3+mfTUeXyQC/Id9OKuvSxP8Kj5kvkjnse2O1n9qju9fAG/khv8RO8xRnBO
riXfhVeTud0Fu2U8xI78B3/RwHPPHXIOa+oSBu2dPhsxqx5S37ZXwD3vMypf
xQhWzK/xKx7jVb7Or7no+fuo40zyjvzF/lMekNv8/u9kV95Lvhu/xzt0mFf0
vpsfqefwDV/R0L+VOflPHANf4Uwc
            "]]}, "1.4000000000000001`"], 
         Annotation[#, 1.4000000000000001`, "Tooltip"]& ], {}, {}}}], {}}, {
    DisplayFunction -> Identity, DisplayFunction -> Identity, 
     Ticks -> {Automatic, Automatic}, AxesOrigin -> {0., 0.}, 
     FrameTicks -> {{Automatic, Automatic}, {Automatic, Automatic}}, 
     GridLines -> {None, None}, AxesLabel -> {None, None}, 
     FrameLabel -> {{None, None}, {None, None}}, DisplayFunction -> Identity, 
     AspectRatio -> NCache[
       Rational[1, 2], 0.5], AxesLabel -> {None, None}, DisplayFunction :> 
     Identity, Frame -> True, FrameLabel -> {{None, None}, {None, None}}, 
     FrameTicks -> {{Automatic, Automatic}, {Automatic, Automatic}}, 
     GridLinesStyle -> Directive[
       GrayLevel[0.5, 0.4]], 
     Method -> {
      "DefaultBoundaryStyle" -> Automatic, 
       "DefaultGraphicsInteraction" -> {
        "Version" -> 1.2, "TrackMousePosition" -> {True, False}, 
         "Effects" -> {
          "Highlight" -> {"ratio" -> 2}, "HighlightPoint" -> {"ratio" -> 2}, 
           "Droplines" -> {
            "freeformCursorMode" -> True, 
             "placement" -> {"x" -> "All", "y" -> "None"}}}}, 
       "GridLinesInFront" -> True}, PlotRange -> 
     NCache[{{-Pi, Pi}, {-Pi, 0}}, {{-3.141592653589793, 
        3.141592653589793}, {-3.141592653589793, 0}}], PlotRangeClipping -> 
     True, PlotRangePadding -> {{
        Scaled[0.02], 
        Scaled[0.02]}, {
        Scaled[0.02], 
        Scaled[0.02]}}, Ticks -> {Automatic, Automatic}}], 
   FormBox[
    FormBox[
     TemplateBox[{
       FormBox[
        StyleBox[
         StyleBox[
          PaneBox[
           GraphicsBox[{
             RasterBox[CompressedData["
1:eJxlWGlsFVUUrhpQwagIaiBYUYMgIYIicQlwUBIxasSCREE0ggtECeAWBYGg
iBA0ilHDEjSIggYUNJCwRExpoS1teX0tLd3bt80+c0eDCxhDfHO/b4YfvoRc
3ry559zzne9859zeNG/x9BcvKSkpuaj470TxX/R//VlVLljbuRqyZ2p22aDb
j8q46HOmXSb2a/1myZeGzPmk4s+RXUflJf3pkHcGFd88bEj088T1FbJlc/HT
3iEHS9d4ZW0G1nsq5WR98fNop/w1MrJgYL9ZCX/lnfAz0JTI3LLPj+H7uC55
NXI81pTKP4sbHziOfTu7cL7HTPz+23H4HdwtflnR4yum3Fh0e/CrKvj9qFtu
i9yuM3mOavgt6aE9E3H8Uw2/r/fIt0uKhitN7Pu+huftkaLX4oumROH2e/IE
/M7qhb/zpnxQXEr71MJPfS/wGmrB7r5a+B2Wwb57LclF9ubW0U6Gdi3ZUNw2
56p67PssA1zesGRSBPSRetrPyPQI4E8txn0S5+yblcjtnL0WcUnB7+Qs91ny
UBRIdQq/L80if66F/LzZwPNm8d6lNvwMSGO/n5Uo3NLhNvBZkIbfW3NSofNk
M69prM/luNrkSSO+b8shr+/Zcm0U3xNNeJ7Jwf4OG7iWniJueZ7bFk0jm8+f
y/P8Ns/dTPt5nPcKB7itaKH9PPAZ48De1NO0X0CcZQ7jbaX9As73hiPPaP7z
+bYC8rXRkfmaR220XwCuhxxZoguHdTUsrh8HfLuvg/YN8sdB3H06ad8A325y
wYcGPs8Y4OcUF342d9G+ybp08fvz3bRPHq9zWdc9tG+CN7td1OlZPs+YeC/l
Ip8VvbRvsd5c+HkwQ/vk90CP9vh8G/k03sO+q7O0b8HfUx75xufDbOCyzMPa
kU14A/3xyGPyaVvMM9rfkEOcNTby0uqxXnPI5+824lIevt+Rh58hMe4++Zgn
vg7r15e7ovhOkU8LHeqTj/duKSCOLxzw8GGffCkgr786OMdcH36OF8A7ywEO
b/vYf60Bvlztgp+f+MynQb0g7jt9xHfAQH7mucDniM96ZV4/dKEbzT7xpr7u
d/G751PfTNRHt4v4Lw7g7xz51NejjgSMj/o0hriPDYDjlgt5RV0F9EOde9cD
Hs8GqKMJ1INdMQ8CSWm9tom3R/0OEF+3jXz86wH3bwLymfkb7rMfBRId4+BK
h33CR74bA+Da4AC/txi/HZB/Lnnlsz8oxPe4S7z5/mUK+XyX9ZSi/QEK688u
zmPwPEMUcM25PH/MG5XUDdYA8Y5W5J8HfEYFrCNFXpHX9wfAc5JC39nhEf+A
+Cvsa/EQ9+KA8Sjmlfz6gPmepRDn3T7rLcC55ynYm++TP8zrKwr+Nvn4Xhew
TynWIespx/ytUOSVzzWgf5XECZ1Q5L8CfrMZz4jYnyK/L8Svw/1aAd9fiNdM
2t2l2LeI70Livk/hXDcQ79XxfkXe0P8WxbpV5FWcZ76X4nn3xnETx1ZFvfv/
ivq/4E+Hu512wgtxar8v0t7fKsE3xgN9Q0E3Hme8LnHtGyZ80m3/B9bLlWHC
45gX0J+QvA2ojwF04YYQ+B5lfv+gjg0PE56cZn3AXyi6LS0NuFIP7wpFt5OZ
AeKe4HMNE38a3/Os7ykhzxtIRvtnf3kkZJy+aJhXs35mhIi7irx+kH1kdgge
bvdllI7bo26GwG9lzF8Xdl8Ouc+H/49dnO/VMKmPWBcwP4WsX/aJgS71IYRO
htS3Fod9OKQ/1usmh/0rRF6/i8/N/rApJD895sOhToXsj+yLGZvzM88/hDq8
1k784hzsL2PYV1eE4M8G6lyrlcTrabxd8t5iPyLOfdmPbrUSnMET6m7KhJ9p
IfK83EH+3zST/Gre3O2wDk3eF0IpY79+X9edkfAKPLaxLozno1Cman1i/IOM
hM86zzfb8rSuswLy2y+UCbqfWODP84Wkjg5ovC1xowP0L/D+o+ROzS8L6758
Ur97NT8tWa7jz3O+U+BZDe8tF+eR33SsM6b017qUS3QFOmZy/sxxfoz1kv3/
XBa47mEf2G+gr36dJb8V+LbYQL4fynI+jfXV4PyWoX5SX4wCeca5bZVK5lvM
W5mkP6Cv8P2zvZyDYt3Kc97t5dxN3dqYZ5/lfctknU/Kcy7i3FlO3TJz0I32
bqybqVsf58CLsm7e0wLwaXxOLo8c1XaBF4/G80KW95Eu8jQAn9ZkRY+FhzlP
lwTYNzqL/I7rpH/2u+YM+LC7g33DB5+WZ2S77uMd2P8R9eiWjMyOft/aznrx
pVnj0CvX6EB4H5jsywu8V9bp/W3wO9iXMzquHlmt59I26MoZD31+TTfvM628
z3lynT5nF+/Xp3kf8WSHPk8XeLqI95xVHuy93on3zBbm1wOPKjo4p7Uwv5yX
B3RImw6wmfn1eH9tB++mNTN/Lnj2Uxvva7ynlXO+KuE9afIp3l9d8qqVPGni
/SWeg0/zvSbOQS50o7WF96gmzr3UqdIW7M83Mo8O89DMPDVC13Y78qOup1Pk
USP10JE/NI5NsNeTpo450I2JTdCbtWnqj0NeNYL/Y9PUDRt5rU9TNxpY7zZ5
kGZ+GxDPRlv2a4cpadF/B0jhnrvAlina0UkZoef1k+DvfbY0aRzq5G3994t6
xHeFLXN1vLVSq+uhnnFY8ps2WCND9d9H6pgnS9bp81fLa1ofankPsuR6fc4q
OabrqJb3dEt26kCPgXefnwCPin1gvA68kryqoU6Y2F9xVA5pfa+BHtWaMkO/
UA49XF8N/dwav3+EelqF+l9kYg7IHubcX0UemeTVQfL7uPwHPaEk2g==
              "], {{
                Rational[-225, 2], 
                Rational[-15, 2]}, {
                Rational[225, 2], 
                Rational[15, 2]}}], {Antialiasing -> False, 
              AbsoluteThickness[0.1], 
              Directive[
               Opacity[0.3], 
               GrayLevel[0]], 
              LineBox[
               NCache[{{
                  Rational[225, 2], 
                  Rational[-15, 2]}, {
                  Rational[-225, 2], 
                  Rational[-15, 2]}, {
                  Rational[-225, 2], 
                  Rational[15, 2]}, {
                  Rational[225, 2], 
                  Rational[15, 2]}, {
                  Rational[225, 2], 
                  Rational[-15, 2]}}, {{112.5, -7.5}, {-112.5, -7.5}, {-112.5,
                 7.5}, {112.5, 7.5}, {112.5, -7.5}}]]}, {
              CapForm[None], {}}, 
             StyleBox[{Antialiasing -> False, 
               StyleBox[
                LineBox[{{-112.5, -7.5}, {112.5, -7.5}}], {
                 Directive[
                  AbsoluteThickness[0.2], 
                  Opacity[0.3], 
                  GrayLevel[0]]}, StripOnInput -> False], 
               StyleBox[
                StyleBox[{{
                   StyleBox[
                    LineBox[{{{-112.5, -7.5}, 
                    Offset[{0, -4.}, {-112.5, -7.5}]}, {{-75., -7.5}, 
                    Offset[{0, -4.}, {-75., -7.5}]}, {{-37.5, -7.5}, 
                    Offset[{0, -4.}, {-37.5, -7.5}]}, {{0., -7.5}, 
                    Offset[{0, -4.}, {0., -7.5}]}, {{37.5, -7.5}, 
                    Offset[{0, -4.}, {37.5, -7.5}]}, {{75., -7.5}, 
                    Offset[{0, -4.}, {75., -7.5}]}, {{112.5, -7.5}, 
                    Offset[{0, -4.}, {112.5, -7.5}]}}], {
                    Directive[
                    AbsoluteThickness[0.2], 
                    GrayLevel[0.4]]}, StripOnInput -> False], 
                   StyleBox[
                    LineBox[{{{-103.125, -7.5}, 
                    Offset[{0., -2.5}, {-103.125, -7.5}]}, {{-93.75, -7.5}, 
                    Offset[{0., -2.5}, {-93.75, -7.5}]}, {{-84.375, -7.5}, 
                    Offset[{0., -2.5}, {-84.375, -7.5}]}, {{-65.625, -7.5}, 
                    Offset[{0., -2.5}, {-65.625, -7.5}]}, {{-56.25, -7.5}, 
                    Offset[{0., -2.5}, {-56.25, -7.5}]}, {{-46.875, -7.5}, 
                    Offset[{0., -2.5}, {-46.875, -7.5}]}, {{-28.125, -7.5}, 
                    Offset[{0., -2.5}, {-28.125, -7.5}]}, {{-18.75, -7.5}, 
                    Offset[{0., -2.5}, {-18.75, -7.5}]}, {{-9.375, -7.5}, 
                    Offset[{0., -2.5}, {-9.375, -7.5}]}, {{9.375, -7.5}, 
                    Offset[{0., -2.5}, {9.375, -7.5}]}, {{18.75, -7.5}, 
                    Offset[{0., -2.5}, {18.75, -7.5}]}, {{28.125, -7.5}, 
                    Offset[{0., -2.5}, {28.125, -7.5}]}, {{46.875, -7.5}, 
                    Offset[{0., -2.5}, {46.875, -7.5}]}, {{56.25, -7.5}, 
                    Offset[{0., -2.5}, {56.25, -7.5}]}, {{65.625, -7.5}, 
                    Offset[{0., -2.5}, {65.625, -7.5}]}, {{84.375, -7.5}, 
                    Offset[{0., -2.5}, {84.375, -7.5}]}, {{93.75, -7.5}, 
                    Offset[{0., -2.5}, {93.75, -7.5}]}, {{103.125, -7.5}, 
                    Offset[{0., -2.5}, {103.125, -7.5}]}}], {
                    Directive[
                    AbsoluteThickness[0.2], 
                    GrayLevel[0.4], 
                    Opacity[0.3]]}, StripOnInput -> False]}, 
                  StyleBox[
                   StyleBox[{{
                    StyleBox[{
                    InsetBox[
                    FormBox["0", TraditionalForm], 
                    Offset[{0., -7.}, {-112.5, -7.5}], 
                    ImageScaled[{0.5, 1.}], Automatic, {1, 0}], 
                    InsetBox[
                    FormBox["2", TraditionalForm], 
                    Offset[{0., -7.}, {-75., -7.5}], 
                    ImageScaled[{0.5, 1.}], Automatic, {1, 0}], 
                    InsetBox[
                    FormBox["4", TraditionalForm], 
                    Offset[{0., -7.}, {-37.5, -7.5}], 
                    ImageScaled[{0.5, 1.}], Automatic, {1, 0}], 
                    InsetBox[
                    FormBox["6", TraditionalForm], 
                    Offset[{0., -7.}, {0., -7.5}], 
                    ImageScaled[{0.5, 1.}], Automatic, {1, 0}], 
                    InsetBox[
                    FormBox["8", TraditionalForm], 
                    Offset[{0., -7.}, {37.5, -7.5}], 
                    ImageScaled[{0.5, 1.}], Automatic, {1, 0}], 
                    InsetBox[
                    FormBox["10", TraditionalForm], 
                    Offset[{0., -7.}, {75., -7.5}], 
                    ImageScaled[{0.5, 1.}], Automatic, {1, 0}], 
                    InsetBox[
                    FormBox["12", TraditionalForm], 
                    Offset[{0., -7.}, {112.5, -7.5}], 
                    ImageScaled[{0.5, 1.}], Automatic, {1, 0}]}, {
                    Directive[
                    AbsoluteThickness[0.2], 
                    GrayLevel[0.4]], {
                    Directive[
                    Opacity[1]], 
                    Directive[
                    Opacity[1]]}}, StripOnInput -> False], 
                    
                    StyleBox[{{}, {}, {}, {}, {}, {}, {}, {}, {}, {}, {}, {}, \
{}, {}, {}, {}, {}, {}}, {
                    Directive[
                    AbsoluteThickness[0.2], 
                    GrayLevel[0.4], 
                    Opacity[0.3]], {
                    Directive[
                    Opacity[1]], 
                    Directive[
                    Opacity[1]]}}, StripOnInput -> False]}, {}}, {{
                    Directive[
                    Opacity[1]], 
                    Directive[
                    Opacity[1]]}}, StripOnInput -> False], {"GraphicsLabel"}, 
                   StripOnInput -> False]}, {"GraphicsTicks"}, StripOnInput -> 
                 False], {{
                  Directive[
                   AbsoluteThickness[0.2], 
                   GrayLevel[0.4]], 
                  Directive[
                   AbsoluteThickness[0.2], 
                   GrayLevel[0.4], 
                   Opacity[0.3]]}}, StripOnInput -> False]}, {"GraphicsAxes"},
               StripOnInput -> False]}, PlotRangePadding -> Scaled[0.02], 
            PlotRange -> All, Frame -> True, 
            FrameTicks -> {{True, False}, {False, False}}, FrameStyle -> 
            Opacity[0], FrameTicksStyle -> Opacity[0], 
            ImageSize -> {225, Automatic}, BaseStyle -> {}], Alignment -> 
           Left, AppearanceElements -> None, ImageMargins -> {{5, 5}, {5, 5}},
            ImageSizeAction -> "ResizeToFit"], LineIndent -> 0, StripOnInput -> 
          False], {FontFamily -> "Arial"}, Background -> Automatic, 
         StripOnInput -> False], TraditionalForm]}, "BarLegend", 
      DisplayFunction -> (#& ), 
      InterpretationFunction :> (RowBox[{"BarLegend", "[", 
         RowBox[{
           RowBox[{"{", 
             RowBox[{"colorTheme3", ",", 
               RowBox[{"{", 
                 RowBox[{"0", ",", "12"}], "}"}]}], "}"}], ",", 
           RowBox[{"LabelStyle", "\[Rule]", 
             RowBox[{"{", "}"}]}], ",", 
           RowBox[{"LegendLayout", "\[Rule]", "\"Row\""}], ",", 
           RowBox[{"LegendMarkerSize", "\[Rule]", "225"}], ",", 
           RowBox[{"ScalingFunctions", "\[Rule]", 
             RowBox[{"{", 
               RowBox[{"Identity", ",", "Identity"}], "}"}]}], ",", 
           RowBox[{"Charting`TickSide", "\[Rule]", "Right"}], ",", 
           RowBox[{"ColorFunctionScaling", "\[Rule]", "True"}]}], "]"}]& )], 
     TraditionalForm], TraditionalForm]},
  "Legended",
  DisplayFunction->(GridBox[{{
      TagBox[
       ItemBox[
        PaneBox[
         TagBox[#, "SkipImageSizeLevel"], Alignment -> {Center, Baseline}, 
         BaselinePosition -> Baseline], DefaultBaseStyle -> "Labeled"], 
       "SkipImageSizeLevel"]}, {
      ItemBox[#2, DefaultBaseStyle -> "LabeledLabel"]}}, 
    GridBoxAlignment -> {"Columns" -> {{Center}}, "Rows" -> {{Center}}}, 
    AutoDelete -> False, GridBoxItemSize -> Automatic, 
    BaselinePosition -> {1, 1}]& ),
  Editable->True,
  InterpretationFunction->(RowBox[{"Legended", "[", 
     RowBox[{#, ",", 
       RowBox[{"Placed", "[", 
         RowBox[{#2, ",", "Below"}], "]"}]}], "]"}]& )]], "Output",
 CellChangeTimes->{
  3.927368979271048*^9, 3.927369023129631*^9, 3.9273692192072873`*^9, 
   3.927442629825247*^9, {3.9274426688543158`*^9, 3.9274427441230383`*^9}, 
   3.9274427823432827`*^9, 3.9274428311167355`*^9, 3.927442895773595*^9, 
   3.9274434629801025`*^9, {3.927446606392909*^9, 3.927446621326871*^9}, 
   3.927446699379814*^9, 3.927449485135494*^9, 3.9296595934963064`*^9},
 CellLabel->
  "Out[490]=",ExpressionUUID->"abd3b853-e39e-4303-8a5d-1c11400d33dc"],

Cell[BoxData[
 TemplateBox[{
   GraphicsBox[{
     GraphicsComplexBox[CompressedData["
1:eJx0XXVYVVnX55IXHbtmbGwdu/scHbsdc+zuMcccu7s7sQtnbEXRfRQRUVQQ
kRAUhEuJSF1a+Pge+K3z7MW8/HOfxT7n7Fp79VrbYcKc3ydbWlhYpJSwsPj/
358bdBmc6WCv4Tf+vucsv602BL/oMmTDrSQDwerph+2qOGcJ+XmzkNtjGRxE
sEX+H2tX2PsK+z5rz1LY+FQ2fpXNi8Oa9YLN46YPtaP5AsZ8AWO+8vNmIbfH
MjiIYMyXtSvsfYV9n7VnKWx8Khs/wZgvg2me/BfzBYz5ys+Zhdwey+AggjFf
1q6w9xX2fdaepbDxqWzcKsNTDmtB2cWXdhVWNC/AmC9gzFd+3izk9lgGBxGM
+bJ2hb2vsO+z9iyFjU9l4ycY82VwgX0EzH8xX/l5s5DbYxkcRDDmy9oV9r7C
vs/asxQ2LpWNX2V0h8Pa7a1H9jjUsaD5AsZzgDFf+XmzkNtjGRxEMObL2hX2
vsK+z9qzFDY+lY2fYMyXwQXOJd9HwPwX85X/H8vgIIIxX9ausPcV9n3WnqWw
8als/ARjvpyv5P2mC/lcpwsZD9KF/F46zVduj2VwEMEyP6J2hb2vsO+z9iyF
jU9l4ydY5kfpBfgop7v8nPJ95b8yfTbTfAHL9JnaFfa+wr7L2rMUNj6VjV+V
98Gew/nnIIHmC1imCwlCxqMEIfebQPOV4SCCZXpF7Qp7X2HfZ+1ZChufysZP
sEyvEgrIRZyPcrrLzynf1//+DSJYPr+x7PzGsvMby85vLDu/sez8xrLzG8vO
byzDZxPDZxPDZxPDZxPDZxNbBxPDZxPDZxPDZxPDZxPDZxPDZxPDZxPDZxPD
Z1MBOZfLRZyPcrrLz+l/76v+K+9vENvfILa/QWx/g9j+BrH9DWL7G8T2N4jN
15PN15PN15PN15PN15PN15PN15PN15PN15PN15PN15PN15PN15PN15PN17OA
3sLlXC4XcT7K6e5/n1N9X/kf5sveJxjzZf0TjPmy8ROM+crPJyhFB0wZ0bS9
EXyWYLRnHLgyxXGuLbUDRnvEx7j5Rc9b45zn88doIfPJUJxjBbAsF/kyvu4L
uq4AluVoFybHudDzgDFewNCTMD/A8vzsqR39AUZ/vB3vczkO8+Hvs/UswCfZ
fgi23pzu0n4BX/j+cf2a7zeTs1U2XtKn89dLld+3JxjnBePF+gI/8B15PgaC
sZ54HueLzx8w5g8Y85fbzQrbH5WNT5Wft6H+Mf53Ds1WLQ+wpP2T55MuAGN8
/DzI84lV2PsEY3yAsR68f8DoHzD6B4z+WbvC3lfY91XAmP/jqYu3xRTR9WjA
GA9gjAdwPl1VAGM8gDEe9j7B6H/wyMWNbqzPpvMPGP0DRv+A0T9g9A8Y/bP3
CUb/9SNzuu/4lkH9A0b/gNE/YPQPGP0DRv/sfYLRf95vKvUPGP0DRn+A0R9g
9AcY/QFGf3n9JFF/gNEfYPQHGP0BRn+A0R//ft534+n7gIHPHAZ/gVyGdllO
iya5Au0yn6d2hb2vsP4IxvgBy3aZaCHTf53/8XbwP5nfmWh+jF8SLMs1BCt8
PmiX6T+Nh2DZzhjK7J46v5W/ZyBYtlv5Mv0ttICdhevlsl7ly/QCXyZHEqxw
+YDLF0yeUPj8ZHnBUGC+XJ5FuzwfTzYfkj8IlvUOFyb3upA8y8fL54f3wK/Q
DpjLN0zeKzBfwNyuKcvvLgXsYtyOwvVuWR7X5TH2PoPt+fhJPuV2bZke2mn/
yy7K5TNu3+fyGLf3c/mL2+eZ/MjlowJ2aG7nkeWVLCZf23P5pIA9m8tHsrxh
5jCTP7KYvG6jyfKBgWB8X5YnzEJuj1VYu8LeZ+02msz/DZosL2Qx+SFIkeFY
Jk+YGWyjyfzdoMnyQBaTD4IUGY5l8oKZwTaazL8Nmszvsxj/D1JkOJbJA2YG
22gyvzYw/h6kyHAs4/dmBttoMj82MP4dpMhwLOPnZoW/z/nxf9ttuJ6v26dk
fhzL+K+Z8V+DJvO3rAL8lPNPmY+Y2Lg8OVzAfiTLF+YC/BL8i/uJuF2S27H+
h92jgD2H8zNu3/lvfsb5kScbT4F5F/iV7WWcv9D7zD+ZoMh0Op1g6BMyXQR/
JjswwTL/Iz8P8weamP8sQZH5QLoiy5UWKn+e+RWYfypBkeW4dObvwX7EMnmD
8K8AzPaPyTuwj4EfJylbxi8O7utBegfBaF948WH0wx9EhwhG+/hvOea6TaFf
RufTrzicm/z9iSQ4b34h1D9gmY56Uzvg/HNK48unO8q+jkP8yv5rJJiPf9X6
I2Hrw6CPxxeYD9rxPp/fzJfB3xPL2dD7mK/MV7yFrOcE0HgB43u8He/LfMWN
ngeM8eXtnxOdH8w3f/0IRjufL+aD72E+6G9Y8WpZ4/qQnqT0bdbF8vAUS3of
7Xgf7Xj/t6FTjG9XE91W2izdXNT2GOmNBOP5Ma2H1F02I4fWA/gi8wEdH/J+
w+h54A+zAzD9R98frCfe/2/5np4vYA/Fesn8MJLxlxCS64CfGB9g4Dtg8GUO
y/ayeMJ3rAdgjI+fB2ZnVHn/wH/0x88Dh4E/OM8cXzh+8HbgB9oB43t544gR
st1Fpw84P3ie4wNgtON52Q4VIGQ7UACza3kzOdRNyPsRIGQ5jc6n4PgGfMR+
AZbtqE5ClsvcmNzoxL7nxL7nhO+pgCH/yPKFL+FrPl+n9cbzsjxgQ/qbLNc7
EV5yfOJxFGjncRWYD9ohT3D8ZvZqhZ0Phb3PzocV/WJ8wF/sL/BT5p/kF2b+
d/Bb8iMy/21ovn6QwOStWBYPEC1kOcOX2XV1fvDf9C2I2a9CmD0oQMh2wxCu
JzA52pfsVnhftlO7MXsMPx++jH/5Cllv8WbnxZfhuy+Tr93ofGDdZD3Pia0H
h10IxvuyPcWJrYfOT//7fMG/Y0/nC/Nh8hPB6J/DsjxioTH6Su8D7wDjfOM8
YHzgvxg/YNC/vHVLhNxXgL9yeirb0+IJBn7/Nz55MjuGPbPT63FGMj2Ip/ON
9UU7nsf6YH4cxnkG/8V5RrsMm5g8Hk38B+8DxvsybKLzj/HnndtkWj/Asv9F
bwd9kOUNsjsz+hFLMOg3+Bvg/5b/Y+l7Mn2PLcBfub4g63upRD+YXYDp7zq/
lfXTgvyV2zs5P5X1S3s6r7J9VOePsv0ulcddMXtmKsnTsv6py9t4H+dNtj+G
0nyB35CvZfnfnvgTYNB3yI/QF5k9iuxLeJ/L071WHmkRdfIH7W+1QtX6PbPL
IDiPbqfQeZf3P0tw+g36hvPM1pPoH94HPQL9kuF4Rm9iCUY79EPZ/hXH7Lyh
NH6st+wXIv2Rx7EweT5U4fSN+ZdUNj+FrQfTt0zULsM8XsSF6RduzH8VRu9j
fBgvpzeA0Q56Ivt7k2m8sn5jQfGt0A+5vA18ACyP14XoPWDOD/A+YOZfYfaN
aNL/sF6AZfuLL9sfT5x3Gh++B/1Rti/o9hMe78Dt9Mw+w+OM6Hvcro/vcn+w
TKeAHxRHSjCzIzH5jexqJH/K/jS9HXSbyQXMn5bA9GFdPpX9nOkEy3JTPBu/
Hj8o+/uiiR/J9jU9Xo/5I4lfyPxDj/fCfoNeyf4jnHvd3yW3xzJ6byL6jvPC
5EOi9xi3rKdxvc1TYf4fFp9iYv4XTw4rLB6FxYeYmN7lyWEW3xFN9gl8B/Ig
+JMsL5oK8GUGs/iN6AL2IPn7diqPD2HxGAXsNExvYPYhK5XFZ6iy3S2B6RWm
AnKEfD6jGf+0UFm8B8H4BX9Ffyy+ooAczPQaxp8tVB6/weIlmJ3KVMCOILf7
Er/H/ABjvVj8BbOrJRCM/li8heD8ktEXVX7eRYCfY3yA5biPSHoecL6ckj/+
COoP9AX9yf4ZF5IH0J8sH1gRPwGM9/L1jHz4OO0btycx+4rG9DHS3wBDHgTM
f3Eu8Qv9BPSK2WMF2vE8+DfGCxjf5/Ih+CPkObTjey2fBXca6pNJdAX4iu+j
HfwdML7HYbwPOpA3rjQ654DxPeAr+oe8CHkc8g2+j3Z8H/oRvg8Y6yfLvy4c
VtjzBKM/WV51EVz/wvfwPIeB33LcXQizj4QyPkryKsnr6A/t+P5/y8NOLK4H
/M+X2mV+7Uvf49/n/hfm7yP+Cn2J6VNcjigQn/Hf9ksXweIeCP85PwIMfsTb
5fi6VOYfDyqgLzG6q8j7EFrAP8r9Wf8db+XG9E/d34DzjnbuX+T2Se4v4fq/
jJ9m2m+Zj8Cem5yP76FC1jO9hKwneOTTixSl8qLN9+6lwZ4aR/RatqPo+hDa
Ydf5cMezzJYo3S8ywD348LmFsOfGKKWPXHkUVxJx0GnK0U1H2vpsQBwo4r/D
wTfy9zNQyH4oH4Lz1uUJ0TE8L9MtP+LzbL7563iH+AVg+Tzq9nXsP+Yn+2dM
zL7jwuVnOqcyf9L1T4xLjmeFPcmb1gfzw3lGfxifrN+6sPNNfFzB+mF/sD6y
3V3PU+Hy73/HDVCeh8JhFofE7J1W3L9PegXoCpe3ZT9GkMLlb7Tj+yx+uoD8
zeL22HmNJhjyF4vvVuX3g3j8dIF8WC6fszggsmdi/HgesBzXY0cw5sflaR53
KPsZLCh/FN9n+rEqy+PmAnZGLq9DH8Z8ufyOdtATmf7BPkD6NJOv7VX5e7GM
75Ley+yOpI+rstxqR9+X4/F0uwHkG8yfy98yXQ4qIO+jnds1ZXzW7c/oD/wH
9EGOH9DzK1l8N81Ptr+YmfxMdQmYvJ/F5I7YAvoFj1Pi+gbDO5XFO6uy/cFe
lb+vy3uyHYD8WmSvwPxZvBd9X8YnqrtQYDy8ncdrcVi2h9iz9lSSJ5ldkdnv
KP5ZleULe5XzH9kukkX8CPNl8dKqjId2Bfrj7fL3PYlfyM9zO4wLyVvMXkPy
IN4HDP4n24UNZF/Jp1sq9DG0g76jHfoY9hHyFp4Hfcbzsv5FcV0FfrF/0KdA
Z2T7N/y08cR3ub1blstdSN6X11fPH8TzkJdl+6vuD4X8A/0W80U/mK+sD6Qz
fdpE8qRM57zJfifbi4NYPliowvyfKouHKVA/BfuB78j7FUr+P7zPYfgD8+U5
kicxf1lvNKiQr9Ev7E/gi7K92oX4D2DQXzl+Sc9/AT0Gv8bzMt6T/YT0W+AL
8wcWkBehX8rxUPHUH96X7T9h9D2uf2L/IU/mjeeLkO2UYSQv5+HzJybPwt+X
SO9DXoe8jfHhe7Id0Y/ZKX1JnoV8D1g+D7ArPGH0VNdPMT75+3dIbuXxIdh/
nC/AOO88ng30APohYLQzeyTZI4DfoA+yvz2evR9H3wcsx1PG0/exvrKdOIDk
WG5vAN2S7ZZeBMtyaCiT15MUZsdRzk1a3Pz4TGsN+iZg2T8UQvgBfJLjuXT9
D/on9BHoh3gf+o+sT0QSPkMfxfjy+IOZ8AHzxX4DlvVJbyHHuen6I9c/Zf07
ssB5gP6N+eC7sn8ugZ7P07MTSD/Lw794mp+sd0WSPAD/GfAV50+mb1kF2rl/
Gnp+/vlTNr4O7tbpgQ5bfI7zGNVdt+ezeCayD8n2FCcaP/AV4wd+yvEb3tSO
/cH4QA8wXzyP9Q3oOcXpQGo2jQf4K49P1wcBo53l2RTInwXe4P+yP9dGY3YS
0t+wXnJ7EIuXtCugf8n6EeQFyiMj+yy+B1i2r+v1ZHj+qOx/jCb+BX1MpruG
AvqS7CdMV2R9IpX5s80Ey/JvApN/dX2C2ec4PSU+J8cz6ecH5wn4ARjzA4z1
AX2V5eHYAnqcrE+ZmD7F8/T0+hjyuIOIv8lyvDebH8/zozxGks9ke4E3s//o
9SvQH/Cdn188L9trKV9QY+vD/M1B1L+sr+j+fdADnGfAoC+QZ0FvQT9BD7Au
kP8gD4DeQP4Ev+f8SqYPCfnyZgrJBzyeTo7vSid5n+nppPdy/4TMz02Ev1zO
y6eLRO8xPsD8HMjnNkDIfp1Axs+DGL9yYXY8vf6d7NcxajIftNN4/DfWF/Zj
mf+bCZbtBXreGMsvIHsZ09sKxFGAjjF+VsDfzPP/8R3Iu1gnrANgtHN/Ln7x
f+5P4/5h+f1o0h9k+3kK0as8fSqVYOAnYLwv+0sSafyAZX9D0v+w44Tln7uv
dH5Zfg/hrWwnDWL2Hc6vQ2i8kOeAH7K+553PX6KYv8NM+A/5DfoWYFl+DWHr
H0h4BPlN5otezO9P9JLaL6YVf3VpGfDJm/mPfWi95HiIUEWWI0MZ/zcViN/l
8h7T5wrQU6YvKdBv8teB5DXQR9jzsT8YP+gx6IfMj72Jn0HuyZ8n6dOYN/Rl
6D2Asb5Yf+Arz7cCfoM/g95DzsH+Yv+gP2A/AGO/8uA3zI7vJOQ44TvMLn+H
xe+G5tPHqPz90ePhZPuviWBeV4XXFcH5BL+Q7VgJjD+6wO5E+yvjUyjxC+gb
GA9gma75MvlF16eBD7L9wIf4uxx/HcTkFBoHiy8JE7K8rOtT+L6cN+4rZD+p
H4vj8yN+hfMj82tL8h9jXjhPoBeyP1PHN6yX7G/+Qvuf15/eLttfYog/y/ir
x9exvAWF6weAWdwayR+yfO9JsOwH8iG6LuNhPNNrE5hdxCxk/phK/BT4AJjX
mcL7sr8klflZ05kcQnI68RfOb2Q/TgyT92LoPMr+Tw/B1knc8I17Nm9cJtED
OQ7nOIOd6Dzh/ANG/3Kem5eQ/fbeQrYr+xDM7L8Ktzdy/JDXy0XhcgXmi/nl
/f8lq2ul18eV7Q32FD8EPADekX4v4y2zz4dSfDjoFOzv4E9yPmoM8X+8z+VQ
2S4TL9j6CNk+F0r2eEYnCa9kvpMqZH96qGDxIATjfW6fBZzPJ/Ptfd8I5vKE
bE+NIPqBdaszaMqN1Z+sKa4M9mvYsfLxnOxXoC9oZ/YloteIp5BhPU8O51Ve
/yy23lk0j91XHqqFHC3z6es7wre89kDit3n8/jOdzzz7EPnrWD1jzwL5wrJ9
w6VA/DM/DyyOkvx/Mqzr1Qx/Wb4vxWHQ+cO+gB6B/+F5mW64sHzYSAXrhvdl
eu8i5Hh/b2V5fE6fJe/1OliQn9Afi39n8XreCvYB78vyic7nMT5Z3soQsn4b
LWR7jS/BkP9k+78lyYvQZ3DeQQcgj0L+d9t15b5V/R8Un5S3vmaKP8L5kuVz
OrdkP5bzsI7T/DBu9Av6j33Je+896RM4X/nyCPmX8ukp+QsxXyZ/qNgfvI/9
Af2U5ZFskj/wfRZPqaId38c88T0uL4J/on+043toR3+A8X3YI+R4vEjCG9jb
ZftoGPUP+Rz9ox39s/xuOp8YD9rxvOx/dmH2IpcC/In7i7l/mNtvWT6KxvkL
+IDsX/Jl8Y++zF7mwvQr8p+RfU7WH0huJX9lPl1Q4e/AfOX47HjCV5z7vPMS
TPidN/8PBGO8oN/Af/CjfzoNaTh5oA35b97O2nzTswTl5ef7Q7/TeQUsx72G
k7wD/Rv+Ith/MH5ZHvAm/00hF0/Xmg3gt/Wm+YH/gJ/m0dsw0n9BPwHLcY0B
iqzPRJI+Lecb+RKdh38D73NYlrtiyF4D+gdYtnck5+/TN+KP+XYXxi9jCZbj
1Em+4PIG2VeBT5hPPl6reB76HJdnsB6y/ZXyo+k8YD/ynvtIMM4r8An4m693
KZaX25UJ60f+QcJL0EnsH/iF3E8mw/NvSreYnJMfd6XS/zF+wJgv5HfgVT7d
ViFvyfaCT4RfkK8wH7meSiTtC/afyTukT2GewL98OqCkGEp47RtPefDKiQrN
vD/v1+sUQ07HukO+QH+yXpxaQL6Q4wFTmV7kIrj+yOP5IX+Bz+XJR2n0Po9v
kP1FLlx+YP4esmszO4Je/16WR+yJP4Eecnoqx7/bqMzur8r6ShDTk0KZ/mJD
/APv8/giFt/J6t/58nhvlidtT/lN4CdMHia7F8YDOxLGA30H+h2ze6vM7sPz
B8l/h/6ZPMLvV6B4PPTP7M2qLDdaqzgnaJfxwprFI6HewnGRHzeeD28nvJDt
jYkC5xfrDPoBvMV5wDqAfsv5yXo+J84Dngd9l+MfKI6P5GfoJzK+uxG9x/hl
eSxRgH/jfVn+SiP9Xrar+NH65PVzPl8v+J7P/+KJfrN6yuSPz5dTFdneF63w
+HU5fitBgJ5jfJCrAT+86fm4bTeq06rI+BmqyPhsYvEyVprs5zMUgLnfh9nt
SX+Q/UV6HjBguW434t9sCOZ0QdbTngjZz+/G6J+uP4LeAN+xnvgu9Eu0AwZ9
+l92UZxnuT5TOvkTIA+A3+H8MfuoKtsDDUSPID+AHoE+yPEJkSQfwn/L8ilp
fzE/OZ4uqEBdGLbfpD+hf5m/ZJE8jP5wrtCfrBfifp1oep7lazH+4kn6DPBL
1jet6TzJ9Oo48W3sP/Y9T17RYU//uAqapZ5Xgf1He/si1c6XvKLfHwD+g/am
jbtc7flMh+9XblanYStbyteBfxvyO84n9hH8HO2gZ7zuPOYP/yDwDushx6u6
UT4Lyx9RcX4w3qeZxaulVrQjfJXtJQFkr5ftGG7kD8T8oL8Dxnoh/wi/zTN2
p7x9pa838pF4nACeT1z7y/3Re43MjvqE+AL0K9kf7CEgx8EeK6/PHZbv40L4
k/f9G7TesP8BZnmCZJ8GPcX+YXx58/EnmMUHkD9Jridxh+Qr6AnAd6wb15NA
34GfgOX8dr0ONugPt58xezD5U0GPgLc4vzw+l9mDWX1d3wJ+ARmOJfyR5W+9
DjfPz+D1OGR7claBeGC8j/Fze5usj0WT3oX35fzULILRLsvVBrLvgL4DRjue
x3hA/+TvhVB/zL9O/hD5eyHUH2A5vkiv9yLrKaEEw38ox7uGQe9j+QxOpN+C
/ub/XwF9A/5zO7Acz+5E5xd4KOtnJjpv0A/z+g1h9i8L+FVIv8P48H0elw39
AeMB/cPz8vw8qX/4v2T934XwSLbbJzI/YRK1g+9CfuZyF/g0b4fe/L/iXphe
rsjytDerT+1L7ZAvYD+R48lTSV5FO/hm3r4lkh4HGHQKMOj74nnGFp1t7Eke
k/MXXUj+lfUZPb+RPU/jAH5xWI6bcRGyP92F5FBZX6N7Yyg+VY631O3Tsn/C
htmvU4QsD5qYXz6U+TOCCsBy/iCXi/V7HIDXctxDvGD5zCTHQ75j9XwK3GvB
5UdG/0lflumdHv8L/iDba7OYPqrfmyfny8WTHMLq5BB9ZPivsHNB/iw5H0bP
JwS9gp6Oc4pxsPoI9BzWS/5eqJDl5SDB7TNyP1Y0HvBbHu8LWLZ/6/dJMn5C
+i67F4flSVGdFZLfZf6i35cox1UayP4g8xe6J4nFD/O65S40PtmPoMevyvGZ
AST/ApbxxI76w3mU6/nZEAx5UMYrYwF/DL4v45mOlxifHH8Rw+SNSCbf6fcT
Qs6Q4+MjWfy+iek7lOdNMOYrx//YECyvl14vgMfrw14LGM/je7If0pr8jfL5
1fPn0A55G9+X5W+qs0TxDZDHAeM88PxDwPDXQL/D87I8rOcn4nnob3ie5ysC
xvPwl4CPyPE7NgSjH6b/E/+T5eM4lo8dR/IQ5C2ZDkUSvgGW7YYRzD/vzfzu
3vR9Xn8C8pvMR44T34I9EPz738Jnln4djriGMAX6nCwf6PcDyPXiwxTo39BT
ZHutHcF4D/4ryAUsbrhAfRI5Lildke0ZaYqsl6Ur3F4rx597KrK91S3f/6Xf
f8XqLwpZ/qe4UpIP4b+T5Z9IIZ/zSPpFfC7OIbOXMHrkRvEriMfg8ayAsX5y
fhP8r5SfyuqTgk6F0nhkudpTyPTIjeJlsH6A5fX9QvKpPA4vFv+XTvRVjsMP
YPw4gK2jH9MvA4RMtwJovHhejoeh5wmW/ad+ZJ+W+zMRDP0B9gs5Ppzyfwv4
r7E+sjwTQM8DBn6jP5zfvHXUyF4DOgB7Drf/533PmeWjWpGdTM4H1P2N4C+Q
98BPYK8ELNcLiiT69b/OAexdMl8NpHwmOf8ymdYLMI/XBb/gdXLk+GRf8nNg
v2Q77gdmf9TzD1m8GJ03xLPCXynHS3nS/oE+Y38BQ9+FPgB9F/oh5GHA0F+Z
/UyBvQvnC/584CfsV7K/U/dXyPFtUQriA+T4XC8Wb+JJ/g+0y/UovOh92Lvw
C/kedkK5rpCdxvxH5M+V60Po94Ax/ybBcrxekpDlAL1uC6efjL8TH2B6Mz0P
fEe8HuKj4NfJ69+VzgGP/5TjcYIIZnYeol+8viaPp4NcA/mF2SfIPgh5k9sH
gY9yPFTBOvRol/NgnIgfynFXOr/DuZf1/0ii11hPOZ9Cr/Mk29M8GX9zI/oC
eo524KO83rEEw94P+gmY2ZsL1C9k+i/58fg9tMA/4DPoA/wJ8j7odiYeZw78
BX0DLPudEpmdIYHkQzwPvxRgnBvoZ1hPOZ/JieV3ulG8EuKTmD5FMOJ38D3A
snwTKTg/Bn+Q+fZxWj+0wx+NdvleF/1eQqwj9lGO89Jh4Av4HfqDPU7un+Iq
KT4A/iD4XwDL5yKN8rWwfrLfMpn8ZVhPFq9ZoJ6enG+RpsjnLpXka7SDL4I/
8XpywDM5z8qDxWF4EL2DvwZwXr/udJ6AL/L5MtHzONeIT8pbP5Pgfij8Ql+B
PCDLEyaCwQ8RbwUY8ddyPMAdwm/sj0ynfEn+5fUTAIMf59FnE8F5dCCc+eFC
YedVIK/J9EiPm+TxN7J+RnGVZD+U80yiya4r01W6v43a0S+/1wTxjbDv8O+x
+54Eu++M5T26sPuhXCgeC+vJ6jOr3N7K68Hx/B/grRxfTfUFiN/h+7x+AKv/
zuL7Y1l+T3QBusvjz/G8zM/0+nFox3jxvhz/q9czQLtsl9PrjLF6KsyOGEow
xo/n5fwhijehdqwvrw8NWM73p3tdqV2212VzuYrsdHL+U7SQ6W0C82vbUDwW
9lOO17dj9ljwMd1OzOrBFahHBz4p6/u6XMjqSxewL8v5ydnEL7C/PD+A25d5
/jyz/wpm/y2QpyzLB5AL9HueeT0u2V7iS9+DfQX8XNYPKG+O4kHkePRYmo9s
H9b9SLL8HkbyP4fxPTzPv8fj8eV9oTr3JG9g3sAfyB2A0Q58Qrtcb8MbdEiF
fQww4ksAwx6GeUF+hlwK/Qz94/uyvdwbfID0L9lueZ7Z/46TPxT8DvwT/AT7
Jcdb6fXIMH7wYcDgx4B5HA/sr8AfFq/F7p8MURDfAhjxPBgfnsf4AKN/vA+Y
vy/HX+j10PA8+B1g5JuBzoP+sjhByoOA/xr8FM+Dfsr+NyclrFaXC2OCdRjx
FDhfPH4LMOIV4f8CDP8u5BXotzjPzF9DMORKWV8OETx/Ts6zyyD9QI7X1f1o
cn5wumDyqpDPdyT1C/mJ2R8Fl+9YfSmSx+R4wztClgPu0PmA/AUY9hWWV0J5
0th3yMmw10DuAIz3gA9ol/NlEsjehnxF6B+Q7zkM+gd9AP4G6AuAZX2C7NkK
s2dTPgq+z/NVgP+AIc/lx40qXaveGjRkM+5tSiYY9EXWZ0wEY/+QfwMY+ZDA
X9k/4kkw8AP6AuA8ehDB8jQ9aX9hrwE+AJbtrV5k/0O8CMYH+R39yXw+gvgJ
7HvY7/y8PSWw+bMG4p4e74L4apxvwPl2AuXM0XrRZSbp9ViY/Yhg0EvQe8DA
d+TLHHwX92f1x9nEX7Cf8Oexei4Ey/Geer6d7O+3IP+ynJ+m14MC/uF5bg/i
/JjJB8Tv5Pgdup+CYNhL4f/C/vA8bH6vAs6P7J/Q6wTCfoF9B8zyWph9I5rs
9bL9Rq9Pnk9nKR49/zmC/9tvYk/5NeDT4F+QfwCDT8p1JKyITkHvAv7xe5yx
TmhHv7Bv4ftyHGUa+dswftneZCIYdDsP72MJzvveV5o391vJ+UEmgtEOeUnW
KwJYHFYgq0ek52fzevj4HuYJ+7l8LvR8b25/h/8A9ivgA/IR0A5YjgeJo3as
r+wf9iQY8q28Pr4F7P/IZwT9wfqAPmH+gMFv4Q/g+YAsP55gyCegs3K8tI5P
sAthvKzOKdUDQnwEf16uLwp6Sfcokv0V9FPWrwIoHwL2M/meAzO7jyWZ7H14
Hvob7J34HvgQq8fN4jucKH5Rju8kuze1Y14sPpbkKp6nI98zo9c/k2F7iq8H
fYL8AZjXi4ec+7/0LMByXrATs184MT2U8gHI/4X1kO0xQYpsjwkg/xn2X44n
wv1HdI+vIutfQQqTh8kfKNeFofuTCAa9hHwj30sQxPIQA1lcHPkLCQZdhXwi
6wGeAnK/HC8fze5/NREMeQz6EfilbK9LJxj0Bfob5EOZDyUQDPyAfIbngQeQ
N5n/gPBDtlvwPEjYZ830vFyX5ImQ7fT+QvY7+hP+sPokFC+H9QE9Bl8EvQTd
AQz6zuubAcZ6snw6Rbab6zDopeyHyaTzLscPeJA8Lcc9RFK77I/1oPXl92fJ
9ckSKV8N82H32dE6gJ+y+Qg5fiCD6BSel+mvy/+4X4j2megnHyfoLbMLkr4r
5x9SXILC9FjCV5l+m+h7LL6B+fujyP8r8ynKr+X3mpN9X67P9IToE+Q47L9c
d8Oa7NOIN2T2CGYvxP5THW3yPwHm8YuQX7HeoDugX6A7oG+AgVdYfzneTt8P
ft80r/8CfxTwHfOHv6TJlNSxri56vJhs/0vn+aDkb4S8xevnsbxHqrcg45de
P0WOnzKz+tSo1055mVR/G+MDDDkI8QKy/eEJ6UfYX8hbsBeBP3J7P84HYJwP
/J/bf+X4RU+CgccsnpHVM05QZLkigexPMr9IJfqPfCs5Tp3iD4jusjh04j9y
nfskku8wHrk+fSLZL2T+o9+XIOsNYcSfgJ+A5XziSOLXvN4L6AXOL/ZTjs9+
QvZpud6WHb9fkNfPJRj4jXxpWQ6k+vcE4z3sJ97n+A44f5+o/oQcT0dyHtET
6B+A5To+oYw/kv9TIB+I5bmQPCbXNwtR5HMSSv5t7B+v2yLbmz0Fr0/F7pck
GOuG84rzJNsVzQSDj8n6iInVbUxi9zKYCcb74I8Yn+xPNBWoZ8XqabK6Q8kF
6lUxekmwnL9AdSLJnyHXV6J7c8m/IfuzKM6a+Tv0e4mAjzzeGvK3HPetwywf
QWF6BbdnFqjLJeMr5A2695H0Yzm+2ont63mKT/hzf712S6sg/9+N+A3Og5yP
qtctl+1Fgcx+RfdLkP4N+gp5WI7/dKJ4BsSLyn51PV6J32fK6pgRvQPM4jNJ
3oY9gtcnwnqjHest11/W5S/OD2GPkP17VI+Q+A1gpt9S/CDoAbcfs3v5KB4O
9kVWr1tl9jKSv8Cfeb035l8Usr3aguQrGe+C6Hn5vpggFs8WwOQPX4Ihf8n1
ZpAHE8DyXAKFLBcGEl3EPsj5gTp9letJh/J8c/IPAwY9BszqqxK+wd6F+Jn8
c0j2d6wXq5dJ8SxYP9g7YT9m9Vcp/gPyLqtnRjDkLfhvQGfk+hwJBOP7vD4d
z4dj91MSzOQk5i9LpPMAfADM42JgP5H54Hmmn5xn9QjtiV6Drsn2fYqjI/+q
HK9AeTTkP4V8B36FdYX8iv3DOgBPuf4NfQn0F/460CfUQ4R8x2G5nkYy4afc
/o1glj/N4vPCyV+FdpYvQfJkvt5N/imcK9hrYC8FfoHeQ1+EvgP/BegW5FnA
kHchD4PuY76w3+A883hU6Ndy/KwXwXK+WDKL80sl+R76Ea+Hwe8PA55i3LJ+
m8ztDSwfIUNh9gSFy0vghzKs58vLfvsQRa5/hPsF7Egf5fU24P+Q/d96fRfw
R8By3J+B4rkQj4HzgOfBLzEewJC7sI8YJ2D4szBeXrdWzn/Q9wfrLtd5TKI4
c/hv5PWnOC1F9ueYyX8A/AN/ASzHvQex/JkA5u/3JRj8muUTFKh3I8ev+RIf
BB7jvIM+y/ZExPuQnkD+RoyHxWMSDHxCfoosD6XTeZfvhcumdvhX5Poyut8P
85DzaGKYfBFP8RN4Xq4/EUPyBfgr8kdwLph8w+5nMiuy/JhM50/e31iST0Gv
oJ8DxnqB/+N8ApbjlzxJf5H9rhk0f4xPvv8M+bt03wXRO9mvS/UBSd/D/sj6
YDbJL9gvuU6hfu8rzpUc758oZLtPEsEyHfFjeqZej1f218UqTL4j/xxgvA/7
gZyPnqZw+x3Ou1y3N5GdD+RL2RGMeDTIH1gn8AesI+xDgDEe2W/ux/RU5AFk
0X7AviLHs0crcn2IWEWuuxRH+IfxQp+S8/PvkPwE/ivDxwm/sX7gv/I9d0kK
k+PoeZnf6Pc9Ql6S68nQfRjk/wT+AS8AA29wHoHPcl3GZJYfmERyNfYf/Bzr
BRh8Av1h/SEHYn+w7mjHfrH8I03Wn6iOLvEf2Lfkum5uQuZvbuw+gSfET0BP
ALN4UqL/oPfwl2C8kM9kfVi/DwD4DXkc+Iz6rYiHwvnDvHD+sL6AuV8c+CHX
Af9A51u2H8QQPcB5ZXVV6HzKdUP0eywgH8hx9mbaH8wT+MPzbuR68FmEz1hP
Wd6x4/eB03pg/TYdqrfX/QnlA5CcAxjf4fdwyOPU7yfj/nL5/gILen7Xngkn
X93Q656dDLveafCezzRugzJkbs+Per3ZZbucN7oOd6P8x2dbBo4pXEO/P7Ha
Nt+qR8fZEIx96T3y7li7OFut7uMRqfWKBFD9Gq8di0eo3fX7FjMMDbe22WBD
8P3659rUGvCdzsHlrD9TRm6PJfxs32hZo893C97HOG5t/0qrZ9loMVbzO5v3
UhysVtM9Y8uiEDPZ59bF2cye/o8eN+k+e0id++0yif5gHM27lT7r/s2gTYt6
0rPldorrIvmoe5j/g6onDVol47Lq85z1uid7g9yt1Bt6/ZhGd4Mz/bz1+rmr
bI/9PbcGrxcTpLwTLqVDRmSJTft2+r569R/1YN6e/XNJiXSRUSLY/Lw9xW2Q
neXohkUHj2SnCXOlk+pLJz+SD+qvfhm48UcywYgPjnryYfcI9zRh3Dms/mkv
vX6L/VIfQ1M7vR6L76Xg0jXJjkN5Bkpte592s9uZRfPE5fXLr8D9hXo9k/YN
ukZsqKWv+89Pjhz5vYdeX8V17ZvzgY31eiiV1rWzfhaU2z524ojhwXp9Ebdb
nxbuqvQP+XGKRjlaWv2t1w+J0tb8O6ijfh/JwbW3PMt56/U7VrZr2qVOUXuC
+2U1edTN/ZO443/Kv/diOy3lcecbPcbbqIa5fR83nmmnzWvdbunUks7i3fkb
hRy+22j/nlnj/KZBoBIwPP6v7bdstLRK5p9819uoszbeP+6/w0Y7nTjUR+sc
J4zTrZ2WxltpD17NtG13JlbZkf4gx+GplbasZI31C50MqtXhy0vDv1hplnMr
Z7c4Z6MNrJr9eoKFpXagw/Hdf940i4SaPYse+WHQ+iwwXDsYGyoqO7eZenty
rvykXlRTal4VPfd9mJdT11JrPWrWi3/EN1HqTKN1ST0stKFNLhxuetosFoy+
5N3nWZa40nveiMjfbosTv+5a1HHkD7GwevlldoZs0Wz2ggXf3dLF9HlVXtQV
caKaw+jUFWfTxdvxNc4HXjOoJYovbP5+aroIdy5ufddkFjOcZ9/vdt8suiSN
8zPXClSuFx1+pGKwWbRstL5vu5RcevnwpynlxiaKkIAVt68c/iF+Hn+309KJ
iaJRlcn9SnvHiS7ncjyuL00UfY58rV49F39e/jbS8nYuftTu+/GI7XQbdc/1
bsPXl0kUd5NvFp1Y2F5NHt96T9fDi8S86V4OLXqnC4c1ob9/q/hFXKzT41TX
TemiTc+BbafvDBVpQ/wv9nxjUvqU+nhmVpkvQlVmdDnkrNdrXD8v7cr0K+FK
pr9jSXW4UZvQbcXApMQw5dH4rA8t7I2ae8mdHf9yt9Nsfoq12jIrl38FuYx9
3ypRXLB7fWd9jKU2d16JmoN3pCtR86fc+j3ZUtvzaXTjFi+ttPBUr3/nGw3a
zLD1D/vdShe/H+g+WWlq0Oo7ZbXqFJOgnLlYfeiMLdnCZFf2w/K0BCXMxc+v
zKZssWbs1LNzom21fzOq2mwakSmKTZw9RluTLupYlnk9p1KmWFe23PGtY9KU
xfPLnuvaP1M0Tf9Qb09SmtKmb89mwz9kiPuPxg3Zu9qktPzrWnn/QakifbRl
p2nLE5QTOWMeu5ZPFfWvja9cc2uuXvas1cMt25LE0W+NaqS89lDKPthSKO1b
kuhiX9x7sZKmJMYuumfVL0ncDfxa5NciieKqb/iQ4Obxomnap7obBiaK7PGX
V85L/C5mLSreYWaZCPGh8JT2XadGi9sDJzyrNzNC3B239JL3jShRYdq4FQt6
uIsO+4t5FveKFlW1a/Pc2yYq4164bbraO150+On38L6Rr8S0xZ2vfyvyRVy2
fanNaPhGWVgi1Tyq2hfx5lyOdezENCXvN0o4fL4dPmytrbZzVtbyD8fCRJ81
avV9vSLyfz+IysUrD72SbhJPx/+9zrqirxigPG1wNCVUhLgmVii0wU3M+emH
W5udacrJxR0HDJ74Xiz8svr7/vV26p1F/1za8NsHUWtlqV2NrfR7hbzVJg2D
FyYRHVoQvubopGXxZJ9qOqlxtYZP9XqcfT1+Xu09Src7gM9dOD1qgc8d3Q9x
8Z/+dx1eWmhHXVNO1i/ygewx56JEE5t0vb4E+Mssz5CNc1rrcSQVl24cP7UU
1c1XOvc1Pa8567u4OrzB9D3vP5M/yH/UjQsXS+j3LWJck6/8UeJt0Y/i511x
jkOORhJfCDxe3T0niu7NEStOF3p1rsEXsgdtd/j6ao9PKvHXHfZi14038WTv
g35bpfzQzobb4cR3jqe3EZ3mXxenXiQeHFI2lexRb+Ia3y1X8ruy49LYzZMK
WWs9n/7SomjreGX55yqvGza01ppt8VinRKUo35p6rTxVlvIrlehqe3r5HYkQ
T93375qyM1pxqr59YtwfVtqstk4DsmrlwkUPBGm9rbQiSwOqm80Z4uOA1MKv
mgaIPSGeNVqnZ4j+ba8cPV9Ivy/6+eLmnoPbJYgJVb++rNdYv797TeGI48nH
MsS8HQ6N1g7wFqMWDO7TMU6vl1E8tV+7jTXildhKv4dU/InyEJXxYVFzP2RZ
aOGOd4e9OplF+2s5b1WpbZczFefW3f5+869BO3arlVd870zl5+bHP1/tf0Oo
tlOfH6n2jeJjiqquTrO8X5O8Xj/hgfHSwwiSbwOrbgnsWDRDafXuYrUSRg9R
peuGhJR1UcqT+qWj7u15JyKnRLet4BOlHFqZMdPnnLeYs9Ghbi+PGOXUzE1l
Fwa8IH+MY+C528V+fy06NunXpJsaQfIb1ufS19R5NZ4bteY/l/0yoK97gfuY
Sv06+LfoyRaa/88bT58pq9cHAJ48THy3oOhwvf722iNddx4YnE7tKzNiTi2d
rdenuDjjha3hpl7vp9uxzc/fHkgUvk9a2kVvuEZ2nms7PHsm2up5hwPfBvxj
7hbF7M/RSsuZ82ZNLxJB39uwrox6tQzVl9caHN0yY/zKUHHq4oeS2Q+pDq04
5JD4amOEXq8b58Qh7ua0ot7/irN3Lhzb3SCE8Bn4OTxuyOkR1TTRddClupF/
fyX759rL8/u6DAgj+jHjQv2nDSyeKCb3phHpR4zafff3ItspSojg/qMH2dto
rmFlUhvseiMyrnlEPb5lrT3cWrH11Rreokt8L+ftS6y1SQ9rXp/eyVY77Lhx
dLOVltqaac/Wj26VoaSVLJVUfb+ldrNlw4Mvz2YoDd3fDqk92FJrEdDux+Et
tmrM++19Sy+w1Iyfu6TcvBQp1sy6kHV+oEG7eelc7yUDPcXaKmlPa5cwaMP2
V57V8dU7Zd3IfSdznltoY+pcGVK5hJW6Kss1/cNdC83UyqveiLF2aqNex+In
lDRoTxzH2hWpkigGblkeP/potli5aMlxnyvZiseV94nThuWINV9Tw07szlHG
PQ/Y9alGtuhjGud877uV+qyT+5zqd3Lp3cN0xzd3csT7gHEHWsxJF5szL1d3
PBQl3rW6t1BczxQtrl1+WvqZlxATjsSuaJsplimnI/t6WKiJx+xOOu/MFL+U
K9Rz+s5E0SBoQudnZ1PF1AZbzBtn26l5v6m5a3uscMjqXDnmscv7e3FJ4pNb
8pO/Qt+J9cH7Kn3pnyxenXRON5S1UN1i4otP9k4Sew5um1aqmoXqXMhqQCvn
JDFuYM6ydk2t1bzfZPGgR5svww33RdDqYgcaeMWJmtsLdfReniLC/rBdZ2gc
JfanP7WPeBOjPP/JwyZ5VYTY+uTH32d+/qrUXXfZ4teNEaKfzTdTbf9spWmH
rXvKHo0RnzqVLtHnQ46y84+ana0vRYmwyDOnbvtYqbVypp4O6BUtjD6nxpwd
bKWesTda9Q/xEb2aZYcW7mStFv+ru+npjKcivsPBRw3+/K6sNb0v+pfjebG5
xfzZz84atfaLT33rW85Oq1lu1NSe+41akmPl0Uvv2Wod9xmL/jXRqAVviClW
IcZG+3nZpu5H5xi1Ze37hMwpZ6s9rtW/z44NRu3oxeu/7RjyQ8xo/2zxxCBr
7eTlPj3neKWLnC9Trp/Zkao0y/KMTozLFB1mHWhXJCdEqbS9fLrHtRQx73Kt
n1NPWWpVQtYlzumeIE6vPzHfr1Iu33gZurLr7wmi2MH5v+wcZdDyfhOEsspx
/K/Hk8WuqbsaL3j5VVS/7FCpSoKraD8hqlUVx6+ixtdOy5cWeq+cOlrt2bm+
X8WtTjk3mxlTlY93Fh0ddipGND77eHTxF7l8Ii1pcbtnn8WDyi5/Oa5LFpPP
2q+Zs8BRhD1zGr8xM1TUdv675oqjbqLfukLbGp7U7/tau2D87h5zUpXSDVNu
OQ8KEBWDY0YfXWJUxzskbC43211s3jW1U/tzRrXio6fNN/d6SvEVrcVvQ09+
WEfxdRcurgipsXmPcCtWaHfIVd0usHbEqj63TlKcCOnvZgvXSasuW2qXtlnE
ptaKIPsQ6NfEWZEbHHrr9j2HUQ9rLxmSTfx/9q608dPrpojij2q6us/+TPGk
Y0fUO9I8AfEB0RQv4Nin05G+NfR6JdMCtecu1UKE606LUbM3mQvU15gZce9O
zMMv4kvH0FHbL+r11MHvvUf9PGTLX9bal59su5cfGs/vL1FqRn6yszLr8X89
Zu07HdjASqtxqd2juaF6vQ2s359dZg5ZbBshysS8/H34+0Tif4bo6MKGgWby
b8GOsf1eN49KA4TY0rzroFXvk5Xx2uuZIzuEip8/O/0ovsasbJ/kbBHVJERs
HXLebc/yOKXMvic3ds+KEL3+yvlr8ME4ZdWWCNc3UyPEmZ41kqsOjKN4iXWR
i48vvWPU+hUas+TBV6N2dnv5LmG58JuiMz5XMxm1RDH1xu1cfcJx4/urQ+Ya
tS0lDi7ZkAu/arwy+uMyo9Zu/9eDzf9IU877P/AotcNKa9Ji7Lq5h9KUgf1G
XreaY6W93vSvvcPKBMWcWSuhSxmTaHh82lGrzRHK0OIha2pXCRQN5sQ3bTvL
UhsV96TdG18f0W3mgCJ/HEsXWy9tHXbJ56Uoe61izrGBKaK0RfvLGWvvinoD
dhx//M6ojnnXVxvkdk/sq+gVNDzMqKb5Vy5zr9tNMWngXcfAEeEU3/9+isOr
laNfEP/898SGbQ6fX1GcTtcdcct3ROj1oWGP7Rm279KKxIciOfjAQcXim1J8
f42Ljr6PROeYgJ5NDscosbV2D7jl6UH88nK1kRsSX9lpj9asTovvE0h2KM+n
q3o3nR1BfJjit+bOWtxDs9HOf2w0usfTi2SnBb5vm3Rt+4UytlqT+SmRIeWB
77YUvzbapteNpS2ttZs3tt6suDOG7KZdhmwdlPbRrUC9DS+bTLuhda21Q3cs
NmTP+1ygvkb4mMKtJ97S62vEpN7+KWyjpeY/SjR9bXupQP3G+D1LV06pY6k5
9pq+97d3tlR/w2NUEcv9U6xUbnf8crdQ6pg3WWLLh8ytRfS64KJnzKMmi46Z
CtSjKOXxvtHHx1l6Xa1t3qc+dskWQdGH9nUKP0j6A+S777PKvhha7wfZWzat
m7XZoU+2eL6g0bDulvYqz2eZ+iLRwqNXhohyXNp2sD/VhRVrbad93jXHluxN
GH/VXpmnfoswi4GbQ16O6a3X+cR4u58cv2JfmxTh/tzhRGC5fwvUw/91ctSi
Hj3MwmX15VbJG5KUmA8pbqmDqB6FUrXKDtvgNnp9/As/VT7ZeWCqOHj5fpNX
t7LI/z7k5KH0W+mW6oqSxUL9dqeIMQFbutRdblWgnoTzHssls+x0O9zSipcm
bT2XSPO/1j1gx74hSWJ15oO5seIr0fkN7R+nOG16UiDvJ/RHfY/Vid/IPzq/
n8f7Zp1iabxtMnYW++V2XK4+XWXSuaBM0s9gXxv2vLBPqkO8eNU05ZcN8Xp9
/bI9u1x7GmerbntyxcW8+rtw7Xw/oWO4Xk+iarHNY3c0M2ohyV2G3poaKbp+
eZhSdgLVLSU77eg5Ezs0nWUiO+3KyXb7BztGi437+llM/arXh5jr1julUos0
0WPg+6IZJ8JFuTGp18p6wt5JdbrVXj2Hd1naK0Scb9D4veduvT7/c7d9Pn+4
6fUisN7dnlQo3/vaG3GueMjsDo/OET3xu5LQa9OxzwTX8H58e3qQK8nHihrW
W2us38/oUapokwF1Deque52vW/jZaadTt6nuv+r3NY4NnO5zooVBfR5ye8eB
Erbap772xb0X6vc34tyZRzvGxW+z0PyC5leYtl2/r7G1Ycz9+CtfxHbnzBf9
Q+JEtXITshKXh4naifELSmjfRNZ6n4jGKx6IAT0S+zdp904Et+xrHf3UTt1x
2TnY399HNBmwdYalnVEd0tXkllTZW3yKTFxSp7UlxU92y+mZWX6IpbZtYI0V
jbc7igndzTcnWBpUN6ec3uXr/SPu9a/s09nOoE5zPNy4TvhV8efeZhPVSRHE
/9xfTr9oZx2meHg1/+O3i3ZajXapZS91Majd6pQ5sfClUUttNb/PvfYGdfEH
v0XXDxk1d+1iB3WwXo/iyNkLJdY2ClXODy9WsnCWrfb64cGybp1DlLG3npSZ
es1WazNxldvRmga1w9oTFqO/22oJ3cZt6lvLoJpKn588yM9WmxpvcO8+1KBq
Rc/ucGhvozXtsSzx4RSD2mTEqPZbv1prTlvrx3e11++j7JHk/lN4I4P2V7OQ
vvZbLbQi3TMaPIyy0EKiPMbO3myh7bQudT2p9EOly4qbG44tzhFj2v7R53bl
W0rtmoHeFyrliJK7G/X8Uuya4j+7yquH19LEzDSt4a2N8XTeIS/MW+N86+7s
VJJHUkbOVI+kpIiif/b43ap9EslDu/rZuVdanakIq5gjyzakCZPX5sF/P3RR
htyfdXJ6QKL4c9mRmH1HQ0TthS/OnbkXL0b3Lua/1jdDuXBnjuv3XxJy8bP4
rofH9HoNbZPrTzO+ixRbgyq0GmDxWRzas+bvw4szxIw+998bzweLp/2HpP3a
M0nJ+w0Ty1e5/7AvG6lsn9LT9cVBPzFbK/lvXEiGcrRmdonwV2HiRbIxtnyR
NPHpxsuOJa4/FZ/mWayuU8WorXMuHry4lo22KvTylqlnLLWJv/TdsvuunjfQ
9sTt+zePWGitfI+6R2cZqL7Cpy9+GdYnskXFY+MMFU5baNeau1/6fUS2CFvb
/PqJ8xZaxyfDNmW2SFb+/uzS/rfAHyQPjj3ZZEXvNj+Ee+8xE2r8k0zxR2v6
1B162CKR+AviFRLSbY51cooXadPtx9+ySFbmPp9TrsrzONFhjeOR4JWJRO8i
7idmfnkRKcz325z3nhku7M23jvwguTZAFF5WrJR1lwzhNmRFsS5j31J8Q+t3
Ew8Nuvma+qtbQln4pLMdxXuFjD0+9cJOa+3UxIlK6KZEpcngmdZWq621kQ1K
n04YlaRsvPh9+dLt1tqM7lV828clKxtWWb2OXGGt7Z/ukGQrTCTv9rDIDFwa
HKMsrtH2ku8mK63BgA2Hj1aIVAb+Gf9h4dNw0SnS/fS80AjF5uDOfXtnhIsS
NbenVrXxonjey19ePllbSK+fQPdkRXsO//WKjyjbalbzOrn6j9F/7Ko+pfzF
gzWv6p37NZrkX7exM++3PBmhLCgxdszTXP0oqXWD1V976PUTygQP3jQ2Qb+f
1LDvwPab8zIVn4BGza+8M2jba0xvPXpnlvLVts9Px342aIMdfz7rWSdLMR7s
MOFBrp61sWrnwQtWf1D2pRVbumb2O1G40ohSTpdDlWETv1wNm3ZFuOZMiJ1T
OVS5G37BcPLGDdHw5f1PLndsiH6GO3sWniFy5aipqe1OLzBoxloTF8zzpTrj
2udXTX7xDPFXSts4PprT26Blns0wHZ35kcZbNW7rLruyfsruHxs6xJ/OFJOW
fT965qK/IucD2Kjd0r5WHfQ2QxQf45KyZbkNxTvNWX6l37pjer2Ftq+ixhXx
SlEMxioLQsYni5IOH9tWnp5C+SE+pbYl5Lh/UyZ0+Xr/zMAEEWx7641z+a/K
sJ3OEesW6vel+nf+sCBlUgL5w4tV+1j/9qA48cFw+v6j16lC5qepYmPXTw9X
5+oPdSu8Ndb1tyH+l93Mc26rE3odacRTHE571Wn7jNdi2Jqa7h23Zyq7ssf3
tHtzRiTPnbPkxcVMxbpNQpEp3Q8J189t99p5pouxHXa/bfAuRCw4+WjTuuUZ
SpGDrjOvP3cVTd+973IkLBfuWXqIMD4Sgzf1fbAgXK/fkHT15YSYYUliprHJ
L0MrxdG4w44e+eA+P0Z8cnS9UbinieJK6h1vsG/5uy9KxEBDj9Yf4sX2HmGj
enZIUBynd1x852a8OPZ3z4EtjVGkDyRc/9GrSlcj+T3Bl1svDH8+bp6Ntjyo
8p2qtnYU/1DLY5nPJ7sUZfa8q29nDrSm+Km7zrvaVJxurU1Jco29u8hM8fNd
Sz8p2j8ySVxsfX3q0bmWWnYVw6M1JwreJ/NPoWN3ilrq+e5/Pmp0fKWVQTt0
o9GWpa1tKH+o0c4P10P/sqX3ICecPbe916boDPHy9aI19c9ninkrgmP2TdTv
n3mRWqO6ZW6/39qXd75n1u+bgf79185VS2ocTRX7Ct0vPerlN2X4DveD93Ph
f7wPuYQ8/64k/dYo48kSykNS3rXZPWDvnlRR4/7TMuYtttqlnPJetXO1x/Rf
Fx72ugJ7OtVdUwyHJ1sOMySLFwta7PlROZnkTTzn9Gcb6wajvomwys57v6wL
F23f33hzrkWsECHdvgcMD+T3eWsu3lMzj/3ymfAhy6/17eAbPqLcBn/fX9PC
KS7wQIupF18ujVM+LNu6uXSGlbZ2y6ePpTansHqEKcrv/l3WVWtjrcX0ebyt
2mcvxaao5+Gha6JE7RWBi3dP8FJqnbQ7FO0XKebv39fXbJ9B8XfYl6zGvwZv
bhAi3ibNuh3+Vq8v0W7trcCRGZYU7+EVPeP6gK0ZYtYGV+1onBftzzJDtcxu
R33EQv/fWp5KQJyRj3BMP3cy+NIX5Wb78iKxv6V24HkL156LQshfD/7xx/VL
HkObk36nfHRtd7rpM0vt8q9HRh7rEqbIdT+jlaHZO606LtLrT9y7X79chpog
Sgyo1Pd1kXSKD25UtYdPysr3ZE8CfparXSKtb6iP+Ke0nbN3kc/Knh2rR097
Y9A8z1YzmQtlKGJft+tPGnqIhX4jH5Y3Ryp9J4b7pIx+LzbtUlx/KZqt3Hx2
q369YoHiWLGIV7uHZCsXDjjseODqL+KTbH/+5Y5ef+J4x1v+AZkmihct0vuf
ulOvuSp/W072vXuT4gPUE+F76niXstJE/cxutT8ZKL8DcuL6fP2w7NbSLp3u
GBHnJP4ae7nhzRWWBepMdumzs716eJ8IPJpzZdO7zAL3qx9f3cBn5uJL4uLW
rvGzDbfF21XRV45WtdUaDdq4otyHULG6RMd1vWdYakV+LpTU+7Sn+Otjk4Rf
c897l9ol7o899UVEL+rR2cfjh3A+M+PXad5hYtG3RruLRKWIwf079LaqpgnT
jtWnU7eniMPJVVw+FnkuHix4fm6b2SxqVB+ZXGGVv+Ku7Svi6P7/9aBely/V
1k/5Ed2udlyNb+Liw2btXmzzU2a5OlRul+Qlvuzvf3HTJH+l6YqOi97ufSsa
Pnj806JYk9LMoW2ja5e+iKBlz3f4FzVq7z7vsO9msNG8hGO1fWY7zfqcd9Ex
L6y1SQOPuaQG2GpnbtYdeKeclVYoIcenoYetNuJt8B1XGyvt6dcjX+8kR4om
nx4+O1MnTIhuAQ+LWkWJ5Htbveuu+yI+xoa5eeSkKb+5lTlTtvU70qPLTY0b
f8/WUgsLtCjUJ0bPI09OLxncbFqufhHuW+TDfR9hXdT7yOfOuXRqou/zyIxP
YpqnuXbpwhli9gu3e941QsSrkcXGWrrHKDOb1etXf3GCmG6YlDmqV7TSaPzJ
k3cX6flkEabbCZu25oi75+Kq9/H3IvljaLVnVV2Hp1D8OejVoaNVJ6aXyxK/
tTrrFjTXWZHjVVwUn4WD5i3vSn5F5cuSI3+Mn5IhEk0rj0yyfUHxgpvLbCpT
JvYS5bPj/bk3lrn0zJXP/25VwqvGcTPF196/5jAudjvGE0TjWXT6+hfbewFC
a7OlR9ei/rz+uLLsp6ruFfzOi1rnai+0meMnun0LvPfHa6PW6vEyY7FaAUIZ
c3T0xIVGzbHN+39azT+mvDwZUCe1rZ229pf2V0aujxSfPCubLvS20YJCNwfe
axwgIt79sBQbrbQSn1/PXdbVRRnn3ndXo35W2u5ZtTu1rv5QWS9ajbPvZqVV
GOtwrOJHk1Jkx7SABW8ttTGXat/deeKJMJyvY/A7atB2rT9jmn8qQLxLmHO4
yLccYex3bufU5yaR8bBrs3ZXskTF1H53LvbzUkY9LdG1178ZwvaL9cn1PYNE
kyE7LIyl00WHlcXSvHaalBtP7v2YMSRVpBnsH94cGy0ql3Dss/x2snBY+rB1
tV9jRLjR2/nZhGShDFPX7nWxVCcNK9bj7IEA4Vtv4pxqbyzVmgOty+xL9if5
aGaR81MHuVlp5mJrby+ZHafXw7g8f5DvLhvt9z6We5snGLTAtO2LBxtSlBZP
KjwZnZwlLv3l+3BCZ7PiWXZg6RNTzMK2S/rGgQfMytD6UUOOuMaK0qnzvMaP
0e+dsjlWp3zFZinK9MkLDl6yp/sSlO6V/B06nvgg/i27KGNQokGzL3lnb4Vn
nuJimXpT9u2x1DY3ahEc/ek96X+nN1xovmtmvDg/rfyvL5ckUP2SLzPWFbq6
wUaNLnGpXafNNtr5lAZvu361Ue+e6HRl+ffc/WnedmqlRzbqwMr3F37dZq05
zKxx3nOIpWr2a19Gq5Er1xdpZvWuqKU6qkMX9durXHpVtLGxyhyjOjqlst+U
EzlicYzFtoufjar5xIM0a/ds4XVh1LIpidZq1V29e/5TNUuUfHzliPdcG7XQ
F4cK++wyRerfy4YW8jeo3SdNr/m7bbrYMjVo5I6IH0qZisHLdzqkiGdP7I5M
qGCrxrZYtXpjLv3+0ejGyp5trNS3m+pP9SmeIq587hwQkGxU1858lXBntFls
f99myushBjXvN0EsG5HRo/I3g2q5MPn13YbxouX+Fn+3mvZDyfv9Jvp8WLJW
XWuj1phgOFbxa4L4c+hEy2J7LNWtz/xafEj6Jl69+No2bYFRvehfyP6X0V/F
4xefhhx/YKdNmrR0WIdBESLjy4ySXeuliYweMQ8y74YLh4q1nrWpYFBPT50d
ExYQJppdrD8yuJlBTVp1IWDsgjDR/tPevv06/lBaV5gxdoVrsDiR/aH3wgo2
aq8uofVKOYWLWx7/tO7X2VKNve1gvzUpWLiUn2y5d+kPOt/mY3F1Wo+0VX9v
8Fv9MxmfRfbEkN9/rW+rXotr4Fz4RoiIP9K03brJlmR/aprt8LlH2QdK3u8V
cbCL251zbrcVc7Z/SJ+hN4m+KD2L/xzR7Dz5o2vMOR210dqgufmvbeVUTs/b
onoWv/crM/nFdxFY235lk11Ut4LsgZZRZWqvqOgjjjca9ueww4iv9RX/Ht0S
cMvNguJFth6Yuj9seAb5h3sF9Kurzgun+w4+FUloYNQM6tSwMa/nnLfSqlh5
RrwPMKj1b0zpPeAPK63qgIvdRaA7yY/kf1o2JKpx4QQR9PzSmbAlufJXeY/w
0ceChcOCv6/VfWyp3Vtw9Va1NF8x7bfBVbY46XniiO9+s/Ch9bhWvmJh466X
TxXOFGNqdb5ys5+vSLvU9VLLxAzx19rjbQ6/8BGnTxtmruj+SRlwYPyhq7Hf
RePF/34vcStSZI1e+2CCT7ioE9/dbfs3K61Y0OdClhZBNL79/U+nO/1qrV3r
W9QUWdVSa+4wz/ZLR29xKHxwxLwyllqS/eEyFf71EvVcByU8ccsQr7Zfa9rr
t3eizdRSPm5NI5R7F7917TczTKxv+Cqte7kI5fiopm63q4SJdsEnMtQLWcqj
lEaZTe0NFG/d7KPH0xoHDNqSds1sD9yLInnp6PpTLl0MOSSvIb58RupY/6+f
/MRu1xax7ef4KdPS/gxrXN+g9evXpufU5V+VJ3Z1Rx86nyq+hJcu7jwoRkl1
XP7W/0wq0csKY4osqXAuVfz45fHf937/ppS6Pzlt2ogEkZHwsWXhUbHKvBkN
7bZOTxAVPvi9O1orXMRMOT/n8Jq3wqr5xEmzToeLj+Lr8h6FvMXF/sEuI/am
Kyt+rfrp+LI3wjOx9futD9MpnhH5HGENKn7N+d1D9H1aPuNVXSvCN+Qn3tx4
+eiR9f6iQ//9wzo2sFC3uO2ZafNFv4fyyuXGi++PShIf+pc6b0t1YhPF7LRW
AQN8PtB6/VW3xpLjk1BP0EmcWXj6z58r6fdG3VkfMufE5QwxKGj5NqVJkNh1
ITEg0z1DTJ1Wvsb11h9FId+gwSWPUNwS1T94cP9dq1o7g0WTsGWvB4y009ye
H3rq7WKlHayfVaj2LbPyYNPXPpvHW2vLbc5dH5CdKV6vvhHV8rOFtnL1yKyY
gZlixppxlX2SLbR9o3vnjE620bZ0XnPHdn2GqHBudvufRthqfc2uldI/ZIjI
13+3G7cuS7xJ6vTmbLUMMfLj6PnVJn1TLH3eFNtxMlVEK0sbHnWme0dF+aWt
fqo5DvqLF4336PvXHi0v58qLz9zXRtlYqp/Hx/44+MVSa9w+q/OuoRmUXzR6
9Vo321/0/ETXcPteW02RvE6i8jLlufP7XPnLxaFS3ap7PUnfdepU7g/76ZZU
b6nVyyqrLDd6KLOmr1z8oFPu/Nc4hZd1jBeF3kQMGDOD8neUF5O3Hmy51Uqb
9O5E88O586rwz8xHgXv1PNLpxZtZ3XYzaH+/Nh/2W5sq5s0rPWZHdKa4WrVo
l2Kf3UQrD7X9yt5ZwnN7wsay+620OqcmdqvXl+531CJbfayxu1q6uBe67J1m
ZanV3V3ZLq5Euthatk2ZapvOiDHDgqM2OKaS3GXdJeFuTOE04WJhavD6rz2U
f9PX6s7rbfVfiRL9Y1sUnW8WH33rFK3exEfpOdw1u0t8sjhgWfxWoUfx4p+z
TSuOHa7HC6/K9190LXxgajdHI+WTJ6/aNHFdu+PKqR5l33evqolS9a/8ln7n
k7JgpOf56X9oYtFv2y+2n2FD/oQD1ruC1Ok2aujC7iWn/mrU7h0vXXtY/Bey
E9Rua7CzdQkTDrUS2jxvaavt+NHhfevc59FuU7fvVufc71m/mbFwzzhbyo8+
lbPgYP29Vtrm2s5qwox3lM8w90X5khVyvJTpP119aFpG/nFhc0VrX/m0QWtW
bvD9nyfaUX62pdF479QMO1U50WrcWyuD9tartu+MEDv1SJvo3tX+tKD3V752
MJbNyhQz/xnetqilNfnzKnk1Pt2kjrVaauswO7cK2WKtsWjglFnWasSV+8fV
KT+Ex+wh5Z7aG8i+dvbTH+4P+xlUuzXWWw/00O+TG2nR0+qvbmbRvn7r6TGr
7cj+ZuE1v9iFQDvVWPbkjfrvUsQy6311F9czqlN6+bUwjaH8b61BsbPTPK8l
ihlbzMX8F1rTfZzVm9c818DPWi22bPr1Y4WTxMMjMestQ3CfaLT4vuXtti62
1mpiWfeGP/ZFCeeFg1avX2ytXr0w8O8hmREitavzmpLTrYmfbvl3z9ZWJ6xV
U/3x3bNuXRNTiu+rMdbRWu3epPPcFtWdRNUdvz19nmOk/I9uG09VCLGyV+/E
7ik5sOkBiltPNVmsepZtqYWvOFktJSdeyPpxutiVcHBh+14Grem7WQdzLNKE
nC8Yryy58NvlS8563cGsgVMvrlMzRdi3pn+UeJjK6miGKv8WEfYjAlLEtZJa
00sNwpRtokGLWDvyjyoB5eYNMjdIFkk1S1lXHOpN9k2M9/Dvvu3MPXPlXSVh
5OVyVFdVHNx6pbfddh+qB3VzR9XOO4PTxOaWI+9sO/5crFs+aMj0YpmUb2Z/
+HrfeWaj2iWnx/RPtS+KG6sCLgSkG9XtK5r1dht3VqxsfaRo5ZUWlC804N2D
8bbjcpQnTYOiR1/xEd0OLR3U/Pcc5adOL2p4f/cRK+bcutGxSoTSbejFmbOL
2WvLPezWThlnovoT5xP/9p1sF6b4vNt1OvOPH2Ln/KIzVhpDSL/E+uwxrnzV
s+4PitesWOdryMD3P8RqxXJtvYXh5J/YOaFno+6/W2iJ1skJVfuki8h9Ny/0
KGegfcO52lzJ67RTLv0y7X65+vs5G+3T/j9GrxOh4maWz8AP4ZSXSfi7Vlg2
+TAnTHTe5bjv51kPST6rudRi0MHlV5WUBQ13TNhhp1l3c344rsQdJWXGYr/Y
SDttaeErniG5+saoD02tV1ex16zO/VK7wSwbdX2gsmJTb6NWt+ik5/3dQsSg
q4tHDrS30553uvw5fHGoqGIdXrTwe1ttZv3fNj0ZZ6M+dXL9c0wnO+2ZV4/Z
y6bZqMW3xprerLHV+gUtP9Gu6ntx6HuhNqsrWGuTKz9Y1O6jr/LUcXnj9Io2
WkVDs6JTLvkqUZPdbcqXtdFGO++dW264fv/V/sXVUncdt1VXdza2dRxgqd06
t+doB9VKfdEqYPX5qRbajBLjajh1ilRabthryCqbLUZsb7LT50SkUvNWYoeL
1bPFRs1veZGdgaLR5arbR09NF7fvOXwP3P5BZF6e9di6Toa4Xm3Oj82zLdQu
9hFv783PEtne1sXtLr4lf0vHe618px3wUnbtn+a3zTdY7L7QKPpiSS9lbr2t
P1ou/CyK+GYPKhpqpd773meS/5VXYlTTA6uq3DZS/lO7zrEDJ94wavOn3R5/
Z6ed1m3H2FI7cmHHEjaPyu6x07zrl3j9532j9vWt58GZdkbtauOQZpVyYW3s
5W/ts+20N3u6Piy/06gFtix/aP8RW+3x2lbN+k0z0j1iP1W5HpnYzajNcZx3
q9VuG61s8/eRXVYatdSzSVUO9bfVOnzq26jlkG/KvpiRsXevZouu7/xqL1//
XalUv1/cmXvZwnXujTIenXPl48jlFjGbssSktbd/iQnLpRMzzkY1KZkuzK9u
lTPX1uv5gE/sfXN+1oW7CaJk10YngrYa6bxN8fvu26G7UV0/Zc5Y13GeYrPb
wuz7l4zqnOV/PH6mPRFFfnJ3m3DeqNmU8a/n7WCneQyqfNO2YoaS4fIgoPx5
qj8iPn163GvDBdf/198WztsYryy2G+cQcIvuWVY8XSt0rrg5W8xuGFusQu56
rbnrmHT4llFrOqWQz9Jc+NmVZX9MvkL3I2hv3jzc8u3YE/GtZofatxMMlH84
MTi8hXuRXP3h/MEevV/5ivPGSmFbculNycb96s0t6Uf0sfMh7W3Xui/EnO0/
0jcNTkfdCNFrSlrrmjfSRWiJMpFnxryi+3dbrXR+HRGqiZ2Jb5amh+fSq+JL
3Zwf3BDPLvftsOrQO2V89art7zWOERYLqq6O6vFO2d9xTrHFidGi6l8dMg/P
9qZ4ONR3GGPXc2n1M9Hii7lzyZ6T3ijNR6zv1e9xqHiZbVl5/8i3yuRFXxrM
XU73iSqm1ueKlxySKnL5ZOsqufrRgwt71B17/ETVWian/yvrzMOhfN/+P4st
lRAqkZSloogiUvdQoai0IJRsLZKSJB+FFluWSFKKkJSQEJGl8yZkX7Lv+77M
jJ2xPL7H85vL7/l8/5rjPmbMMfe45rrO5X2+3v7TK3zlgBtUwhtJBuIVJd3/
RLj56APS08dK/y7D3FlRf36+wHK64WYr5vydmm6hy4bHpR8eV1Co+9ecZw2c
dnYUfE8j4wKqal8eC7BRCpVrDW3+IeOnD0Stei7PRnlsGlZat5uMTximrGJx
fY/dv7nzwUw6CedWszS8G0CiiKkXvz33kYhzhVHz+uNJlI7AXCk3KyLeb/Ut
NDdoEYum3Gl/encJwiNFRYdTvLAEJb0jDMtF1NfaZ+N/xSOWAQ6HvV0LyMXo
PEP6/LXiJSxRi1ArPqzSsNT0r/m1TAhR+y7rlTYF0dePT4YYr3A1VuVvrfqY
Mo9dZz0oHXd+Gqrzhr9FBS2g/j34Cfn68y9hQvbZos4jE3B5wOH+A6Fh6NYh
eAq9GYd/NHRs8nfNYxEZf/QHs6kwVJK1a7hyHvVDmPqsyulHUoEsdHgtp3Mj
hE6kPHUItOeUoIEclXbl8g0S4rM/+UGUkA5fxAzVvA5zrBqCyvvbUuUE5zGD
zZmEP+c7kL5n0v2u/zVCOziJ+6i3Leef/5c3MIe1Tu+POfa9C1SObvNOTSBS
Eo5Q/TOsO6A57GVwN4Op92mHDbSXoyrjnYhX1/Fd5d7+sC4oufBNvv35CIBj
zHggKxHNH/gIcN54wvsNu+7AZfEwbQZMnkZd8VjLQPUIZvzN4B4t0ODIBdav
5Nsv092RfrObz4TUJR8FH9/fbvrAWwTFxv2U4dyX0HK4SVbiTz6ct3l7rmSS
iN/tuvJ5NpiA8/ycVjFP7kG8pY3+An23snowTftfp6xV2yHlklbequXnL/If
uHxmth2mJipN9tMW/mt+m0NX3ivFZwmWnj5tbXu/gJk/1Up/YUrAFT5w+dYs
XzPS5B3fLF9HzIWK4HIESr3om+JdFiWQRPQwuHCdQGmzORDn6/MHHLyGeG7J
dv+rP9YFXFpa/K3GI0gfKyp/cpyrPRfuNad7XLjZjOotn5rLSnZfa8T+97EI
7O9HsPTtb8bSO3sj13Hlw1oP58u8Msx6TQl8KfC1vZzTgw1l2j2h1i3vDwdK
lSR/9GCxn6fvBGxf/j4CX+ibrxkHUY2qqd9xJPzGnitskzYrvobMvHr15zq+
yvT/j3+wMGe86EjCwTl96o3SOKrDzLQN310qnwN6lK2AB9sKb7aK/1WLoBgR
zy4WETz9fA7sG9btHc1azkuL79+8T1rpYzJfH81+H3s1NAc6ny/uPW/EQHls
rlaK1bnPVdjf6m0FCzsRdxBTOpn37tjISvzvL8T2osuaAeOYUshDqRrkP03R
ZK94otmPKce9fvzHZxoeLm8tNcE9SJ/DrN9aNUmqZjpPw4OZhX9il1hxjU6i
bbTFGMRref62vMmKcyYF7xHlHYO+z1tPDy+f37ccjN/4b12Fx2f0eF2qzsGG
nLLUa/5y4Hwxmz7oSkbAqcJRHmoAG77uvnY9O98txO261CUh16GVB8T1jx5a
n2bF8zR3SHhOZyN9KXP/ubCQtl6plBUXeUPmHktgpThpeeVuTmPBzyvknal+
y4r8cJqypUJ23G6F5u3K/C0TKxzryALG5uptZLwTC+vfpNyE8oO09oFtbtAN
2QMbVY43EnE1x6QxHqVu+Ff/EfK5fvw9ZrG8HipPPtF0oMGI0bcI34AlVEeJ
e1btdil7CQ5FalL1N3MgvShTT/Dt8pFFBzIBp//16iRebQMv1TOuJxuRHhyE
zhx5Y6e/BIHCRtbbzjUjXuLOmvS6SUmmfhHxhyGxUdPDbW4enmzU4jLRIFC4
ZKzTLtXPg8Qt/X6ucwQ0n8zk7woP5X1urJ2HF9zez4jjNJjnvaz3IWKF12LZ
4xbtITILR7wv+VmrzmG7myvuJC+f4+nUyoslTXOoP8TcH03awo+vWo6H+lgi
uw9FT0O92HzyTOkKz/O3fesW34kJ6CxxmTZbbAe+MZpC6+I0fIiKin5h3I54
j6dTNczZDhahvtkxiXze2KskyuPzsyMmhdMwkH8/omEvifJ/+R8cFI2qgb4d
6lNgvjnrz42pJcjTeKv/J58O5+lxrgqKKz5zzLzaoub27YNCK3UvbXmXLNFa
OnD9ENywr2UW9a/SucJidDMIlLICw/d97mMQfa7E7h0LEc0/M/uj+mKt3sc6
6CBqaLvja8pHED5/UH3GkQYx7zdc4OR8jPI5ga2iarGbazF7j6vqg4HDEB+5
aLnNpHbFD6fRIPnqfjZKTJxEQ8JfGpjIXb2guY7Je6NDfZbR+Jl4dkq/gpkp
7foIGPhis8ZUdqQnZX4fk+9HWNt6h5bPx6Xt2g2TAJ/sV9vYrPi6KdgFWhYs
DcCwEqPEV2AS6UmW2NhOf56eRfNXqRzbnR+6EiiTyW3HfI/0wui+pJuJiQQ0
r828/7/rXxnzr+tG62vD2Sj102d6wdqlfCtP1nL+U2k4InGhE+mDnuoujmxa
3QWJDKXwa0aslP/iJ/F9CdL9WArDT5odcNIgqpfm3pedolSQKa7XU8UYlFJ4
bvTObU8tGe3vd6r3b6GpclAu5Coaru0rAba56pTqIxzoeebnOyTduo+m9wVc
HcSGiiWJFGY+ovZibenn5es/2nEqtzPZccnj2m/yxIiUtK6x3lpTdjxtXL5M
QJFIYeYXqcWXjr1WJlIc7hX4XOljxf9wGQpzHCVS7Nb82t8btZx/HH2WyRNI
pDD1F6laqzeLRBAp9bRGvI2DBacyVNo7tq/wCVuiddfxD7PiehlLsrP7V3ii
NzavsrwgOgZvH8COm7+QzyakaRKdip+kQ0mK97iW6SgY/27wuj46hfhKzY1+
znxrp//fYx+wTF3UncR/ovpoUB2P34alVHi5GvezvVgJnow9O4vLkyC+yJhi
J18O1iYsdV6XSLjaQL5V9b23EK4dpfv5JwfOr/882FF1eZ+nHjdeOt2Dmfe4
1mR85sD/Ueky/9zUhW18Edgqv8SOD0muHzj5kR35sAh2eJSM5bHjNz8uxY5a
suCEtPScYrcVDkeh/mZh8axZpMdn1sdlds6GrU8k4du5HzAS46eR3uyT9OFf
QUdnsIXfjVORFgw0Hyiiyr9ZI2EOHtVdMv6w/HtmnqOirlbf2LMyET/fy0tN
KuF3JiZk8I2tcvn6YO6Xi5zjv7EPmFhpy5VxkK5aVXmpdAa9fgMH1bd92zj6
/hWDOTUp38fg9zfpsUNHqWC05UaI2+yKj3zXA/WnSZm94Hw+b0iPuvz/mNB3
jrqUh35v+z4dq/iakA/Fki8EXaQH4aFELHWicw7Ndzy2ruVt6Z3D+mM6bQI4
6SDCMucVMd8HsmGH7cvS26HV99qBcnI/SE1evR9q0QGFW8pUzmqUoDjqyvbI
ty5HS0CUOuKamNAFU56KCSODpUhfokbNm3mrVob04bo8Zhs2Tpdi5ed+mWcl
dkK/hvhvvoUZpI8s19F9RJrpRfnRzpgDpiU/eqHtYP1ltqk6kA35oxxyJw89
T3+R7Kg0/RtyH3K16GTUAY2T7d1UTg64/hGQvvOxFmozFuVi3f+iedgbJ46u
DttRhdVMumxvo9WBv2q85yGBaix8oslY7FgtvA0p1AqX6cP+97EO7plsjrvb
N4f01cZi83beA3MYl8raT0cyuiClbjFi0XEavf+U++dgyXfTmDwrW6fzm3qQ
JoZuUSLNYJSayX77zlrIfGL6NJpIwh0fuQjdfpMFwVsK0xmGNCxtrPA1n/U/
YO2+ZxfnHw5K5HZJrkGlDFh9GOddK8yOV+9i277OkozX2hKk+eTZcSavqHri
7nOHmAHsiuVQ+wuzRdQvMJhO/tD9dBGEGj23zmj2gXthTH6fZS/Yr9a+In+0
D7ILNS0y/ukFfXnXTItnff/SL/aB0S/HflXlXuDb/c8vzl99cDTCvXKdcCtw
k6t2Wp7qg636Kc6+k43QkmWq1XKiD1jlGuSInY1wOr6aIss/gR2c2Hjy/fFO
OJx8R+HzuQn0/2fygd5oSQ40Pu2AqcicBg3NTmxwi8AQw4QddwkfU9JJ40B8
HLr3JwWNERLuUZT+5DB7HYqTN6vqX5J9WQtZpWV+fFUkxPth8n0/JSn7zVkl
oPgyIa3iXbwZHR7Fuje9/NmHiRV8smS5TgdlJw89K3o/pr1rmiPWjg57++7u
cVk/u5xfJCtl1K74Uyxusw3x8a4EKp+SYeXVWcR//Hm25uvU+DziI44dTRR7
Ek6gvPzwTiFQJAfY25LWXowiUAwESD7kiGzYKRkSvOsQA2P/Odg2vPY7mF/8
lnv1bynm4DHmIRTSBbW8e9bGd5dirDamBqOLnZDzcaxnTX0vVmsc3/A+sh7O
lvxYPCPWj/jLuS3uZetM+zHPb+fGDRb/Iv2hxZ9nd1RzKuDkVylBPf0B9Hmt
bcurktqWsKpF394A3krolp3dGsxKQPw+qy3ckpnZ7HjDpPy9kpPzqP/nK8X9
paqEASWGprumjNgRH5l73ZHzN/7MYRLB28rW7J+FZr2S7U/uceAbazy//LKa
QPMkTH5LjHl6aVoMB+JXebelm7zJQTptNPflffbQbRaZCaitDx/WlmTBy27k
8cR508Gm0K/3ngYLflZuakYwiA52w8ZyHG9nMfuPZhM/ZcagX5jc0ft1FsO/
eM/mCPSCP5sY96q8AUzm/IPvykulULSv1MfMfgBjZRNNsvtcDpU/atQV+4m4
0vEKh8k9ebD2spCfA52Ih9gKKXqz5gBD6W7BAm8bFN7W3mbGmgY6q2sleE4x
uYxxSJfSx7Kp55BjHtIL3BdNby88xZxzX94vvX7SmitZ8MYfG0qkPQoQt2un
4peFSbtyVNc7M9VytOzpHNIXMvlUoRy57CVRJHxDaNPEhnYS6v8w+7fbw+yU
nQSJuO6V70X26ktIf8+qdzTC1Pzvv7iANYDp3c1J0Z+DqInNN0kiBNRvae3/
aP81Nwk6v3SwzSdQwbv6gfpduykIe66ozErph9I9+idV3IrQPhEcWhguD8Vw
ZXZXO19MD2wRqR9dk1YEOGlYQEOgDwj7SP3zr5dQPU1fokLZM7gI6T2bgrn1
XnAWwiZziZScjy0gbsOpeUulCEQL1XsFEttgtYSogNTUKOon7/Bb3NPhNYKF
D3y7tcH2J7DN6l2/JDuKpclo6XgqJYMdbbfmwjsOxPtkriezW1FmPIMrfO/w
zxnVhd9nQXx+92fJ9Sy46S7TJy33ZqHJa6hLjcKCb3fW6Mp3X+lndjrtHQ86
Toei1y6WbtIkHE+PuJ2pTodvd74mGdwi40MTjWdqjVG8jtcm85DJVnSYFmls
M04k4n4+Y7KYDh2s7umcy/Qm4DyG739v9KfDCwv8UecHAv5O9b1jrCcdBBUf
9z30nACSpVZpH3UInqQKZv39lQMWLNV1tdLDkMD/29d1Zzh258CWu2u/0+HD
zNCx1qZiaP7Ne0rmdg9EU/qUa5bPY6qX1M+y0i5QLuT1kvs7hfo7UeEN9Irc
Scz7Z/wPcZdhMN3xbYfE2SksVK+T3Jw8BM49S48uR1VilUG7TqTyNUGSNmNk
fXYlJjp09uGh6kaYj6I35RY1wLbG04t/bV/DiY2M1KpvTXDD6ac0/WU0hKqH
724epiJ/QeY+XoR/vFtvz46fe/TC64M/G/4pDrN+UEjC094ry/tdZUN82/mU
x27va2eQnjoR4pzv0VswaVvt96+OM/lj7dhPCerET48p2AEFgj4lM9hEO/lt
fexy/LMmKCDfcxILbzVL5ZZoh1/aa7k51k0hP03DO5e0H30aR/HJzeirIk6n
ZpC+A/HRLfildFpqoDa7g2Y9M4O53zseuaBKxv1l1bCj52YRz2/wgNC+hh5m
/6gQgjP2JVD/U9/WTw0gxJZAwdSpeVIfERcItQ9x8SgEyun4TsNeIi53heVJ
yGQeaJSkPfNcvua2NLkfmVaA9MO/M9Ycf27VCzTx37eFx4hoHyHePhOQmMKB
M/nT3G6BkR+X42Wmv3B+xxKXlWkv4t2Ja9RvZMj0YqvXJ/gx1jeDw9eNrcpq
vVhyk9ZP2scm+JnwPVzmZS9mTt3It7+nAVi4LZNSG1b4jnoMxU/a0wVglPaS
mP2lH05pnI75s6MI1BZTztpF98ESX8SS96ZetK8Int2sCzOliCf4bNOPwR71
MqzPciRoi0EP0AKlXb+uKsMuzs0f3FreDcfq8IGgmlIsNKryVnVnF1w16pP0
GC3FIiws75k6dwP9rpp5elHx8r6iPthb0wFU8wo296IiMB5TSJu40g7JKiG7
BfvnsCcn3193980EDj23xPLhRjAcyjG1FuHA2+LJrg8KmpGPpbqPT+iSSC8Y
fe+2fRjKir/6cPR8Z2A34jrWJFh6bOnOBarBo8m3eqw4RUBbIGVrM8Z8Xvbw
fDrX1SFwpdaaxTmy4B27PfVdKobh//qDDUDUZx2XZ1QWXE3o8XXSwQKMpSrm
skIXc544E9Mc1Rp8dYaMb1XTjDuqU4r08xr7eBIyGayIR+fwdd7sVHgv6h9X
PRhVEnkWgOaGBr5vPVtkRULzw/cOFu1UG2WjEHdODYQBEfH5FdXsDwmJEPF6
TcXH1/nZEZ+f8dVS0CJ6EHR3npSsKiag+ejEAE6qpO3yvhS7bqo9bwjp2/b8
2CzotGUA7XPM+w3VDY3QWktEfaqo5jBWPHERlg4ML8ll0FB9yVObJp0xXAW2
SV4nxB4TcIWB3In253X/4izWgEDxtfTjBogfAya8vvnENURcT1lF+nbbX/R5
akQP3l7/kEyRDYn38WQjIP8BTpnnY+spS+DDcSQyP4GM/IEWbSLv6tWOg1Fq
Z5JNzAIk/9X6Iao+huo2zHNQ5eR5/qqUBXS+qxw+nZHCtggH35699jSwB15u
uqTslTEPbTLvqd0CXYhvbyZRH2SeHIeuXYsHXOkTS6j/vPHreUXbtaso55s8
eHfYLMIjo1sdIVFDkPnqZmJc9Bzc2mP+1urZyL98OAegXul2g/wjBqoz3ZDj
GeFYmoYXjlX7B14iXy8I2bY06wdslITm9BFR7xk0r6R0p1KuNWAaLiXLU4uW
1wfz9YEbCjgz5CdAb5u7TFPMFLw6/F0naB2aM0HfxyOpoMonQ1OoT5PLqHH+
KTABbwJ3zqktTqP+TEto7xXh5M7/8rn+mqLbYBw2Dbmi/HhZSC+IV71X1S1f
4QsX6sdt1i2ZAHGHXffniT2IN/msrI1v7p9FxBtk9ge+7paX2P5oEtR+jD+r
CSBT9Gy+OV0zngTN/bE2BeNk5DdBPnRs9df7DPhVUmPis2UcPmXuu1xNm0X3
xTxnvG9+H+Q9s3yf5gr0iFHEuQffhRPaPtQ6uDq4bfN6iXFUP1Vwa577D3+O
c/htY5NMA3r9aO9k1ZBZDXp/5nqm8+jk/00ZB/3YBQWdmmrEA69IMXT6mr2A
6nPM+zuk7i3Cf3gIEn0EDeh7yZSBzDKG/fshpNeLXV/bbtA+jOanD1w8Ztgd
MAAWxpbnCk3JSO+k6+5XLnuJHT8d8Ou5plMPFN6l+Ka+QD6H8OyKR6Izyypc
ITMreOLiAIq/7y9qZsz/0wf0ZKom6W8xyg+rvrjlrZmtQHrbM/sqBLdNslHs
PjWKkfY1IZ7qiTtXck2PIw4ohdM3sLW+sg5G5Y4qS8uxU5j5slA5f7nzUzKF
WS+K/rNzf40MkbJpqy/rISkO/Nn6o4dCdhMp/JRc3z8mbLjE3ah329yIFIFx
gcU8axZ8zcEa1hvuRAo2Bill11nwR2nzgiYT7Oj92EecrIOPkPAH9WMftA2i
QdJTcsMDwxU+cUsRSCbWECh7q1QJz/b/BA3/IHUWgy7EK2f6F3CuqarpHWfH
u2ICzxIxIoUZ1yi6NqkIniJSmrcEPOgirsL3buKe/iVPpPyJlvMXOs2BB4/1
lHIv57WffoHMplwy/v6VYcubl+w4X3OQYsBy3FkRnsq6f7gd+U/ilzy/Se1r
x5rkLExfRLPhB87sKrgqTqQwn8+YP5R4VYxIcd8RdVJKix3PjoxNM5QiUua/
H3W64MKGe605GyZzkYj6E4/uKpd5nCRS1slbFXNYseL7dE90rL9JpEScrRfe
Xr3iW0y11toY5knA/cPb/WSPE3CtUQs/Zy8CHspuf+nc5E/Epy0MPJzKdSEe
W33YYXQTfREu5u1WTC5gIL0eZxD7Ccv4eSzMwcwg12gaDAUjT+Gb57F3axq7
noxMw5+zwrpX2NtRvXp9uLHsruV1NNqNSyQt/5403Q8mOhPb4LKFpOOUHh3a
dr91MVPtgFs6HFUp52mAS1kd7FWdw3j7OJfaQunQ8vydYnbODESYXL+42qQL
7U8/FELFKpw64UzGbiXTRaYPXyfaJ19+05G29O2Gq6nuwDXah/IRqoZd2TXD
PzBcZGlyx7QJfiRNn72VlQ8ZO+497wtvhPDrFqOvxPsQj1qHc9bJ+uQcxtec
9yF1sBseVsT29wky66rL8VPE/DsjdhJuVn+sMtQ5A+iWPLJc/CT88Wq/jU/C
U2GAv55bUoqEp3dy6hVUJYKINn7jzU4S/s8RIYFn0kko/yi0xe5dzCHgETtt
LhzwJuOiCxKMrnECbjce+6jpEBkfXUznzGgi4NTj3m3WNCJe+iDyoHkwAdV9
TxwZcqyPIeBB0f2f7u4ax/bKmqtrKqPzDitr8o2xXrUITvOnfe5EjSM/2/3K
Qsdo5RNYcHM+e1HhCJr/ntvnGHD67zAMJFrge2gTyB/EaD/lC5/ixL/mCyew
XA1WA0HiKOyTCJk2EB/HcJVfEfo/kP8U1r1H9KA9LxU2SI0UmN8cR/5UzL8n
Frtn7HFjwRe76w4Ttk9gxtucskV8WPCsadbKkkMTWPMHO87D3iy4+OlugR0d
PSjeTw46kd3P3ouxuCj5yyq0wPcQi9V2gz3Yi/tt/nziraDoN9R0NrsH8xfh
bOxa0w4xLJuvuDf2YFyf8yRNqlthIud+sT9vOeL9yG5913Pduwwri+b4sDWv
B569/vzJtq4M27vh5GyNdC+InQ2zDQ4px/rnYzfNzfYCZLR8D75Wjp1oiE+5
nd8Lhzw2JUWwkvBMIk9WJV6O+n6UihtP6xklMLfQdsxjnunrVwZ/3epmH5uV
oX5JSs3wWrcNvWj/9Tx35XLztgWsuMdW/14KAe+UUmuu2LCAVZ1s7S7OJODc
/Ll7YzTmkR9H5HmFFA2WeWyHnH9sgB0Rz5EMNAl27UD5tdHqISNH53bMJ4M3
SLn7B3BzyXdJnRvGtj4KZt3zfhEytxZ+E3jMSpk5Ne9V0jUHw4Gza3dTWSnM
eIV5PsGqrCTRKsSLpvCNhCVOx41DUDYsOb4gUJjn5aJ9pWHHJzbEM2GeH9d0
WtWM7WkQ7y50M/IYO9JbMN/vKu0w9iqxDwhhD27uwQgUZj2iVFfKIfdGATqn
xV825jKEOFB96xp56+N3oQyUn57fjluf/M884g6uRlXfrSAaY/rga34Pqlcy
z4HXWq8vE21Y8BOCOkIlej3Q8Do7zKNqEF5eqw7rzFvxt59yuawadKAXxTVM
/v0Wyavp079pYH8gYExtPw1r4WY0GrDTwWtpcDI3mYZFySfi+h00mJb/rj9x
hANnqEvcmnJnxXlltOo1Zf/bn/6aPfFb+DYy3qNxW3Hp+PI+vldxp+1BIl4e
xIh/UE9G+zozr7gWuWXVuOyKP3175sD1wStE3E78SzfVfMWv/rrJCTE4PoPt
4pB9/fbYOOQbzPecyulG/vOB/kY/dlzpBosLAqG7rw6DsMC76227e+BV2sYT
q4SG4JZ+O3sadTmfennNL99tCAaLSjKfCPdAmZzufg7Tv3DdpP6Mod+K/7yY
zsEOkeo5EPpp75iUvuIvn67JP+T/rgFknt7xfNiz4jcvFrjnB4O2vO4+fg+5
nlYFrPIKQ94NK37yZ/HBqcL1VGyBcj4rYS8dcq2id1sI01C/g+mf9dUxrER7
Bx2E3WJva6qs+MXf2RJ39zlUY4lWKjQ58Ro4c13+2XjYih/8L42ke2HpfZhC
9wf9CIka8Amq2Fqsuojq/+eecU/xFC9ghxdGCtqPNSE/0qElTaWhu1WQXMUi
t3cHAxt0qXW5SCLhX4R8jidIseLXPrK9NUsg4v0dGz7WTTRhSgHtj9f7EvG3
qy7hNaGNmNTr43dAYB5OGtnx8QbWYh9z6zYkWE7CS9tafgerCazEViaD1j4J
FznreSvWTmEhrhN5Xr0TKK9ZXsNTJlHLca9Jzp2WtBU/c5ma115H0jj+y898
71wLiRyzCEdE7G6tmelAeiANGbsTp4LHwb/o2qnXDFuwMaz0Ma+qwT4J3y80
XUXEPf+c+WWh2ITlVFaWifSMQgtPWatDSzt2W//gwQRrGtwfWmwSNGTB58we
vB7pboHZXzXuFk/J+CfpvcIuPI1QaffS1mR8Fp5OTX6J5yyFy+Ltt2qFOzG6
gD5Z/Aw7vs7TTrgsZhoTYdGONq4m41+GDHaM29Kwnk2+5C81PSBQodkTaz2G
7fJiaTik1A0n1mOOG25OwlvGK4stUfFgk3k0OE5uGtp1G+6x1mXBpWskU0tW
pi9OPYwLf+H9yNODOZ0imClK08FNuFH0tf+KX3U8Y/D8nTcM5CehlfXsAN+a
Fb/pNTi1QiR9EF0LXOjizh2dwc6kPmlphzHA9zu7DAb2YyHJMnWXK3sg0Gm/
ahnnLPbo9z8nVbA+iCb6Br5qGcLwf25vya36jfo5YPv8q7FbL2i03Sibe9iH
+WiN+glxkfHaAPb8mu0r/r+NMbxXA9KmsVGLMgMx1wGwyfJIJGvTMcXT44P8
F5fj46Ef18THJ5A+a6vvE7WCazPI/2KDYErXdMgiivdUu/r9pAtwCCQvNASw
jcCP6LR3pBM0jJX0psfg2jRcjUhSCvQdw44fbcD9s6bQeuNWf/510wcC8pM1
6miw4vdkwR9W215cYOlD9SHTp2sYxR+ml9enDrtyXQ88/8LN8yVixf/VfoTG
UeM1jfGrHDv5oGEcwgwuUvvnxoE8z5aUMzEMbC9PHB52msI+DvcNPdzPgn8d
Oxtt/akC+UGJhRhbaK2agx9CtZ+jd7bD/PPWDCWBDuzxZtdfZutI+DaHi0ZP
sW7s2kFbV5I/CV/QMJK8nUYFGdag2RNxZHwoJFNiJnIK1E53Kmz4Q8TDsnCj
wOdT4Juv/3Of7jwMCH0vES6cAK2SQ293KpCQLtimnDZ61XwM3nF+cHnzkwPn
HMTc6QoceHme1epXvzgo03xiTqTELHBu6Y9USs1GeneDat51d4yWkH4fnpJq
CfGLqH5LCxNZf+f4ij8dnpPN3yw+icmR+bxu3FyAzXHUef61K/5giHOSkbN6
9DAJF0iSnmlyWP77Auf+ySO28D8YEO+A
      "], {{{
         EdgeForm[], 
         RGBColor[0.12890625, 0.3984375, 0.671875], 
         GraphicsGroupBox[{
           PolygonBox[CompressedData["
1:eJxNl19olXUYx9/t7Ng5O+85O8ehVwqW2ZRNELtNA7vY9ELXClaEBaHWTVtG
/3AmaDmNtnlRVtCWmMuNbmbT1BBSa1s4TQohKDeJhKJQcrsKjOj5+P0Ou/jx
Puf3Pu/z+z7f59/v3PtsZ1tHdZIkK6qSJBPPllySNMe6HZuZWH/HfkeslpAH
Yl2t0vt9hSTZEfJEfHQ6o/c9sdpj7Yv9i/GctHwt3k/ckyTfhf0Fsdcb66+Q
h7NJMhRrW6yRsHk29kcS2ej1twfiXS7WaE3sZaUDhgbjAVt3QXg+yujZPYfN
8vrQG4/zx4zhWJokW0L3h0roh7wk5Mshn0PP+u32Zzr09xa0/1XIK2NvYay3
q7Q3Yf1uy+gu9LfgfyXsPxW4L4b9S7aLzXzsPRl4boXcVhbvj5Xld7v52ZlP
kidC53iNeGuLdTn2D4TNFYH5+7CZ9f7OOOvX2D8V+3/Es75a/sLDrrokaQ35
jTrFYdw8dAaGjqzs43t1tXwkHqv8GxvYQv/bsP2ldQ9lhAmc5Mj8kG8kivsC
49wYXPSH3vV4P1wjnpvj3eGc9PkOm9iDw3eK0rtWUZxbHGt8xAY2r4B5nvLh
m4r8xe9NBZ2H3cZYFePhjIr9Im/xh9wmTuzDT2NZOCdTxfGwYzpmrtBflxWH
cNVmH+H844z4Qd5To2/JwwnnDOccy6iWyNVPcvI/Y5+yxonNrHl7OXCMh61H
y/K1xf5i75x9GTA/Ha4F/GT/eqp6HKsIM3iJY3/YOhjnXo73GyrCujz2ngv5
pciz5yuqsyuuNXLzfOgvct3AHVwR/+2hPxjPofj+aOwPl1Xra0K+EM9lOZ31
QuAYzMln/G0tSD6b6HnEcq/5pF7O+Bv0iQdxeaCUJJ+Wpf9TqtwkR8mNbRXh
2UoulMUb/K0N3YeNZ1deOmDfFjqbY39rPHfE8+tYU3HGq6nivL+kPkNf6o/f
r3n/8bI4wz65QR1hh/x4qKwYX03FC7zD+R6f8WZZ/FHj5AY1N+y+N2SZs/qy
Ohv5xaLOI1bzA9PPsd8S9gcy4pk8gef7Y+2v0t5a+zteq3fwP995Ro4VSopv
Q6qzDjjWo6F7LHe392KTup6t1T411uk+DLZfKupfx4vqo+cz+naNeYCPw+69
+DueFzawbygrLuvj+UyN7NADN8bvxcHlpjrZGzWeL2L/VMgny54POee9+YPn
rrzwkevkGL1grsZ4UhtNrnFqfTQjPsHDNx22M+x+2G/7nZaPhZ83qaHg78O8
OISLO5wZJ1z2WX/IcSQ/wYzc7Ny67ZzKmf9+v++zTo/nCzOiqVq95UZyN1ew
yUwABzaOZKQPh0fDt93hT2dRPQCZ/kAs9jhv8Zt44PuM+zixXlZSLa4raZ++
Rk9jnjY7b+u9zyx4P2wczIuXfZEPH4T8eVGzjriSh5xPPoABnOgzN4nnLtfj
6nnq+fjOuStsn17L/JubfYeMhz6D/VueX13mATxgaDQfnMdZ9MtB90B467JN
3tPbwL/ctf1ISXEYNR564CLPaJ6Lrb+0oPMafe85bR/Jr1HPOzBfdE8j99fk
7tbupPs8dwL4mgnepjPyHQ7eKqnn7y2J7xnP32nfqcBDb15sfHfyxfvUL/eM
/eZq2hhGzTV+ceaD88TjpHGCh7lLLHqK6hvM0+v2C5n8OFHWzJ5NZSPveFNz
rdZhJpBncNHtGcjsmLIv5Bsc3ldQTjALWl2zG12/Z51jS63D/Yz7Q3eqew9c
9aXCB6/gx7cl7kXY2uT7AH33Ql45TH+Bt39S5SE5iD/cY2dq1euoa3oftb3Z
dyruGtwX6Xcjsfdbqlm1Nvj43fKPvo81uWbrfRdBrliGh3GfST1y/qDvVPgJ
J+QtWGaNh3nX4LlPDyIHt6fqaw2+A4CVb1rcM5p8J5lxTR6M78ZqNRuYC/R4
fhMLamOV7TdYps/sLkv3ZKrv0Oc7Zsu45S7fUalB4jtm++TkSvexE0XlCXPj
31T/By6F/F5JfeLdkvok8Rvx3Jkx/9TBat9/iO0Wx7fiO88ct3t9P+e7Cdcl
+TfgeqQPnfE9bIdnPjjnagAc7E3/ry/OmMOeOvnYWyef211ff6aaVVtSxbbe
8SWG5C394bOKcm+2qFpc6HqEpyn3XmqYfnTLPT/rc+EIrl5Pdd9rcFy429Fz
nk51d+O+QQ5xlwH/lHMRf8lT8gr7N91fr7nH/gdKwPU8
            "]], 
           PolygonBox[CompressedData["
1:eJwlk0FszFEQxodd7Mb7//e/vUs4lAgi4aySdVkiQktCpA7SlovWNiEi1aRV
bUVxoEj0RFXjYlXblThIyVb24uKkwsWhNOlBDy6l8fs6hy/55n3zZubNzNty
tqOxfa2ZFUAazAWz0YzZ25TZPLwlj41Qypq1wQux2Tv8nuLzLDH7Epw/AaPY
B9B78X/M/Rraee50Zj2GYjUkHrsM9sEHOXuEfnKD2VDOrDXvubpBJ3yaGBfw
HSb+SOJn0irYU9ifgmv1YDf2VvKPpLzGevh04r4fOZuE/8K/ovyclbF3gYmU
39kJL6Ev0pBN1HME+29wPoP/B+XHfg+/CnoTz6ncg2vMDqO9isweUt8D0E+t
x9Crae/JRbRrvPEo8QrrzG5iH0dfJl+VsxPwefRZ+HfqWSHeMjiFncV/Ev8z
2G/QZsFveBNne9abFUEf7y2BvfDT+F8K7iNfvblZ8wQz8Bb1IHgP1IsJ8BP7
deS5FEOxXgb33QwG4LdzPqsu3teV85mvzj7ju3Mj9lrawR9i3eFsO3e/gX/w
/uCxxunHrcjPpKmn6m0HZz1pf+OP4D1Rb5rR2+CtiXP1SL36GnyXdGcMbYn7
NWor4tOYeA2q5TNv2khti9hV9DnsuthnpFlp5uXId3Z1dzl7kfeZa/aagWah
HqlX6uFC8B6oF5ppN7wp8dya6WX0FWLuSPlODBDvIPp+9AZQhI+DsYzvoHZx
KfiuamcqihW8Vvk8x94W/C36M/o7w7HPuka++/ChyHurndBuaMe0a/qD5/Ke
U7nVA/XiXux3VdMhtOuJ77b+XA/8SvBd1Azvwv8D/96flA==
            "]]}]}, {
         EdgeForm[], 
         RGBColor[0.3337295657221156, 0.6197952156469086, 0.7863300414493306], 
         GraphicsGroupBox[{
           PolygonBox[CompressedData["
1:eJxFmX2QlWUZxl92zzl79vC+57ynPxJQVGAFp9GcaiYREFc+F8EMV1ZXwJxC
k1JgmRFYDK20BD/4CkGbpkxFzMldIoHFUhxxDLHAyknLjz9YTCmT0vFj8qOu
31634x/vPvd53vt9nvu5n+u+7vt5dsTXF1+4qCFJki/rT6Pav6VJ0ivhvjxJ
tjclybPFJPmZ+veq79lKkrRI71W1R/Rcpb6f6ne/5HnRHgn5wsFJ0q5nl+S+
wf6N/GyjZXS61M7W06PxGzTP/9T3e8mzykkyU8/ThSQZ0uT5mGuZdEpq/ym9
VQWP/8l4s2PMpbL/32o/UvtUwWMuHpQkBX17mnRf0fgr1H+cfl+k/qrmebvi
eRY3J8nx2NPo9gQ9L0lnSbNl3q+U7nDJB8MPfIsNGzXOUL0fW/CDvY9qrtbU
80yrug8f0X+HdD4rG9oH2Wevxjhvh4w93Wqf1/OudMaGfKaeQxXvxRmyYZ/2
6UV992HqtbKJrPdoyK+r/Ufq/Xtd7X31JOnQvG9kHos58P/KkJlrj745KPnP
kufrm/fU/kft9tzjHJW8dLC/wQ83qP2unvcbrIf+ZWr3qW+E/DIqsHMo8HNd
xd8yF7bz/RvqH1mxzDi8R2++/PSknhcajZ/R6jtHc59S8TNR8pvqP1vyBD2/
K3jeJ/ScrLk/lh0t+va1mvygdW9ptD3P6P0X9X50g7EGrg7JD23qn6wxp+OP
ovcaG9D9gp6XZfPwkLcnnh97PmzwN5Mkv6b+8ZLH6dnQ6L2jf5B0WsNm9L9U
9riMyfvJoQMmwTd42Fk2FsHh5cLQ4xr7Gq3lcWHtsOzbIf1va0+v1e9vqe0r
WH5Q7apmy/TtKckOPbslT2NMcK9v7y0Y18TxFWoX6NlcMN7BPfNuKhivYPVy
zbFQ/Zep3dng8Q6ov199R5odv8NifHAIBoeF/M2651uT2TfDw4eDta6VWsu7
6n+sbLux+cq6bVig9oieqdJ5JbNtx0c83poZRz/UPj8gnUukc0x9uxvsg0sb
PAa6zH2X3u1Te6rmnFv3mjvVLq17rVeovV7+vUDx952aH+Tb1f44vl0unc81
WgZ7N2SOcWIdn7Je4g8fnBBrZ33gCSz9S/oXS25TPD2SmYtu15hzmq3Pd/+V
3v6CMflo3f7v0PibysYxGIbfwPsxzbUuNaZWqH04c1x9kNqffRE/Q+WzYYO9
v98ILIGphcHVYG6t9IdI/rneXdXsb/oajIuh8S0yOreXjal7mr2GdXXLa9W2
VD1Ga9W8eKxkXoSj+gMni+TTifLt1WoP0NfsNRO3B0LmeTr88Eyz+7EbDLIW
bJxQdjzsCDyuCEwy11Phn3cCx2D4cIN12LOJRfeT4+YVrc9+rdYajqpvTGr/
wEHwz5HgaXIN/P2nRo+5MbO8UPpLMsfYbO3vMv2eIbld8gV6pkr+qtqzKuYF
4n14cCnYmBu2wiHLi8555C64urPB/eeUjAfsPr9k/+CnFUXHMbbB8Xsi3uG2
35ScN+Hgg8HD+ABf4KuHGs1Vz0XM4jtyx1Ttz5qScX5K1dgbXTW2wBj55+XM
sUmMNlVdM5TVzknt39/WvfdggBzYHvUAfmyW3h+lU1E7pGpOG6r2aX1bkf7k
qnllTpMxgwx+sOlqjbtM8jVqV9esc7PaM2TTPRr7oMa4Ub+Lkm9V+6R+r5P8
nsY8Ozf/TlQ7T/6YW3Fu+LzWkmrMat02Ydvf9W0/+TR8tV06JfX/sO68z9o2
N5pjeqIm2qp3+/T7frVpxX6F60bW7IcRat/ROH+QzkN1r7tL/RuL5js466q6
88zwyBHEMLwGDmdUnKuoAR5pcM4mX7Pv7Dnc/HbmmPmlxnkt6jrqO/aDffmL
3p+ksVvltyWD3E4MGR7dHPXDuRXnLfhlhuw+Tjptah/NzS+P5c7/5G4wcVvN
sbM6OBv9Q43OyYxP/C4ru8YBD3fm9uNdak/TM1Ly6WrPzYy/FRrnvJr1Z9bM
u/SDyfGZ7V6s/jJ1DnVk5v1m3+/UHr6ZeT3khwMV537yPrkXGR+3RM1z+SDX
LPuifuDBbmyuVfw93/INMnvKe/Th5HLJft4SNTTyX1PnK3I5+Dglt29H58ZK
T9SKjxWNK2rUUTEGe7G+7PgEQ/jviZiLvdkc3/KO+B3AWNlruG6QcQ2+X451
nRz9YGpu9JMj2R/4ZXrVXE5eYn50sGF+jMN64GDGwSf0zY9xnqvbzhdSxxix
Nq3mb+ZFfPXK/p4mv7slYpbYPRj1IRj+oOD8B+eTa/dF3u6Uby8p+X132TH+
UuI8MDRywaaq9e5Qe6p+tzWZ92aVnCvhd3w4KnybBN/C4fvr5vD3Zf82crq+
Wadx1lTNs7eo7Sm6HqCWIObIjWBmg/rXRz02O/PcYzReVnH8UxN3qb9D/TOD
t6aWXKOwJuoB1nxixPuIqP2oJ6glipEHwMZnqtanjoCnOTuBhf3hN/aX3ME3
1NVwGDrwZyn6BzBWsS8H6t4mj4+v4DX0fpW5j3ecncDIusBJZ9RO8+t+PyN0
qIGnBBeBkf1hD7UCGMVXcDccfizwC3+C4c6i+QObwQnnT/Lyw4qTXfp+V24/
w5E7g4/xOZw8rmyZfYRf4Re4Bd5aXjZXULMhgxnaFSEfCh7F5u2p5QWpx9sQ
458evPSA2ldq3p8FufM9mAE75+v3ZOnMUjsrNT7JRYfD5h2xVzNL3q++4O27
E/ddEvvI/nTG3nF23h3n2w2xbuyhBsOnjHE4xmIcdMkRnOmo+8AXv3kujX5q
EOoZ6r2NscYd4c/+GOfa1Oewrqp93xdYPBw62MCZirPVFbkxNr/k9XHW45yI
Hy9T35Sy1/OV3HKXxm5vth2roubpib2mVuE8Vgys0Q/e2Kvu2K+bU9dNvbFH
2M2+/yS3zq7Ue8MerU5dF/VEbcQZa1Kc796J+B/wf9n3DsxLTp4V9w/w05Go
N4h7xiG3cVahpv9B1fVCb3Baf+r8sDhzbjkQ+eX5NDg8OKEleIP19cbaqdHA
DzHI3NhEbD4fZ3NqQM6555Xtd+o/1sC3c3L3X5Q7/uhnXdjbGzZ3h4w/8orz
Gbbuzr2/b6XWh9s+udehJTbHVHz2Zl72gvjhnmV82fU3+AFTe8uuUx7PLe/N
HevwFPE+O/AMDsEmHAgum1Lz05qaz4fYsKrmMz6+51v4amTcDzA/8UxcU1/D
79TvA1iPuyZqzL6IHb4rBbewD3eXnS/vzS1P1vz3S94q+UXJ12c+63ytbgx3
Bm9uy81nbdK5ue6c/XHmMx91M1wNF+6N+yb2lHmL8e718CdnvGERU/iAOgk/
UDtPjDu33WH/rqhVtsZ9xcW58dmRu3Y4GmNWwgeL41zDOQGMEJczIzbBUVf4
H790xV0W7dKQ4fVFgz895y2K8+CeqDXB1ZSQ4Uxy957A8/TceJiWezzGZc72
zOeb2zLfQ8EP3CdxfqTe4CwCluBx+JRaeE7Uw3AQe/7rzBhbGGdVeIkcybmd
dlf4sz94aoAPC56D8anHORNRI+/M/d3SyPnM2x55ZHzgGW4ZF/Iduc/GW3Kf
28m/M3LXCB3Byz2Rs9mP7ogz/ElORh/ccM5bGj4Zk5vzqU+pXbCZMynno4Wx
79vqnmNbnDnAIjikltsUd2vcGbD37PuDdcucn4gb4ocY4Y5qdNTwtGNC5jxH
zbol8vqZcR9IzZJFPUzeTkOmrxr8Rd21MO6LqqH/Xtyp1oLbuc/kN2e9WtRC
1Khbc887qWp7sJMYvyFinDglv62NuqEvfmPD5tx45I4B/+Jnzryco7vD59/L
zVM35uaNlqh1GG99jAlP9UV+JEaZF76lHRUye8LeMH9L9L8f/pwY95BXBvfC
wa1x73Fp3ed7/MmZ/UDw7fbg87GVT+91zwoZPhoXOtSAyOQwYm16jEPf+Ojn
/Dc9amZq2wnhQ2oezmzwMza2BgYmRP6Aw7EXme/g0tbQZz9ZLzhkXyaEPrm8
LebCNupU6mfak0KeVzcW4E5y7Niw+cTceJiU2gd54CQNnyDDMUOCc5hnRtyN
kK/bQh4a79kL7le4L4NHP4o7/7Wp81t35DvmpM4YqDEqtntJzAXHsU/U4ydG
vc13K+PbCZHv8Ocv6ubPO7Wu9VXz0gOZ+ROsgb3v57aB/z9wZ7M86jf4C334
oTfqEPDKXRdnCupj4o4aCF+Rt5Hh/5uq5ky484M4J8Al3EGRm6lv4XtyH+ea
YsxLzY4vwToxc2Fuvbcy43xZ2EbOoaYn73wcZxzOOtQk2IBdhbiDoiY5L7cN
P6r6m86oJztK5ijWyHmbXNfNfWTV+e+mmn3QETqrMt9fca9JDpkSXM3ap4Qf
/g/di4hk
            "]], 
           PolygonBox[CompressedData["
1:eJwllntMl2UUxx+gH/yg931/79sfqc00HAJZq63+qWGUEiAXIxFQS6xVWJYo
LCXK0U0LNbloglb+URreyqnLLFcBGzSXkpdWZjNZs82mtlnaxS2yPt+dP852
znvO+T7nOc+5vJmPLa5clOyc2wBdA9V7zh1IdW4g3bmeyLnWhHPVac6t4tvB
wLkZoXNFcecu47QE23r0/fjlY7MIfjF0H/x4bCZhWwZGDViZKc4No5vJtxJ0
c2POVcLvB+N55GboFeQbsB+D/TrkjcjF+BzFdxSYJfAFxJBBLGPR56J/CvsG
7LcQ/JPwtVAdcjfyXPg+bPqwHUR+lrMqfXDAmgYtAW8VNOTsjqvhWxKGVYH8
YsJsZJsL5gx8PwfvZIph9sNnor+YajEr9hv5FqAbjU8puhOKKcO53fj8wvlT
oUTcbGRbA5XDf43/n+D/hP3L2J/Cfh/yceQS5NvJ9x58L0GfYr8f2ofvl8id
8O1QF/JH+FxJNgxhNaMfQc5BHkJ+Dvkg9ysn5pXk8nfs/0HOQn8Y/R/IQ8Ry
CPoA+Sz2p5PsDrrLMLQM/i++vYHtUeQ85LXEO57z/wXzK/Cmg381sJwr94XE
V4H+Aj79YE9GLkaeh/5vsEIwBsE6Bk3JsJg70J2D+sDOQj4D3wFmFdg10A6w
XvcslrvxOYJvNpjd2M+mvnLgb+INmuL2RhPgn/Asl8I8D18DdRHfvehbwD6F
3IP9HdBk/KclrPYKwTvt2x1113fRbwmtB9QLepNPkA8hr4fPhG5BriemJu67
kzMWwBd45rsLjO/hV3rWG8qhcrmYM7KTLYat+K/g/M+ILYbNcvjd2CclW02o
NtqRf0u2nCl3B/C/PmZ3avEtJ8qNfFqxjXPHY+j3cKfvwMtFHsB2Evid6Hs5
szduNa5aV06Um3x8qtHn8+3OuNWEakNvprdTzD8j/8eZfTHrMfVaW8J66Rw9
tgb+Iezfc9ajD8Of8A1bMaVx1re6I/Ye+tvQFSF3pNgM0Cwo5Pw8zv8GeR36
HzzrrTgx9qiewFyAbxXxveRbDauWD0OXfatx1bp6ZKlnb6S3mgDdCj+GGM7E
rEZVqyV8m4U8G/xS1QM+y5Ls23XYbgit93Snbvgcz+76Avpr0V/ybdZpZu3k
7OWhzTq92auh9aB6UTOxCd/t2FcjN0J70Y3FZma6zYxxmpeh9f6PxPAx/GuB
nVXLG66AL+WM6nSb0Q1g5UQ2uy5wXkNgM1yzvJAcT0G/OrBeVc+r9694llvV
kGrprdBmsXpqInwb3wpTraYXRtaD6kXF3AnWm4Hlag60Hv4sb3Y8ZjM2DewH
Q5sFupPuVpawWakeVa8ewWZziu2ETeg3gl8GVi30TmAkXpjp8O3EsBmsuxQT
chBZ7ahmBsFqQx4VM5sO+ArOmIN8P/gPgP9hZLWhHfY4/rsim8WaYZpljZ7Z
zgN/E3JRaLNLNahaVE6V2wLk6cgD+AcZNtNqtds8613N+Fnoq6DSuM1gzeI6
5KwU+zY/tJ2p3TkOujm0HaddpzfV226NbDfXcIf3I7uz7q6drd3dHNnbqqff
JnflocWmGTKC7RrfakUzXLNcM0CzQD2n3lPNqfbUA6MDu7PunqqZoX4MrLeU
02L4RyLbteq5R+G7Ant77RTtlu2h9ZZ6Zhv81MB69Tz+E+H3+obdC7Xi/6tv
d9OM3xbZztLuUo6ucr/swHw1YzVrlSPlSv8YjfgO+zarVaOqVc1czd6l6J+B
X5iwfxX9o+ShfzoyXYv84S/6tjtUczuQT3o2q7VjtWu1E7QbNAPvga+LrBf1
DzIffsSz3a0aU60JU9iaqV+EtsO0y1QjqpX/AbniQnQ=
            "]]}]}, {
         EdgeForm[], 
         RGBColor[0.5927432836562945, 0.7809246639206575, 0.8735962953303699], 
         GraphicsGroupBox[{
           PolygonBox[CompressedData["
1:eJxNmHuQ1lUZx3/uvrvvvsv7+72/d6YL6wUQLLxU1gyIRA4CxmrCVNKi4zUl
xduCeCmtHM1VRNldgUrRxktaFiOkDJcZCFFWyhzSygsIprGGjsJqgxiLyK59
P/t8Gfvjt+e8Z5/znOf6fZ5zjrxo9hmzapIkOU5/ajWeXUiSLn1/17xHY0td
kqzS2JEmyRKNb2hc3ag1ff8sJsmu+iRZq/HCQ5KkOQ/6XaK5Tcw2au1UfW2i
6dI4Wd9OnfOEvmc0/7iUJPv1XaXfe7TnPO19rJokfyonyQLtf1Vjn848X+sF
/f6HaMZp3i2aBxqS5EF9bVqfJ/4tohuv773G+B/rt4r3JK+fqz0z9fs8jX8s
hszLpeM+rfXqe07yvFhJkiPYp3Ov0FlTtT5R9NdrfYrof1QJ+e/V1yz6e8T3
ZJ29CT1F9z3Rn6bxuEFJ8qzmG/T/0frGFuKs87MkGSb6bvF5sxQ8N2l9htaP
0vpS7W2WfqfqwynDRPe+1k/XuFg82mvjLGiP1DeuEHZh3JCEn5BtoeaL5Ytt
oj1UPP8qXUaJ5/3is0M00+rDN6cUw3bYp1MyrNdau8Zu64iPtkrObfp+Jp57
a+I3c3zKHL/+Tmds1LxH53SVYr4LnUX/uPlcrP9dpbUX0uDHXnjclIZu51eD
//3y3R9qwofMOes+0dwu+utF89804mG69Fui+Xvae5dk/rxop2m+TvTLpNd8
/Z4v23Rr35vFiI9n5Nc7tfYZ7a0Vj48Ksf6rLHy1WPzaFT/36fyr9bUVIlbw
3YeOzztFe3lt5Ak5ck4h5v/S/EHZd6boH9DYL7p10q9PY7/+f059xDJx8RfH
xoG6oMc36AQ9/lxSDZr/6MzahvD5oiTil3gj7joaIx+R9Rrp9YHGp6TXDo2d
4rEsCf3JU2L6fY3v6owhtRH75C168btDX4vO2KL/b6mNOKs/eI55wOsM0fzY
uUBOsL7a/EdrPEHf4Zq/Xox18OGuhjh3gWMX3uhyIAucmZKHLp3W56vSeaz2
XSr+y6XXSZrvlj2mKKfGaP5wEuOJnuMnfPqA5tsda2DOGvFdq7PXavy+9l8u
211QDd7sR99ejfuKgUvEyzt1oedQnXWt6F/U+s+1v13/+4XGudYT+ZH1mlLY
Hz2xBfbBX6NtB/gMGRR0d+dhi3s0Npfi7MNEk+UhQ6rxEX25aIbmEWOnOK7A
hMn6XtVZM2pDZ/z7W+mzUvNW2ampEJgLboDBqwuBB02SZbC+2ZZzTo1tJfvu
hr/GBdrfoz1HZ8H7PvN/OA+M3VwOm250HG4oRZ6T4w+V4vdOzbc6b+D/Be0d
rL33avxbNfSaJz43poH3azT21QS+gVOpzr+4LjDiWckxUePtkm2M19F9guSf
WAysW2M++8qR32ukY+shQTvGfNAdmgWiX5SGTb4peY7R+El92OIQjSc7l28r
Rc3g7KH2BbJ3WUdsTW3Dvk2SsSOL3AVfR1SCz7uVyK0e51eH4554my/a9v/T
ZZzrA3hMXcO+S0W/Tue+JZqbJcN1mt+UR80EF28Rz3X6/aTW12s8Iw0M+iSN
GHncNLvNGxnIuRU1n/oOv+Ev/ANuYn/yhr34+ZVK2Kghi3OQh1ygrh2r78+l
qLM9jYHR/B86MOjRNGrMymrUHngfKX4lYyxY2y+6sugv0P+mSoevSf+rstCD
OXha1O8LJffmNGhT07dq/XjRzNI4sj5qGPWLHB0suUYVYh/y41+wDj/Sn5Db
hxnHqFt7Xcexba/tu9dz1tGN39Qgzi9bR2wH1qxwfVtum893njJnfbLrOLIh
V6dxeHpj4OFw1/dhjvPRdVGDwbyrGyKOBupXKfoEaE50bL/reHtHY0tj0KLj
OstI/JzoXIAnOdJtPpfWx/8G6r1piMkh5dD1I/n43IawG/Y7qzZkQy/8hI9G
2rfEDzW3130ddttTiLidqX0v1QY+gwst5eizbsyCdrnx+sk84mtONdaesD1n
2seXZWE7bAguIc8oy4/P59i+1CVsRU+D/chB7DIhjZwGV16nf6BGyG5PO4/I
p5/mwecnediv7BykD9ppOSvVqDlnic9WzY8Wzy+J3936fTb1MgudqcHYZKb+
N0c0r4n216XAyi3Wg7PA8kJD1AzqBWd1u3/b7jnnIscOY/JX0ojtlythp522
OTVtiOv4tZXIJbABPHnLe9Gp37HxyzxikF6bXmh6MfqhaRrPLEbP8uU0dETX
3xgHH61GLMx3PIwxpo32h2/wy/rG6KWoCfik237ZW4zcA5PJj2bnyGOF6Hux
F70hedflWCFmphvnwR56tjsrIfMdleipWAf/yfmtrkGp+RHb7ZYZGf+tfcNL
0S/S0x3so++ynzqqkZfUJzCHsd/zzbXRt51lu/bbN/T1k4qBudT2va7v+HS2
ffR8Grm3JIs9fTWf5s5e488KYzBYTc9IX0jfCJ7M8v+m2T/0T5OtFzrOqUR9
/AY9ts4e1BB587LxHFw/1TafY3ykJwAPiVHWLkmjXyFu6AN+mEXd69T/V9WH
bdl3WB78J5QjTrc7bvcPil5kheiPyMNmE8uByezjrBWmRxewgRjDX8jc6fyh
h0Q21pGr2Tpi1173bPOMjy22Rb/r+NRB0S+2uOelBpMb3DPocamH9Kr0afR0
3P/wFTHZVgn73lrxPaI2+tsXKpGjM/LwE/4n/nt9h33OMf9UY+ALWAamXV6N
XhKbLnHPP8rxg95vWEd6NOKdODlQiL4EXehJmy3fAccp/Q8xf5xrMTWZOfWV
++xHpbA3eX2s17kvji/GXZT6Sn9JbzmrEuutGueWog98LYkae3MhcgTMArvw
G3he0xB+G54HzYg86j11/5NBoQf6YE8woMN3qrWN0aeRx/Rh9GOT3f+3225X
VsNOvDdsq0at4+4IZs7wvYa+Hjn4TTyyl/pC/4sM9FH0foe6/3vFdY36Rj7S
F5OTPe6RF/ruvNrrA72BY+wK+++yasQLWE1uPt0Q8QrefzYPm4wvR+1jjbze
kwWPseXoJeiXiB14gPtg9SbfGVrcn+BvfE2egonkPO8QBdeIg/4m5o/J4456
rMaZlbgTHZ8GfoMd5AP3D+4hxCI5QW6QC+g01HeTouR7RnverkT/MMT0+/02
gh/pWaY6p67Xea2iW6Z99eXoKW6oBJYe5XeJPt9/l1VjD2dTO8FPYh87EFs3
+84Oxh1w/o4U/ybx/2IeOAKejEjDHk22CXFE79HqHmSw569lfm/KQjd0Weo3
kgm+O5BzrzvvyJV9zl/we4IxnBrxpt9njsojH+g9yaOx7q37jeHgFT1Rl3Or
1zzBOnxFHra4VyDnF+Zhb+oX/+ONaqTfYYbk0WsernGxdH9cfL5ejjjeb19g
g7r6iPdLstDpoizuENCDafi+z/Ycl4bMV8pHl7qnorfirpQaV8lNdMYnO4ox
3+S79hTHDDbD7+DhFZXoU/NqxGuv9UVP+gh0ocZit2lem+j1Zu39HPmlcWg1
sG5lOfzfZ4w7Qb+f0PoHWcQ8vsC/vCsgBzJgj4/tO/BlqfHhu74T0QeB92n9
pxhG7w6OEc9nug9HFnCb+ka9eN/rzVnsnZxFjpFrsysRS8TBaN8jV/kuSZ6T
79eJfnkW+PL7NPrQ3b6LnWbdsQE+BK/wIzFMTE9zT09vP157N5bjjEx2WpDF
exfvXhf4LZE3xTb9b6F0u6Ua+u0ypvFmdpvvs4+UorfBDuRKk/PlLb9nrdI5
33bvy3sS9lhvmyA//Hc7X/c4Z7f7LrTQ76gX+m7FGxXvLdRbYnKu34JP8rsT
OEDecH+AD2esd694smsTcYs91tomxONa1w7iAhzhjZc31z2Wq90yD9TfNPwF
Rl5mDG91rILt5BEyzfV71KJS3Fn2GF/wCf3JtyrRw9DLEBu8i9FPDLZ/8TM2
pnZSN7kHEM8DtVr86oztvGuDj7wjEnvEGDmFLk3F0Af7DnNcjciiFgzP4r0b
O76YRu+yxfd56slmY+lD9i+9Wkn+e148eyoR45zH3ZCaMLUhekr8Sxxiq8ON
Od/JQxZ6FPhu8J0FnrXl6IdeqkQ88U4y8N5eCDsQA7zZvuc3AfCmzTFPDj3i
2LvVMYmteNcjJsAScJraQw53umdAti3lkH1SOTAdbP8wi3fZc30/5f1rpXtV
atR025axxbpTk7e5t9xluZH5zDxsckM54paYpSZPso7IOcP3WHqMcyTzJVo/
W2NfJbCyX+MblZDp9Gr4BTscjM9FjlFs2uN14gg+B99Y7/G59CxNfq+j16Tm
t5XjNz0V/eEP/JZOfzTY9MQzsTbWb5vkGbqTa7uzOHO9+LztfCfvx7p2DNSQ
PHqaLo3/A1lDpbg=
            "]], 
           PolygonBox[CompressedData["
1:eJwllnmIllUUxl+d8Ztv9F2hzLHVGUv7oywI10QdZdRUWiwt9w3HXScSl3Kp
Mfe90jFIUVOTkko0yNTcKCM00sow1CKxoslQixwz7ffw/HHgnHvWe+5ZbrMR
k5+aVD8Igu1AIVASB8EzDYKgFqIJ+N4sCOqKg+CLepyHQdA0DYLlBUHQKB8E
t4OfjdBFdnnDIDiP7DVkTsM/AP8g/NokCI4VBUE3ZH7B3k74tbkgeB7+LPhP
ABH4ZYJ4HLwZ8qfxdRGZUvDJQDW67YAO+OqJj6eJZy50KfI3G+EXvAHynbDf
JXRsikGxTEG/C/67Ah3RPwm9A/xO+CfAj2KvKbFPxv9Y5OuAk/D2YONj7Oex
eT/2h3NWBL4dGIOv/cS4HLwsdSytOGsOfij13SuRnw0+Fp/difdXclqGfG/o
UuifieE6/n8C7kH3EjZ+BC8nnj7w70D/OHQv6E+KnIMqdC8CE/Fdgo8W2J8N
3Rn9SnQGIVtO/EPrOad3wV8HNMk7pzXg+5D5F9kp3HcWuv1Cv63OxEuBjvjb
RC0k4CuI+Q98/w5sQ36/bGDvBDr7wAdn9r0W/nPgNcgPJJ7+2FhC/N9jfyV3
6U+Ov4E/HViAfDnyXbAXQ9/MOccPQo8GqsAj8tUG3dLYuVuCz9X4aw79G/QK
6DXQ/0DvztnGEeR3AfXABwBr4FUg81Gha7o7eCidIr+J3mZc5ru8AD0efD0x
V+ptkG+N/jzovtCHsHEdeisyh5DdRf62ZK451V4J/GvU4lDOxhX7TfQ2F9A/
jH4B9hoi2xnI5XwH3WUxMBi8kBwtAp9JfCPBq7jfS+DvYa95zjJXsDcCmYO8
TTk2qxLXtGpbNTRU9qG7QbeAHgNdCv1uoXNaCf5d5FpWT6u3J2KjE/LNkB+G
/KORbatn1DvqUfWqauJDcjsD6JP3G+utxyDTDl4Dzm5Dto4cvEx8p7G/E/uN
OSvMu6bHY3tC4l6Wz0ngCxLXQh2wULMCndbUynxiTFK/ud5ePVuA7+rQvSEZ
yT4bu1bbwq9E/zPohTnnQLnowdkQ3rcxdE/wisS4aka182nq2aOaPgA+B5iq
WiPeecpP5trQjJsA3iqyrzbA6MQzQ7NDNbYaXgU2I2yf4r06w9uvmIl3AzY3
Yftq6N7TzNHs6ZV41qlnH9NbqJ8LXcN3Z65B1WIJ/non7iH10nDkT2FrbOy3
7opOObp1yJxFtiX0A9C34HMx/uvj/9bUM1qzWjk5E7kmVZsHkS+O7UO+PsBm
a+zvST0LVZOqzR3o74U3BJ2/0Z8G/Wqxe/pN1Vfou64HNiLfEpu1yM6Hvw7+
qtSxKabDoWekZqVyPjd1zah2qvHxA7qTYs9WzUzNTuVcuVfNPQRdgnwTeEvR
fw39rqFzk0JvTh2DYlFNfgvvJjoD8X8OOh96xmjWTOFsFLwW2Hs4Z5knoa/i
70yRc6rcdgqdS+0I7Yq1sWfNdeTbx+4B9YJqXrV/AhsdsN8XmS2Rc6BcKGfK
3bnEs3+V7gx9A/o8vr4kvlzonlRvagaM1PuknkWKsU9qm7KtHbgVfGHouw8C
RqWuYdWydmaPzDNGs0ZveAP8lcy+tZO1m//ExlHoz4F3Mt9Jd9PMaQf+V+y3
qSDHV8BrIteOdLZnrnnVfg1ncyL3tHq7H3daDL4oMa6ZWITsDmBi3jlWrrUT
tRuVg//Al8betY9gcxn48chv1Rb6q8ggXDv5WOSZodnxPvHUEM/a1LtCO+gN
8PaheXqTr5GfGvsuV/EXw98Nf1yBe7AM/wOwMbrYM1uzWztOu05nA8FfTD2r
VYOqxcuxe0c9f0mzILVt7RztHu1E7UbtlGrNpsy50s4YBv5W4rtqB21QrlL3
mmZuf/D7Uu9+7fR7wWckrpXeyM8Efz11L+iPpr/atMQ8zUTNxnmh/z7K+fTU
NaJa0R/jLLK15ORIsXfc25oVmXfdRugVmf8A+gtIZht0WeTdpx2jXaOaUe3o
j6K/yrLMupuBPeJH/lvqT7Ey9pl4mpndY/8R9VfUG1wA/x+N4GdD
            "]]}]}, {
         EdgeForm[], 
         RGBColor[0.8038414705974843, 0.8881491398272936, 0.9339100630278527], 
         GraphicsGroupBox[{
           PolygonBox[CompressedData["
1:eJxFmX2w1lW1x3+H8/Cc85zzvP2IF19LxW5dbpoIA3EUEKcXsSxhmkDNClMD
OXgQcBRLQoEmCri3bO6NVynNprJpfEskFa07gZWYFWSZQGgq2TRmmKFpfT98
v0x//J69n/1be+21117ru9ZevxMvGZh+5aCiKDbrp1PtplpR3KVn4uCiWNNb
FKv1zNS7VWq369lXeGxHr8c+rufXej9Pz0ntohjWXRRTy6LYqvH79Fyg58Gu
onhAz52ae4xoekTzFbVLmkUxpVoUSxtFceNg93/eURRv1vxjJMOxai/sNS/4
bO40z2c6/J/+EvV31ItiLe9Ky4hsX9T4R8T/KPF8vOWx7ZH5Ov0/T/IsVvv3
ivsrK+a3Nfw3q71ZT39PUUwQn0J8+tQuFt1tor9JQxf1Wr6RkvWfFcvH3BtF
u0E0SwvTfiP0+8Xr93oWav8/19p/0JzH1D5fNc1Uzd0nXrerf776l+rdWPUH
aV+d2uN/i8eXpbdPS1//o7mLGz6nD4vmgP5/ruX+CrUt0R1S/1HNfVR040T3
mNqHtf5DekrJUEr2mtb7juhqpfu9pddnjPX2S47Fen6i/tWat0hPv876/pzp
Zdrzes17Xf0Pdfj86N9emOZc0d+i/r4e96G/o+72esm4S+0W7X+u2pe0h5PU
H6d2U69tqk/8Xmua5lW1gzV3m/ju1x53dno+9jlC7Wjxnyz6YRX30T/t6emj
g+nis1fvx4rPQfYtGfa1bKO/V/uqxi8WjylqJ3R7XdZgT29kj6slxzSNr2qa
F/09ar8h/T6t9hdqtzUtx4NqX1E7QzR/413L+v2l2v8S/1F6zhX/LzdN8yW1
b2jvayTvZJ3FOvXX6rlVNAsrti32clqX+xd32oaxX84KPT46yDq5Svu9XHRn
4VPi+6z+X611mzWfDefS1vgTGi/Vzu4yPXs5Qf+f0/iJav+s53atdarmjtHY
+epvEc/dg2wLl4rPYNE8qnfVpv1hu/hcL5rn9P9W0f9Jc/s7LCO29MeWfeZ7
DdvX2zo9fonmjtB+Z9Vsb8N7beu0I9Kfgc1VfeaMDQ99RTz/X+OD1T7ZNM2d
pR/6h0Q3GtsRj7O15kr9/7yeX2GjVWMKeHKF/s9Uf06P+XE+pZ4Luu1T+Crv
Zohmo2Quut3fobljNH6H5rSki//U2PIe2wTvZ4YGWZEZ3U1Vf4j659Qsxynq
bxPNkzX3kfOvTfM8qPZ1fFz8/tEyJv2HnokV056auXtqXpt1WZ8+e/5dzTTw
7o9vcXZP6d0E9RcWlgNcOIwJ6WOLrDEyvsm5DNP4ZYXfDwkN9jJNehqm5wX1
16l9u54l0R9rnCy/uk18DjSNnej8cc2d07YNrNL7T8kmjgIL1F6n8fnS79a2
/Wx27JN1sMEFmrtE7xaJ5odq35dYMFf9/9Uac9S/W2PzJc8Dof9Op22I/7+t
WD549QXn/09tv+T6rMa3avxgr+nukB3dMNgYB77tlR726BnQ2rvq5vs1rfsX
zf+e+LzUNEben9jH/u+LnsE3eC8qfA735SzAc7D8+YrtZUbs8LZgCxhzSGf/
Cfy+ZWwD4/AF/J19PhUfYQw8HCk5FmlsjuY+G3/EL7vb3uMDdbffzn7/Hv7f
rQczqj7TjWAya1WCs53WJ3a7LXv5Zo/tjPMDb8FH6AcqpmdetW7MekPrXNWy
XV3StK2ABb8Vn93iswvc1thA01gyVfNerhhHwIpD+j9N/cl1+93p0cOLpeMm
8RNfJb4Sf4d2O/7+psPjhxJzsUH8HzvE7sFUYh82tT/xmnn7M3eY9NahsaFq
j00+Q14zoWWcBC9r3baNxztsH/SxGWz/PRXj9FdLy0Cs5v3e0H9KfI4W3cym
bX9vbGxG8hnyGnIH+idXHJ/mJg5Wux3fn+iwTS+J32EX2CQ2j2zITJwb13R8
2KQ1lw72O8bhD2/0RnyYX3WO1qX33Xo+2mGZoWdf6HiZ/i9Xf0i38wxyjPV6
Xu7yOZ6ncxqq/p9L2xlj2MxrmvujqmU9ousfFI7P2CS2yZ4ezr7wMXxtd905
BbnFOype76HMLYKL+P+y0n64V3scWjr+lWqvDT6DjWPbjsdj1H67bvvBjlb0
mAY7Qd9ndlkv5JrgDHiD3a6L7eJb2BJ5MphH7MCvN0QX7Ke3bZ30kKMNdkwF
z6pdjlMzgqHT4l+sv6Ln33i+LPLgI/AZ3mnsXJsYOtBjP8QHX69aV5z70zrr
y9Xf37SPfjN+y5mQS5FjXNht3yf/PE14MUo8Lpfe+kRzRnKGUxqmAYfQe1/G
kWV3fBY99UVX0BwdW72iZT6jG44Xh7J3fJ257GVp/mMbY1rOq39ad35Onxi9
OfIuSRzflbl/0r5eqNkP/1K1v+EbJzacM81qOVaCWcRW5v0qayHvO2L3zIcP
OQ4tfE/HL1rOUWclJt+ZWE+etjM++Elwmb03nG/Qxy/QdX/WIscA19HzAq03
psvyPFI1X3AMmrk9zhk+kf/QE8+J8dgtNjelYsz8cdP9a1rO+8GWZXXT7tWz
TDRf6DZ2wRPfwEd+WDjWXJG1nqs4pwFbp1UsJ3kO2I/8UzR+ZY//0ydGQQ/N
zpbvPGdr/WuSby1PXBiIva0K3nJ2syPzWQ370NviR2A5mI5u0ceYYDv5zsj4
dn94IgOyXJnYNK5uTPuAZJnX63yFXGVz4hf3ivV6d5lk29ByLnZ17jU83HGI
yStyn1pXep35R9bqdX4A3UTJ3ac157ecO3F/44yI+fgacX9E2/fG2cHYavBz
UtNyXdcwbjEOdtF2hWZ+9ogvk19zpyD/597NXsklLhOfg+p/t2H8ZA0wfHLT
Z/7PXtv0qOD5rPgI9tyo2TcP+2jb2H6U2nUt++ZY8fhW3TGxXhoL4PPOhs+B
vZMTvtrrtVjznZEfrD432HxL8uSO2BU56J7YJFj0VHIG8mH0iN31i9d0tec2
fN7jYqvcn/bl3orekeHMhv2c2Mr956XQo3/avvThB29s9R/JpT/QcF5RRv/E
L/pzOyzbk5GTvGx65uJ7jOOzyP670BCjhmTvxGx8if2Sd0OD/WPr2Dz+Smwu
EyPwiVWpsXC3476H3t9bMz6AE3fVbVdvKp3nEdeJEbTkf9j9QPyUtYjdxG1s
6Wd14yaYekPGyWWJJ8RvYspxerdP/WPjH9z1xiR3eD35A3F5Q2IZD3ENzCZH
fi1xnBhPXHl3y3MmJ/d+MPfiE1LzuSGykdNfldx1acbJK05oW58nqh0pXi+K
/z3JtYmXxErumtw5yd9Oqvsu8kYw5sXkde/S/FPFZzy23e1YT2y+V3Js1Nwv
St5TxP8uyfKx6GBdaI7kx8c3XX8hNzxJ/ZvazteOLq2f+dF/LT6I/FsSh7DN
asaxMe5HN3Ub89a301f79bb1/GDdd4IJuReANeRM4NJFopku+m0tx1z6xD78
Hxx4WuMX1G2DfW3jMXdXcl5yeeIu+cVbUhOgNkB+/mzGl5fOcz8LbpXWyfS6
/Y784PzkleRs2C71v/si25bIfPheprlrpNvrS9vJ0twvOlueO6jlOx5+P1Lt
ccHDSak3EHtZm/yXPBhdH6iaJ/kpd4s9wcAf1R3bvtR2DvVIYujqumMK98s7
U3e6sXRsOCv5L7ZzYe6hJ9f8n/sG9T3+U9OjzkBtgvoDcs3KHRqsm14z3vF+
VnD1lbrzgS1a97S2fYH899q2dbi87vskPvM17f2c6Bzd43OMH9ElPoE+2etT
2S91GvyFMWINOS24QN2ROEGMeCx1v50N+9xA7m3Uoe6uGfPuUfv9mrGO2szK
5BSXNhzrxkvODTXXhbmTUi9ZkPrJvIb3P6HtOL0wsYl4Mip5FLn80ODqxalh
4T+szTh3uffUvf4PxGdV6RrbpLpj0a0148P4qu+wzG+kVknN8ozS8sxu+H7I
uR2vsZmlz+MjajeUrmmvL41zB3IfJK8hFmDP9bb5N9qubZAPcNb9qQO+u+07
AfPJZ4YnphPbd6UOu7Z03Lg7+jyrdDybVHqvw7Jf9rAoeoD2ntCjZ2qp7B/a
4aHv77bMrP2mtuuQQ9Se3DbNSLWfadjuRtdtj92JwfeGP2dOffHe9EcFA/Ev
8tmDiZfU4MFJ4sIV4vl+0U+R/A+3nVNQH92h9Y+vOX/kjrwwd8bHG44hfXVj
8jHxo7eUpp/ccCwnhi6gxtCyrVI77CmN2+D3kdoT9sKdmzV+E5wFAz7Nvbtm
/uQDH286vpOLEcuJ6Vc27aejssdWzT5yS75xcF7YM/6Jn/6t7jrKsPgI9rs4
+RJnsiH2Tx2Y/8T1TaV954mGa9lgCxjzscQRsHNj5nKma1M//WnDdx76W5Ij
3Z9aOvFhYfwFf8Au3kssaDuPoOaxPrIgQ0dpe5yu/Z5ZOleYmDrV0sTWm1vG
i40t3/3ACfIIauHTUg8nRs9IfWZEsBWc2ZP85/AduWE9DhH/Vuncsa32M6nR
XRcfwV6x1b3J8bi3Yr9/iD65E1yTmiR1hSmpLZAbFrmbcG/b2eV8bkhsfhz6
aPhc8D9yqlNSz+QuD09ymTVN7+1bTf9nHB3RXpt1sRFqUEcwb0pw7635lvNM
sA8MvLzhfHtjcm7uEBvzfWJxvsXMKG0bnMntyXWfS67Inf3ayMbY8xnnuwC+
yJ0dG1yXOv/q1Py5S/J/berStOsyjgyb830KjHwiZ819kXsc90Xk+/Wgf9cX
6XOmL6T2Tg2eOlAtsfWFxC/8hnynPzVefGh36vzg/PjkpktTd6X+Cu280B/+
RpT6JvnXI12Orc22517d9LdF8nS+04G183KfOq9hzKDmR847OvdisKyavBqd
vRy9gav08RdshDMAu8C8u4N1+3KnAFeI8xflGx95Erj3TMtnciDngn+8lPsC
35rAR/5vzPdO9Eqt5ZXIAG4ezN0EXAPf3t9w7nBRvg+ie+aif74rbg4fsHR7
9LMg8XV46kboHZ2vKG2XH2x4T2X2TO1iZWoZ+N9A7lZnJGcmd+bd5/MdYWLd
OESMxcbW5Dvp6blnE7upZ4xPTQP535r8Bx4rIxuxaWgwGdnZA7GAWHpO7r8f
jm8Rv/iGsi/fUSY1jN3Hla5HEweJvdvDAx1+suFc5aGm/WUgNcazNf528ZnT
tPyr4hd8fyDOEj/ol/mewjff1dnj2vShx+7WxI+Ib1Nz3+xrOYaeVrfN7si5
bM13XvRAnsE5PdyyfVPHx7/wQ851UWr7N+d8j8m3MPY1Nn6H//F+U+iJ2azL
+v8C47gWsQ==
            "]], 
           PolygonBox[CompressedData["
1:eJwllmds12UQx5/S9t/1/y2gWCy7RYwyChSwZRtAG4NKQ2QYFAoto2WoEPYI
w0QEFDEqbUEUQoKgyBLUAALGQIAKKIYRQ5EhRF4IVBEI4Oebe3HJ3XPjueee
Wy1LJhdPquec2wskAQs85/rGnJsCfO07Vxk5NzjFuZ7Jzp2GV8JZDrwngDLw
UUAr8P3IJMftTDwHFIAXcLYdfBtwG7oJ9rLTnDuIyBjoA4Fzb3Jxo0TnfgC/
AWxAthZ+GrpdQudOJDjXPtW5Z8Dv4MM0+Ffxpzn6baEPwy9Pd+4sttOQqcOX
+dhLBT8F/xL2l8C/CH8aOt1i5pN8uwx9C34Z8pfApwVmezJno9HtAH0f2XPQ
dRnO7UPnAfRW4CbyGbqT96zA33TwD7kzHV9P4tMq8Fu+yfaB7opuMyCGf5u5
7zR4PXTyoRejnwB+EJ2p6I9A/gB4DT50xZ/HuL8UfBZQimwmvtxGvgCZDsif
QX4Y9tbBf5n7SrFZhe9FyGTCPwv/efByztpiq5Z43NR9+HcE+SrgvG8xUqyK
kD+JrQTkI3w9BD8R/B4yexQ7bFZw37vIr+H9LyHfE3oX8Df89cAVZMuUT/Cm
YPM8ssXwd0A/jX4+vi9DZhCyxcAK8JXAEPA7+PgVutegb8bszvu+5aRy8wwx
CcHb49OWmNlsB74Z+9ehK7A/Hft9ufMF/BuEvSLsbfLtLsX0OHSxb7HvRLxG
oz8e+kn9N2djwV9EpjX6uYLIYqbYlRKTbdzVGn5ndAfA7wFvODrr0e3O2QTs
9Y4sN4rg9wHP9eyujkAJ/E7QPcCzuHOIb3+qv30ff2fD6xZa7qsm58HPRqcW
/EcgKbCcUG5Mwqdz6Db1LfeVI03An+VsI/ZnIlOObEfPfCsExqN/N8P+Xjmp
3KwX2F8r55X7Lbm/PveXE9/+8Ndgbxdv2Q2cxdYoZPLQHcGdm+AvjCw2ezlb
BN4DmcIk6xlvIPsKZyXodsLeHHgRtA8dAPnQr+Hzdmc6r4MvhV+dZjm2G/51
bBxJsRzLAc+G/3ia9ZRe8NPxoQb+Rvi54PHIfFONeuDLOGsDXQlM4G1dgYcp
1mPUa3Qm3ireXKVaBv5RLUF3QbcwbrVxl7NPsLcobvgw+KNDi6liqz/V3ypn
lDtz0RkI3StutaI7GyA/P7TaVM0vUC0j8xRvb4z/Y7GVxVkqvGJsPIet5MD+
XjWp2lwHvzrVel4+titD8/0v8ruNbz7Ld8lItjf0IO5LgM6EjiFzHNlq9H9S
vnJ/U+46DH1N/w//z2Trueq91YH1ls6crQYvx8bqRIvpcmxHvtXmBmx8L1uR
vV1/1CyymlRtqud9gfxiYDj0FuhT2NuKzqMkq7klyA/1LRaecgT6qGd33wUq
kd8PFKfaH2WE9gf6C+V8TWAzRbNFMq/Caxja25cCh7i7Z2S1qxnUXb1CPQH8
OvAWup951vvVU9Vbf4tb79YM+BxbF5HZl2I5q9ydHVrvn4L9OeD5vvmqGLYA
74d8Q+Q3YKML+AHOFsashlpi/0vsj0y0mMwIrUeoV6jHqNfU+TZL1bPVu/8I
bPZqhmmWqcep1+kNFdCdQ+u1lcCv2N7DG2+kWc8sQPeXwGL/Hv4nxq2HqJeo
Z4/x7A/1l8rBxtiaiM0KeI2gc6H7o38af2uAO+g/hP6PuwcDD8An+YZLR7p7
sLc2zWpata0YKBbrgGPor45s19ghmchyXrmvGTdR9e9bbWsmaDbsgP87/EX4
fy/DZo5mj3aIq771KPUqzZQPoOtH1mvUo9WrC0Obnepx3cG/C+3vVCPfgh+N
m2/KyXx83Qk9PtFqpDm2PvZt19HZR77NLM0u1cRh9Ut0yojvOOCYZmHcZrt2
hGzs/xu32Ckn8qAvI1+XZDvVlcB2JO1KOisFvxBYb1XO1Sq/fdtVMoH94GFk
taIZr1mfw51ZSRYjxSontL/TTtAKfEDcevs38NfCf5RhsbwAvRO6QWS7kXp0
Q/CTgc2qK9g8Af5zYPgK+PPgrw1s19GbPw2shlRL2iHfBp8JDEyxHInFrceo
16inq7cPiWz2aUYMBW/h2dvUo0bCnxvZXZrxmvXaKbRb6I1jkZ2OTF/wd4AZ
4P1C21WUo8rVcYHNQvXYPM9kJCufZgX2R/or7STLiWdVZLmonFXuKiaKjXbK
jdBnPIudZqJm48rQeot2Uu2mvSKb/dpBJni2U2i3kI/jtDv7VntTNSN922G1
y6oHtPOsJ6s3q0eoV+TFbXaqhlXLXmi62mn90Gpcta4doQm6/wPKAIfI
            "]]}]}, {
         EdgeForm[], 
         RGBColor[0.9361565593090414, 0.9512550807253354, 0.9595592675042971], 
         GraphicsGroupBox[{
           PolygonBox[CompressedData["
1:eJxNm3n81VWZx+9vu/d3ufd77/0CYioqaFrauBQqkIgLii9LlLS03BIwd20a
FDVQcUFLpynRREVzSUEByQVxwdxKLdPBSc0tE8x1JlewJq1xPm8+H171x3md
c8/3Oec85znPfs4dPvnb+53YXalUvtpbqfSoXqdWqQxS+Q919jUqlV6Vsl6p
vK7f96oc3FWpTFH5pWDvUPlUX6UyQ2Onq3Ralcrlqm9R/bQme17ffqy6bFYq
IwX7uuaapb6TNM9UlXXUPkXw01RmaMxE/X6tqFTWU93R9//RmMFq/07lYsHc
NaBSuVPlZeF3bbVS2UZ9twtmM8H+VTgdq/KT0uuO15r3qz1XMF9vGh9wmS7Y
H2o/QzX+HX17Vd8uU/+jqnfXuPvU3low79fdf4rmnNupVCb1a37VgzVufY0r
VOYLj28K5hLhcJTG76Nx+7QrlSHay5n6vhh6aM6XVfbWt0HqO0DwZ0Jv9X2g
MjZ02jW0AubjPsPNBSfVG2ieO9W3VOVSlU+Ex/+pHqn+HVumLTQ+XPS9SDjt
pzE71AxziNpDNOcnfV53A+H/Of3eTOUG9V2vso/2uJnGv6nvu2q+A/VtW8Ed
wNlozs80TJOT9XvrquFHq2+UymrR6fiW+/cqfA6cx68013DVN+v3lior0s8Z
baJ6serPqXxLYzfT2CNUz9d8N+nb0G6f8/eF+wTBXKbfG6vsqTnfVf/zVf8+
VmfyitorVZrQR/Cbqn9sr+cco3qw4LcMPku6/P0Atb/b498jVN5XGdZtPN8S
/JsqV/aaVziTXwt+E/1eHnoOF61+oL6/C9/B6n88tB2kcQMHmG+eEe/drvoP
TdMEfr5bMKfrd8Ha2u+qLtOIdReHLuB2c7fxYb8PaR+36dvnVQb2GG9w7lX/
Rb3+zTynqf6a4Ht6PCft1/oMB8zqzA/NX9S4QVXz8KB+y8YlKjP7PYZ1Zvea
pptGFt5TOQ/69ZoP4IFygM8VGTlCtJjSsCx/q+HfyPbslnn7efFGt+CvUt9h
Ku9qvndUVmrs4Vr3myqndlluDlE5Ru0zNO70PsMvEh67hZ8WFx53keYeoW/v
qSzQfnfR9xvUfqfLNBwXPltLX2j7ltZ8s+41xvUZHvmhnpex56v/vD7rjn1V
T+gz3vShv65Qe5fUSyvWT+tER0FrzgXeekk8cC3jhO+qMudVmC/o/0QwpwqX
U1QW6feD+nad6u+pPkHzXchY7eHfCvPwa+Kdxb2GRZ9coP750Fv946oey5zI
7QUqvxBuN3Ybhj0+pPYEdG/4fklocqbq76g8XbFeQC9er/Z50mV7So9MVb1A
9fpa43XmLq2X79L6z+j3as25CLsgmMs4617rRWDRjX/W/j6sW5ethk/Ut03b
/LdCZZZ+D9NZjtIc26l+SPMvEezL2lelZlpD5zP0bWf0nvTfp0vrqX2EwxaC
eU7tyYKZ1LAehMcvqZnPaaND5kALrbG+5jlRfZOga83tbdX/WM1zQr9+zVFT
ubXXsocMfhWZ15hvQGfh/5HmrvZa9n5XNwx7+0PoiY08KfR+WO3PaN3nVV/R
sZx295if962ajtAQ/bdr8Hy2blqyt1tKw1yt9Q/T97NzXrPU3r/bZ4hNezdn
d1DduMND4DIz+IytWrY5+ylt27P9WuZ79O5w1RPUf6f6/6r+n/VaHpCFsZLf
X/eYh+bEFkHzZ4Xbw+p/t2l7gQ0dpf6pVds+bOCmku+hfR4/scdjv1Px3uZk
nsM1/iOt/6HqOzTPkoZph6z+vNs64S7ta/0++whdA6wbJnbbRm3eMP+js5ZG
L94suEUqx/XZhrIWfDZf33+pMk/tus69v+Yxt+n77SpHqv/4Po9n7G9Lj/lt
0/PRj2xiP7GjV1asE/mNbag2DAfMpbHd7Pe8zI8eOafP67EWOgHcOQfotyQ0
PFffbw3sLWkj+8jyLWkDC/3hm7Vw0G1W5ocHm1Wfw5k5u8tCB/iLNucAvuC9
eY95B/4Hf+pq2uAIncETO4w93qTL9pjfH3RZnw0TzEKd+cC6/Uh8SGDfC/yN
/W7P77fNxHZy9vDYpPAZ9eS04R/a7Zp9Uuac3GXckFVkkjX4hl/6TJfbwFwZ
WQZm6/AK+2BtcAL3bftt+7H72P83VO7RPONVv6QyFB+12/34BU39fq1qXl47
5p6c1+U5l5dL26aFktmPauYN+OTihuGxufgnj2fv9L2V/hU1+7v4uvhCtDfu
sU90Z9prv+EjDcw82ORVosMjqnv0/SDJ8mdVz1Q9rWOcN1J7fM18C89i9+C/
dyIvx4dvqU9I+8X8flv43y1abd7vOGFZv/1XfAh0DfDAzo29xEair5AhdNZ0
1VP67NufXdiunlOYr88N3Xbodxu5ODe8f2R8qBkZyxzMdY76Zje8/vTgeFzw
vKXXMMDfHllAJq4q7ZM8F116aLfhD5G+20j02b6wXthQ/eMrtofoVvQqfDA4
vtOjiR2eaNpvxn/eHJ9d7UfU/jZ6Ue0NBX9wy7p5w8QtX+j1WvMqtpPYVmzv
+1kXPfxVjRmi/s2Fz7Ft++4HtWwz6cduzoleQ8ecVRrPEYLfutfwzHlS9MLU
6FZ47ZtN603oiX96Xen469WcyYT4Xb8u7QP9sTA9J4bm2KKD+mz7j6s6nlmg
9uuC31/tNwT/U53LdQ37nvABtCfuuz3+FWd6i3h1ntqPdvncFoVP+H5+YEZq
jh1U3hZsTfS+qcc2mbX3z7pLQwd0GjHV/Oj2N0rj9t+F98teiQXwhVfH/5mb
fvxzZGhw5GjIANubKfFDzwgvQRd+Mx9nxZmND7+dEbrNyBjgkbN5kX10DToS
33645h+m8pf47Ngr/PYpVceiWyf+gFfxd1/TXvZS++XCNm5V8D9G8HtWfWbD
gg/z40sDj/2cF/8UHPChiNMXqv2vpX3QE+HV+BJPqf/hwv4aMSi+51cSQxG7
0I8vtCb+U/8WXd7rjNCEcyImIG7qHWA7zXj8o23jR31a865UPUB1Ddtb9Trr
hu74H+jtubE9Q+MPo1tOiI56MX4POOPjIAMzqvYlHhDsPWr/XHXfAOPBGsRd
7GFG0zhNzL5ui55BVhZ2m6c4U2wZdgx7e6HGbKaxi6VHz9Y84zXfWS375LQX
RY7RF5tFPvaPjJA/eSMx4LNd/k0uBVv9UHzEuYF5NvKCrOD3Li7NI63CfeD4
sPr/UpjvhwuH66rOiZAPQb9cG321o3DeW/NdJZi91Hevvi1T+bDl/h3jz2Dz
z44PiO+J/tmn7viKvA/+133xwYif+Ebf5Nhr7PJ9gWOPncDTXpx8yImF6YG+
WBA6L0pMRx6hK3xFjgBdDv8gK+MSC3+YMfDbz3QGi3QuC1V/UHPeY8cuz7cw
Zwd9wZ3YELzuDT4LsybzgAf6Avh7c07AkJtBh/DtKdG/T/OPbJvXZkVGsBvY
D/zwncSjY1Q2hs8a5k1sCjKJbKIbHuu17qolvkaG8cOR2bVxKnwLzz4TWUQm
ZyaeODRr4RcfGh4gFzc1bXgfGcAnQe+SFyHO2y10Zo8/LY3POS37AfgDG7bt
j+EP4UOiN3eJDSKex79Ab+D74APh52yv+bdrmPbXaq5JmuealnXPblkLfX5Y
6LBM53t41b77iOB2ZMX2GdpgU9CNl4X/JqQfXcrvOcHn/bThh/7EUOjMLwmP
s6r2sedkHmCQp7k505uDG3TeuGXZQYaI/dkvMTL8f9NaGeh2nMY4zh//Ft+V
mK+WdbHnI3stc105W2zTc6X9LvyvXTMn/vw9+l0T7LqF/fZd08/6NwYH6AQ9
N+hz/Iq9x9/oz/xd2XdPcMCfxAfifMCVb/A2PurMqnOJ0GZm6PPX6Brk7IrE
x+QMl/Q6VwAetfRxRszXn3WnaV9f0phLhH9P2/mpLtXXFI4lri0cV90YProq
emaM9MyLbfuts9Q+sOU85BcK50WIS5GFj9V/g9pvthz371a1LiRfQo4Dv50c
FXkW8lToyhnZCzJxemShFpyhD/KE7kPvQRPkAzrAg6+ED4nZT48dWd7w2fGd
HCo5PvJ+m6Qm1/d2x2Ov0V5OazmuOrVl+1ZEj5Ff2r1q/romuRPyIitarhc1
nesFJ87o3KpjhL0TR/KbWPIM0fxG4bO87RzkpsFjZL99ZWJ04hTy0Yf1GGZW
1XDolpujXxZHl5IDXNiyn4cPvnF4clnbuRDwZx/kNeD1r0XP/CE5hDnxMZDH
o7T+C1XLBjz8Tvq3qlnfMX506XknF6YZa0Fz4pflXdbP4+rmQ/h8aGr8W/yW
G+Ifwr/QirPDp0M3o7+3rlmP8Q2dz5z4Ng2d0Wx9u1/7Wtoyb5MzIz+JDwQM
fsqK+Cr4WivTJle9Ir7iquhmfC30+7j4cL9qGp58JDlgcvfwBn4GvgX+zI8L
2+4/NUwn2owljhujMY+o/Urp9lOF+YV4DJ7B3q2OL9Id+dsi8ffQ0Bqe5Vzg
+d1yLltGJpANdDX6dmDyxuQ4Tktu5Gj1H9Xw/c3Y+MvobXzD6fEPsWnIDzyz
rGH/4cCK/Vz0M/7tScJ/N/HBlzue78iGx6MDdokeuC6xN/JLTgifiVjvlcL8
+yPV3xMP/Eu/+QYd80Ds4Mml23MK266JWRv/bq/4eNXYV+SeuIE5iR3wGcll
EMNuVrq9r+bZqt88QI76vtK65tnCuZA5yYe8EX8AOhIrjAgPkFcgv0CeoSv6
HnknB8g4ZAddwxjohuwAvzSxBvOhr34ZnQudoC3xEuPw06fFV/95/DXmObtt
+l9c2LfqxB9bkfngW2wGvhb9c2vWL/Dl/3WsxzYqrDsGh1fxhT4Mjz3fss6/
oWneIK8B//ynaPx41bkU9kGbvQwQPk+o/f2m+fTD+Gb7/5PPsmHOH52ATuLu
YNP4FI/Er8BXxhaQKz6m7fbnE8PyDT+W+6tNgjP3Oksqzm+/HhjGbl/z3OhM
fKIpoTn4PhGcyYNNTS6MGGNK4tnets9xg7Z59+DokMNjh/Fbhrbtvz3dtI9H
jpJcKPHxMYm/xkXf4nsgB5z1Gj8/d6MzC8dJnB12+PLkPbAfxA/EAsgFsRK2
lXwyMn5obBO5MHxL1iVXRmxCTIK8T48d5O6O/D95bPIT5IZOiV48OPp2QN12
ApperfYnNd9hXImM6PflpenGeXPuzMe9GjQnV3NL4iX6xqQfW03eB3u9XmgG
H74b/4hzfLvqc70+OZz1EiNDG+6Sof16HbeXFdZtU6LfkAtwRDYeFL4P1Lw2
tFwvaz0T+DsSB40Mr5Sa82PBdzrGa4PAj09uD1uze912aP3Y4yHhtwdbbj+i
85/c9vdPF85dDE5c/UTb9voXgq3UnSNi3j+WjuV/X3h98oDwPXdlnAdywD62
CZ7EIMRcnNG6pfNEowr75hvHL4UHhib+hd/J4cHz2JRHMudzbdN9QeGcxsDk
GImZyM2SnyJmI3aDf84qfHbcmS8qnLckf/lS07lB7jO5D0BmdtHchzTtv3JX
81QzuXG1t28777i76lVNy9seGje27fWOFv1fKOwbjVF/v36vUn+94zwXea0Z
5E2bzmlztzCh8L0Mdz57tP1GYfeObSr2lPh4x9Lnt1PpmJB93qx6HPkr9e+h
+htN67TRHeezkNtFLeMHnt9VPT3+KPd15xf2O7nHm1E4ZjtA7d6W7X2ldD6O
PNtAtW9qWk9NEo7H5q7uhxp3aWH7hR17t+HcGfc52Hvs/o+Ez+Vt359dqfpq
fbtbOF+r+q3Cvg55rAObtlPYK3JA5HbW1frHNb0XcnVvJsYmD/d05se/WBF4
ckivJl/witYa2rI/vaHqnZq+y7yw9NsCfN9RLecuiXNeaDs3St7yU6VjAOz0
+fr+k8L3WBe2nO+Gfw5V+/7C+ayftvw+gHcCu2rsT1rWrVe3fPfPff1Q9Q8o
rZsaqrcUfE3tfrW7SstVd2mfENlD7tBVtPEP0RfojbLlvlvr/7inpJ6rsbel
H/g708995vWF46xH26bZFXXLEn4sfgm+BbRBV6656y1si6eWzv18N3e4UxvO
pyFf9J36T/3I3dq7Xmp0PXHPlLp56+ul2weWlu9v1O2/7F46t8wbjX1K908o
TbOL69aBe5b24z7VMb9/Jbmb8aXbxwvfSU3LHfL3G+3rkrrl6qiOdQD5rUub
jnXJeTzetCwj01vlvnNr1b9Pzm6U2jtFrpHve1rOQRyq9r6l7yAnql5H6/1J
8vgnrfMDjZ2s9nFqP1P4PK4QzJml3+XMVH110/EXMfRfmpZ35H5o0/HqC1rn
SWyx+v9L9f827Os8rPYDKher/SDyVDgvcDJ827HPt4PqPZp+9zBc7Qua9m8a
grm/5Tj5AdWzStPnZ+Ram47fVqp/dNt3hXfp+x8jR8jTi4X1PPqeXDXvGZ6r
2J8iN0W8Q/1B2uQkS7VfFo/tUTfOJ1ecP7y95hwie+UOm7gIeVpZs10gt/d2
8nsX9Xsv3BlBD+JEfKHfJ9Ym5n627Tl7m7Zh2LJqy/EesRg5CWwR8Ri2A97/
OHbq8Zp55bcV2ynsLjlG7Bgwe8eP4ze+3GOBh6+6VHdnLG9J6rljrXacR9mq
6Tj3o8zDN2i7Jj6pm/eYAx5/MLaec+AtAn7fOOE9UO3VTd/Hc7+3eemcydU1
yzP5BfxJ/MqFTcfHp5em5YrQ8259+z5n2vY9G/3QDlrODz1/1facHzfM48BP
xudp+xx3Vd1VNzy+xPOxv9jh+TkX1iZeIVZCdxzc8bnDs+RRuePEttM3O/xA
TAX8icJ9u6ZznNd0nH/DbhLXsf7A8NKq8Bhws5MXZZ6d2/Zzp7XdNzswU4jN
hffk0m/XeMN2tNY5s+0476y2z/DxnOPh+r2N2sNE173rliliqEEd+5BjNXZB
6HxKx3qTmA6/GZnhfLdt+v0Hvm236m07vk/8s/oPaTs/c33T8T5r4YudUFi/
oef6mubBSeLh4YX5GR+N2Iu3IMRfXyz9tmOIvh/f9HvGj1r+vmVgRkUnoBvw
o4gfiI226xjn/ZrmhZfDJ9x3gucFXbZLwON3YQ/YO3RAz20R3niN/Jjar0Z3
YkuIU+e2nSsjZzYt5zIdG1jYt8THRIYeC82JZcnzEM8Or/vuFp+PuIF+Yoft
ck6/aTrW4d0M8Q5y81BklrvlbaMrxmmPo9TereM80qjMQ66F+bGPzD0y/ex1
h9AHP+WImu/armi7/ZvCOTtyd2+1HHeSlyEnQ0w9JfD4uQ8En6l5X/TlwufN
uZ/c8fp7Bocxgcc33rFj/L/Y8RspcgqTSueeyK2QVyEO5V6KtzTkIohjiWHR
kcvy1u2hpn3ll9qOr8lxkGfYuHBcTKzMORALkIfi7dLovHVk7tGZf+1vYl5y
k8gROJEjYk5idt64jczdJXJJzhz9T7198jLI7PbJpY9IXp3+04THicJ5cdN9
IzIW+8KcvJfDzuyQNmvQxu7g5x6d3A4+yNTGP95lTI3/vybf0LCcI6vILDpy
F3K8gt1Z9d/V/zet8Td86o7H3dpx3LkoseeCft8fkMtec+fQcK4EXYxOnlg4
p/pk1uLdFflA8oLQaafQf0liau4LsP/LAz+6cBxEPMT3pYFZc5eVnAmx0NLE
45Q78naItx735m0QdyLLc/fQXbe+RlfPDwx5+K7ktPva9s/YJ/NxT7tT7neQ
c943Eocem7fB/970O0bavPGCTy+KrLFOT905X96t8CaGmHoItgr+KMwDvL/k
3HtLw3+2MCzvWuYlB9KoO2Yn/uBcyO0UpfubuXPgXezKxKLEpH9WvX1sx4CO
7VHXWnxqzuEiQ0NCF2hCjgOdPULwOw/w3tgXvtvheauJHWJO5h6stTsaO6j0
u553177tqXuP7BeakXslr0L8e0Ta+De82cNXgl+PSv4Qv+/uvDM5MrlKZJm8
HfNwDsDxjbwGuZYjA7M8MfbC+F3Mjx2knpQ29eS08afAn9zEdsk9lWXe4vU7
7u7OXTZ2lvwu7Ympu/MW7dbICG9AiEeZHz0Cr4AP/hW/WZt9Hxq+fzvy+GT4
FHm6qd9+Ulfur1n3ubrfBU5Jnrk3d+us35P3tazJ2icnJ/ls8pI9wZN5yC/x
DTvI999lzsmhDzjyDmKdvJ/mznfN29mKY1PeReArcCcKD9U6PvcbgzNvDt7M
HTHvp8izoF8Yd3fe8MGH9MNv5CHGJhcBDG8AmH8jYiH93rB0Doo2OSd4EL5E
/0GDvuzrmtLjeI/POsuy1sC86TglOpn3x6cmd0o/ef4ybz9of1D3u+fzolff
y5uG99JPmzfNvM3gPRG5LPAmD7VO5iHfcl7GoJPRJewRfYL+fic4PJI3WxcE
N9Yjl/te2ozlfxHkvXmnszJwwOD79eVtA3iB92W5K8A+YZuwX7zBxWZhuz5M
m3cctMldU69OG13H2xR0Mn4Nfh6yRu6Hc2GvnCtvAMhXEW/uE97grQZvNnhP
gK1Zc0ff7+/7JiZdAxt4YHnngZ0YW/hsNyidK8YGkS9+MrlxbAFv5C7OXefD
sT3IKPy+R3geXT8/dyQLOpajFU3bgmnR89yXMg/6eUxpe4//hX8wO/28wwSe
ewvWo58cK3YFmSUnueauOHNih8CTvD80xFbgk5CjGpb2vcFt89icz2TssYX3
OrZ0Dpmxn4tsIvP4i9ifYTkXzmHdyAg5FfxCfEL8VXwG4hfwuC62uBY6V6Nj
lkfP/D+CGarY
            "]], 
           PolygonBox[CompressedData["
1:eJwlmHtwVdUVxk+Sm+Recs659xBeQngEhFosKRSU9zvAgCCPOiCIAolUFBqo
FguIAlKwii+UanmUgFYrKcVBHBRoBRwBp0LtCxUKFRCsWAUGFR0Q6e+b7481
91t7rb324+z9rbVvedXMMTX5QRC0yQuCFL9LoiAYWBQE61EeAr+bDYKXioNg
A/I3cE0SBHMyQTAPeRz7zDgIOuI/Dv8R6A3RPywMgnto2wLuTFsZ+An8F9B3
AW0D0PvhMy4MgtbIu+B62Oth74j9PPpNyGn6Xod+Cbya8b8pCYLB+B9C35FG
ckHwKXN6B9t+5H/gc/SZgP0g8zmL/w5iXiB2ZUEQ7MF2PfIi62zBHCYSey56
H/By/O8DL6VtKPp2ZCZjdUJC4j2FfT72QsZ4E1sn7Rf4F/g3wz5FewZOM14x
4z3GGOX0bUHbz8Bb8WkJXoQMxncT8e7Cvhh9CPqdSB14IVIJHqiY2AcRbyTx
PiFGJbgk8V61pn8GPIU5XMG3EXo587tA22rWPR79Mvoa7NXszSH01eALxP8l
8Ycz/6/ARbH7jmV/CsH/Ycwt4BdpqwJ/GvlbTKfPx+DZxBhW7DVpbQvRr0Ef
h74A3BifYvqewP9zvs8yfEaCNzLeaOJ9i71dgeeoue7J+tuW0uctfT/ajtYL
gtvwqcP/L+jl6F+j/5q+e9Ebol8k3mTsu9AL0D9En4CeYcwviNcTvQv6NPQs
elv63wE+j3+asTczXlvw88yvmvlVcAl2Eb8OOZvymV2EvRtzKqZ/e+x3YztD
217Ge4T4I4i/D70x+mv4j8D371nflRXsx1hi34o+H9soxp+oWMyhEHtr+heB
A/rvZ38bMGZL4v8X+XGhz7DOckPs9TM+szq7XenTF1sHzn838EnaRhX6DD2P
732MuTjfbfPBK2nbTP9XkIP4DmPOZdja0L+C/k/S9rLOBrII/AoyETwUn2Pg
kZH3agL9RxJrUdbf+k+0PQhejv1VfTvW9xNiH6XtYXBL5IjszOE4a+2vOwTu
FftsdyVGT/BDyDDmfpA5z6J/f8aoQJ+t+0Hs/syxa9pzPIFeHvsudSNmK8VG
1uE/ifGOgSsY8yL6XPQz6CfQnxMXMV4h8ftl/a20R33BH0SemzhlLWNv1HkF
/5bx/gA+jbyA/3H6X03/SubTkO/3OP1noPemTyV70xT/XuAXaBtT4DvQkvgl
yF/pX8V8K7HVIAPS5hhxzRxkAbG60TaQ2O9gzyd+HtKZvnvRA/AB/Ouhz2WM
XzFeB9puy5qDxcXilAeJNVPnMzBHzwIntDVhPSuZTw78JGP0KvQ3epPYHZE0
sTJIj6z3THuntu5Z3yndrfroA9G/4+4sKTJni7svl5jrxCkHsuZ8cX+IfIF9
ds5n/xT6veDmWeMK4k2SPz6fizuRE/T9MvRYCTIAe/+s8Vbs38Seo+YqThY3
b2X9qzJe07/Af0SeRm+L/1T8X0ZfkXGOUK6oYk9qMs5xynWr0RsU+o6s0bfE
p6DYd1x3fRpj3JjvO667fjv2spQ5Slw1KjLXilPELZNCc1Mp9j3oB9B/w/rP
E397Yg4UFyonKTctjnzWxGHislOhuUYcJ667GPus6Qxein1HdFfEieLGR5Fa
Yr3HGnpjG5s4V1XTdjN4XGKsHKdcNwX9uZT3oBo8g7bRGeeYgeg90Dun3DY4
8Rq0Fq3hpPYicq7Xni7B9hnf9DPObhVn4CrsI2gbnzHHiGvuScwVOvM/B68L
nRvukk7fZ9EPo9+BPgu9EfHbs//fR25hr18XnxSbQ7ez/n3ox4hXS9vb4Esl
xqXYR8eeg+aiPtuwd4nNFbejr1KtEBkrJ65EvwF9CHgwcjf6taoRwNchU7PO
icqNP0SfjL6VNZzOmCPFlUto25fnGEvB9XLOPU+hl4Cvz5mrh9Onvu5CYi5d
Rv/h4G3I2Yw58m3mvioxVyumYjdJXKv8CP/ukc+QztJS7Dfgv14xMj6j68A5
xrhU7DuhuzGftkZF3rPfoS9MXIudQX+P+F+xfyvkj08Z8RrH5v4F2BuB70+c
i1UDPgAekDNXiZPFzZeIcRzbOfw3Rq7BVIuJw7qAT6peAu9GPgK3iryXCxnv
jdgcIC5QjadaT5wmbhOHdwDnq34JXHMVZF2TqTbbxXjPEOvh0Ny4H8lgnxKb
6zXmKfQAe12xc0Sb0GvW2rfQ9j64V+haSHuW5JzTldvbsb6O6BdC423I6+hj
0H+QNgeLizvTtqHAbV3AqdCxmzLeePEVbR2xrWHM8dj6IFeKfWd1dzcjH2S8
xi9LnJOVm1Wz9GZ+h5HmRa5JDmmvWfOOjL95LX3XR67tFEOx2oWuFXVGdVaP
YK8sdI2zM3JOUW4Rx+3HtzZyrawaba3OR+RcoRrjAdW2Wde6WmMZOI5ci+nO
6u7W4jO5yHPS3O5k/pPFB8hjyh3Iq/i/gVSr9kjMzX0Yo0/kb6Zvpxz5CPYm
9J+fcs66Crwb+9PMdRDxp+G/LnatrTHXxj5TOlvifHF/J+Ra+jcTx2C7OXRt
ozeH3h6647rr5fgPU70f+a2jmveo6knV6EWucauxDdV5SPmNo7fOvMhvhZTW
gL4sMfcqh7yG7YnItb3eQHoLKWcpd6mGPBK6xlStKQ7eHbnGVq2tml+1/86s
uUNrvkX5krZTxFrIfv4Z36nI71OuuVR7HY59d1VzHAJ/XOLaSj5bY59BnUXd
Ad0FcaS4Unded38MegP0gP3IYy3z8YmIVUP/ptiqImNxcg/Voon3toK2Lti6
4fNdoTlT3Kkcrlyumusj8AbW8BJzr0OOq7ZJPJZyqHLp+5HfgqpxVOuU41+K
73KkFfjW2NyinKTcVBOZm/Tm0tvrovJBsTlIXPQP7U+B35B6Sz4bmStUY96b
+Jvp22lPy8Bn8d9T4DM6MfQZ1VnVnfk3fR9Fn5L2mdbZ3qQaLu0xNfaS0LWu
2uZiX4UcCtxnNXhe7FpINd7c2DlOuU5vgGf0HkL/Nu03QCr2G0hvIbVdzjlH
KlfqjVUb+gzoLOiNk8aWJP4WOfa0QeI9096Jc3rmzFniLtWsX9O3Lz7DMq7h
VMspJyk3iZNKwUPwmZPnnKTc1CdxLa4+/RJ/Q31L7dk58DFkQ9rfWN9ad1R3
VTVxT/w35fz22qgaXrkw9NtHfepyfsPrLa9vPij0G0JvCX3Df4K7Eq804zeQ
3kLNEnNHGXoLvf2QPHA+8r3IOUW5RXd4J/jqyLW5zng1e/sWbV1T5tQ9sXO8
cr3e7O0jv9n0dhOHjANPz5nLtCfaG9Ukqk1U8zTEv0Xkt5vuwJWc3/B6y+sN
MT10za/aX2tolPgNrbe03nifqF7NeW9Us2/U2U/8LVUTqzYWR4mr9CaaQezm
idcuThI3hfpPIOP/ADagd88514hDfxr5PwL9VyCfSO+b0G+lAvQU+jWRsfZQ
e6k91F6qZrhJ/B/7vxNxwv2haxbVLqrxbgT/HyrzSTU=
            "]]}]}, {
         EdgeForm[], 
         RGBColor[0.9804187828076061, 0.892160263564505, 0.8402434875391513], 
         GraphicsGroupBox[{
           PolygonBox[CompressedData["
1:eJxNm3nclmPax+/n7n6e+7mX616IKEV8JsUsjBllz5IZZRSiZM9S1vrQhjKV
tDJZWtS8E1ki5B2EQrQRo0JZPryM0kYxstP6/r7P8etj/rie87zP6zi34zzW
33k9LXv2OePadCqVmpxJpRqpfE1/9smnUjer8fOKfteqvZRKXVZOpfYTzcFJ
KpXR77NEt03vb1TbCtFcTWeVk1WM1nOXfu+v59KaVKq/xrpM5Tl6tqttiejO
FE2jTIx/sepdNe4f6lOp4zTmXM31utr3LqZSv9XvYerXUfVmevqI9tuC1pAJ
mlM0XnO1D1H7j2ofrLUvE313PffWpVItRDdR7/qJtqPa7knFPpbr97nqu0pl
s2wq9YHqSzV/S9UPFM3H6rtS6z5F9SXVVKqp2ntrnkNU31/1Wq33PdH/SvWT
RPN5TfQtqbxca5iUjfFvz6VS01RvBu9UXqU+azX2K6LrpGeK+l6o37trHdXa
aJsuuqlqX6p6Nz2PqD5f807TGLck8b5SGzRn6/3DqdjXnsVYyybxYYrGrBf9
AP0+WLTf62kt2kdVztSzRO2vpqPeVWWd+Py1xs2qPLU26KCZqz3kNNb78FD1
RWpvp3K0nu71sd47tN/xeu5W2w3qf67ab9VaLlD9LNXPVzmgEnvvr7Kfnk6i
vU80O9R/k551Gr+v2o9T+2S1z8nGOJzjMVrfBtOsV7lW5d56jsuFHCADOzX/
Dj3fq8/Zekpa515q/6NktS88lkwdovp+6r9C4z+ip4fe14mvM1TvqvpPmv9u
9fuuNvh4aCnqU/U+rXl+tLxt1/h/y4YO/Kw+P+v3jyqzGqtWa6pVuRx+iv63
peD9WvO/VTbaj1Hf2SrXWBc61oYs/kvtTUvRPljz7lEKnRyvc3+mHOvYLQlZ
29/ytjITcsiYh4pmjMabrjInvlXML3gKb0vq+2ox9PP9JPQDPRkpmqb6/Y32
sllrL6jvVPP8Wc/L/HXicbkm5n1T/d7S01i0kzw+Z3iVeHCf6BO1N1GfO0Xz
pvYxSXK5t/rtxZqh1/vLVZ5ufhyuuT7S7yc5C9E31fvpom2q51n9HqRx1hdC
BqlvxuYU4ixuVnWqyinZOO9PC6HHe2r+r+ujHdtRtN6u0Dp/KgQtMjIjH/05
00/1fqzq3fVuX9Hv1O+UzrRe66nRWtbo5216P05Pr1TQUkem9xLNRNE0qom2
saapU/tO1oXeaaznRbtOe11fF2NB00Y0GT391Tcjmo1693gxzmejz4hzbuWz
vrcYc6JPx5TDTmIv68X/p0XfMhO2pnOjsLHdy2HPVlbCjmMH25WCdrae3ZA/
lW/Uha3s59/UsY/YwDfQW9avOaarvEpjXKnnANGMTodMIA/X1YXuoE/jKjHm
MK13bDH8Qk5raarn32r/n2LoJ2fRXOV7WtOpopleDDsMDWeB/WQ/7OXnfLyj
/WHRnSP67yuxV2gYi/6Ms1bt+5aD1w+prUM+zgXetfWZci7z6uKMdujpI7p3
9G6k1lJr2828vXy+yMBO99FwqQeTsPWDxZOJkqtHNHYL0b5UFzSMOUi/O+np
rf67afz3NeZ3WtcADdBdz0a1X1cK2oNYeyl4e4HGHoJv07NccyzUuzGSyTu0
r7/pGa36eOwN5yv6zSqfqQ37Av/7aZzDtYbrSzEWY85S/T+i+5PqX6rcoLWs
1/Ou5h6jNa5TfRR71brOqA0d7SnaNnUh28drzvZ6nscu2ubsq3WdrP3vK5oj
Nc+L+Rizu2jm1cYc79rfbcuGzztSe9qYDXsOP6mz/6758EfwsU0x2uDNOaXw
55lixAubRLOuJvptct9zy+EX9tQaVqts4jigi/ruhj6oPL0UvnGr5q9WYj1H
286fYn3ppfYLNEdvlRdWwq9cpPJiPd1U76ny/UyMia+9Tr+vUPv1ldj3Ou+X
NmQYeUXeLifgqgk5Qp40bepwtyOHvdPRjozNUt/5Ws+8RuH76kzDOJelG8xf
A99oh4cr8hG/4TMuUHmhnq/UL5eP39Qvc0z2XCreX+T2E8S3per3XTFkF/oj
RPNMo6CjDR+FLcBP7VcNeThRfM6mY91rrCPU0zURh6B32Ldhor9D8vuo6B/X
01NjbNWcLdV+kGg6JPGb9i0qe2WivapxeqODqjerCZ8DP7Azh6vPoXq3h8Z4
Urwq1AW/RiXhg25Nwsfga+5Moh/vW+v3K0nERi+o72LbXmKeS4g1Vf9E5XC3
b0xF3IpdQ6e+LQaPn5YcDdRzhNqvTeLdbPv0ta7j909T+VhtxFbYg9Pqw25w
5odbHuY67ro3Hf2e+a+Y7TG3E2tn6yLWIgYkFhyn7jPzETMRL03Tem4U7X2l
2Cs8eVHlVP0+T/UppbD16CExJ7Zkrvr+PRVxEzQ1teG38dX45a01IX/I3gSv
jb1iA7AF2EpsAb+Jm/+ai3baSsXwxfjk7TVh54hJyB3IG3ro97aaiPHWWP6z
lp85tcEX9v6o68SsyOkct3fLhe/BXg3LxRpYzw/VsDvbdC7j9PsWjTegJvrP
cdzbTHwbqrKsZ3km7CQ+DX7MMU8on3OdmPf+7C9x+v3m/1LJ6wP4x3K0PeB2
8owHs+GLM0nkGK9XUg1Kjx3Dnq1PwsZuVPmofg9jraWwWU9mg45YDD04iK6O
64jNXlaf/dX3I5X5dMRm8JZ+T7nvbzzOJNUfr4RNmVUJ+XnOucYs+5qfNM6y
cqx5u87rRNEdKZ4M0vtbM1EfoXKwfh+t+k0qR2WiPlLlMvHzHD0lrWWaxnqH
+FLlbI33TDbWslrzXiP6K2ojvkOnsTNj87GXlrXxDp1CjulH/4dS4Y8522vF
v2c9Ju23Wt976syHlmL+nqL5q+rvkQ+qvigd8Us//f5HNvIyfAC2+x+uN85F
Hks+he3H1hDTfCVedFDbZs3TuRo+rbPqZ1mu3rPuoDfkv9PUp79/Y9ewY4dV
w3ayBtbypyRs2uFqvzMfeVRW9I01V/dcxHPnJ2H7/mAb1dnxYWvLLHXsL3b4
19XI6bp6TWOsEyNUf17vpmveZY6J8FvY5Nuz4b/4/Vo5eLKkHP4bP35+KXKa
TC7keZXkYZX48onK7x07/qByuNa8wPENeRh+l3j1vmz4X35/lA49vFXreScX
skHu8kI+dJi1svfdC/EbOXhM9WPTwceUeft+OWT7PZUf2j5zptgEcgf23z4X
+SF2GBnB7yB7V9ZGHo3dOLEc9R7ISTXeH6Z9D8+FHXnHdmyobdkgrXNgPuSs
XzXar69GjkdO9zvHF7flQqauLAaOMqwU9ndWJn7zfqxpzsjGHNhJ2sbpGZgK
eRzr+k3VaL8f/6L5V+YiHsPOsc4tGvMS0Vyt+sXVOCt0m/N6thoy1UprOVL1
E/SuZxK5ccn8hE/tnUuDz/CbGOhsnxU2E57couelTNCeYHry1OPNZ/QNvfu3
ygHVoJ+cxPv2pmG9wz3OxNqQAXzcyHzYItZNjoNckIN3ycde8UET8rF/bOXq
YsQlMyvhP4mB8KefOzdtTY6QjryEnKce3dJzeSbel03T27YGO/NXycPpmnto
Ofz1lfYvxJY7jTlsK4RMvy6al7WGUVrDmErEnhsdi77jva20fE8wnkA50T79
g3LYrw8dq09w+9eF0MkXy7Eu1ncD55uJ+DtTE2NM8Pj/q7mfkBw8UYl4sK1j
ib+UI18DuyLfgwedJIc3FSMnSYEP6Gy+wiZUwiZf4bna2f+SF2WcyxKjkit8
5t/oY3/r5NuOV/HXTdIRK9D3qXzkj/1M18929el8vKM/+cpSPV/UxJ7uNq96
ee9zbHOxvRuSoP/CvnDvdMQT+EIwqS+NLdwjHk4uRE4FZsU7cIfP/Z5Y5Dzt
/9fiz/kqZ6QDY2Kc+bY3mxxnwltiRrAf7B768Znnb5aKuOw0ywl+9UnH658n
gTWBOV1VDJ+Ob1/iPaIL+XzE5cTex2kdFa2nvcqLrUf4sf9LIhYlJsXvdlLf
junIv4nFwY06pINf8AocjnovxwHIOXJ7Knmhfe3xlRjnBJXN87F+4tLT86Fv
8PGmQtCjP1+4H7HHZusd+tetGL4VH4sdZgzi5/vK4f8+UfvvJX9vaO5PCmGf
GrAh9fljNc59jdpX6llRCFv/UTlir49VjkhHjI+P20P99swFvjwwHXsmj+6v
Pv2M+zbJBd0hzgfIC9om8Ru5Aycl9wGTBlPFL43U00rvXyGOUX1xKfBjcFfi
IuJjbNJtqp+kMbto/A7VwGbBXsFvZzuuIb6C7+DcM1W/txrnszoJ/Bp//he1
LdDvA9Q+X+VCrX1MPnzdzSqH5CP/edz8oP3lQtDDtwPUfz+tYf9qtENHzDTd
OQi5CHtjjw97z2d7v43NH3gIT/h9j3OHR2x/0dPGplluPrAXeNHN+13uPTLm
aPUblXcuXxdyhZySQ1yRDTtxRBJns1c18qmT7a8PcAyMcQG3BSPH391VF7lH
Ax5YCmwHjAf96JSNeBM9huZA51n96iJnShcCe+e8njZ2CoYKFk879wTfFyLW
AwMAOxxvbJD3k02zGpuoNX2q8qF80EEz3VgHmAe09AFHblkIX44fZzzowZTf
N5YFprW9Ehjj4nL4/inOi/Eh3AeAs5E7THd+0dlx3H8sq8gpOcE+xVg/+/jY
/IFPw8uxhmEqL82HL9vRKGz8XeYnmB+8AC/lfKY515udD7u8K27dZbObOTbm
XF7w2aF3Zyfhjw7SmR6oenPuj6ohTx0tJzydrEdbKsEncHfwVDB0sNadat+h
eoskeEY7awNfATPEf5Cfk6efXoy8BHyTfAq9JNbhrMemIxYn1j3I2CZ3Vo+R
14CjqmxUiFiWdfTOR+xKHgx+Rl7HnUZNIfD8rsb5d3g9/0LfNGbfYtiwq41x
P5yO32Dd1+xq1xqO0nxpjX80MpZE7Hetxvh9KXzJc+Wwycttl89NAu84tBq6
fo3H6avfN6jeR+WkJGJSsEl88Rv2x+Aa4BuXFSOuYp1/huf5kEfycTAAxmEd
DxWCDpoB6cCCONPdk7iTO6wU2PWX9YGR9soHn+Az+Qr2h7WDGV9oHoLtHZgL
3Gu7ym258A1gdG1yER9hJ4jzsKltqtHeuhp9WuUip6IfNhpsihzxCOeJN2hN
R5EPqvymGvRdtN7uScR0v6uG32vwhbZPl9lGgTH0sh3bI4m4FYyQdVe9L2K2
gx2DgQ1zB4DerqmPOjgzGN4a198qhU69KfltbL5tVP3LSvCtSRJ69pPlZ4rt
MPrBHQt3EtgT7q1+qA8d/lp9v8UOJvGeOng2dxdfu/5NJWSTOyv6YTfRTWSW
ubBd6Czt5F/EtWB1xAbsiz1hc5B/zhU94p6Vu9QvKpG7sSbWg/9BvomHGBuw
kb1gD7kvQX9bFgPjqK/Ge/SH9f2zYBy8Jvwp/gVsCh9DHZuAvj/kcfCrYFtg
QlPcDn+Ij6YbH0C/0XPsIXaUNUALH3b67g97SY5JPs49w82Z8IFpMChyLO1x
z2q0n6S2z4y9gMGAb3FnRtwEb3pb7omhwFbIF+AHut4mFfkx6+3h+Gi6YyT2
lTIfBjgnRp5Hef0jjIHlPRf369yDb6qEjUWGOS9isAmF2Ds2g9iTvOyufMRt
L+Yir7zZWMDEJHQfW4WdfsHjIBucC2eI74F3r5TDduIvkX+wG8YjjkMWao2D
zyNXy0X82sFjYitezsU7+jEGtrWHfWzadTDKhnhU9MOSiFvvSOKeq2xMdbRj
PM50oveLzIC5zcz/Ii8zLT+cMTKKbIMp7LCsgj10NJ8nWPbAq+cZ62WOhjiM
WL0U+MvJ5s8g11kP+T33MZzxgkLkA9w/EmcRb2GTuQ8HS+FO/Hi1tS/EndJ4
YzjkUMS72OevysGnu3xeyDNxP2NyhrTD21eN7SyxnVhq20WuT85L/vOY42Rk
8Fe2gdhCYh/ycOIfbB42lPgPmeI+42L13ZELu4xNxo40cjs2izq2Hz9Bzkyu
eIFzE2Tv0yTiOvKGl8oR38wrRzy43OvkLoO7T3KiZc67yLk45zaO4ZEDZOgc
60rOfDiqELk5ufNW55BNU7HvCd47Onq3sYDTqoGPnVqNsZbbthfMW/IpyjEe
H5+PfCLv5IxF6+9O+ylkBrwJ3Al5fND3bPACTHKcccm5xo3Bj4nZsCfEbbyH
jjyN8Xaaz2PcTgy/thjfUryiNS9y7LiwHD5rvGUGnAb5QW+IPZdY58EfWRv5
A2MDdDA+OSp7WZeK941Ng97W+nzJ5yaab5NcJy8FTy74vDa4zjhDba/QBWgn
GW+B342NyxHvrLAuIFPIFt8TrHAud5/1ZaVzmOd9hzqnHPu70/tFX3ea/yMs
/9iBjGWGNaAf82x/kKWhbgeDQObAJcAywDRqKnF2xDd/dkw4ymNu8bn+bH+4
yLoPLgumQD6/zWM28xoWW247u45ubvYd68lJ5J3kn9h/8rb+zkOJN/rtai9G
ftKsFN+6TLWPII4ihsJvvJNE/vRsEjI12vkAmArYStGxHHfexPNbrKfoK1h7
H821XjQzvHfeD3A7GAi+7lD7Qe6ciTmZG5u3yLnYs15DRTw8seq7mST2w17Q
rz1LgRM1KcWdMTHoSUnY21m22+DQtHM+YH0zvB7wmHv8/Qe2+Z++Iz8x77ra
H6iGr1mbxD5mOE7FJ88wPsN+GAtfzN7v8R65myDvvK4mfAH1jsZ1ZtieED+S
o0KLrCLHu+Kbh20TmHOY8clbHUuAf4LZk3fCK+46XrbvA5cHnz/P9zCPO2df
VIg1sJaVztPRC7DKB/SA0ZHLMhbj8oz0+GDSYNlgSoPNW2IBsO3RmVjPCu+Z
/WKrHrTMoysvem1gU48a2wEvf9I4Bdj7u8bfydVecb5GO/4Ge/sod9l6/5ti
6NBo61FDP9Mgg8wNRoT9wU5BN9/4xgOlsDuMyfcqb6l8MxfrhD+LC7H+W1zn
DoH3Q2x/qdOH74qG+B1ywr06dxvcrdN3ROEXPsAv1kNOxT3ervpNjqPIIYnz
x5UiX2nlnAXf9Zl1n28S8En4I+xeN+cmsxyfMNZgl4zPupZ7XwcYr0EWZpmO
NSPnb3ovfNdEXIH95v0Q06AP8Jy4Bcytt+0DvLnFe+Run/1yb4kfetV2iW8t
uEeBN+D2r6VDfm+vhE0h/kVvJll3wEKpN3yL5TMFTybGXuIYtbPjEmJq4qK+
hbArYEiNjbNhVw6xbTmvFL+5k8f29LVdYp7J1v0RztfI2+Add47EG+DMPW03
yIHJhXsk4YsWOK7jfHrZViMryBDv+A5uF64PX+AVfuLgauDm3ZL4TZ9OjusW
Wk/BL5j3LGNxCxzv4bsXuj7f7cfarizyWSz2GhiXeKPgGIAYEx9D7kUcRDwE
nju8FPk3eAA84Qw4C77low6WVTG+9Ya/uSAOQx64o8Iu8B0oeMaVxp2xTx85
3+HehngBbBlMH9ynPokYAVnDvpFzbPS8xKe9jCEkbocGGYOP5BVg55uNrTez
LqFH+I7h9sXcfxAPzS/GHciR1h2+FaQO/ty1FBgRWBHfdYJxEs+DZ7Uydnpm
PvQEHSFXJaYm1x5h+W9mHYIGfWE8cl1ygTn+VpNvNrnDBLPiXcbrxK6C0W01
LnZJPmJ35jjGGBn42Nv52C94Ct/oLfM9GHIzyPslhh3oOLa/6+REfEfMnQt3
vKuSiOeeSuIe40bHG9R7+Z4FGfnAsQj+7kH7Suac63nXOybGf9W4/qnztQ+9
r5O9NtZwXRI+ol05/AA5BvafuIP4gxiPvbPvhu8Va+Js2Tt4PDZn1/3KF45V
mlp+qC907Lq1Ejny5cYQ8MP4Y3S8j+u7vmnbbrniHJEtdGejfTly2ML5LDFe
j3z0XW//3sO6Qz5DPo+dIX65yrgZuA+6f04Sfj5nX09My/eafE9CPlHv9ufN
V3zoecXIFb4qBi4FPsU3HqyFNaFfxES0gxORi440Dd+mYasfMdbRIJO+e8ZP
Mz7fsFI/vhw2tKvnZSzGAb8kbgT3J1bE7p5lXeY+GZlENpHTSxz7kV/Dc3J2
yl6ucwb8BnMC1+ztc6Hfpe7LGs6yH99keeBMc5Yz+POe79aHiq8fF+McRibh
I/APrAc5zJq3t9j+YV+PSEe7fjZgK8SdhXLExUO8R/QPPQSXRHcG2LajQ/2t
U+RYS81L8iV04cJi5Cgb7KM7uW9v+6ZBlhliZPJx9jvPueq3lWg73u3YNWwJ
+QR36FscS3dwX2wO+SgxADYMG/Kh/Sx2i71gu/gOebPvF7mH5l5sVTFkbYP5
iS4+b3lIHJcj+/jGPvan4MjsgfdgFWA6rA05nWucAfwW38E7+g70fvl2Dz/B
3K+5D/RgbsTuxO2sd7DXjH62s95zV8BZYA9PdU7dpRp+f4Rzn6pzFnie9Rlz
z7uqFN8lry4ZI0mHryTGbGF73vDtdjpkDByfO98x9uPEW/h6Ynpi9HXW2WOs
p9iMvR2TM287yxU027we/NrezgvIj5At5IpcHwyKfB+MqIV9BPe9fMdb67sK
/Edr8L983H1i88H3wdBGaV9tkviGYr9i3Om+aCzpamNb4Blgn+gZesd3edj8
u43ZgrPwHfK6SmDIayqBcfKeMeqsd/hHbDV2GjnbJwlM98xS5F7Qco58g0D+
8KnlE9kk5uE7Efwdd0p8T9jWNA15Tj7uwNqah+gu+Qfj6FVDW1vzFjwHuZnp
+lLnBRcVQ4b5bv2DUtxbfVgKXJQ1sH6+bUX30CPudPEl35QDD9luPIp7JWSg
n8unLQ/E1MQ4R1h/t3icra6js9DONj06+rNjA2R3q2m4u4KOecAM2ctU27pj
LUvYbHSlhX1CE/PkbcsAvhDe8r0IMUwXt4OZ4AdG2/6D64xxvLfAsSRzEIMT
i5Mv4OtW2N81tk5he7EZb3suMJYuHp95zviv+tuWSb6Vx/eNKUY8gYzxXc8W
fyv7RDFwC/QCm4zdOtK260vvAf+OjzrTfoqyq+udioFn8o0Yd1bYNeLWin03
GDU5EvsivwBHRt65a/ihEvj7d5XII8EuuPPbbkyIc9+exHeYfI+ZL0c7/4MC
//LmYfMkxuN/ufDnWcs2McAyxxVg2Agq8/O9GvLOXQb52Qvm+W2VWMOCYvC8
te0Y64aGXJZ7ReJVcl/+r6K57QP3Cdw7oLsoB9gUGML/AxorDnY=
            "]], 
           PolygonBox[CompressedData["
1:eJwtl3mQVdURxi/M9t7w7n3vkjhDgchWgCNaUYgCQkJA0CiKZAQZNtmysChY
gIRNYCDKHtAolpjACPiPLAkGCZAAUYoCZC1AR5GBYY+CYd8iA/l9+fJH1+s+
vZx+5/bp/k6DgSOKh1cPgqBWtSDI5ndTHAS3k0HwBXKPVBC8B13NCYJm0NYw
CLqkg6BOXhBUIv8G3Qro29wgWAxVRkEQYtMEfWOoB7az0e9D90IC+0wQ5KBv
iK4BVIz+b9B1YlVn87Xwg7Gvnec9tFd7Yubhvx+bxuj+CB1BHkK8kcTbAe2C
b0ruEbpPyb9GfhCcJ/8+yCvRr0S/MSsIlsO3YW0N/n+FrhL7E+wT2P+a/X9H
btvQJ9Gtx/4k/DKoGbncD/Uhn7rQy+x1Ept74M8pB3LLxv+u0Geis9nAGZYR
+xVoKvxBDnkB+vnQU/CdsTkOPw/azl6TWBuK7zzizSDfGazNgR/DHp3ZOwO1
g++Qse+j7P8Y/NkaQdCRfK6wto7/04R4dcilLtQNeR/yEOWO/ULkVlB9dJPw
aQlfhf8y9Hvwb8D+78fO/SnkxfA72XMp+iXQZ/DfYz8G30XI25FvkUN3cl2I
XAWfTYy30X+EXI4+ETu29ryPXGL0W/S9yacN+9+Edmb5mz+D/XFiHOP/V7F2
BL46+m05XjuGPJUYQ5GH4r8c3d/xmYPvaeR68AtTPouRyB+h78r+JfyfEvZ/
Fr47a4XoyvC5xX/ZzFqQ729SSuzLrI1gaR76TcSbSLwTxBuNzxp895PDFwmf
eQG6xZHPajz+i+DP4f9zdJvZ723idSJ+V/Yfj/wY/LPY1CTWXOJfxHY+8WYS
7z18DmB/nbVX4d9Bv4X9O2JfA/vV2KzGtjRyrawk3lT426xVobsD1cN/InvM
TboGVAs7kO/h/5XiM4x8vyTmx8ReC30F34q1iPyfx78fsaZHzn0T9Bb+pdgU
Y/sLaDL8GfLbg64cuSa+9aHZgWtkl743Puf5dheJuYd4N5GHYf8I/2E0sSuw
WZ/n//wpvj+KbKueod6xF/kNbN+E9ul+pnwXmhJjLvF2q0azfEd1V9ux9mNi
neK+90bul/Ld3Q1dhV9KjEbEbwhtJn4r9p9BrNXoD6M/x/ms4XwWqSbUryL3
uoPYLML+a9bW5Tnnw/Dj8emifoL9HWxnZZzbdOJtRjcQuQf6z9A3x75/xmdb
C30f+Bb4ZKkWkZdiPzzl3tAem87oryDvQrdI9YJ/28h3ZTRrh8inEPkY+Y3D
52jo/6j/ugHqDz8Tagj/JpSv/pn2f1XMDvA1Q/fa7cT4hv3qEO9kjnu8en0L
9A+gn08NlXI2H4bmVTOqnVGsTUGeDP0BXTVibCK/29RAEf6/0jchtwvsNwt9
37R7Zw4xN7DXtMi1uAn/pcQaAY1LusZV66eR3+J7FJPPv0Kfic5Ge46Ovaf2
Vk1OJfY7yNOS7rHqtapZ1a7WxiD/LO3eqR6jXpNHvIvI3dijJbpK8v0Y3RB8
PkT3U9b2kksp9fQT+C/xKUf3NDbl8Ed0/sg9kSsif2N965n8/4fUK9l/TtJ3
vCv656DfopvN2gTyWRKan6WegHwy9FlshJbE7gHqBTPI7zjy4Ixnp3JSbvel
fNZn+Q/V0fXBfjD57IIexr61/jOx2kMDQtecaq87MV7IeGZpdg1DHoPcl/zq
Iffi/y7XfSf+zlzX8ADNGvRPst9QnQH8Kxn7aiZqNj6Q8tnpTHPVn5FLEp5h
v0e+EdpXPUC94DX0vRO+U7pbV9LuJU+jvwxfSP53kXsh1Br7cuT++f5GF9S/
kAchd0ZejNwRmyfwLSLn+uh6hp7lwhgPIq/SnczynuPIZ2/GvUU9Kont49CT
mk2sNcD+KDQp3z4r0FUgj0Uu0x0P3YPVi4UpVsCvEiWMcYR1hDGENbT2Z/i2
rN0il37o/8T5dSfGQGINgpoR+58p9w6d+WzsM9APcuwTwx/A5jn2b4fNAmzv
DT3bhbmy0d1RT8Z2Iz5VoWtGtaMYB5H3Ixfn+04ewL8law9p/kMF6F4MPZtU
A48jH0p7NnzAN+9Nvp+z1gv/08gVwnuRZ28X4p/Ad0rsWa+eMTl2T1RvVE+Y
gH0n5NeyjXEuI4/KGLtVoO/JXg8T48Fs59QH217CUPA7oeaxMYewh2pKtXUt
MnZLUB9b4MdDbXK9h/bSHdJd2gydCo0ZhR01gzuiOxx6FszmP51Anha61wpT
CFs0ZK0+ts2I+UTomlRtaq2RZrnwLXxTqInmeWhsobXGyM/E7h3CHF3gB6Lv
kPSd1N1cBe1LGiMIK9RI+1uoZ88i14LQWFI+j8beQ3vpG+tb14p9N3RmOjvd
cd11YZTakXuCekMRa0XCcpppecZIwkrr0u7Fwqzr4c9mPAs0k36o2oxd6y/i
P0i1xNpLSc/QT+CPRcb6wniNyPcQ8ru5xoR3p9zT1NvUA9ULz6vf8u0uQbWR
742dm2Z2N+R3I2NTYRBhkb+g/xx9J+Kd53wmoG+bawwsLDwcn9bIL0Gr0OVg
n5M0BinSfmnXjnrCv9PGbMJumnGvEv80McfmGoMKiyqGYmmmFsCPioxVhHGE
dYLY2EoYNzsyphS2FCYVNtWM06xTzLXI14V5EsZwddEVpP02EaYphL+Udq9W
z7mYdk9Qb9CbRG+TsZGxvWp6HHxZZGyp//w+/IWMz1IYtU7KmEDYIMJmAPLR
yFhGmF/Y/wr21xKeQXerXmJ/W31TfVvdcd316fhsha9GjNdzjZGFlZsg5+X4
Daa3mDCHsMcb3J9T6pfEr0z4Ddcc/ZS0seIv0feCfyT2XdKM6hv6zunu1SHG
1+pPwpDV3KPUq6LQvU53RHdlcWgspppQbWhma3arJ6o3lofGOnqz6u2qnqTe
JMwr7FuS8ltWGF9Y/0jKZ6Wept7WInbvV8/pHbpnqHeo5ibyf74NjUUWYH8G
29dD90LNBM0GzUzNTs0MzY4zoWtXGEZYRmegs9DM0uy6P/as0gx4XvWa8ltV
M06zTmeqs9WZV4beU3vrjL4J3TPVOzWTS+DrpYw9hGGFZYWBhYX1ptXb9mjK
Z603sd7GO9J++wjDCMuc4Psd5/udgDLE35r2W05v3BvU/z/SfqsIAwkL6c2u
t7ve3Nmh3/h66+tNlAodQ7H0Rq8trJExdtIep+AvZ/y26sbaJfjvM37r9EL+
D3xubF53Oi/2G1Vv1dt64wi/hOb15tHb52rGWEw1fg2+LGVs8B3yd8iFoXn1
QPXC4bHfTsKcL+u8U8bOehOMDP3m1NtTNV0pfKwZkHAPUy8TZhd2/99axjNI
s0hv6N16T+nOJ/+PYYh/I+P/qp5wE35b2m9nvdGWYftBym9X9dCviPVfnpJw
Cg==
            "]]}]}, {
         EdgeForm[], 
         RGBColor[0.9699180669398495, 0.7452896516390972, 0.6365593465388465], 
         GraphicsGroupBox[{
           PolygonBox[CompressedData["
1:eJxNmHmQVdURxu84y3vzlnvvIHGPaKwyKqKsokiSKgFBEFwAI4qAppIyLliK
ZkEFBxEsSAJWYkSjiYBRRNQAqSwFEkkqMUASNtkRY2RYhBpQVBAx5vvxNWX+
uHN6zuvTp0+f7q+7z5m33HXt6OOSJLlbf2o1Lq8myS2FJJmRJckf0iQZ25Ak
e8pJskpzK/WdJp5ZpSSZqe9+/ZaLb63GTONk/T5J37Xiea7k//tJ6KMF08wv
FN/6uiR5U7K3FM1/jeaPiH+C6FGiW2ots6PGHfrWie6qcXwlSY7XODmXTho3
ar67xmc0fzl8mm+bmf94jRM094bothpT/b9GdFVjMfN8QeP2Ws9fqPGhinkb
NP+E5t7VN0z6zA7d0PN92eJWjVdJ/6n6/a6CdbxKPLeLnij6In1jRHcT3zqd
8SHRl2lub1OS3Ca6nfb5a71t+3Hw3qvvbPH3qDfPJRpXVT2+nXr/h0OH30i/
ZtGvavyLvhmiD0qvI/om6/eh4s8lu5u+Q5K/XDKmi6dcZ11Y2yvx73foG6Xf
l2TmOSAZC7S+l9Y9JT1X1Ft+G60dL97HRed1tvuY0Plpze/U9wPRJ0vOVtEz
tPYcyXpW68/Xd1duu/xM8/eI7iP6adEniX+L+K/TeGfw/FTzU+q99nb8TeNM
faNF3yGeb8mmlbhPaO7upZJ99HLptrrs9T1r5EP1Xs/am7X2ZPE2Vzw3W193
8XQKGl78+tmS95sgvlOwX+b/ZwX/SMnppfFi/T5Y+w/R90PJn1P2/2NFn5jZ
P0/QuLpg3YidLhXL+Hnmc3JebLMqtU1Xalyb2p/XaJzRYF/E51q1/+kF+yz3
it36a/6PqWNxf+q5rTHPPR1pcBzgo8QvMUV8jyp8cW5odKrK3z7S7xciT7o1
iv5c9L7Uv6P7wJL9oFm/DdEZztLawRqH6rtUe67SWfbXe74VQKmz/sTRMw32
FXx0fMG+iB8SG+MDH3oFzfxG7XVZyfdbLlt/ztGuYHwAJzo22h4nwS/b9y75
7FdqHFAyXmwteR6fe6zs39B/XINpeK7S2mbRt2ntg0Wv/VqN7Y2fsUdnnb+r
5obpjBfojC832j9HSOav6qwD+r4rXv2U3Cu7LRLfJ1Vjyee1tsM+yW8t2jan
ZJ7PxbNbe3UVX6necclaYnNCybqxN2u/Lfq7Wn5PwT6xq9bn+6TWZ1+QGSvm
a/y3dH1ba7Zp/F7BPgl2XiwF/6n994ruUus5YnkQ+5QiToqme9cY28C4/2r9
hqLxhf26SU5F5+/aaL/AP47ZdWDYGZmsBRs5z8h6+y+yBsVeo+psO+w2tex5
+HvWGiPxB7AWbMcHsPlN+m7WunOFq3v123G554aXLW+w+Fok8M7E446gGXcG
Dd7z/9d1xk1l8z2Q+FycqZ/knCX568FG2fMz6d6uzjzt9ft5jcYc9moT8+Q3
7pa73lIwnoPrqXQfSx7Vb/Mk6wC4pXFu5vld2v/FsjEffJmj+fs0/4LGP9f7
/rgncsV9gb0Dypb9uvinSf73C77Xw5prqjPuNcm3Rmo8Sf47qNZ5gPlU49Y6
Y8vsqumxOuvBks+A/juRr3FM6t/gmSXepU32+Rsl8xdVn+nFzL6L7bnHf+j/
q0WfUbGfwQNGVCVzTeiJvtgFmtwCXoFbxEcauh2SzFKdawP8id8X1zjnZHXO
O4xp0NwP+/ap8Zk5+37s2mi/H6DfFtU4RxC/+BhYRb4eV3T8Mz9J42R9UxLn
wTZxz2Ai2DhWsr9aML6ALeSO8WXnj/FxDvTl/5aibT81/BccJt8gDz9cFxgO
lu8Q77iy9WYtNOvxgT0Rr5+VXDMxz57jYl/Oh32xJxi2I/BtnsaXS/ZnsGJr
4AXrxsdenxbt35wTXNkee1GjUQNdEz4zpGw7D48YPIZ7GwP7hmruurIxCryC
5j7J59QEHeqN1fjZsKgVkc8+jfq9pE8udRT34Kd+IP5e1f/rCt5zROw7LXyH
+pB4xbbQ6Dg0dMBPRwRW8N0U+IBO8HCmq0WvLTkPcO7hIR/cXRvYi29gT/yD
9fCQm6aXnVe4a2yf6muf2B+olbEt99Y9MBY9yWfoOidinngHTzg7mEK9QE2z
Mupu+KkfqC/mBH//suOf2Ke+fi5sSP5tDeycG/LhYd954QPUnx8HD/iBHPCW
uKyG/q1RyxIX6DS3ZKwjLh4pujZCN+Y7xlrkd418XQmdiTtsgm/id8QMvjci
d+00PHeuuDJyx6O5bT0pt19wLvoI/HRm2HNh2ec/insa+5Wdr4/misgXE8Jv
+4UPU2dQY0yJteS1nZEXyAMrNDdfX9+yaz7OtyJqP2KL+F1Qtv2p8chpgyIn
snffmGe8ImhiembUk/1jnn1XhM73J47T6aE/sf9ZxDXxDd231vl3S+SRNhVj
MthMTBAbYBpxwB1g//uFz1/S3oNT9wPUXDUV43pTg/MT+ZK8eV7F+Ak/sQCG
U4fg42sLlok/gB/83y/2ArfB9SFVx9U52vPEinGiVbq9WTA/a7nvPPqRQal1
GJgaCyZEfFEXEN/I5EzQnPO46EfoS/pWfdavNDlmidcbE8tlPfmFe8M/wf+l
NabB8Kk670TRr1csG37kj4w6q0f0RKOiPmHdpFj7k9xy6QmwDXbjzOABvgrG
klPABu5xQ/QC9AXgB7pyxgeKptGZ+nFc5JqHNU6IvZqDpi5inBg0Z+E3/If5
5uAnN9Lj4Z/U78Q2cf2pbLVY9OGq7x28pa+gviIGqO2I65bIR7eHf4ED+CZx
RZ4lJ78RfcT6skfqJeQdCplgIbgJHm4qeh6MBxfx7QH/59PkcbDglZLvkvHV
oMGAx4J/WqwFV7kv+PAN6uU+UUujPznj6JtBwT6Kv67PrcebueNuSuDb9DgX
d0TsTg07vJ+7zphdcX10OHpGciE5kbruvaJ50H+OfHGb6CEV+8ui8B9qrhWR
19+rdc4mh9IDwHNIY+fUOPS29vxlxfG9M3cd3xr86DQlsAIcOxI4wNzUOAt3
jq7cexL57NbIWcQUeZMac3/4w5MVY+Bm7XVlvBEM0Pjj3HXO0opjARtfGjF7
KHoKel1yzpOp+7kkarOJVedX6kFqLmKEuAOfFwTelat+B1mtfZ7X+u9o/Qsa
O2XGzs4adxd9TrCa2goMooY8nLsu+TR3niBfjOKdRzL3iN6TO0/OjVx5neY7
aOH50ucD/faheA7kfo+gL747NxZjM+73QORA8sU3M8cPffBzme+jVvSG6MM3
pu4334u66HeZ37Z+r3GJzvla2f3jqRXfzf7cWAFOgKX7csfqqVXHLvFM/B7D
KXLBhtzvYps0Xp85Vw7LjCHNUZ/cqPXdpUeXpi9icnH0L5vLjs3lQS/Td3Xq
up0an5oXnOJthNpnSNQ/c6OPoPdA3vKQyfo+oRsxfTDiemPZGPda9Ez4OzGC
bGJrbLw/oN/iyNHNQT8SZ+8TNfjqqPGaor4eHXUO8tHztdgLLP1TxVg5Jfra
o28FtdZ3fZwd/6I/7xBvT0viXtBzU/AMiBqAOOL31bHXrrjbs6NPbIneEDuw
ljOiy8bgXxI0Ot4k+14q/ouaPLckeF6IPu7vuXF1RdQYm8POyJ8f89h5S/gA
vvDlqu1yMLftlgdPKeJ+1LEaI96mOkdM3SL+c6vuheqbvG5ZrP2g7Dprcer4
7Bs4szH8fLFk/Ch37puWuwYHT7BnpeIeZlnqNwZiFlzaHPZhj97hI2D0wMj1
v80cu9wrOPJU+sUb55p47+Idd1XR74rUyotS51XefbNK1PqpMRoc7iL6htz5
9Prcb1+HArt4WxofNV+fuD/u7trM8Vtfda6YF/liWMTamNy+sCR8cla8CfM2
vDTuCRt2SI2rL2vd+5lrnQ8yv6fNirfE1nj725e5zwdrSvHG1jPqamqolfEO
c0K8C6+RDmnFuWNZ7tz4SvQ+/VPz03Njy54RazvivevB6A8WRG18RdDwMC6M
+XfKfj/6deYeHgz/Rm5fmB/+wDsDd0EPQH8HhpHfyXnkvrbS5dyK361qwrf7
Rm4l7ttGnfBW6re/baljbmHkhWczv43wLr4rd+27IzeWvxS9Bj0EvQS9CzmC
HIzP01OCX+Q8eiZ6p2rkPu6NeEdH3jjprwdHvz06+sHOje7veEM4WHT9S58E
DuKXc6M2oi4in7SPd57O0vUi0TdU/UYETY9zStUxCcbj7/vjfa8g/gbxNDRZ
T2oV5BIbxAg1zJn6rR3yJeMTrT9MnZH7/Y4Yeyv3eeml6WeRvS/kdyIPRE6i
ZmEteIHvg4/UGfg1b3bk8zeqrkN5y3w+8x2Pzp3nwL4kdZ/eId5GeBueHXbE
d/HhmtS1Ffr3j3ew88P+9FlgF3FHvoCP2N6Yuy+gP6CewiZg09+qxurBFb8d
E7tXSH4l4oScvDU3xlAr0UfSn1I/ghWri46j9k3WYWjV+k8J7Md/VwVPXdV2
AgM6RYziG2uK5gFz/pVbZjHqC3yuX9SW7eI9kN789PCHbZGH/pMbj1vCP9Hl
grAJd9Qx/I0aGZocM67ifuCR3Pm8W8jnTYZYaIn4XhQx3rHJdz2sahmd4t5f
jJ709cAncIr4/Ti3b3+Uu7fbGm9kT2S+18czx+ziyO+8UW8vur5urNouK3P3
oOjDHfDOsCts0i7e2MBVcAc98ZnOoRvnJX67RYwcfRtodH/6Tu68TW+3O7fM
NlXfL+8F9IwtufXZrvG0qmP0w6jpDkftS80yN85+RpPvpXfVeWl33MUr8S62
N+rq5uinuom/h+aHR96+JN4GtwVeLcs81yP02Vb2+9bszG/B9KgfZn67x2bv
5o6bCyJ2/gf1i9Ul
            "]], 
           PolygonBox[CompressedData["
1:eJwtlmlsVVUQx0+hb+Pdd+99UBDKUpBEZafY0gAfTKwURKNllUVWozHKEhE1
gkERBAQVTUSWYJSqgEbUqIgJxQWjUBZZW9EWC7ZCAS2llEXA5ffP+GGSmTPL
mTNnzn9Ol2mzRsxs5pzbCmVCOwLnWsKsjjn3Hfx66FH4f6LO5cIfCZ37Oe7c
MGyDlHOXWauMmY1sG5LOTUZX0sK5M2nnsj3nZiCfSji3BfkC/k34J9ljO/YH
kcuRb2/u3BpsK3znVrHXaugn+FriPUXsFcgB+stJy21PxLmOyO8Qowbfo+x3
jvhH8KkgdhFrh+EvYb8S+2fx347cA6rHdzZrJ9B9jn86aj6fwW8j5gTyLcXm
Gue7kZh3oavAvit8f2hQwtaGoK8m3gBsH0H/Nv63oJ+K7g/kbvJFH+osnPEw
Z92sGmF/gfw+hN/Efn9rL/RX0ed4Fks1VW2H4u9HrQaqRSn6zezfG58f2L89
1IL9riCfx/9e7B8m/yrWiuH7QBfZK5+13vAL8G+HvIj9loe6RPzxTbA2D90h
1r6PmI9H7DfQF2Q4N4X9V8GfRH8ybnecRl9FzHXk9yZ0DH4DMa5G7I4bsd0F
PYHvHGgD/mXIO9CfIX4m/iPxaa27Jd8OyBm+1aaQ+K2J9Rj2Vegrobb4O/R1
6G+CTaHvTo17UI9e0Bj816AvzLA7WQs/Fv9icnkGmo99M2gZvkuQX0ZXkrJa
KYd5xPrWM91i6CX0x6n5LHJfjt5Dt5+1Q+gKyOGAbz2n3uuD/Br6tsR7UL2I
Tb3eClQJP5w9j8LHOMNOYl2H+gbWk+rN+VAje0VZy2puNnH4POIPSFjPTST2
rb7d9RlitkLORZ+PrgCagNyAz2HyPQKdD+wN6i3OI145vn+ydgDdQage/jdy
qiZWIXuegN/DWjZ8MTXZC3+WtbPoh7LWHP/unvV2HvFmIx9DvxB5CPoq+CzW
fo3Ym9fbr+NMc2PWw+rl+8lxYMLOpLNdxOcy8U+h34h9mc4UsRibsK/Bv4cz
n3zsfwkNK1TTSvg+rOWi6weNxbcssF5cgs91fF/E5nlsF0JfE/9x5JvJZzAx
ZsPPDK03+yPPgG/wrVbq+XPwKeIdQu6ETTF8NTYjnNXseGgYKCxUj7ZD/0Jo
vSYMEZaoJ9QbD7A2PbQz6qx6M3o7u/DvxVnz2G8nfFNob0E1uQTfTncaN4y6
B/vy0LBNGFwBv554NVHDTGHnFNZGxe0NTFZtoTTxrrL2F/yV0Hi9Ub3V0sCw
VphxPml3qrs9LfzSW8C+FfvNx2cpfK4wFXkuNl/CTyK//Khh3N3IZ5OmE4a0
wf91z2pbD7Vmr2mhzRJh0FThAz59hdWKgb7Ut7egPbfBr/WsN7Wn9v4Im+di
NjOS7L0VeWnM7qQf+o3QQ1GrqWq7jz0OxO3NJpDXeXb3/0LZeh/oT8etx7NS
hpHCyoPIP6Ir8+3tK0flulpniFmPqlfjKbPVHtprn2+zKg/7vfCLQ6udMFvY
/Y1n2KueVG+OCQzbBrHnaPgVoWGP3uAr8O8FNquEee/Cj/QM+3XGDcRfGRg2
K6fd5HIttFmiGa5ZLowR1mgGahZ6gfWietqHvwOfTgnDBGFDA/67IzZTsoU3
acOWociDkQuhokzz6YxuMzlMj1oPqBeKoJyEYZCwqGfasFk+8m0KbJYO5Lwt
OUsUfTRhM1CzMIKck2lrMfiJ5PO0s56eBN/ZM2ySTbeUYaywVm9Eb+Vj4i+I
WY+oVzQjNCs0gzYhb4GWxKxnvhD+UZMnYzaTfOGDb7ltQ56jWYT+1ZjVpL1n
fxb9XbT2FXx90rBdGPhpYH8S/U305jqST2NgWCwME5Zppmm2KcdP0L0P7c80
jPwA/k7fekFrw4T1KctFNVatb+O8b2XaH2NUyv4U+lsI08YG9sb01roij1K/
BMbrz9EL/2py6ED8/sLMtP3J9DfTzCkht9HE7JmwmarZeio0bNfMrwttBmgW
1CGfRq4J7S3VIv8e2kzSbNKb0tuqDU0njBJWtUyZr+5Ad7EsNGzWTNZsbsVa
edRmrmbvuNCwUTN8PPx9eqOJ/3MkvzbYH43aHeou1aPqVfVgl7TNBM0G1WwR
/Dj1dMJmhmZHJGV/Ea31RR6fstpopmq27vdt1muPG9jrXGCzUzVULfXG9daV
cxa6IDAsy8FmOHxGaFiqP5b+WpohmiX6g+ov+h8vNJY1
            "]]}]}, {
         EdgeForm[], 
         RGBColor[0.9085789436370271, 0.5420753203651621, 0.4291144670920811], 
         GraphicsGroupBox[{
           PolygonBox[CompressedData["
1:eJxNmHuMVVcVxs/tzL3zuPeecy8PbU1aMBkEZBgQhVgLpviXL6CU1mgj0JI2
mohoxVAoRdvEKhiw0sDwGiCpQIu2MLXSUVpMEBkGaEtogQoDvqKC0AEKw2hL
E/1+8y1j/zjZ++y99lprr73Wt9beH57zrTvn3ZAkyT9zSVKjtilLkiuFJBmh
9qZykjTUJsnFSpLM1TevLklWlpLkz8UkuVm0A0VzWv0PqF9V/0XxWKK149Ve
0fhcje9Jk2R9Y5I8rP91aic1JElF/YlqB4huoXg2I1/CezU/rsZji2J8dDVJ
xoi2RW0qGUfFv6T27aAbLZq/FU37Wcm6Jh59+oZq7pD0H5dPktWZeTM3THRL
NLdZ/UfU3l9veuS/qv4i8fp44rFrMT5CPMZI12ka/4vmP6h2lGQt1XhR85P0
v1a0D9ZZf9pv15luX7372Ij9wx+5tA+HrGUN3i97+qV0/YH6F2Me20GDvTL9
t+SsPzw+kXgf/N+mtT+WbfI5nw3rNsTaVHPNGv+q+hX1Wxq9n868Zb33vzF9
s9iLdF6jb5BoujXWJJoroplW6/Ws/V6d5aIDcpD3UME6cr5TRdsj/gs09let
+YP857R4nlQ7SD40WevOF20H7M5+NonHRmykNadF90eNn1HbF740VrbZDc8a
2/24zqBVtOflGydEd0r0x9U+Jf5TNL9L46+l1muX2rGxR/awUXwmq71DfIer
P1f6bs/ZX5GFTOif09olNV7XEmt/J78apjW94r9V9A+IZovabo3NUX+I2gek
y5vqn9B3NPWeOuCtfTbqy3HuefvQLfpel/ypBeuwPu/z/IxobtOei6J/S3tK
1Zb0zVbAjq/3P33swbqmnPfdJT4T1J+utRKZZJnPlbGZartlozNaf6pie2N3
zqNPcnO1tsmnxHeLvkLO+hZDFhhADGp5v13RdUjOvkssTtR3SvxO6rudc8IW
4nm/vp8UHPPE6pm87TZSbZ/ay+LboLla6XRJ/VHa70FilHPU+K8k8FzsH57Q
wLc955hgX9+sOJ7nqd2psdHh80fEq1XjGzVe1Nn1iueOzDGRqf/FxOffLD2m
1NqOjBHXC2tMA+2NWvN18XmwYj3Q56pomou2IzYEZ5YXjAMFyXpN9IdFv01r
D6vfhW46lOWSM79sn3o+55jalnqvM6TvM+p/TXwOlglay+opGc8Y7xDdpdT+
eVntfzT3e/HfL9rFNY559g4e7w9MRk5LxDg4/OkGxyn42h3n1NVoHVi7TeNb
9Q1Rf6rkf0c0K2rNe2HYJJXs4xp/smrbYfMpsfbpBu8T7OKcpmp8WNFzjG8s
2+93Vu0XG3L2oZbQFT3HRB/sHZkaUz6aGo/wOfztldS+9WpqfDivPdxaY0xd
GLg6n9jMe7/o2B4+84ZslhXML5M+76o9VrHdyGdgQesNjodW/R8QzRjx6So7
7l4P3ID/E7XWc43286z22Fp1TNMHYzgH/Jmz4DvQaB1GRx+b/zyz3tszxyKY
iw12le33ZfaquXtE82TmdV2xFt7EDLw7y/5/WX6xR2PnG+yrO9ROr7ePHIy1
0HPmi8Nn7sqMXYPVDsavwAXJ3VGw/4GH1zLbeHXJPA6G32AbZCwO2ejww4pj
anv4Rlnje/NJPziBC/hdi35XVu0ze6T7b/UNFc3HKvaZpqJ9EZ/bGf4JJqPL
rLDhzuBP/pkUvk0ewx/IF+Dfi3Hu3y3bl6dX7X+cY0/ROeG9yAs3ZfYH/ALf
ySKvvVSy/z8u3Z4X7/aI/S3hJ1qWXBX99cBw9g2+oFtb0DdpfobkzpSed1ad
GztjzZ8KlvuFwBbo26J2IpaII/LyqcBYMGBs5KbZDbF30Xyy6hi/V/o/VrSu
5K2TsZbYYT3/yKJOWdPoWoX4QBaxiO3xPc4Km48Nu7+UOk5eTo2d7AWbgq1g
7M7MMYNNqEs4A2IGX+BMLkSc1hRsf+YqJdcsfy86P5JLqUOIUeokYvkjUaNS
q34ocv0g6bC9YD2wNVh1X96YxF6v1Pw/N3XHP3VNd9jwdNXx+1DZMoeGXOz2
aJzBkMjV+Cq1YW/Uh6xh7TdS5+3eOPfxas/WuObsP//wAXyM84dmS+Z6cava
62X7Ff6FfTsCA9eV7E9HK8bpIaFDZ8X8c1q3Svr/QvZZrbalxjma+pO6g1pn
OH5P3Zt3zoWGuow8TnyjM7qTr6jHOANqMvrsA5wZHbHziuQe0Xid5O6Wbu9g
98zny9mSN9EJ3ZpT77k5cir8jgTPnwaOgWecFWeG3zLWlrevgv3EHrhK/NHH
J1+od01CbXIxaqOJmesr5hjHF1aE3VeET9C/JXG+oU6mXhsaNmUOPdgnvomP
gh/kkAGRm4iL+0LPDsmt1dyEzHtrCvy5IfbO+WzK2/7gycaI440hb1n4E3nh
+/XGSuQtDd+D92L9X4sz3BTnuCFv+wyJWnFD9Kk71sQdinqc+wbzTUGDv9Gu
jz42o64qxX2CM6GeX1qxPj+q2DcP1Zsn94ILYZPNwf+R8Cl0454EhoGf+Piz
me8Jz6ndLF7rtO5oyXui5mNfbYGFk4M/NGBCV+TZp+U/L2j94+gKv5Lrjy9X
bKdlYSvw8vbATO5c++vt4+BpZ/DHX6ibqWNnRp1BfLVnjgFy3bF694kF8BAe
xNEzmXMWuSuLmofapyv1vetgal8aWW9/ok4hvlhfinqPuu/zqbHsc1HD0H87
sIha5ErcW8A0sG1hYAv4VC27JvhHxXUOuLkg8OZqnOm4inWYVvIdmHsIdxDu
xtTd54quQ6mTwa6Bojsluj7tr15fp2gLmc+wL/yWex52wSbs7XjYnLzdHVg0
MHUO5G4HvmwOf8BvOWPsf6nq+8PPiPuK65CvVFwjUR+RJ7lXY+87Mq/fFDqg
I3u+Nc5lX5wvOElNAlZS/zJO/ro7s02/lBkXt4eMtogFfG50an+fkdlfegIX
ucsTR8jhzLET/s85nAksIiaYY7xYskzeQsCM3fEuMDJsAD33Ge4sy6qujdh7
GnfpEe/DB/I99joTOM3a9hifHLVNFu8n5KW22MvsOuM7a8CeFQXnHWjIYWDp
AvnPvVp3d9UYQPxyprPLrhvu0vjh1GsPVPz+sCjebcjf+Dn3SeoT7trvhpzl
IWtN3H2wBbXGY5E3SyVjLe9G1+JtBnrqtebATOjQtSl8h72AdeAjcT4p3k82
h879uaLOOAw2U/8jgzvl7LDDysz75r6Oncgr4OQa8o36rZnlzApZ1LeM40+r
Mo/vi7WPhg074i7fk9pH8dWy2gGZ934oNa6Bb9xnycMtkWcrmW0IZoDt0FW4
12Sm/7XstKpg+4JjxO34qB+4v7IGeurtA1G3E/fc5a8H1k2O2oM6l1jm/sJ7
QGe8CfCGwlhdZt7IIAaGZ74n9FQ99maMc1Yn4nwHx71gVcn39Xdij/13o6h7
+98EIu9wn+NsyLejNPlvzf1Ga69V7R8X1A7KfHbc4eD3r/fx5O0Bv2OMtf33
0NRvkrxN8i5J/0b19xZcB1MDbwof4kx5xwPr2Ad1LHcJsJh3TLAITALnztYb
W+GxI9588Oe1kU8vlFxbPJW5BpkfsUld3BQ8uZ/Qp04mb64NDMEveuPtsb8e
ixoAvyaXghXciYfFHYc7P3f8tZnfwPoip7aGPYhB2kLYFlxCH+4mHfEGNCFq
mLWRT2+ONdB3xt0WmnMV7/1sJTA46mfuna1hT97X6F8G31LHUDN5sOScwvsr
+Xm1aO5JbEdwDUx7I/X4sdQyx0cNyXr4PJE5zy+Odx5oVwWfOVH/kac7Ql/y
9Vupz3ZMyXgGDlDf8TYD5lMHUKO1xxvQrngDvBDvhXtjX/8FJ+fNHg==
            "]], 
           PolygonBox[CompressedData["
1:eJwllllsVlUQx09p+/WD73733s8SwQcDJiKLBSKISxSDb2pikc1oEwSJjUYR
QlSEIOADqBhQ1gJBMKmsAipbEAUTQlu0laUsokAxPmhLWcOmgon+/v4fJnfm
zJw5c+b8Z+beNW7i8AkdQgiroBKocxzC08Uh7CwKYWQUwi9pCKezIdxi7QR8
IQnhduzmZkK4Db6FtTPo/0G/BXkEdD/6E+hHwpdB45EbkLPwiyPrqtkzkb1d
kYdycBFUyPtMnf0yNuuJpRYaB3+qNIRKdCuhX5EXQ0fQ9UPeAL+xI2sF7oF8
o9Qxncb/TOR69NOhb7EvJ4Y7iecj5M6KPxfCZPgL7OmNvk9svp79gXgGsv8L
9JuhS+guY1+TccyK/SY2CXefAt2CX41NNfoWfDyDPuEMlsKHrKXwEdQMP6GM
vBDfWcXcKYSprDVjmEffJdgmhm9DvwL928gH0e+C9mYcw3H4Znxc5axrnJ/j
/MGsFaP7hrWzxPouMXyf8ZvWwr+H/TvwM7nfB/CLOGM0sYyB6ti/DJsh6G9C
d6BblvgtBuCvEf0KaA65Tlh7irMWoq9ibw/0C+APxM5tBXdI8PVD7Lsr5xHy
ksS+XmTPUviaxLxyrFyvIqZlxNYZDByOHJNiU07X4Otj7LsV+cz58P2x6Yn8
AvJi5H1587qT7vYWciVnVyJPQx5OPkcTfwX+XsXfE9Lzlo+x9hC6RVBP4tuE
vBT+DfRz0a9DXoA8Nm/bwdCDyNuIdzvxxvi/SCxbkbchj0c+hzwMm3klPnME
/J68fa2F5iMPEL7g+3PmfnTtvNnjwZgQNmoKjqWSeD9Bf63gXG9Bfx2+F3e6
gq4dm53Iv7N/YDBmhJ1i9jQSzyTiWY3tSuKrQeYTeiBXkINW3noQtJBYekFX
0bVhL6P7oO6qDfYMgB8CDYLPoX+E/cXI1dzvEnIJfCl0Gf4GMfVGvx95XsZn
dCCW55Bj+GH4qIJ/PjWvHCgXFyKfrZwqt5dj154wL+z3weef8H8L49hOwuaV
rDEr7E5Afgm5CVqr+skZi1Px+Tny0Mh3UU9Rb6nHvi7rnpZTraTeexZ/67B/
TZgrMUaEld1QN2z/Yv+96C/ifxa+G8hRl8g9UL1Qa1vhF7HWvcwxvY7vXZH3
6g66SxNrB7N+sxTdCGhHkWu0gbO+jpzLadjMwvZ85NwLY8Ka3lxvv4f37pn4
TfW2wsQ98MeIfwn8bO1Bnp26V+kNZqgeoYfhl+Pv09QYE9aOcN+V8BsS5041
r9oX5oX9MSJkNbe9pcaYsPZk7N5wFPlw6ppT7Y3FfjL6jcjTkWdAm+AbsTmQ
dQ4y6M8VjG3VQDm+vkzc2+o446vEb6K30Znr4evYvy/rN/yXuzTGnk3CXJN6
ecG5EaaF7X7I/Tsas8JuUWzfx9jfKe8Zo1kjm77Y5tHnSt0DIuWy4FmjHqFe
oTfX22tG/py656r3nuR+5ZFnlGaV3uBo7Jmg2SBMTcm7B6gXCFPC1rPc6e4y
Y7pr4h6oXnicPYnuk/PbqMer1z+ATUmZa/oQtgsLtlXNfpf3DNMs+z9HxDeq
4LdQT3oTXUXiWlLNqnbVA9QLDmH/I3Im8ezWDNEsWZO4l2hG/UYsu2PPVs34
K8ifJZ5tGp9nkC/Enm3q0ef1bwFVoeuomoqNaWFbd9iJ/+bIWNQM0Cy4kTiX
wuj1xP8M+ndQTam23k89yzTjNevL8o5dmBK2RhaMVc0AzYLaxL2ZcMIp4juJ
TUvWM3Q5+7cnrhXFqFhb0bdm/U+hfwvNDM0O/XPo32NOwb1PGNmB/0cTzwL1
SPVK/TPp30lnnIL/I/W/jny2wZ+LPds109rhj7N2Mut/HP3rbE5cK/qn6hu7
plRbwsgo1XfqWa09P6XGsLCsGlOtrYs9W9RT1sL/B4smYlw=
            "]]}]}, {
         EdgeForm[], 
         RGBColor[0.6953125, 0.09375, 0.16796875], 
         GraphicsGroupBox[{
           PolygonBox[CompressedData["
1:eJxNmFuMVWcVx/c5h7mevc9lhqkvDGlpmQ7DTGEGqwZoy0NLTB+qVn0a0kKZ
mJQJHS6iJn3wxRcTy5yZMyNgCmNHTkuHBBKNqRovDbT0xm0ITTRqaR9MbCkY
dUCqNPr/df0bfPiy11n7+9a3rv+19rnjibFHn8onSfKjXJIU9JxfpNWWJOf1
XK3fXeIP6tnQpvVaqX5/lMRzmZ53at1metD0kJ53aX0mF+8/KCXJC81JclnP
J/Ih8w7xH9Yd7YXY96T4xVzceS7VfeJ/rpwkE1qbWpJkUs+LTUnyXa1W7bsq
3hWtZ0WPSfZ9zfHuus63iFdNgm73Xcju1Lpd9GQ++B2i9+fiHfwRy9+n32el
a00y/ypB86Lrot8X/Q/LZ/+H4s+Jf6UUuiB/lX2S5cIHNZ3plszfZEnyZkX7
ZFeL6Ilq6Lxb9Gwp7PiS7H42ixj8UO97W5Pkbq3dOvO07N8r/p4s9D1oX6Ev
ctC5vz1JVmqlhbj/gNZiYlUK32V6flVyNym+X6nG2RH7E92hsWtI/tmidU30
DsnaVQi7u2wXMjfIlnnx10uvwaJ00fp9S8RqRPr0NIUuh7V/qdZPtLq1HtDZ
a7p7SPsX9BzVc5vWTu19Tba+3hp+65UvMmKsPRf1/hmd/bv4Z0UPSrcf5CKX
tjmfNor/kNZYIXyBvthyKBd7yM8/SN43JH9WvJlK0NO651o53l0vh56j+fAt
8h4shqz39bxfz/tKYesqrSXaW9fedfmoiYbpTtHvSY/BQvhsKhe1Ax87niqE
Lan5N5PIf2SSP/hxteW/q70vy5cDeh63n9H/i8qDAfl5VPqcy4cvyPOBauTS
I2nsHfR+dDnVGvokWcjt09mnWyK31+r3ctn/T9EH5ZtGLnjErjmLvCV/if8p
x+iN1ojZp7JfM//FtshhMGSgPWrk24X4jW3YdUiynhdvXnr+VPQJ0R+mgSHd
zu01smmz1iLT5OS/ksgV9mwQ/TOdPamzV9LAnaXGq772wJw9hfAr/uXe/6Zh
+yuV0GeJcxJbU9u7V2tBPHAR/5Eb+LAzjRwgF6hJapN4UfvQ+B3bh7WW54LX
a/5cLvjcNWx8hSZfH3KOUXfjxmHuHzdGsX+TZR5pC5nc/1ntv1fr30nEm3vA
km9lgRVgBjhKvpF3+5Qbczpfr0YeY8uVYtQ+NoAD1O6fmiL+feWo/1+mwadm
eQcejBkTDrQFtnD2MeuJrW+7dp6xH5CPrx50ncKfkO6TtnE2H/ZM6Pc7+ME0
C/4N7WmqxN390usL1ch/6mCd5XQam7kD/J8Sv268ohfUfNeCafbQ68hJ4vGf
JPY3JeG3jcVb8dlYvFW7O12/6LzG+Yl9V+3DbaWI1aO6oJaP+kc3cGmH/Qa2
nbSse207crZYJth7oS30o5bQea9z40wx8I/8XGJsJZemqnHvPYrXCuV/b3v0
V+Iz5v7Y7f2rXSuHXS/UScO9G53AWGzEx9t1f4/ePZePHEUHsOiYcZB7ZnLR
x7vcm8Ai+t4O4zEYd8DzAPWEz+93XPa7n5Jba60Hd5LD5FJD/uzTu1ey6Cvk
YsP9ap/P0hP3+97tPtfjnnPYWEFtztmf6DpjfR7P4szn5b9J+e5vkttfCj0H
3ddW6LceyZ+LgXOnjHvwwGaplHxZZ49yn/aeroQc5GHHY64L+ht8cBJcp09w
/qb7xGL7KbNuYMCQ8+Gg/UvsLuSjbrG7mIasVysxf9Hz6Hf5zBhdCd5tuVsz
2oxjjT9eNLYMm6YWCpXI53uqcechn60ZGzvcs0aNq1fTyGfwmLnpd82Re/SW
l5sDW6nRcfdB+l7DNPVeM72uHHMF88WMdcYPlTTmxbc8QxE/fEhvOer+MlUO
elUaOXzSeUxvuaT143xgwrTxhHfME+Q5td/sGQe7LngeRd93rBvx4Twxetdx
I/5HPO9QQ3uMvV+rBi41PDNPWBZxXPd/czR6H3V+djDjSlZVz5fSwJ7vVcJv
zKwdzrX3PFfg1zn79udZYPH3Pd8NO9+ok6WONXmH7+5yXk1Y5qV80Oj2x2L4
arYcddPtuINPs8aouv2AD3er9ne1hw3TjuMNzz/YMug4zDsW9Hx616xtqnt2
Io/AJXJpoTnwkRhubwk5yPttFv1vshrz+6TPJpXYz8yILqOeJ8ET5hswhVoh
pvSgY+7f0Mg559lpq/sF+p9wvqAzWEps8eFL1dCvtxx95m33moum6RE9nqOY
p+Bd9B56Cnx6CFgD5mzOomeBg7cb288a39e4BxKX05ZDrjLXHTf20h/oE2Dp
5TT0Zp5KjbnLbO9xz4HMiefsNzAD/+JbMG7ecsZd4wX75Hw+eiI+O2Y5qz7F
f/EXGSvAjF9ngfs1974J+/M7WeQIGIktyMcnzP5z7l91zyfT1eATxx7Hp931
ctDfR3wnrSjHPMBcMOHZ6Zrzk3pe7Hrpcm0v2I/0TfKDOx5w7E47RuiyzfdS
r5dcF8TkjP0/YT51yRwJFjBT8/3FvEtNkyM7PXvVjCH44rTloAN9ernnhTPW
Afn4e6vnujWuO86CqS8YV5lvV7i/c2e/v/uosxOuNfYe8QzMN9Ah94+V3r/B
WFS3LdT4iOv3sPexh3v6XAOf7PV+/LzVucFdfdYHPTgL7ozYlhvG2I8dC3Jh
l+X32pYh4/mAbVlZjlwip+iBz3n+B5OIH7HjPs7TD/hWp/f8pRi9omZfrfcM
dtOzBrVGvTM/gAvMbGvdq7h3sXXtcr+77lzd4vkHHehNvdZ5xPMb8eI/AuR8
UAz7dtpG4gGeUNfn08BBvoG+mcVs8HWde6sUePlmKbB0ynrfXY58Anu2Okbc
NVSJb4HBSvQJ+sUv0si3aZ9tt/4d7jXMUfi+Xg76ZBazDPMG9qIzmE7+f2w/
EF9i3+PvAjAFX97pWeWma22zZ1f8M2r7kfOrNOZAvicuebb/pHay0KHuvg2N
juAqmMiczDf68+4X5VLQ+K+zFPh+uRq4/qSxvSZZw8Ki8XJg3UfGQOoAPjYw
yzf8TcR/J92eI+mND3s2pF44v8y9CfnMXf2u7w2ex4qeOf8HuhBM+w==
            "]], 
           PolygonBox[CompressedData["
1:eJwlk81LlGEUxa+OvmPN+zFPtm0R1OTHWOgigj4WLdtEVqukIqJN6ERGBf0F
bSxNiyAJIkt04UqsoBKlrIxiwk0Q1KaNOrYo3drvcBcX7vOec+5z733Ou/NC
pbuv3syOEg3Ei9iskjO7SrRmZklqttRo9nCL2XRiVs4cu0K8gruf81jONTOc
24mmOrO1PPWKZlPoK5HXiMkPwa/CnSfW4G4nbsH9Ad4MXiMm4M8SM+QrxHPy
t8Q0eSc1W5rMxunnDf28jL2XHejbqZ3nW43zH86f4Y6AX4L/nTvWwaeC2Te0
VYYdFZdzAvaP+nvAWzLP+6ixi3xv8FkeMVMH+Q00JfL+rfQcPJRP8u0m2BM0
P9HOESvcfTx2rXruop9R4m/kO/sKNgC/RK9nuOMu+Z3M83E4ZfDbwXevnWq3
Q+A9eddIez/4LBNwHgTXSKudLbOvkeDYbvTD5BuZ7+IIb90M9zw996LvgH8A
vBb722gnRq+/C/QFdgxOEWyx6Ll2HKFdBr8X+RvqLV8n/haH+TZIvTZ6+AVX
5VrJ36GfbfRvm/DLqb/VB/ZTh3aOuBj5jIP02h289x5mOKldJ15bnpK3Fqj3
EW0n9Rbln4LPpjfWW8tD8pJ6rMpPwb3WBW+d/BQx0OA7OEfteaINfBL+MPef
CH73WeIa2OnguTTXOVeZ4VnOPfaYXlLu6M/5t4z8cuq7lWfkHXlYXtZOv6Q+
s2ZfIN6jHwrubdVQLXlQXpRnSuSrsXtL/9BBeTX4LNqZdqcaqqWd1HP+lPpu
lsC3wQ+Z573659Dti31W/XOrcJ+m7mXtYCx1jrh6swLc/2fQlWU=
            "]]}]}}, {{}, 
        TagBox[
         TooltipBox[{
           Directive[
            GrayLevel[0], 
            Opacity[0.5], 
            CapForm["Butt"]], 
           LineBox[CompressedData["
1:eJwV0MtLlGEUx/FjVi7Ga/YPBGpeJsMWJWTQspWm5tpwmZCLrtDWjRuzcaYI
GoWh1gOKaKIuzBJUMtfqUvA2rrRtfd7Fl+9zzvmd5315bgyN9D0vi4jP2E1F
FGoiTiojZmojTvm++qFzF5+pZ51LHNzMpbqIm2bz3MwNaEIj8jLbMneTOY+q
F7hFfcU5zYvqVv7ObbxUFTHhrmX+wC+4WB1RiSrMqcf02+Qvu6Mc7epb6NYr
yPTwHf0OrMhnzKr1a/DHbEp/h6c5xxe++xf1zkfe4IFciYv28va/4KPzJ0wi
hyza5Z/J9jn3oxcvZQf4Nb9z5yt+oh7ke/yUO/kRD9t9w3vqt/zYfV/1vmFN
PWn/B2f5ttlp8l+Yxw6O7B37z+tm9eoT9QXOsZq8n70MxjGB90jLHifZ5C3x
G4fyB+6pNdv0JlftbnAFb3FGPy1Xpv6lvsTrvKm3gWvurcOeO1KyP83+8RqH
bKtMC/bN/wOEiFfV
            "]]}, "10.4`"], Annotation[#, 10.4, "Tooltip"]& ], 
        TagBox[
         TooltipBox[{
           Directive[
            GrayLevel[0], 
            Opacity[0.5], 
            CapForm["Butt"]], 
           LineBox[CompressedData["
1:eJwNzzkvA2AcB+C3kSB60ERDbGaRCF9EtANGK9pvgMWxinsxONombolBWitl
M4hbYkEM2hgMLJ7hya//623bOZIbyEZCCKO8REPYbA6hmgxhPhbCWEsIMXWC
OP10JUJ4tbft8xZ1cYd6cftFdYGKu7zMynEWzHJyUab0M6Tpdrcnd9mhyVsR
vZS9Q/UB+0T1r92v6T/IR2655442/S+/6djuEc96T6zrv8sP3kh6p12vZvfT
f7zxXafUqNJntux+hSWu7K/KS1k0z5i3yg554n5DTlFvp5EGevjx/pm9b1mW
JSbtzfoNc8xQVp97Ny3z5gUq6gt69YbsDDPIhHpaluSf+S//b/FCZg==
            "]], 
           
           LineBox[{3352, 4334, 3353, 3662, 3661, 4020, 4019, 3796, 3795, 
            3794, 3229, 4309, 4310, 4308, 3343, 3865, 3224, 4209, 3864, 3926, 
            3925, 4304, 3657, 3658, 3483, 4009, 4010, 3048, 3656, 3044, 3087, 
            3789, 3788, 3860, 3859, 3040, 3084, 3785, 3784, 3856, 3855, 
            3921}]}, "9.1`"], Annotation[#, 9.1, "Tooltip"]& ], 
        TagBox[
         TooltipBox[{
           Directive[
            GrayLevel[0], 
            Opacity[0.5], 
            CapForm["Butt"]], 
           LineBox[CompressedData["
1:eJwNzrkuhGEYhuFnattQisLQobGegK0gsWXsFA6AxKg4FQ0KlTNwAmoJCksx
RGUZhpAoXMWd+/2e/3m/7y9t7cxvF5LModCYlJuTv4bkoiW5N9/hFqe+fRWT
b9TR0ZQsyA9ak2PzPp/wrGwGNXecu+PGfI0rHLnj0e4Tqijqt+scynedK1hx
XsalecrONDb1zviHf7FnruDZG2126/qf6PYPXZjUGeENHuJ1Huaq/odeDe+Y
kJfk4zzIa9zPqzzAD/pveq94wZi8Uz7KfbzIPVzmXl7if8u0MX8=
            "]], 
           LineBox[CompressedData["
1:eJwV0EsvXWEYhuHXrkPF+RBNiGBWBhQTM/9hR4KgVT+gEsN2pDFxHteISMRY
Qjtx2IycSvwAWjM0oQw27YBrDe7c63m+93tX1moaGU1/yomIcXwujngujfjC
URaRUx7R7HlM18KpJFdEvEVPSUS3PKDPyBNyH9o89/M7zuO0Pbm8b7bU7GVR
RI3uDU7sPcWJs0Izx/yaf3Krvg0lcq/ZYj7T19hxY8cPZ+1YkNc4hd/OL3GO
X7hAh/67+xtYR6U9V/pX+huulq+5ijt1y/b9levkW67luyTrH7x3y45NPOju
saJ/5CdkUW++Xpc1u2duF//1/7Cqz/dfCpJ/g2azjbojM4c4wFd5zuw8ZpCR
ZznFU7zNk7zD0zzOH3kk+Vb327GELBqc/fGeRc8Xyb/2vgX+hi5nH9wZxiDe
YwgvWOtJAA==
            "]]}, "7.800000000000001`"], 
         Annotation[#, 7.800000000000001, "Tooltip"]& ], 
        TagBox[
         TooltipBox[{
           Directive[
            GrayLevel[0], 
            Opacity[0.5], 
            CapForm["Butt"]], 
           LineBox[CompressedData["
1:eJwV01tMiGEcgPHXNGyILmgOZWYOYzabGcrmEG6MjblBLdUcNhYjmWGVFsYN
c7owFLlQzczMqAtJOW3dlDOpnBmrCww5/d6Lp+d/fPt6+77RuZuW5fcKIaT4
sWhACLVJITTzHbxBkzybv2E1bsvf8paBIcwYFMIL8Y/EEOaK5+GrPINXcr3Z
UnN7UG2mBq/F99Q36FfJS3FO/kb9bDybd6ntRKFzZmMOfsoX8x0z6+0uEa/j
cnkFzqDT7hlzp1GOCmxHvvpFHopktMvfmu/gy7gqHuesuXpjeb58ATKwUX8h
p3GWfjW3y2u4xzP8wkU7OwaHUMbP452gDQ3yQ+qtZl/ZeRB/FwarJWGW/iln
psf75e+4hWa7f/qHMFq9n72JdtaoTYp3rj8d/+ynyv/yKA7mEtR/y/+g0XwT
fjhnmnq2OAWpKNTfhkrnZ8qzUGvmGl/HMPXP+kOcu0o+lNOcn8szOYeHm99l
7grv5hF8Mr4venVmlooPxv9F/J/gklqXZ+kWv8c7+YdofIo1+UeeYqfFbou8
ldficPz7+UC8P/13zkmSp4tn4Zl6jrxYnMsv8dB+G+/VaxPv4zLkivPi34D9
8puoxzm7N/gFXus95zz77WiQZ3IXHou7uRMX3FFHfI95MvfhvpjuzlrNHVfb
LD/BifEdVPvs2Y+J74s3q+/ze4/KC+UneFvc403x2eO7y4ucUaC+FUfi9+T8
EhShOH5reBK/AbMFZsv5CyebrdWrwyicV38a7wsj4zvnWZaKe/hu/LZQGb+/
+D3wcr3x3Fs+gRPie2+vQ70TY8QBK8QJ8W7sP4rPZK4IU+2UcBU/UX+KZ1hl
vgmN+A9v87CK
            "]], 
           
           LineBox[{3384, 4375, 3385, 4376, 3381, 3676, 3382, 4373, 3383, 
            4374, 3140, 3851, 3210, 3849, 3209, 3850, 3270, 3543, 4542, 3159, 
            3711, 3160, 4543, 3457, 3472, 3554, 4161, 4162, 4163, 3704, 3705, 
            3706, 3653, 3315, 3763, 3605, 3471, 3178, 3713, 3714, 3470, 4462, 
            4464, 4463, 3652, 4273, 4268, 4269, 4267, 4271, 4270, 3211, 4199, 
            4200, 3902, 3901, 4142, 3146, 4429, 4430, 4428, 4432, 4431, 3407, 
            4389, 4594, 3408, 4390, 4095, 3581, 4598, 3580}]}, "6.5`"], 
         Annotation[#, 6.5, "Tooltip"]& ], 
        TagBox[
         TooltipBox[{
           Directive[
            GrayLevel[0], 
            Opacity[0.5], 
            CapForm["Butt"]], 
           LineBox[CompressedData["
1:eJwV011ozXEYwPHfMNkb27igzexocoXNzjBjKKzRXOxi3kq2UXaMFUnzstzM
BXPB3c4ZzSXylgvTYtvNUhSK4nZDXmopsqLk87v49n2e5/c8z//tnERbV/Px
rBDCZ+Tmh1CBr3ND+IK/+INOta2FIWybF8K0eEj8myu5iaeKnDurwUt5Nb/g
JH/HN9wvCKFX3y6u4CbusrtR32J5GUpQr17Kh5wdxl35pPmP+IRWtWwzE7Em
nsQEHqnNN7cARUiaK+Z9zlJ6q+QdvJp3q7Xgjfw1XqFH73ncsee057rNP+J9
OJvBWWg20y6vsKONl/EG9Y2owxH5mPoo9tsxwnmcixr7BjnJOTwHT+Oz21mK
epwx/9Oes9wd71O8By04J6/Sv97OyvgN1GrFU+ZW8gocQHe8z/ju7a/GW3Gp
eglmIRtZmBmfC6vwKy+Eh+ZuusYgMmoD6I/fUZ7mpOuUI4FptSVchlPO2uWj
4hE8i33yg/Fa4tkYF4/FWfVW8S33lO96BchBHnKxVP2fe9kk3hx/C0iZ2cKN
3GnHDj5hx04+yRfRi7Sed2r9PIAMhuSX+DFfjt/J/r64N/5WvJtirInfBuuw
Fj2ucUH/Ay5EEYbli5wtRIP5Y/Ja8d74PbgO5UjE/4jaMG/nG3rf673OH/ia
XVdxT/zc+RP1Bj6q/wp3cB+nOIM0luv/D0wub4Q=
            "]]}, "5.2`"], Annotation[#, 5.2, "Tooltip"]& ], 
        TagBox[
         TooltipBox[{
           Directive[
            GrayLevel[0], 
            Opacity[0.5], 
            CapForm["Butt"]], 
           LineBox[CompressedData["
1:eJwV0T9I1GEYB/BXAkHyX5CJCkV3jkVOhUdiOSk4NTUVaJ3J0WlDdJ5Woo4Z
lKItKgUJDQ2pDTUEGjSl0UVBOdgNVkLLaYNKZp/f8OH7Pu/7vH/ud8c7ei6k
i0IIs5SUhvC7IoSf5SH8YJ2X5uLmNvhFc1kIxw6FsGB+wvokCRpJ0sENfWf1
9comedncJfLq76wx7Iwh5pxzuzKEF7KgTlmrlBVctKdLfcoZSdkgr8lq/UdI
qVv0rZjrVA87Yznaa/xIJtQf9eSNc/Ipsyyo9w/6Lc7flfPquPkYXayqk/KM
/VfkN/VVucIHlnlm733uMcp7c1PeMcM0p821R+mMTeMCb4yfeNsX+Vh+lkfZ
8YY5d6zqWeIPW9E3tXZTlusto5Ru98TNxXioPqDnk3tyjBhnzD2X2+odTur/
6uwT8oG1t9YOyyqao7t5ZfyaLAP0U2PPmBynljrO691l0XiJOwxylxH9rbQR
U8ep57p3pqNv4f6/3rPHP4qd0yezZLjFO33nov84+t/ppkX9H0jWYL4=
            "]]}, "3.9000000000000004`"], 
         Annotation[#, 3.9000000000000004`, "Tooltip"]& ], 
        TagBox[
         TooltipBox[{
           Directive[
            GrayLevel[0], 
            Opacity[0.5], 
            CapForm["Butt"]], 
           LineBox[CompressedData["
1:eJwV0LlPVFEUB+BLBRhB6NAIgmHTwn/AhiXOKEgQEiEsCgEblEWCUSyQAhO2
KMRENksUmACFpQTUAgOdDYoNVsRGI4USLFD5pvjye+ece897MzktXdWdCSGE
GEnHQ/ifEkI1906EUCUL0kO4mxpCRVoIVzn0/NhsgFGm1A/dqzWrYd+dZXf+
6v9jmBF+6y/q/5JLslWvmQ47OmnnolmXPG/PObrV5c5+1bulHvKej+oznmcp
VW+zpfdFfuC5/iQT5NpfRL15A3XcoJFHdjfJZm7Sry5yP+J8lBX1E/0xnnI/
/q3mrzzP8ZIfzszLeTlmHpPjckG+lhmc5Ls66nsiXOKZus2uTXf/yDfqPtbU
Neo+d67LVfVn/UR1Ep/8D1tc0Es1W3fmQD+iF+UKl9kx343/b/HfQLvnDtq4
w226WfMtb1nlPe/osbNSXuM0WZToZcoyu8vJ5iw5nLJnymyaPPIp4Kf3Lpjt
yVj8jHzhW5M5xjd3E+0dliMMMciGWbGzve7MyAdyWhbqjzt/BLniXwg=
            "]]}, "2.6`"], Annotation[#, 2.6, "Tooltip"]& ], 
        TagBox[
         TooltipBox[{
           Directive[
            GrayLevel[0], 
            Opacity[0.5], 
            CapForm["Butt"]], 
           LineBox[CompressedData["
1:eJwV0TtPU2EYwPGXmat+AweEBIhfABlkqYZAaGHUgbSFiVrCxUFMRC4lFBiA
zVEuYaGEAh8AFtQ0upAAiTGQUDVhgMFFJPzO8M//uZ33ec85j/oy8cGKEMIE
OqpCeFIXQok/8h6/5w+YwJD8Pxbw7UEIi/wGX8V3XK4NIWUujV70YEw9VxPC
KCfkcdxUh7DpmSO1dr1GtRfy1+rd4mH1/WiOi9E9sBvtN5NCGkkMoB+znhu3
+x3eYh555PQanFFpx18zUzyJhDiPH/pzPG2mJJ7hLXwXFziJP/iFgv2/+RwH
+i/5Gq9wKL/gjLPWzJ2JW/kp2nApPzZT5lN8UjvhVX7mPvV4jM9qTWrNaMEG
1hFTf6h/5fyY/Hn0vbCktowVXOt9sWPEbFa+I/8pL/K/6M7mb7nLd+kUZ6N/
bK4Qvb+5bZ6J/iPfAwjyUy0=
            "]]}, "1.3`"], Annotation[#, 1.3, "Tooltip"]& ], {}, {}}}], {}}, {
    DisplayFunction -> Identity, DisplayFunction -> Identity, 
     Ticks -> {Automatic, Automatic}, AxesOrigin -> {0., 0.}, 
     FrameTicks -> {{Automatic, Automatic}, {Automatic, Automatic}}, 
     GridLines -> {None, None}, AxesLabel -> {None, None}, 
     FrameLabel -> {{None, None}, {None, None}}, DisplayFunction -> Identity, 
     AspectRatio -> NCache[
       Rational[1, 2], 0.5], Axes -> True, AxesLabel -> {None, None}, 
     DisplayFunction :> Identity, Frame -> True, 
     FrameLabel -> {{None, None}, {None, None}}, 
     FrameTicks -> {{Automatic, Automatic}, {Automatic, Automatic}}, 
     GridLinesStyle -> Directive[
       GrayLevel[0.5, 0.4]], 
     Method -> {
      "DefaultBoundaryStyle" -> Automatic, 
       "DefaultGraphicsInteraction" -> {
        "Version" -> 1.2, "TrackMousePosition" -> {True, False}, 
         "Effects" -> {
          "Highlight" -> {"ratio" -> 2}, "HighlightPoint" -> {"ratio" -> 2}, 
           "Droplines" -> {
            "freeformCursorMode" -> True, 
             "placement" -> {"x" -> "All", "y" -> "None"}}}}, 
       "GridLinesInFront" -> True}, PlotRange -> 
     NCache[{{-Pi, Pi}, {-Pi, 0}}, {{-3.141592653589793, 
        3.141592653589793}, {-3.141592653589793, 0}}], PlotRangeClipping -> 
     True, PlotRangePadding -> {{
        Scaled[0.02], 
        Scaled[0.02]}, {
        Scaled[0.02], 
        Scaled[0.02]}}, Ticks -> {Automatic, Automatic}}], 
   FormBox[
    FormBox[
     TemplateBox[{
       FormBox[
        StyleBox[
         StyleBox[
          PaneBox[
           GraphicsBox[{
             RasterBox[CompressedData["
1:eJxlWGlsFVUUrhpQwagIaiBYUYMgIYIicQlwUBIxasSCREE0ggtECeAWBYGg
iBA0ilHDEjSIggYUNJCwRExpoS1teX0tLd3bt80+c0eDCxhDfHO/b4YfvoRc
3ry559zzne9859zeNG/x9BcvKSkpuaj470TxX/R//VlVLljbuRqyZ2p22aDb
j8q46HOmXSb2a/1myZeGzPmk4s+RXUflJf3pkHcGFd88bEj088T1FbJlc/HT
3iEHS9d4ZW0G1nsq5WR98fNop/w1MrJgYL9ZCX/lnfAz0JTI3LLPj+H7uC55
NXI81pTKP4sbHziOfTu7cL7HTPz+23H4HdwtflnR4yum3Fh0e/CrKvj9qFtu
i9yuM3mOavgt6aE9E3H8Uw2/r/fIt0uKhitN7Pu+huftkaLX4oumROH2e/IE
/M7qhb/zpnxQXEr71MJPfS/wGmrB7r5a+B2Wwb57LclF9ubW0U6Gdi3ZUNw2
56p67PssA1zesGRSBPSRetrPyPQI4E8txn0S5+yblcjtnL0WcUnB7+Qs91ny
UBRIdQq/L80if66F/LzZwPNm8d6lNvwMSGO/n5Uo3NLhNvBZkIbfW3NSofNk
M69prM/luNrkSSO+b8shr+/Zcm0U3xNNeJ7Jwf4OG7iWniJueZ7bFk0jm8+f
y/P8Ns/dTPt5nPcKB7itaKH9PPAZ48De1NO0X0CcZQ7jbaX9As73hiPPaP7z
+bYC8rXRkfmaR220XwCuhxxZoguHdTUsrh8HfLuvg/YN8sdB3H06ad8A325y
wYcGPs8Y4OcUF342d9G+ybp08fvz3bRPHq9zWdc9tG+CN7td1OlZPs+YeC/l
Ip8VvbRvsd5c+HkwQ/vk90CP9vh8G/k03sO+q7O0b8HfUx75xufDbOCyzMPa
kU14A/3xyGPyaVvMM9rfkEOcNTby0uqxXnPI5+824lIevt+Rh58hMe4++Zgn
vg7r15e7ovhOkU8LHeqTj/duKSCOLxzw8GGffCkgr786OMdcH36OF8A7ywEO
b/vYf60Bvlztgp+f+MynQb0g7jt9xHfAQH7mucDniM96ZV4/dKEbzT7xpr7u
d/G751PfTNRHt4v4Lw7g7xz51NejjgSMj/o0hriPDYDjlgt5RV0F9EOde9cD
Hs8GqKMJ1INdMQ8CSWm9tom3R/0OEF+3jXz86wH3bwLymfkb7rMfBRId4+BK
h33CR74bA+Da4AC/txi/HZB/Lnnlsz8oxPe4S7z5/mUK+XyX9ZSi/QEK688u
zmPwPEMUcM25PH/MG5XUDdYA8Y5W5J8HfEYFrCNFXpHX9wfAc5JC39nhEf+A
+Cvsa/EQ9+KA8Sjmlfz6gPmepRDn3T7rLcC55ynYm++TP8zrKwr+Nvn4Xhew
TynWIespx/ytUOSVzzWgf5XECZ1Q5L8CfrMZz4jYnyK/L8Svw/1aAd9fiNdM
2t2l2LeI70Livk/hXDcQ79XxfkXe0P8WxbpV5FWcZ76X4nn3xnETx1ZFvfv/
ivq/4E+Hu512wgtxar8v0t7fKsE3xgN9Q0E3Hme8LnHtGyZ80m3/B9bLlWHC
45gX0J+QvA2ojwF04YYQ+B5lfv+gjg0PE56cZn3AXyi6LS0NuFIP7wpFt5OZ
AeKe4HMNE38a3/Os7ykhzxtIRvtnf3kkZJy+aJhXs35mhIi7irx+kH1kdgge
bvdllI7bo26GwG9lzF8Xdl8Ouc+H/49dnO/VMKmPWBcwP4WsX/aJgS71IYRO
htS3Fod9OKQ/1usmh/0rRF6/i8/N/rApJD895sOhToXsj+yLGZvzM88/hDq8
1k784hzsL2PYV1eE4M8G6lyrlcTrabxd8t5iPyLOfdmPbrUSnMET6m7KhJ9p
IfK83EH+3zST/Gre3O2wDk3eF0IpY79+X9edkfAKPLaxLozno1Cman1i/IOM
hM86zzfb8rSuswLy2y+UCbqfWODP84Wkjg5ovC1xowP0L/D+o+ROzS8L6758
Ur97NT8tWa7jz3O+U+BZDe8tF+eR33SsM6b017qUS3QFOmZy/sxxfoz1kv3/
XBa47mEf2G+gr36dJb8V+LbYQL4fynI+jfXV4PyWoX5SX4wCeca5bZVK5lvM
W5mkP6Cv8P2zvZyDYt3Kc97t5dxN3dqYZ5/lfctknU/Kcy7i3FlO3TJz0I32
bqybqVsf58CLsm7e0wLwaXxOLo8c1XaBF4/G80KW95Eu8jQAn9ZkRY+FhzlP
lwTYNzqL/I7rpH/2u+YM+LC7g33DB5+WZ2S77uMd2P8R9eiWjMyOft/aznrx
pVnj0CvX6EB4H5jsywu8V9bp/W3wO9iXMzquHlmt59I26MoZD31+TTfvM628
z3lynT5nF+/Xp3kf8WSHPk8XeLqI95xVHuy93on3zBbm1wOPKjo4p7Uwv5yX
B3RImw6wmfn1eH9tB++mNTN/Lnj2Uxvva7ynlXO+KuE9afIp3l9d8qqVPGni
/SWeg0/zvSbOQS50o7WF96gmzr3UqdIW7M83Mo8O89DMPDVC13Y78qOup1Pk
USP10JE/NI5NsNeTpo450I2JTdCbtWnqj0NeNYL/Y9PUDRt5rU9TNxpY7zZ5
kGZ+GxDPRlv2a4cpadF/B0jhnrvAlina0UkZoef1k+DvfbY0aRzq5G3994t6
xHeFLXN1vLVSq+uhnnFY8ps2WCND9d9H6pgnS9bp81fLa1ofankPsuR6fc4q
OabrqJb3dEt26kCPgXefnwCPin1gvA68kryqoU6Y2F9xVA5pfa+BHtWaMkO/
UA49XF8N/dwav3+EelqF+l9kYg7IHubcX0UemeTVQfL7uPwHPaEk2g==
              "], {{
                Rational[-225, 2], 
                Rational[-15, 2]}, {
                Rational[225, 2], 
                Rational[15, 2]}}], {Antialiasing -> False, 
              AbsoluteThickness[0.1], 
              Directive[
               Opacity[0.3], 
               GrayLevel[0]], 
              LineBox[
               NCache[{{
                  Rational[225, 2], 
                  Rational[-15, 2]}, {
                  Rational[-225, 2], 
                  Rational[-15, 2]}, {
                  Rational[-225, 2], 
                  Rational[15, 2]}, {
                  Rational[225, 2], 
                  Rational[15, 2]}, {
                  Rational[225, 2], 
                  Rational[-15, 2]}}, {{112.5, -7.5}, {-112.5, -7.5}, {-112.5,
                 7.5}, {112.5, 7.5}, {112.5, -7.5}}]]}, {
              CapForm[None], {}}, 
             StyleBox[{Antialiasing -> False, 
               StyleBox[
                LineBox[{{-112.5, -7.5}, {112.5, -7.5}}], {
                 Directive[
                  AbsoluteThickness[0.2], 
                  Opacity[0.3], 
                  GrayLevel[0]]}, StripOnInput -> False], 
               StyleBox[
                StyleBox[{{
                   StyleBox[
                    LineBox[{{{-112.5, -7.5}, 
                    Offset[{0, -4.}, {-112.5, -7.5}]}, {{-75., -7.5}, 
                    Offset[{0, -4.}, {-75., -7.5}]}, {{-37.5, -7.5}, 
                    Offset[{0, -4.}, {-37.5, -7.5}]}, {{0., -7.5}, 
                    Offset[{0, -4.}, {0., -7.5}]}, {{37.5, -7.5}, 
                    Offset[{0, -4.}, {37.5, -7.5}]}, {{75., -7.5}, 
                    Offset[{0, -4.}, {75., -7.5}]}, {{112.5, -7.5}, 
                    Offset[{0, -4.}, {112.5, -7.5}]}}], {
                    Directive[
                    AbsoluteThickness[0.2], 
                    GrayLevel[0.4]]}, StripOnInput -> False], 
                   StyleBox[
                    LineBox[{{{-103.125, -7.5}, 
                    Offset[{0., -2.5}, {-103.125, -7.5}]}, {{-93.75, -7.5}, 
                    Offset[{0., -2.5}, {-93.75, -7.5}]}, {{-84.375, -7.5}, 
                    Offset[{0., -2.5}, {-84.375, -7.5}]}, {{-65.625, -7.5}, 
                    Offset[{0., -2.5}, {-65.625, -7.5}]}, {{-56.25, -7.5}, 
                    Offset[{0., -2.5}, {-56.25, -7.5}]}, {{-46.875, -7.5}, 
                    Offset[{0., -2.5}, {-46.875, -7.5}]}, {{-28.125, -7.5}, 
                    Offset[{0., -2.5}, {-28.125, -7.5}]}, {{-18.75, -7.5}, 
                    Offset[{0., -2.5}, {-18.75, -7.5}]}, {{-9.375, -7.5}, 
                    Offset[{0., -2.5}, {-9.375, -7.5}]}, {{9.375, -7.5}, 
                    Offset[{0., -2.5}, {9.375, -7.5}]}, {{18.75, -7.5}, 
                    Offset[{0., -2.5}, {18.75, -7.5}]}, {{28.125, -7.5}, 
                    Offset[{0., -2.5}, {28.125, -7.5}]}, {{46.875, -7.5}, 
                    Offset[{0., -2.5}, {46.875, -7.5}]}, {{56.25, -7.5}, 
                    Offset[{0., -2.5}, {56.25, -7.5}]}, {{65.625, -7.5}, 
                    Offset[{0., -2.5}, {65.625, -7.5}]}, {{84.375, -7.5}, 
                    Offset[{0., -2.5}, {84.375, -7.5}]}, {{93.75, -7.5}, 
                    Offset[{0., -2.5}, {93.75, -7.5}]}, {{103.125, -7.5}, 
                    Offset[{0., -2.5}, {103.125, -7.5}]}}], {
                    Directive[
                    AbsoluteThickness[0.2], 
                    GrayLevel[0.4], 
                    Opacity[0.3]]}, StripOnInput -> False]}, 
                  StyleBox[
                   StyleBox[{{
                    StyleBox[{
                    InsetBox[
                    FormBox["0", TraditionalForm], 
                    Offset[{0., -7.}, {-112.5, -7.5}], 
                    ImageScaled[{0.5, 1.}], Automatic, {1, 0}], 
                    InsetBox[
                    FormBox["2", TraditionalForm], 
                    Offset[{0., -7.}, {-75., -7.5}], 
                    ImageScaled[{0.5, 1.}], Automatic, {1, 0}], 
                    InsetBox[
                    FormBox["4", TraditionalForm], 
                    Offset[{0., -7.}, {-37.5, -7.5}], 
                    ImageScaled[{0.5, 1.}], Automatic, {1, 0}], 
                    InsetBox[
                    FormBox["6", TraditionalForm], 
                    Offset[{0., -7.}, {0., -7.5}], 
                    ImageScaled[{0.5, 1.}], Automatic, {1, 0}], 
                    InsetBox[
                    FormBox["8", TraditionalForm], 
                    Offset[{0., -7.}, {37.5, -7.5}], 
                    ImageScaled[{0.5, 1.}], Automatic, {1, 0}], 
                    InsetBox[
                    FormBox["10", TraditionalForm], 
                    Offset[{0., -7.}, {75., -7.5}], 
                    ImageScaled[{0.5, 1.}], Automatic, {1, 0}], 
                    InsetBox[
                    FormBox["12", TraditionalForm], 
                    Offset[{0., -7.}, {112.5, -7.5}], 
                    ImageScaled[{0.5, 1.}], Automatic, {1, 0}]}, {
                    Directive[
                    AbsoluteThickness[0.2], 
                    GrayLevel[0.4]], {
                    Directive[
                    Opacity[1]], 
                    Directive[
                    Opacity[1]]}}, StripOnInput -> False], 
                    
                    StyleBox[{{}, {}, {}, {}, {}, {}, {}, {}, {}, {}, {}, {}, \
{}, {}, {}, {}, {}, {}}, {
                    Directive[
                    AbsoluteThickness[0.2], 
                    GrayLevel[0.4], 
                    Opacity[0.3]], {
                    Directive[
                    Opacity[1]], 
                    Directive[
                    Opacity[1]]}}, StripOnInput -> False]}, {}}, {{
                    Directive[
                    Opacity[1]], 
                    Directive[
                    Opacity[1]]}}, StripOnInput -> False], {"GraphicsLabel"}, 
                   StripOnInput -> False]}, {"GraphicsTicks"}, StripOnInput -> 
                 False], {{
                  Directive[
                   AbsoluteThickness[0.2], 
                   GrayLevel[0.4]], 
                  Directive[
                   AbsoluteThickness[0.2], 
                   GrayLevel[0.4], 
                   Opacity[0.3]]}}, StripOnInput -> False]}, {"GraphicsAxes"},
               StripOnInput -> False]}, PlotRangePadding -> Scaled[0.02], 
            PlotRange -> All, Frame -> True, 
            FrameTicks -> {{True, False}, {False, False}}, FrameStyle -> 
            Opacity[0], FrameTicksStyle -> Opacity[0], 
            ImageSize -> {225, Automatic}, BaseStyle -> {}], Alignment -> 
           Left, AppearanceElements -> None, ImageMargins -> {{5, 5}, {5, 5}},
            ImageSizeAction -> "ResizeToFit"], LineIndent -> 0, StripOnInput -> 
          False], {FontFamily -> "Arial"}, Background -> Automatic, 
         StripOnInput -> False], TraditionalForm]}, "BarLegend", 
      DisplayFunction -> (#& ), 
      InterpretationFunction :> (RowBox[{"BarLegend", "[", 
         RowBox[{
           RowBox[{"{", 
             RowBox[{"colorTheme3", ",", 
               RowBox[{"{", 
                 RowBox[{"0", ",", "12"}], "}"}]}], "}"}], ",", 
           RowBox[{"LabelStyle", "\[Rule]", 
             RowBox[{"{", "}"}]}], ",", 
           RowBox[{"LegendLayout", "\[Rule]", "\"Row\""}], ",", 
           RowBox[{"LegendMarkerSize", "\[Rule]", "225"}], ",", 
           RowBox[{"ScalingFunctions", "\[Rule]", 
             RowBox[{"{", 
               RowBox[{"Identity", ",", "Identity"}], "}"}]}], ",", 
           RowBox[{"Charting`TickSide", "\[Rule]", "Right"}], ",", 
           RowBox[{"ColorFunctionScaling", "\[Rule]", "True"}]}], "]"}]& )], 
     TraditionalForm], TraditionalForm]},
  "Legended",
  DisplayFunction->(GridBox[{{
      TagBox[
       ItemBox[
        PaneBox[
         TagBox[#, "SkipImageSizeLevel"], Alignment -> {Center, Baseline}, 
         BaselinePosition -> Baseline], DefaultBaseStyle -> "Labeled"], 
       "SkipImageSizeLevel"]}, {
      ItemBox[#2, DefaultBaseStyle -> "LabeledLabel"]}}, 
    GridBoxAlignment -> {"Columns" -> {{Center}}, "Rows" -> {{Center}}}, 
    AutoDelete -> False, GridBoxItemSize -> Automatic, 
    BaselinePosition -> {1, 1}]& ),
  Editable->True,
  InterpretationFunction->(RowBox[{"Legended", "[", 
     RowBox[{#, ",", 
       RowBox[{"Placed", "[", 
         RowBox[{#2, ",", "Below"}], "]"}]}], "]"}]& )]], "Output",
 CellChangeTimes->{
  3.927368979271048*^9, 3.927369023129631*^9, 3.9273692192072873`*^9, 
   3.927442629825247*^9, {3.9274426688543158`*^9, 3.9274427441230383`*^9}, 
   3.9274427823432827`*^9, 3.9274428311167355`*^9, 3.927442895773595*^9, 
   3.9274434629801025`*^9, {3.927446606392909*^9, 3.927446621326871*^9}, 
   3.927446699379814*^9, 3.927449485135494*^9, 3.9296595971473656`*^9},
 CellLabel->
  "Out[492]=",ExpressionUUID->"aa3d7223-6fc0-46cb-8284-09ca06ea997d"],

Cell[BoxData[
 TemplateBox[{
   GraphicsBox[{
     GraphicsComplexBox[CompressedData["
1:eJx0fXVcVdn39qUvto7d7djdcY4jdufY3d3dOraO3d2B3YruY6CiWCAICkpd
CUHpjpffh/us8+515+s/fB73uefsXL3WrjB6Rp9x1gaDYd4fBsP//S1e26lf
WgVHDX+j77lP/bzJjvArp/7/3IyzIqyeeNiy3P10IT+fIOT2SIb9CBvM/1i7
wn6vsPez9nSF9U9l/VfZuDjWbOdsGDlpgAONFxjjBcZ45ecThNweybAfYYyX
tSvs9wp7P2tPV1j/VNZ/whgvwzRO/hfjBcZ45ecShNweybAfYYyXtSvs9wp7
P2tPV1j/VNZvle1TjjW/zAKL2gsbGhcwxguM8crPJwi5PZJhP8IYL2tX2O8V
9n7Wnq6w/qms/4QxXoYt1hGY/8V45ecThNweybAfYYyXtSvs9wp7P2tPV1i/
VNZ/ldEdjrVbmw7sqPCngcYLjOeAMV75+QQht0cy7EcY42XtCvu9wt7P2tMV
1j+V9Z8wxsuwxbnk6wjM/2K88v9HMuxHGONl7Qr7vcLez9rTFdY/lfWfMMbL
+UrO3xQhn+sUIe+DFCH/LoXGK7dHMuxHWOZH1K6w3yvs/aw9XWH9U1n/Ccv8
KMWCj3K6y88pX1f+V6bPCTReYJk+U7vCfq+w97L2dIX1T2X9V+V1cOTYfA5i
aLzAMl2IEfI+ihHyd2NovDL2IyzTK2pX2O8V9n7Wnq6w/qms/4RlehVjIRdx
PsrpLj+nfF3/+68fYfn8RrLzG8nObyQ7v5Hs/Eay8xvJzm8kO7+RbD+b2H42
sf1sYvvZxPazic2Die1nE9vPJrafTWw/m9h+NrH9bGL72cT2s4ntZ5OFnMvl
Is5HOd3l5/S/11X/K6+vH1tfP7a+fmx9/dj6+rH19WPr68fW14+N152N152N
152N152N152N152N152N152N152N152N152N152N152N152N191Cb+FyLpeL
OB/ldPe/z6m+rvwfxst+TxjjZd8njPGy/hPGeGWcIjwqNFyx1Nea6DAw9j0w
5olhBRhy6uMJCzZH5NXlMmB8DxjvY1gBNn+fsLl/hKH39BuyoO71tZkkpwPj
+8B4PzDeD4z3A5v7SxjfqxWa1XFrVCp9DxjvA8b7gPE+9nsV2Px+lf8+5/+T
6PfA5vGpwHgfMN7HsJav1/jBDVoZSd4ExniAsT4MK8AYLzC+x97PcIr48fXX
7HxnbAnL+lAMtQPL+pGJ2tE/YLTL+pY7Yfzl+5XrEWjnegbON9q5nIrzzs8T
288W+5/bIfj+5v1AO/rP9R9+/mT9IkWw/U4YdEHun58i40iL88n1M35euLzP
zyva8R7sf8wP7598nv0UGUcq7P0q64/K27l+wp9HO8Yjn0dHC3qAdvSfjUeR
sR9hnGf5/FupvJ3rG5yecP2D0xeuj8j9TbegNznvjaP+cPqDdnwfWLZP6fQI
7fie/HyKeT9F0/fQju+hHd+Tn48x62fh9D5gef7C2XyF0+9z/gbS74Hxe2D8
nj1vXhcvpsd4MbmX2hVgfA8Y3wOWz5MLk89cmF3DhfrD22V5IUbw52X5wUTt
XM/icjnGw96nsN+TvILx8ed5O7B8Hl1oP7F2C7sgl2MZZvZnkyKfC5wXXe7n
/InrOdxuIdPvGMHpsqwX2XH6Y8En+Tpx+YLZvUgfx35ldm2mr6dY6MP8PALL
9pFwZh8Jp+eBZX07kOnbgUzfDmT6oRfTD72YfudF7+PnhcnLtJ9l/cSF6Scu
TL9wYfqFC9Mf0O5nIR9z+YHLu5y/c/kU/ZbpWwqjbykCdLZ7Qyfr/eMhv0QT
xrwCo5/NF23IZ39Il5OBzfOoAJvXkXDqnovjj8+017osP9A47GiGQDuw+Zyo
FXNV7PHcIRVyJGHzPKg570kUoPO8v38XqJg+shvkPy8LjOcxr+0GjDe+X6nP
IzDa0X+cG7Rj/oDRjuexzmg3YwUY88Xb8XvzeCzmb3iz/tUXT84iOZvNH7Vj
vYDRjucxPmD0B8/j+8BYL96O36M/TZ77tx3gmUbrCWzuj8X6ot08Pmo3r4dZ
X0im9QdGO/YD3o927A/MH8aLv1hvYKyffN5cmPzqxfTLQDqPWB+8F/MNLOtF
6TR/sv4YzrAjzSfoM8aH+UW/MX4uz/H5xvOYP+xjzC+X1zC/6P+uNv0/F71q
hN6nAuP8jYrKSqjewFZjcg+dF9AtrjehndMP7u/AfsPv2f5TOcZ8o/+YD8wP
5hfPY37N80T7Czhn3uOJ//D9iXbMLzB+n/NcDNsPzkLWS5yFLGc7Yz8rwHgf
sDxeZ+L3Mn9xIfoHfsXtGTLfi1Rke0UCs0fEKZhP8Du0o3+sndYNz8n9saPz
ifMj01M/dj7Tad7wF/QJ/JLzQ1meiiZ6BizTQzvqJ8439gv2p3w+oxW5PYW+
b15Pasd8Yp0hzwHjfGN/Yf/jvEFO4vwN5w+Ynz88DyzbN+KonemVJB+gHVi2
b4TTegLL+y+S2RuiBeOHhPE7jvn+4HZDzu/k+fai9cV6MXpL9AP8iGNGL5g9
z4vWF/SA8zNgvI/tLwv6wzFbN5XzP06/IZ/j9znPxVJ/gOX9GknP5/yNYPqC
idpz9k0ws1sQveL0TGH0zoJ+yfpYHO0H7Ccub2G98X7MB97P9RtOj3Oe+8Xm
N5TWl9vDWX+JL+E5ma67KPJ5dSR+CXqM84R9iPMj02X9vMh+0ECaD6YX0fu5
nsDjHWT9MYnPp+DyjUxP9XXA+WTynoU9D/sf9A3yirz+KbQeTA9SZT0sXeH8
FvwV7cCy/SCSnsf+lvlXBNP7nS3sipgfYPBDpmcrbF+Q/QH6mjxPforsT/FS
sB/wfpk/mRj/MJF+B/7H7N8svshFwf6DvUOmxyYWjxNooa+gP2jH+uI8gn5h
3mV7fjjxK2Zn07icCPrO9Tc5biuO+aO8aJ9yOzfGy+1gXP/i/Ea2v3gR/wD9
ZvZpldN7Hg/C6RW3d4I+y/KLbk8BxnyDngGDnuGcsv3K9zPtV/RHtoe4CE6/
OL2W7VnhFnSC+dmovxgvsGyPMjF9JZT6La+LC5d/aH9DXsN6YH8w+wXJJ3g/
0x9VrAf6x9cH84D1Acb8cnol28MimT09nJ0fF6LPsr4Wyvx7oeQvkP1vXoq8
fu6Ecd6Zf4zFHwYyesHtyO6KzCfcWfyql7Jx1AL/7m4O9H75eT/CeH7F2gPB
a4PtNZneOVB/5HY7jfNfZo+l59F/Ht8p7xdHCzoj0790Wg/0F/8P+s/j1WQ9
OIb4m+xP0OOHuL+ExxPJ5y6G5DfZXxXJvmdiz+txM7KfEe06neT+WWD0i/l7
CaM/zP9LcgXWAZjLHfgeML4n7xeTYPtPsPep7HuEYd9mmOg++sf1DhlHM36W
orDnVfY+wvg+f5+s/zqLRKuCH3aNIv+swviayvy9hPF+/jz4l5kOqK7/Xrxn
U0u3r8j2EpLLyL/D4hkI431HSjX8+H237tdg/kLBzgNhyDvgj5AXmT2KMNaL
nRfC+D7zH5KegveDnsv+dPIfEmZ2BHof8y8KmV+bOCb+DXou828HVebvDhZy
EvNXEpbtgOSvJCz7qwhb2O2YP5OwLMcEkrwp+2NMhPE9hi3sFMyfydu5f1Pl
v5f9K7D/uDD/iAujjyTXmPFhklOZvZ/kXexP6DvA4NegI+CveB+Tn4gfYn1k
e46J6AnoGTDGi/5hvmR9OYX5dwyabB9zEZw+cH+CbE+3Ubl8j/MC+wPkG5xP
nGfIv1z/5vIR9DW8DxjzC/0M7cCy/BzM9v1H+n3O//vS/pPXw4/Tb6YPxBBG
f1mcj4X/VKZPSRb+Ushr+J38PSsLf43sT0gW2y8+VHMdt9bM/SZ6i/18LrnA
m/OLdb/Vurf+Hdo+0P1awNgXwFhn8Bv8/v3UDTfcC+r84uEN98ctOqQTvu71
6/mskWmE8R5gnBfzX2XKa//fscUSCOeMI57kZ37eZDtTuoV9Gfsd38nl4v6s
Sm2djwHjvcFVnc4O988iOQ4Y3+P2WHk/J4rCBy4++lUIckE8YfQT3zOfa3Xe
uYfhDzP08eb8vx7PAvqP/qM/WHdgbkfH+9APmb//Iv0c8wN5WLa/eymyPddX
wf4CvZLpkQuzJ7grMv1yVQ6uP9DC8x89Xwq/x7ktO3/D3bvJsEeHEsb5Bcb+
x/4EPZT1N1farzhv4J/Q52T90JXej/XG/IE+4n04j5Bf/1ceDm/n+YGyfhJp
IS/z+BOZL8coTP62wFzeleVzK1X+nh3HTN521GR520qT5e0EweVzOe47ksnj
flx+VzhmdhbWbqXK37dTWX95uybbmxwJYzzcrsPlb56fx/vH3qfK+rOdyr5P
GPQH9AHjZ/GgFvlyzP/F/NFWJN/j+3I8taPK7WiQ92X/Yjqzx5Ad2kJfkO1h
CST/s7gTsv+xeEYe78j0gUAL+QrvA79FOz9ncpxskoWez/xy1H+un8hxRSb2
vIn0B9neQfGczB5kYthOk+UfXQ78X3Y1rt8weYL3xwJjX4P+y+2RFv2V9TIH
sj+g/1w/wTqj//L30gXXn/C87KeJpv3C+suwu8IwyX1ol+PJTAzbqbL+5sj1
LbKfyPuLx+2Fs/2l5y9x/UyO60wQrH8WGPqS7IcKp/Xj45W/H2kxfrRD34S8
LOtTen4W19ewDlhf7nfi+iOel+MfAxld0NuBZTsU6Zcsvg/j9WLj0+P7MD6s
N4/HZePh+inPfyJ9VJ4PPU6U+x3+Wz/V859kfRf70JfFzXrRevPxy++LtJgP
eR6tVLndjuvPFvlOXN+W1wF83oXxeWeWt0X6OM/bYvlKJov8JFl/tyOM/uJ5
8CPur4B+jflh9kJFHoczyYNYH/Bn/J7FO1jI03J8o68C/mqWKwlD/8XzkN+h
v6GfzL9PWO4/yZVkv5Ljg8jvRvqA7E+lPBkz/Qtg8QDuzH+q21Ux33gf5hH9
gD5k1sMVhsXS6KxuCz+RXY78i5DrfTuPd96TlEnyAM+fgl4n2wNSYUch/Ve2
PyfTfEL/h30CGPsdGO/N0Vd1vg15CuOVx4N8A8oTUll8isrilYguYj/ju+Z9
QvqieRzm+KXfNH5uj5Htn9Fkb8B+lu170QrWX5bjfKkd6ybbMz6S/QVY1itc
md7jwui8C9F5PI/+yX6maIoXkf0Tzmx/OpO9Ce8D/cV6mumC6n3bvcjGMN0+
x+ITLOLpuT8X51H+nh4vz+NzcP6AZT0jjtuDCMvybzidb8w3+J2MXRQeD8fs
fxQPB70X+5fFhZIdEO0YFzD4BZ7D/s35q+OcedfzhfAe87wqsI/IfsnboCcK
7LP4Pegn7F/4HuyGsD+AHsN+BXotx+v5KrBnYT4xHtBnvB8Y40H/c/yLiew8
xMC+ZOYXsXR+ZHtlCmE8j/Hi/TnjjSI+Cv6G8bP4X5o/0EsWT2JBn0FvQW/Q
X2DQF5xPWZ6Ptog/4P578COMD+PBfALje8By/lgw4soU2GdkeZbivlXQS8gT
6L+Zz1A7+o92nDdgnEfeLvuTwmk/g1/l7GeSoy3827KfKUBplbfimUIXdXuI
vI4JFvYelvfJ6lmFk79b9v/qdWLAb3GOYF+T43pIz1Hk+FEH4m+gf7I/3E7l
/gbQT5leUx4q6fNYL2DQD25P4Po46C+La2H6AuldzN6XTuuH/cjttbL9wM9C
v8Z5x/e5fop+y/J7JJPX9ToeXB/k45T1Iz8LfYnpU9zf/z/8/370XfB/uT++
TD70o/OOduxXjsGfIQ+DvgEzPZfOD+TmSYYdp6cW0OsNsPwn7gdl65VO9AT7
TfYPBSuQF0FPQd/xHtBP7BPYx7mcjvmT/UUOFM8m23t0uzLOI+gEw2R/M59r
FfwMepp8vgIU+GNAf3Ge5PhHiqOl8WN+eH4x3m+eB/L3AOP3wNxfA3qLdk5/
WTwxl0dJXgU/zJnPICHTYV/m79blV8iDGC/2mxyf56hhfiEfgt4Bm/elKusn
uv9e9ldTXQyKz5LzdcLZOfdi/BP6uqsC/w/0PZYPRvsD8i331wFj/rBvMT9Y
X/ALWb+KJf0U68DzM5h/VMj+o0hqxzng+YU4D/h/8CPwHWCMB3wK/B77D/ID
sOwvSabxc/kN/cZ+QzvOC+Qh6F85dCuE+AP2I9YB/YUczfgbYYwX8icwzhf6
A34k2+sPEz+T+Z0fYcgfGD/oPzDaZX0nmNYb/EOWCz4qjP4QBn/H/GN/QS43
7zvz/vtB9jDsD8wL5DuWB0f6ONqxPqDvOPfQT3COgHHu8XtGB8i/KccLuhOG
vvA0rUDFpNIOJD/LOIbJZ9EW8hiLK7KIr+TrI9vRA0hfwXxjnmT+r9tNQf94
HhX4DPgs+sPloZy/P1l8vq5f/3dcrjPZS/EX/A76CzCvD8OeV2V7nm6HxPhg
nwFGP0BvsR9le7PuF2H2C7IfyPl1erwQ9CvsDxavp8j7z5X0Fewv4P9ld8d4
gFleE+mb4Nc4X7J8EyNkfSGU1lvWdyNpvc3+eXq/bE8KZvU2gkmfAj0EP5D9
h4EUZ8H1DowHfEK2X5IdmdVjciV9FfMPDHsE2y8sHteLxY/4KVy+Af0Dlp+P
pP0Cex7LHyQMeUG2PzgrLL+c5hvzyfkN6KWsT+r6pkzvP5K9GRj9Ab3Evge/
hD0RGPKM+T1m+v6L6APL7yAs2xvBP3/R+GQ/uSvZk7FeOPeMPqign5gvmd6l
E0b/wT/luEtXWh/IXXJ8TyjJb7I9ztXiPLN8ZUZ/TIQxH9h/5nNK/FXO10ii
9eb2MmDZ3x9D+yXnbwyTn6PpfGF9gbG+WB/Yt2R9mfw8pI8BY93k+DcTnRfQ
A56nAfkHWM6Dcmb+Mmeaf1necFXkeDgj8Qucb3k/wt7gx/Z/APcrkzyF9cJ3
5PxRg8bkT+Kf+D77PekvWF+cB2CsP+RRrBfWU8YRtF74nrw+7oTBD+TxGghj
nWW7q50m5xfq8Vey30uvKwz9BPKR3M7rDPmR/IL9yOKyLewtOL9MzyF9A+PF
vpbjy2heyW7E7Pca858Qlus7/KLvA5vHYaa3UUwfI3s/xbnJeZehLE8hgJ4H
lvMxA+j9wHKc1EdWV07nT1y+4e04b5jXXi/995+eZ6T3nB67oNHhKXr+A/YD
1o/X/4J+D30b+hHaMX7Z33yb7C2gt9iX6A/kDrk/AYTNcp7ZnpoogO+Vbfhn
naaJpM/K+qEv/d5MZ8zxjzr/BX2T458g34Yy+vyR1ZtzYfX7XWh/Yrywx8MO
Icd3w/+m5//I+WjR1D/ZX6bXzeT1A4DRLudTecHORPo35gv6F+gr7GWgZ7A/
yPTNSH4m8AMWDw47ID0P/obnZf3Rnsu7FFcq59frmOd3Yx/JeTnB9D5g/B5Y
tsP7Mn+hL7Pv+LL8T71d9nc6Kx0iso5+/ZfkH5IXoS//tz+GzhPxH6yHTBcT
xBz/6UcbJ5KdwRyfq8cfg7+A/zD6Jv54P2z2xNy6fiPHS0TSfoYeyONrZf96
EuU/yPKvPfErPI/9DPqO93H5itefYPKxkO39LiQ/g3/K9V0Cmf/HS8j+Lxfy
M6Jdzmd1URgG36bvyfnnLopMD8OpXZbvdXqJ98t5PKE0XuxX2Mcgj8n+aj3u
GM/LcQMBND5gmZ/7MnnHl8YDviHLU740Hu6/xn6W/Vi+QpZDnak/HMvxP5G0
X2DvkuWjSLZffEk/kuNzdH8B5g/nBf2X623o/gTIGziPvD4Vjxfh8SD4PfSv
HP6g28vluAkvWheZ/ut50dA3YN8GXYC8jvMPf0xOf8NI3ub1IRh/VmV5O4D0
sZz5/KJkVnfKcF6hy3t4Hvw5x36WRP3n+e3Qf816HclbWB/IG+g/MPYn7HN4
HvsMdLbaxhLjU72tSC/FfEG/gj4J+QUY/WlQz+lS5+f6vQuy/yLCPI7PRM+B
zXkv5vXaQpjFx5GeAb5af3zSiGcuuj+J1bMj+cYcx6ZOH75gXVbVNNjl1YgZ
GxxL3dLrNeH8YT9g/SEvYp6wXrLfK5bHY5F8iOdz+FuSRZ4Ozgv0mRzsqRQK
yYpu0zUT8yv6d/C69sVJ17+xnjnj/aYsbNl/5as86cwP9ITs8EaHiknzxmUw
Pf028XPIlzhPkAfNfh/z+b5O9BXt2M/Yjznfd1NKP/GPcKifRfMly0dJZnpk
YvJBOKvPE4R9aLZv/SJ+z+U5nrch2/vtCGN9OD+Un/ey4I/Y19A/QT/wPV7f
DPwS+gVr51hj/EzhGHIG+L/sb4ujdrk+XgSdX9APYJwrOS+c4oUJy3WyyP5J
GP2T4yfRX4oToHa5v1QnVmXf5/KmyuRRC/7I5EuiYzK98yX6xeRXlb2PsFyf
x1fIfPQwG68ziy91ZfHHrvQ92d+fYuEnkO3hMWxd4F+le9o4pjxZ/hdxvauL
N1y8I1av5w35Gecd7cyOzuL19XqL4Bf4/eDTD3dOG5LC1kO/P0fOb4+n8yTn
W8cw/T2G6e8xTH+PtOinPH8mWj85TuWDstfj17RKj/V6gDyfGecUcjroJegO
sFxPUY+35Pq7rP+aCEOO4vmAcr5yKMkfcnxzJslb8AdAHpH9kQEW9yuAHiF+
OIff6vXDQU/QnsPvImi+ZPtMstke4kn2XvAbeb+6kn0L/ATzzuo9EMb+Cth5
MX+fd3q8sDz/ySQvmP9f3ZJQYO5gnwySR+R4z88K2iHPuPv8KqVZ6/IZ5D7o
E9BHIf8C43n4C3A+ZHsS9Cuiq5RvivUBRjvmAfMN+o/+8Pg+YMP3X25DO1qp
kJ/N86jCvgN7KeQJfC/HXmRP/JTnszP7IMUfYv/BHg/5CPoE2uFPRbtZjiF7
CK8PwPPCmH5MGPsVz8PewOoREMY5lfVrivOj+Gice6wbMPrD9C2LuhWy/zuQ
sFy/iO5psbAHsO+r+B7mHxjjgd6D/gPL+Vh63VHIhaAjzL5A9Ad0AucH+xBY
tq/r8Qm8fhMwzjPkU8ynXH8lnDCe5/VVZP+SHrfN6waA3zD/Mclr7JzRfsS4
5fjwGAs+I9NrPe9Lrs/nR/od6IEs71EcK8mHoPvyPRUUH09YziMKJPlWtl/4
kf6M7zP/iEXdWcg/ct1QX5b/58rqID9hdgkX6g/kJfRH9o8FKrJ9I4H0aawf
7HLA0JNAT6BP4Vxw/iv38yNh7Hv8HvSK59PweEk5fyLezF+/EB3A9/He/Y+6
/e62XJdzcH7At6Bv8rrzWA+0g7+gPzgf0G+Bx646sKVJW73+M+YP7bBPAMv6
pCPp+2iP7zbeJuSAPt+y/T+Q1U/wY9id2/8V2T4eT/UxgFEfg+VhEz2T65mk
W/jHgMHPZHqdQPsE5xIY/EJ+3o7TW06PNbnegh1h8A+5PYHFr0YLHm8hxycG
snY/weMVQcdAP3g9c3xXrkeWSOeZ+yuYPmuRv831WZ6/zervCpnehlvkV/B2
+X2BikyPHSz0ach5cl2KaJJXQG+B0c7rUmA/gb5iP/H6NTL2Inu1HI8YyuzF
4UQPuT7N89W4fRy/x3xw/Vj2txs1WT7X6/6wPAzmP9XjrtAuxzPo9z6zdson
lvO96P0q+73K+ke/l9eH/L0q67+FPxh2LLkOyEc2fl5nhPLHKL5J5qd6uxxX
6MXs+X6EZfsR2akpfhDrKf8+krAcz+9F683tGyzujzDmm/nHKZ8V8//f8X9e
NN9ol+ef5k/l45X5uzvj5yYLewnmVX6/M8M07xTfBf0N9grIyZDvwJ9zvkNx
2+Rvx3yCf4K+c34ixyPq8qv5/0nfRjwRj++V5adfZnnrA/kjzHZT8m9CPwIG
HzDbc0mfw/ugf2J+5fpboRbx03I90gTCcj03vV6OHG/oQvow1pfbS2X/nzth
9E+udxstGL1j2IX539y5f47Jt+6K3G6ysE/Kem0o6buw7wLL+TgJ5I+CvRv7
CfYOs91akeWtcC7fkTwFzO5hoXbET4Jvwv4C/wQwviPfBxPG9A/dbivrawGE
YR+A/Ij5wXmCfUDODzIRRrvs7/Mk+wrWCxjtLD/VIl5djrd0FpCjYd/IOYcm
YA3vl+Ws26yuoAuLx7xN55XfawO68t/3Nkay+tCRCpM7WP3hdEWWU1It4gFY
nhTRI+wH5ONAX5TzLfV4FugXLB5fyPH9kQz7MZzO4v8dNXkeI1k9/1+Uf8zy
gih/U7ZXJymyXyqBsJwvR/faU/62HB8I/3G6wu0LPF6P23e5nUmub63fQyDX
ZY9h8pJ+bx3kQvleJMq3ZFi/B1rm4/F0HoBxHuT8SxeL+Az0B/ZRmT/YsTgR
ex4/ZFHPiNNzOY/AheRxuS6Gbu+Q6b+XIr/fl+WvOKrM/qEyeZ7s/XK8rH6v
rBw/osdHYf5BF+V7ToMt8iox/0zetog3kZ+PpP+X88R5vK0fW3/93ks539uP
sOy30ONR5Pfh3oZvzN4UwObfj+Yfz2P+uf8P/ZTvDfnC4lNJPiX5meflyuvr
S/1j8SwsHxbxtLq/jduVeH1z2f7qSPo56Iecr4r6A3RPsMru6VKZH43agZnd
mNqBZfoXrrD7XajeHc6VrO/GMPpgR/Z3yJ843xgvsJzPGsHk7Uh6H9YV78N5
RDyEnH+h+5Mhj8KfD3rO76dhdlji9+C/4H9y/V3djg37GeYVzwPjefAhPA/9
gdl/yD8H+Zu9n/JX5PoluvwFeRjxvZDXgCHPmePCFW6PQzwKsBwHakv1grG/
gPF92MOwHmjHeqEdmNfDkeljDGE5niWC1XsIpufleNEYitcAhr4l28f1ejnM
nkz6LeYP8rSsz7uyenSuzE/0hNX/cCW5DO38Hg853t6Vxifr16hH+YTOD+gP
5HfQJznf4jDpd/g91k+2b0JfTyB9VdbX9Pq5cj4D3SNG8WuyfqrnM2E+Ifcg
DgAYcUmQ43/9WlGh9xq9fjDkcWDYpaE3w56N/Yzn8L4vjZ7XFnf1+jnw5wLz
+C48j/fJ+U6R1B/0G3I/MOgr7M4hBU9W23BEz6fG88B4HnHoeB7xwNA3IG8C
w1+cQz/0+jjQj9GO+C/8Hhj7/b/zBWKFmc5QPL6cf2qieGUen8nzsznG+UX/
cr4fTPsX9AD9gT1Crs9Dee0qr1cDDHqC82IeJ8X7yfFAW0gekO8j8VXk/ABf
Vi82kPgn9E/sb+ivwNBXgeFvZ/n9hKHPI94AdIHlw7H65U/oPGB8sj8whjDo
C+ItgHF+ZfpoovnHemK+gc39UuV4Wb0eEPR7Hg8g3/+QRPZ2xGvK8aQJCo83
ZX5w+p5sf9TjSxAfAPoGLMfvRtJ8YD9h/uT9ZU3yDN6P/Yr3yxj7/AONF3IG
5pv5a1RgyA/8vhPsP7yP3densPsKVDyP77H7l1Vg2T5L94JRO/iHfF+DAz2P
/qId+pP8flpnVq9Ul0Pl++SiuX+bxSs7WPhfuL+D+5+5v/q//cEutB8hP8JO
APntf92LKsdD6fUV0Y6/2D+QpzCf4JOI5wJfA5bzV42sfo4dvQ/nA/wfmNf/
5/UicD6AQS9AX7G/4feT49OTiZ8Cg15B3pDzARNJvwcd5Pwd8i72u2w3SyT7
PDDPv0Y/IZ/gO8CQH8D3Wb4d6fXoB+oj4TuQL3jeKvqFfB7sI2DQFx7fLds/
41g+dzzVewEGf8I6I/8I6wyM/Qb5z2w3UxFPj316/Kr7hMhTWWTvwDyAT2Ie
+D226IecDx5gwf/k+wUDFch/0Mfl+x2+KIi/l/k65S2z+w9cFLkeYYoi+2uT
aT8D8/wHtPN7wrGuPB6L+TcE829Y+EHZfXHs95Z1j+X32ZCfH/orix/QZDtb
KsUXyHVdyT5hEY/A7zdg8Vsqs/8SRjv7PfUbfgHws/++Zzia7LlYD7SDv8n2
4HSFvU+V4210DP7F4iUIg57K92ekkj0BdIfdv03xEP+rLj/aMV6Z/+lYjrvV
66HJ/i47shfL8xrD7It6Po5sr/UjjHYe78DinTXZnqrnffN1w7ng/AHyEuaH
3QfM+LwVvV+unxNJdJX59yzsoLL92I8wt5OCH0L+Bf9l9x+RPCHfIxfK/Dkm
Wg+0y/s/WMj2wlBWP1H3P3L5RbZrBBKW50+vJyzbW1OoXfYb8Pg7PX8Z9hP5
ngsvdm+jG5Of3Jn8RHWDyL8O/QX5t4gLAz+Ffx3xmdA35XoUCSS/go9AHsN6
AmM9gcHHrrTtX2dcbzv8nuxrsvwdL1heHbv/ypPoMuZDjv94QvOMdln/JD8K
xavL9iBej9dZyPYfvX4HxsfoJPkfWTyhxuIJyc4C+R/nBfICzgcw80+pvH4G
7G2y/YDqJtL8yfYBTzoPsn/NmerxYb8Bw07F7Dfm9bhP9gnsH9gfcp5LJnsp
7B1y/4KpXbYXONP+RX+BYQ9g94uT/op6B9CHgUGPIY/ydvj/5fqSP6l/aEe8
AK/vi3bZ3qnX9wUdgPzM4+Egf8K+wevjy/JQMNXXBWZxYhb1d+X8uhTyT8O/
zfiMIsfHxPD8dOKX4Ascg9/JdD2e+Il8v1c0q18bSRjxG5C7gWX9you+B7rI
/Kfsvmkvnr9O/cbv5XYT8RPuF4N8hPUHPcT5gr0Y9A+Y37eNdtgH4V9Avivq
G8B+AvsQ8lNg70M76GGO3mGnIh/KHAdDGPZm7Gc5Dp3oL/UPGP03n0sV+a05
eTZGwtBLYH8FfeD1KEEfzPqsgvgP1HfA+GBvzFmHM0K2Px6m8wP5DvY+5K9B
3sb8Yr6gj0P+hL4J/ol8XVankPgd2s39UIDB36Gnwk4N/gsMvRZ8F+1yPiPd
U8Pu2wyk+BLof8j/AT+X/ZtxrF5ACvn3IA/L8cBJ7PzaUXwu/IuYP/gr0Y54
BbTj9zhf+L0sz4Yzvk73BNG5hLwA+7Es5yWRnAy6CPqF93F9TI5PsVWBoa8A
Yx6Zfixk/ZjX/Uonewf2AfLz5bp2FNegyPe1OAuZP9M9EdR/Vq9OyPST4shJ
f+H5L7IdNZow+ALmF/OA8ybbY8leoTL7BYuHi2H5BTEs/iyB7C+QP2CfgHyN
c8Ly4ggzPZjsc+DX4B+yPy2O+DvoLdaf2w+BQc/xfjneluwU5O8DveX3C8h1
FVB/nOq+sPoVCfQ87PXcvyvH7yYQxvtA33EeIZ/iPMJ+h/MAjPHA7ojxAsv+
qniS92T+rWO0Yz1k+0M8zQf6h/Hw/BzI28DoL+YDGOPFecF40X85nzCZ9DHQ
fZx/YPQf6w1+DHuf7J8+zLAz4gXM+/q64How1hn5tMDQK8Cv0Q4s21/ID8/q
3xhID5Xzc30tsHw/qRfJm6C/kDeBQX/legBxRA94fjLGBXkQ35X9R35EP+T4
pnCyP0J/g74EexXkG9keo+dnyPUKEN+vx/OzeAVeX47iA+R4tsPMnmRN+iP4
L7/Hk937ZGH3xb4HfYR+jfMEfREY7+V+dPAXXhcR+wLPY93xPL/XGfsK7cBo
B19Af3mdcPAJ5wXG4G+ddXs/u7+F9i/0TNjPId/LdRxdSN4xrxvZu7Fu8Kcw
vZ/ihuEfwXry+9Z4vRe5nk4gYX5Prnw/WbSQ15/qF5K9SPZLuhHfhvyD98jy
UDjJD+i3TD/tNEbvNZk+Ep8i/wf4KzDLWzTnb0aSfIHvY71gf5LjcyguluoH
gR5DHsB8yfVjHS3ixLD+7J5gGr9834V+DzDoimwP9iJ5CucJ64l6Q4j3gh4o
1xsxEZbzzD4TvYDch/0FjHhcWb7/SPX0gFn8Nz0PjHnAfILPgA7zeHIeDy/X
H82kfYPzCPse6CvOjxzPRPetq+y+b3pezicjukPPy/4Lio8jjHUFvcP5l/Mp
Xcg/CXsM+Du+y+vlyfHFfoTB36CvcD4NuZ/Xw8N+YHGwJM/j/OL7PJ4WGN9n
9lLSl2Q/ip+Q68B9oX2O/YP+yPG2zgL6I7+HGnSM60/MX0b+LFke1vNpwd/k
ekU2mqynkv5E9BzyIX4P/5Mcx4/6aeTHUxn/VWU7u6PK6Am1Y3xyHQGqe8zO
fwrZD7i+Jcdh6PG7OB/YTzIdovqnhHE+QFdgH8pZvx9C1s8o394izxd8BRjz
DXsM6B3sUaB3Mv02kf1crpefTvsV+pVcL47uoRByHgq335Mdj+xZoJ8473L9
id+k30AfAp3BOQDfRz6RHG8XT+uI9cc6Q37gdcdgb0E7MNpRzw36K8Yl3zfo
RvZ1WX/T663I9pUUkodA50Av2b1kGDetD9ZXXi8Xtm94HpUr6RfgJ/z+I7k+
jI7RLteHsbaw9zB5m+ywsp/vA9nDubzP81lked7E7PHuJM+jXY4P1uVjxC/I
+alJhGHvh/yE+ZXjDWMp3xAY9nLokZB/8V7ItzinOI84p8DgZ0y+JfqIfcjr
4fB4ArlOhlFFviSrQ0X6ATDkDk6/5PonKRb+YW7/Y/GRFF/O9VRux5ftKJ/Z
d31JHmZ1y6l+BTDkCNiL0B/Yt4Dl/FTqF/nLgLl/Tc63dVZkPSlGyPEVMVRP
A3QJ9kWWN0Dynrw+0eTPgb4qx287kD0H/A5Yzjsl/xSroxtN9g7kK8vylzvx
R7nOzReB+l3I7wYdhL0b5w9Y9ncjPiGA3acZQPKY7C+n/CmyFwBzeQvP4314
Xq6vpj/P8rbI/4D5gf4Ef5YcPxqhwB4sx9kcZvrfYeKHzD5PGPwO+wvzJ+sP
OsY+N/tpiB/J8pIr7TecO465fAZ7HeynOfs3juxtoHc476CHcj2WBGYPTaXx
wb6HdZLjbwNIPwXmdY7QDox2vAftmC9g8IGTB2uEFxlrRfMln9+PQj7/MYr8
nRjaP3L9dvJTkH6L8wos14PQ70+S/ZV+isyvvRRm/1O4fId1lu+z1e/1lOPy
wi3sh6w+AKujZUVxephfLq/hvZB/Yd8G5vE62H9yfLgzydPA+D3OD+gL/JGg
g3L+QQphyEuYf+xvGfsRv4V8h/hP6GeyP8iP3d8SwO47MZH8I9eFcaN1kP1N
6YRhh0J/sH/w/6D3kBcwXqwL5gP0COcOGPINk7/Y/g8k/VPen3qeK/Y/+gO5
R7afppP/GPwB8yXz42CWPxBIGPRdzldzZfTfxYK+43m8H+14P38edkI8j/0m
8xOdH8j5Ab8Ufp8ivzcV9Fmu73ub9jPsauDLWA+ZT+v1IPA9YHyH/8VzoHfw
v6N+JsaH/Qv6hfgVYE4PsF/l+ny6PRnymFxPSrcHy/XG0oVcXxPxs/p9qDg/
Mj//RftDjs8LsMA8Hgz0CfQLWI4z0+sU4zwCM3mc6t9AP8L6cjs31hEYfhno
r5DT+P17cj5IMOePRM+AQZ94nh3OJ/gv1lfOF9DpC9YLcoYcP5pO/ATPAfP7
r0AfQA9Qz07OU6W4CdqPwBgP5BF5//7vPEGMl90nLPj+BOZ2H/yO3b/A7HTR
gsv/wFhPyBMUx2peP8ynLK8E0vfQDgz+hfnBfCC/EedUXo8Udj9YNO1D6Cey
vJNN1zr9GD7+jVEzHhpiX/xXOtkXIU9sPfCw2xwbR22adWzG0PMRZMefviL2
wODdvxU5vsVKrT9hrndafkeyzwem7vN93M+B+Kl1xRYdev7U65ls06xbNzZQ
fQDNe3VE9wt+Or8c9apjkG19O+1Dx7ZXLzvGET0muWrlsEUHzunyX8Ptf5nc
H5Ico9TpsbTXxGC6Z1SZunt2hTov6Hm1y+ElL8/cpvepYf73RjhcsiL7Ysc3
DrXGnLbSOnR1nTsmr+V9Yxtn2Hr3L2XQZg7WQj58/EL5N20vvPv8YE4C4TV9
RxQ0/uT1T/yU02sDD2R2ytansjwGl/qt3z+G8fmsbVT6n4nJ9L3Ghf91XFAy
RTxR8j4r3DOR7IQfqvsfO3NMv2/8WK7WP5pUjyf8W5kyZkY1PQ7D7VT0nuDb
52gfnzsypXy+BN1OjPVoM/N6rrI2v+g7G/Y+F+Mrx5C8Ofmhbcqa1Giyj+df
vtyz2qYY0aVshX/6l0d8c6Q4+1GsWXZErxeC9dpl1ahyoQM/abzDhr7/62hE
COkfT2NeXu5Xnu6HUXsqoxYH9dfpkt/E1BRR7Sv1p1znqkM7JfmK08HHI8Ln
6HWqsN7LyuxeOclHr5exIc+PfuN9X4heT/fu6PwqXXRqmZXQcLCDNqjspmY/
048LdX1KkzELHbSMJz57DfcTRcOHPe+O8rbT3Bwmz32mGNX9b+4PjUuz05pv
KuZRrYq9tnLCnUvT8thqgX2d6rZeEiXqFVnddONnG63rH0Njjrc9Lazvxj14
FWqjdfNLi9i7wUotebP1C894G23pX8aFvlPt1KIt5sxxemej9Vz7Z5t82ful
rWdZW5cvNprTi85tiltlCMd3ya7X7ay1pEdjE7fmOSpm//63XJ0OBu32iql7
NCtrrbafR9daL9OFU+T+UzWXJSh71/cvnyDShZf1xTbOLdOVHunuHrdGpogh
FVufd/zXWluz99a/tatmj2vfprnV7ySIQucvzVx5PEEsGRy3c+PdKKGcO2g9
+3WCGNgq01OpbK/Ve7UustTWWLGtc0rNcrmttZy/seJg66ZW9k/ttD0Xt49d
Wi1KGCaOn9nyQrqy8ksBBxu3SFF4+Z2TG3vbqSlFw94/qBklxj6LmLrCx6ie
nzs9V7FuUeLzoYfXOntliPU33QOtzv0Q76qXr7npkZVq+tWkQo0kk1jWNenM
rNaJYtCLAlf6lv0m/M8O3LZ9irWWMPDnE5tWH8TNyuVnbvOx0x5Hf/mkTdsl
XkasuDndyk4t53qgerHaJ4R/ny6Xt7UzaMsq/dm17PFM8et+gdprC31Qlt0b
9mTGw0zRZmuupTUm2Kjb5qV0mb0nVawXXV//OcFB65nYMf9OJ6N28X65x7na
OWgPnQ9eCmyv13sSn+9ttG1t1B69iHHSGjuo9c/WD1vXzagNrBWk1ZjpoN6r
tSvXH52NdO4aJr4YEjBdvwfg8NAU+5fOuv8+8/zIrpmfrLRKJXtPeVuU7r3V
BrWusb7rzux5rm692emHQXuy+nnIhs8/xNrpC4f2CzFoFxec6dS3iYOaOmJ3
sUNjM8XxUft+57U1qMUfZ5xZ5JYqQve0UBPzOxJ/BD1MCS03c+T8ODE9uEP3
oF7pFE9V+UDDAqduJytzV1X8HhGs1zN43uPElxcb4kRYWY/oSbX1ehbt5zTI
u7aXjdq16MKMoL3RIqtkh77Rx2xUj3jfY2dGhosfCe9mvFkYo+T8DRS/XI0T
ctX4IWIvbZ99+ucnsXjP48DUjsnKrY1P1nt7e4q55wsfXlPaoP6ue3/viKFe
wu1wi9OeLnq9iPopmybduRajbHGaNKzJiQciY+mvlvcPZjH7TrZ8GR4Un3Jv
u3i9d7ZYsk7P74N9sGCvuOXhKQnCd2jrpO+R9tQO+Wj6pK3xtt2JziqVFxj9
S9mGCc8d75q9d4+neK+Ry9eeqBeXyOpLpislXwXkXrrXQ2wq1rp012a26ov2
M5MMh1LE9Yi1rS5WtdJaZ2/2c3czRJ6DQ/qeWRokct3T6nZqZ6s92nX/4cPW
gWLNmIa/wzrZaln/9sld9E6SWGBo2TzmhkErEd1vYnIXo9q/7IZ2Vy5niDnt
a01fUMKR9MeyMz0Gzsluz/mbLEr1HHzXs61Rteo9O2N7k2QxOm1jTBUtVfm+
2VSw3/pE0bFTuZ6vn6UqGzq0iHg8JFFM1BoM3N0jTVnbyZi2wytevG1Ran/F
12lKkQaBr581iReVnR7+9eRDHNl7EjupTn+ti1OKjNsU1r5yqkhKLiUclsUp
dddXm3XmR4qY+rR3j94jUkWZiz42ju2stacOJZ29T2aKPdvOhm5ZlCUGRjve
fzfWVj3csmvh2UuTxcndRaodMHwWpZecLriusy3lfTVsqc7/86I18al8S3YN
XBBp0NS684s71/BWCl/O9yboRoYIdWhe8ZttpuLb8Mmnyx1ThXeIpubpkqYE
v3vhPWtysmj2IHCfKJOmbBg/r0GJysnCL/HyqYsf9PsF7jZYlpVvcqayNm+T
CTXdY0XPLtFLR7hkKv0vzh945lGs+Prsap5pDdKU2hVH3Rq3OFjUD25+M8qk
38cIuXFT1ffGgJ9WWtX2HzxnXrHWgo6rUaMy08TCe87fFG9rzW/w3ydKfEgT
zab4jX4zGPHCKRRP1/pX9NNRJxLEWY+HFd/F6fUesL+L9CjQa8U7nV8nbLZf
PP/5TZIvtLrvw4s8stYW7Vv0KG6tXq+h96nquz9v+qEcvjxi8qS9SSL96vGD
i4qEkPyxvM1a153Lnykv2o0oMmuejXar7KLh3h8iRO2e93f3SLfRlolVYfk7
h4nLx9ZvyFNMz1c8v2bMd7sXur3tVqHFZ0btMWguk5b2ntE/RhnaYvDvzOu/
xetDfeY9PJmo5Pz9oecNrm+WcWykQbOb6PW9cN6n4my96DdnCttqlzo1vHix
x2fROGj4X+3uGrTQBJ9bbwxW6oVdH/sf+hErfFL69q7b1EqNvJm//RPrOBHd
6IEyrkQC0bO33+bvej/Tld1/6a7EXO6S0qmjg1ambsLEu/NMina67vj0afba
mDzv5uyq7KPcPeB4unxeB23otVpHlZAAJWbWrfF7n9hrraL2fW/v7E/xcu+z
fjv7D7Bn+Yl26n63Smv3DokTLccOGe3x3o7oJeSZm5vvN+y9JU4ssjnoVswU
Kx6sWDBl80KjVj6wev5GM2zVek9mn6m+26iVFSVv2pY3alEzRj3yyG2v1eh1
OKqyZqOdaBNdvsAse2289atUt0c2WuPC76sMz8bpa464D8k0aEd31lr76Ku9
1sT2s73r1FhRrmoX+6F9svtZ1m3r84pZiucfdnkMLvbaqJoXfOdMMqi9x9/Y
1HmHvVZwU4/hO1raqHuGdB70ok72fNQIOxQy0169OGuw7bcMOy1vltuzo3MM
WqGiDnnevrbV6t8p0uK3XZa41bDJtFNJtlq+76N8p71NVsZ0alL457+2Wvgr
a/Xu/GuiyPQN9WsOMmhPb897uLxrllIt94AxfzhkiYXHZ81845rNr2b1zDek
YpboNmh30u7rRnX5xXCfVXUyxKWGpYaa2mbPz+/DQ+e+SBWp0VutR63+IWoc
+Dfo4tVUYehsyv30tVHNVfWZ3eZrKeLt2i1fU7YZtDLTllxs+yhJ+PUYnP97
Nr1Kbf2+/rRFiaJ/mVexlyfYajl/48XV582CTr110Eb4df5j6LFo4TTA+2Pr
JButdNDwiBIjo0WTc/niCxhSxbOXy0fV2hctHs1/63F0Q5IIMvXzeB8fLUyb
Sk8q8e6HqL/icoHYhdFiiFdAsyhHkziwZnfZoZ2ixfaF7bYFBwYp7l9abhzu
ES2SSw9XK54NUaa+TNsS5v9blK40u8uVcHv18Jer5/x2R4uAc9X+3jLXQfu4
d3XbtsPDxfYZuzr0zpcqjkfEjzrTOEycqpi89WWRWNG654muoVlhwiVt2NH6
ioN6vtQBn8m9wsXZDn/YrVhmrw79NOhI1ZmhQvnd/Mzhxo+V9BKLTi47Fyxc
O4ar9b+9Ug6kpLr2z+bHmacDam57FqQ86fGmysC/g0WzwSNXFd+W3b8ix/L3
mxcoWge4Br+fZNCK5l9+e/sOb9FjZO8mA3u6Kjl/b4trnsnFgm8FK2qeqWHd
R90WuXc/Ou993KgereA5c0/l46J41UeT74w1qr9tp9Q0/rVWTN1Z89sfMbba
uuu2jz+etdK2V2npmtDVVpteXx0x5LKV9u3+K5eyPZMU/8GL1m89mSEyK5Q7
sqBJvHLmhnfdR/vShPFkZHDRCXHKwuXJpztn60d9fJ+WbG0Tp/tD9gT5NJ9t
Iv/cgpcNf1bK85bF5aWI/fcUZWG2HFnJ41zjkr1TyP4B+aBsyQpfdnRPFTsX
5amxOs2G/HHRHwp4561jo9pudnc7lhIvjnTNbXD21+tP2D27unreRHv165Xw
Ac0vx4vzN4v807u7vbo7ZdAOsSpehA+5Pah++ySlW1zAtnVFY0TXIp7H7/VK
UoLuHa5ZKHeMaDEkt2/sqTjl3Sa7sO/Gn6K88/KipgqZyvmexUcuGhosPtzL
bdNwbLxiONF8oveUL2JPpzoDx/jr9SQ2dgybNDvOhvw3TReVaJYekyzaB/Rw
2zc7W25O8Tp3qZWt6ph/WLnhm1JE0Vez++3ZbKXNsA+ZelpYaUcfV/CoPdtK
G1TCELTjiZVW4ManduOnGbSS15vWKvjRShvj2mtg5wcG7VDck59Bblbapx/q
jy5BWaLS/eLzG/tYaVEeT+5OvZApgs7+dWpthJWWNnnfinGJqYpjkqH3lHUJ
4vkAq0YT3qcp5+8UnNGgnl5vY2L4nDfTXqaT/+xLnZSb24Uurx6p8bT6OecU
0bhNk9HO4/X6FIfGNX1Wpmq6uN53fvCc4tZa7mWmceJimlAuvstjqGStzR7Z
e+2+lRnifeOwzHWRWcKj18LoEacyRLXtN9cc/J4l6gR8bnFtZxzx/7hPrdcG
tdHvr01/tD4kRMSLf0c6VWiex0a7t6V9Kduj8aJTe61arYJ6vG+LZ2tXeDe2
1pZcs9/3tUsaxVMivv6482YPw+DfosnHLu2iwlLIvgl54dmhTyUarc8Sqw0j
S608n0H2GruxZ+eum5FG8S7wD52v9jolT6a1Nv9HZI/ZZ08osn/PRfk4ZO1+
p+02xO/SegZ/vtzBRlv+p6db89tvKN6gY8N/3g5OjRAnyjWf2DvVRqtScdHH
kTtNosXIyW7N6ttS/s2VLd0f2ea31aY2ODhz2/73tN9KL3K/e/jQG5GcNTG1
xE6D1uvKyJ9ZB9yFW5FlafWyf382ou3VuCnxypveDtvGpdF9f+LizqgFWdn7
apT7byfry7fJHppvf0DeJaYskmugH2XM/VzoRzEddzhqXfSjlV5f4sPdDS6L
/jRqz7/98+h9cDyL43UXD+dVSI9Z4KCtfpjnRlS5OOVR7d0mdb1+33yjXdu3
JLey115ebdTNbYpuhwG9cOgdf+vhTr2+w6zAwv4r+tlrB9q36rG4rhWLN7ZT
KzjPPrzYjur1qlf+PDilkJUex+p7o+f5Tpuz5ZseSz+G/G1Z70HLbNay1BXd
X3vVsG+6bTtbet+GGj6fTvjZUL7n+vo3xr9O0/14kZc6ns+7TK+70ObhMZsz
kXrdgYQVK07X+aL7Z7dsr1t8YrlUEbTOa/uEGgGKy6dHTjaj0sTosbMGLR4T
R/JhUvSJPdEX9HmHXFXSf8bJ/Aa9fsNF06M95S4lio0fTpT9WEKv34B92mnj
oYbV8idQ/1qvPZMkaiQI62ZO90c/f6LMTB+5v8y5RHFrTMjvNg5eSpuPvccc
2k35bNqtgEin9k3jxA6x+q8+jnQvM/Wny+klDx7VjhE7j+eLGp+mx9Ga3Dqe
vV/9g7gpbJod/yeO5OVzn0Mb/5uaLWdMSWs5uZQvyY+IBzi3vqBWf2WcaDH3
+ZzS/SMV9j1VO2XX501FPR/xxN2WWqk80aLVq8SqI5qkW9hl9xj7O74ur9dj
sF9UtoJPNj2Y6nut+IxPrsp0l49lL8/5LcLCVzR0f/9c2JzuertKuQj6fbMy
iV1utzeRfc7257+PqpUKF3MXLuzxeR+vl+CnRHW2njHUPVTMrT58ScAPX3b/
RaRSpunmetNHhgqvqI65kow/qX1evh9Jw84b1OnXGx4fvilEbHy9c7vfOP1+
Cv/Ko+yG9ra8j+JQn2XXezh8F5M6Bq2z2m5Zf+FI2pWqhZb5kx2yxMVVS9NL
+4vRvRo4fxKewqey1jboYIA4HJR38o/mmjjwZ7MTZy76ED/IGDpxfWUlWLws
O6xEuzjUrfYSp/cMWNJuol4nBvuh5rY8fcbNeUt0pV6P6WVqXPGh/dr5RWpE
aogeJ3EwqffE741eiBpl1EGxTW+Q33xLlwreMf/4Mn0/Uulwedo/14weYoet
z5uWyRHU3qP/vL2z4v+/+yB65nrbfKGNxf0Pg2Nv3Ehr81703z3gzOiN+v0P
s/9NKBLfyEFl41Fj17TZWLbyOzG4Ya/Xo/t8Eu5fvYMWvr0merYc4L2p5Qd2
75O7cq/EiZjET2sofi5PrqPuN+5tExu/2q+55a3f/wD6tapNgp3Hwlvib5F2
Y1uYHbX/eXzh4X6djVR/c92a403X7b0qBjtvD0+P1e33d/qEHVqUy1prVynv
j6XGMKVQn2WNJmbr/2Wr7Izr08BHef5Be57cOVu+G1r81V/hPsrTIlXORVbO
EKtGHSk+/Lm9lvOX6r+ol0NH+x6wMonHNR8165luUFtWsNm1MfKKqN/o7Ayb
BXHCedjLRb1a2GiF1lau3my1h+K4NdThcykbLeT+jD++rnun7Jwxtkxcaxtt
/Lu9M3L1/ySCPg/5NvpKNr8yFdr7vkuCEvD+7L/Xg/X6bj6/b+X28UkVu3u6
TXGytlEn3580xPV5tjxYt27gJA9rbU77vhu2XjJqXW/YHNn8ME00fFT2n9ld
dTq0dWDd7UcCDFrHiGUDq5aKEwdO9nkWFGLQvqwaFdLghLU6fv+abfUaZAnT
lc55hxe0U0eMS91WIzOT7NbTTTVP+DRLEXkXlh1So0+G0mxrSD7rqtn0K1cb
uy1BGcpZ00vfjKae4tqs1mvb7vpMfHVF9YDXQz7p9TE2lfzn7ig/e3WW//G4
wLBXtL9d8uYq92SrUbs1P2Ju2ixbLfp0mV7XP6WI5DkF5rZI1eVk8KUR4bPS
l+5JoXiYO8k9fIY8jBfBWsHdzpMdSN6cdetc2SMB1hb1MF4OLOBbvUK0yDoy
MXFyEdw/TfenKVEHfp+o/DlCuEwe4TvpSqpyofXe0amzPMTgLwnqqIppSuWa
bRcMGeYhhnl/aFSq0FPlwcTnQR5n6L5yZWHFAJcJqZnC+9eyq1OD9PvCD1ft
nLXyXryovqZodD9fgzZT619kzLZ4Majp+MqVvhi0RwWt+zdplyimvd/zqoyb
QQu+3c/RarVRbfey/5lafslCW7ikTOAPo3Z9SL33Sxzui6x+flsOjrX9P3vv
9PWByeJe71PH7GrGiOKrT2eV2GqjdS45YFnJa9Ei6UuFNh2P2GjHG+w60HDP
N8o/KtL+2+sy+7LHk/mpUMO3ySLx9IC9RfOhXu5tUbdrxyK3Tocosj4SJ548
PtTqQD0brUSdPDU+74y3iH8p6qQWCrKn/G9l3aCQyokBJooXSpvTpX/BNZHC
Y1jlQftXZsuTxQK61egWJfYu8D68Ybde/8K1ruv7+TusVK8mzxrdbxkn2ld4
FFH+dgLVvxjTZsjNUBGqnPsY0qOKW/b5bPb4dJF/wpSQ4m6p4zvr94+0+Ti6
4bmydH+ksnjxjtcdBN17pdy8MrRNwWJGze5M/tab78dT/gvkZesQU5b7cgdt
ysUVz9puRfyiXt/i9f59rW0H2mltKn7sZ5M/k+g4/KBxF0/+GJ1qpV0I/dTy
62Ej2dcQL9t81+KdxYakiPJ90qp4HaU8XfLHDtteZHClYQkiYsysHWseXLG4
byVmQ0T5vm4JotK4YcqBxRFKePXbUY2z5VtX/9BtreP1/NI7ubok/9X6k0W9
Cl9r68Fh6k96X9kXfbv2qPyLnju+4sbTsXnDqD81qy+qdqzOD+E7dPue0FY+
LG7HXdQ7/2HGr23+Ynby494jC0aIx6PcBuxt4CPKf3h0cfDCnxRfi/kvETQj
94Cgz2Ll3ItX+qfHU/zb5M9Bsw8s1+9/f3LVEFoqLFx53fSP9BVF7bVe772s
e83PEOvr2e/0zdDrp7s7XD0xJiBBLN0QcDl0mK16Ov3vPbkTkkSTf3/Os+1l
q94Sm4fNuZQk1jnEtl4XkCji1m29Y+NiTXW+ev9VM6v6G/0++a1bLs33PmOl
2YywqzdirVF77N94jum0lVZ90fHeZ347aHfaum0pcs5Kq/jw7YECFey1q88+
/dp73kprML/f6QX37LURHVqee3Bar79ZKe+QgiGXM0Xs9eiva2t9FtabWx/f
5pkihp/2W5YR8F50aT2+2aJ+KWJ73eArz2sHKIunHs4wjkgTd9+tHvOkWpay
pHZqbbvD+v0wJwaFjDtjlyYmXw9Q8uywJv8K4kNOdFpafWlyqmg12KNKZ4cM
qndzssZr9yV1o5XXR9veOvYiWGgXKjp17BKtVGgc02T6Hy9E29wR0+/42aln
Lu+uv907UyQtuRx6pLG9+ve8uVduikxx0irk3RB3PR/9RkiNPbnuWqtOUfsb
dT8UKh6PmXhmVeAPklcgx/1dw2pN8NLPRB9O1bpWZ2zkJ1HYylTr/DMH1elt
yTGzi2WKA+PP9X352kH9Puvenx3+yBTBLlM2XBgbpxR+t7db554pImJkaN34
7gHiduMmKY/eGzSHB0+6djudRPEV325uOXRllLX2Lu/qXe53rbSocda59w23
0R6enKZUvW6lHco//kaZQUaq747z+LvgloEe9TNEp1khxTbGpVK8S4EV1Tzr
L0xWwnJd+5k3MES4jermmaimK+PEiQJlOgYLuwX5B7+ems2PE/cVndYtXZhc
Kxfd4JFK8fsOR8Nr5juo1xuB/PNunWO9ys2z6W+vmm99/zFR/Enc1dBOVxcE
K8Ev/2yfujpF5Cl/cMCYlp5KM+N156ctMsVphwqj71f4RPWT9hfOvax322jl
Wq16q1aXjBGvovuWN61IE6W2Xll/t5teb8R7+Z27UYpBW+B5fNw4Uyrpu7aX
sxw3DPgiljU7varuE8rXFtq5rTdr3tDv34lTThRVmxq05+MH9Yt+/1Wpdj6/
R7FYey1wa3ze+jvfK8cuJX48rjhod2ut/OZj56m0vXhqQYk6Dtq7KZFbw7vd
EQ/cPjnsnpEsjLvqvqy5x0rb5D5nwUg1Q2xr/dbjSR47reTPZ4dcP98ivXnZ
0wqdVrah+mBKG21E4L/lokSxewMCGn13p/jlZscn+M3UUqke0t8nwlcPPGl5
v49rrhWFlq4n+VKrkNZv+tmRRm10xp7oc+WsKY4NfM9ufsvCV/rSvV3K22vl
e1YukSG2eDQrNOjka5a/5SJud/UfL/Yni882ry8Ve+5H95Oi/4U6rDCWNqaI
G2/al78T/JXiN1u2T1jlF5YsQmePrFDugJ2WS3tc7H62Knqm3qPqU+umikul
XAL7P0sU7xtvyNujd6oouydhzcbfmea/v4Tyw7l3jxoZYtKHtnkLf/8tKtW+
aLWuRLpSO9eGtB5ZkaLM74vlP+7J1ifyLjxV6H2YWLu4gtP4wg6aW9/13S7P
CBRDrs/rvr6MjfbiQtk6Ta8FiEn5Fn+Y5pwsjn7r2a7FaX+R+mxuI/e9Dqr/
yaX+UbMDRa6Vq3Z77LbXHKOutVq6Nlvf6O8W1miyrVpm+M/LJb57iLDqk7Nq
2RvVUf7tY1698RAfelYaOqGpUav9Yb3vvuz17P2rkHvbkZ9E7k25e3k62dL6
lvzqKabWihcd7350GnPWSq9X/eOvsXefZSot5rR3UlYGk//ii9nfBD7narrQ
o8FHg9aj2LPcFWonUNzjncz4NoPLO2pKaF6TdWuj9uZI5HgX1ahFzr8wckF2
f9wGVF7xYtw38WBhk8nx3Wy10lVuHDRm76cFp2K3PHVPFKWnNTv77H2qsmzs
sQfH8ySKl6WX2F9M/yIuJPTtHNPdVpswvmilITeTKL8N+T9XR65aoBQwEX1Z
vqKj8ceTk8I5qv+PYnM+KixvRdnQaF9glVn6/Wq5e/x6OGGsA+3jLabUtQcd
bbU1g/L2qv/8Br8/VVQ99Th3YKQ1xQcsKXJkfeOzVlqv9GeuI8v9pvwwxJde
eeee8LZ5jPCrNP3CP8eMVP+7qfWk7r+3/qLx4Pn1BZ8Om/opWAw+9W9M7ru/
KP4b7Yt3tltxMOGFaDRg/ayrM620d42HdVkUYNTsR9tvb9DRoM14ktdrdiFH
bUClPx2C8keKIY+uX/bM46g1cn7wu1ttK80paMF1T0977VKG/92UE37izf4u
xqR+DtrBzm1vOp210SLq11u95VOq+Lp89uxCV7Pp7KFjv+NLp4jGT8seuVvB
Vr10dXGrpLhsPu7t1PtxQVt1xrRvbUpkn5uRK+PLh15zUM+PK338Z1qi2LUy
ZE3rlQ7qxlP2m+YeTBSGn2e+u3U2aj7z6ySfuZGtT/xT6HXBHUat4Nm/bOr2
ihfq72ZtYmqmiegRuaerz+NF7NxqE5oPThU2RYaMufcrXrRYfO9swnErrXKe
1ctP/REpPO02pFjPtlf77Hrb4nTfUDGvxeqOhYs6ahc9O/V1nGMSnR5YXd41
xk47/rBJVM9WJnHUp6xzkSpW2pGAEQ8ORQWLikOKrbbdYdAKF/+4ueD9ELGz
cu0j3iftVOfA3Hl8B5tECZfLM3pfM2rt/EddWBD7RYS5ZT5+HW6rlTWtWRvZ
6Iv4c1LvhPh61qrI/2ZJiedfhfX1SX9fsbZXk7SOO575fhGXj4//MeqZtVry
ab2Gzi1fiHw1bmw1tT+s1KlStMPV2Q7a2HaFKsesuqcsKR5avMMEB4oPL7Bw
1/bPfTPFg97FE/+ukajULpjmNqddrNj3Zu37Bh8SlBXFP799dydWnF/5yXFB
wwxlbrnki1FOwSQXWzk5K9rndPHNJyT11Fm9jhHypzrmd/PYUzNJFJ5cbkmX
Rwmi1LuXf5X4Ya19bRLWst6idOVi52op3Y/FifKD7Je8KZxC8d3Ix7QNvpnr
8rhf4lXGvsMnD6QL7xMfJv1V3qB5fGxST1TfqLQveWHglzf6PVHN53Rt8ivI
Rit+N9A5rfRPOk+Ub2341zrUw0a7Xb1u78d9kpTG+U+UGPPKQfvnwfs6m8Yn
KRf+NV1o7+qgBe3N6lMjm35NmzmoamRpB+3KzYcvxn61UjePTYr3LOKoXSjx
wCd4wC8lY/1Uw/bH2fpC6IgD817FKWvXxiS1KWmnNf07LPHw8TilX/yEAkfK
2WmhDx7XXvYxSsk4t6edKGqtLQjq6fjdLUYZemTA6T8zrbTZw2pFvvr1U4Rs
vGaYlj1PDattXj0tIkB0HXMibkRovMhfulBP9+Eh4l7B4Wc+KQliv+3dcx7O
HsqsnTtyvzckiPx/2bmGnfquBC1cfidP71hxa+Le+m027BdJxWKNp57GiMaO
NWonuviIdg4jV1S/FyW+j5tXtYKPlzKx0OQ73w0/haHvwM9DN3sr5w3DoqZc
jhC1Kr6aPnTfYWWR7/pvjTJMIuBA+4HV2ocr248YulTKihAPbnZY1WhtuPL1
1PLrM10iRKvNpvy/xXdlRsPPozZ3+0H0vJU53m/Tcr9e99Rw0bVLq6BcHUPF
hftZ4+OvhInuzX+Em0qHimt7ExsVehMgwvqrFfb2DRF/zdKOTZ5pUJPfDN/z
uWeIOPqk2KHJd+xU0C/I39+njGvVuFco2d8Qz/e6UprHw6/xYvOb4TMGFPsm
ui5vojZpECs6FF5+vXITf2FIf3ho9+UXIvruw12tmnwVGzqPKeFp662Mnfdv
jZThvqLq1IfF/D28lWWe7suTl/kIw3OH06bCR5WVZdL3TDv4TkRtu/Gmce1w
Jeevr1iW7685L9uFKze7dmhc1+Ar2ov2hdYGfVNy/r4TTVq9zTiU21GT9SU7
LfJj58jb9c4Kp3JPnFqO0vO1w6Y/Lpbb4CHaxdq+/1rqCNkDe9dccM7nm52W
XGrY2pnVfiry/dUm5az7nAMTptI9b0rrZytrqOWttUt5xlif3+StsHhk5e64
ne8mXIgSuwfZbHLKTKX8iX2FIgZnPtbvn4D+7J7uY+hY2pPiRXa8a9Yj33wv
ce/rg/pb9wSR/+z6r2av146zpfpKsEfuWnNrfuMqWSLd+PVTXCPcvxNIesWD
7s7Djy+7LQZrk39/WR9D9Vt3Pjvv0qSQgzp6onOBXO8TRIH9l58FjbFWP09f
fTZkxm+x5FoxUWOvtfqwQfrJY26/xQhT1No+RRKU9YPGTZ3vDH3XVcnKV+xW
5gy6v0o4/ztiyvgHBm3u0sDTS52MKs/PiZ0QFthodJqY/WzvmsJrvirr7e6G
DNuZLtYXflnuc800ku8nlixkXfVdqnJyy45Htztky3mrFt3r+zRVaXd36KUK
KYnC/mTecjfzx1D9yY0+FU8U/JhI98lC/7PxPvT37MhY4bm4Y4E8jROUdyPe
vR6xO07cfTrPuPqNF9Xzu3e2z/sCl5E/5agtjan1IX5KpuhzcfW0tVFW2gi7
1xOvfHkjvDvMGRVUN0WELP32weBjpRa4Oj9dcUwTLe3zBD+pZqVe+Gf3sbEO
VHdf7dgts8RzY5poXKbfs1bZ+lK85/waV7cmkDw21e531Lh630SNrTV3JlRN
VMaO2nT3j2fe4uTGqNMbSscrB69XTHrda72Z/scrHaxd/UqbVpG9wSv/+pat
gg3at5r5DEN+JYpBrb745H2g12/NXfSnz6iZqcL4qooy4WIm5fv5ty+/bXke
a7Vt2OteA+3TRKWzKZX2DLJWB8ztUnV7avZ+yzX23qDX1mruD/VWTf5G9cGV
uA3hb4duDaZ8gk6jov3+eJAh+rkebPTT3UGFvrW3Tsac7k9SKR/b826R6/dW
xtF+RpxT1+rj1ue+ZaVd9Lj991nPVKX9sss+Q8ckiZc+Rdu09tTrGu3o/abQ
mLUhiur5rPXwgGQxaspfpzqsNimzg19tGdAmWYxJaOp/NjFVTMx8Orn7CIPm
4hh+O7/TG6XTt0EhWhcHbemxFnvnpforGadq512VliYKem5e1Pa9n7LKudCC
+e3ShX3pB9fPzvQVX/p/r2Y880QMDQr4umzeF5EnNSZPk47P6Dyl2B/YvLej
rdbHO/jh/Eyjmqd1cCXf3dfIzrPWpnbXPh1stWr3qifUdUmj+qWrGtfu2nCA
m3Kqd7fJXRtlCZsbmzbZrU5Sfie92zvnjkmUjOu7bUYtB8rfw/q1cms8d8O0
YNH75o7KH/5JUbYGPs/6J+yXsFvd583H+9bIK9c27xq3aLOVvXase4VpZd4m
iVNPyvRtc9GO6iqMv2xVdOUKG23xhEeOhbomiA0zn3WLsjquvFj5sMisvUni
7KekhV9GvVOqLj1efsyZBDG378eBBRe/J/vY2Osb8r5fEa7YfCkzpNvJbHyq
9nqfVHvtz3mplyrujxHnPqVvqpwtp04563Z1+oU4UXhDSmjfbHnyXt2QjFcH
YsSDt3H9tx4xapcG7Kw6oeNv8XRsxtj5yT+U6kmed3/NyOafM+tMzjgZSvFz
sFcNWDW/x6PKP4WxRpU95bRYarcf32VA4lJbNdKj06pHrX+KInUK7i89x4r4
GfK7rnrd6dzwiEk8HGxzLb9ir43Y8DR35aHBooFLk2NnClGdX9FsqvL7bDVr
7dyu6oMODgkieezShyKJd28GiV+dNo21ctLzfj7V6TY36OsPpXKxlu1q5Pom
Bi1rsFEsQ//pHkzla/DpO+2dfEWNFP/aVb7GKja53m6x3vBNHAw/s2zZqjh6
HvZ1222xn8o7ZuO/v+3s9sFWjbZv0NxtYrBY0fzQ04fxqPcWLEzTtyRtHmVU
az953mbn3GDRf9FB9cdTO231AxuXQlO8iR+OclhfcMvsz8LrUfH1f1W3I355
vWDFCn80t1K7/nMgY+A8H7HhcuDtetNA/7L57eh6T1c3tVOP/NGmWA0fep/q
/9r4YeQCH+F34fqe+Et29HyrloWezn2Trc+u3H07JsRbbOs2rv3xTyZlZWjl
qk1mzxZNm/h3XWGyUnttauU5+vAjoo9zD4TFJMx6LEoeaFN6wxVryjerusSu
5K6jtuS/Qj5zvd53/57RcxTZFR7OqNVn2WOSv7Vnn6o2P15Mr7+Utrv73NYj
qA6OmnItZtD2SvYkr1tt8V25MM2Oft/qVcM7Dgl6/Pedz09uZ3ax1RoMrjQ7
9029ntSo1h+8F901qknb694/XilDLHt9psxZX6NavXae1VeC08lferJnu6rt
3VOJXhe/fNQt8kyq2JOn5b5Nj4zqoe7dC05dlyIqRnTdMam5rqeCPg7+48rE
GqYEsSj8VcU8nnFET0/ZFrTP/zlOKbqrxvGHYxPFqBbhha8Uj1duet97sPlu
AvmfFzT7Mb7B+DjhVaD/jpErbel+Kcxn06O32jypECuK+yR2nxjvQO2g7/u/
7v4woX8sPV+5e67yL/fp9yNsHbDeUHVZGI3Xs8S4+3FpYaJKWO5X9Qrbk54A
uarZHwOHzPNZJuJKdChWxfOt0uPk5R4Jpkyh1bN/f2RKHPF/xGnsLFQ+ckcv
o5b7a+L68Xvstb2z80zZ08NI9YT61ut/4Kdq1NbU6+ifXt+ofvqeULx7W6Pm
8qTawZrrTGJxj0tLdtfX7znI/Fo6fX42vlUwonOom7vwX7Tt9qn/L34mcXlE
u2NhBm2Z76kO8aZQ0XXYswuTfhiovtEfzUvEDs2bJVoc3HH/RR9b9UZi0owG
xbPE4jwr3g7NbatqNUI/jS6bJY6FfE3v3CtQqfhvoOnG81QR5r5p9JmsAIrH
xn78f2VdeThU79+efUa2lIgiKi2ypxLVORSRSgkpLQoR7fKtSEiR7NpJJUUL
RVKSPI99z5rs+25sM2Mb2zvv9X7ncf1+71+uc51jZs5znvNZ7899x8su1q8Q
HgEHfmwKPQrm+Rv55yUcF7rcetULKn+evRN8mIL4jfj9lRY5XcsTH1tA4/XQ
8QtGLDRv6Xxmbt2+RRPY4oqmetHFVeDnqPa1E0E09H7x7U7gxA6nI/vn+4jn
+5680X1EgOs/Fjj4/GXgAZHxaWbNk8CgEVgbyQng49fWmQluZ0D2P3uDpPQZ
uKfNEc5bnIH8jMupmR+57wnwA2V04HVsP1B6mE782U+AfSoq5dt1+8CdtXU6
pD4ClIF7TtuOcjHi7+eOW0vGUfxbupN2YXssC2zw2rPa/jIXOzSaIejPGAQp
1u7pUrx4Ip2yHFgVzesf8+c7cqdYGq4xbZhy3/jf4ZskaM0qKLsu3oKFR/6x
9HhNgi+4Mi7XVVqwQC0lmT+vSIjfPa7Adh/ZchKU3rjyoaRpBOG9gMbn1dpN
83pv/HlV9k6ltoB0FvIvlkPievWqbJDtL2LNNubZN+b9tZYibHAxv9Uk/BAB
l+zog+RPLJB6piSg5B8CbiZ6fWZnMgvt7+oRpby8TeNg392lt0bWU/DD6fs8
6X4jYMBGl5clkPHS4tjvfiIj4PbznDhfVxbGndhgw8YGwBEBlfob7Sxsd4DX
tW+XmoBkZVjD2ofTICjGVCv2JB2qWIm+V93JBX47frp8e4H6eyBaJf7en0cM
aC+RkmnuMwicX9h6m/UwoBXbUHjs2jD4tVR3TDCLgezlj5/eI18SGTDnyfVP
zI0k/Jn3F9BEFIANo1uTTaTI+NN3llcIpQzI0X1f6T9HwQMEJ9bUeDHgVw3a
YOIhBsx/6p/kJjDPQxao01queJkGhVVKsPYjJPj8ftfOlGgahKK727QwDvi0
QSA7RQbxQYJ7neXtzovp8G6m3zl5816gvOV1TG8vDfoM7grck9gDDp67MR0+
QoNLV1WJ5NQ3gK4+CzJmRoflAKa+HGoHLWwDR9IqOppnhs0FDnORNOj6xCks
Ep/F7j2wmPaooEHjvp4J520kXCurRQnfS4PJ+T5Fprx8WDJo3/c2nt2qO8oM
72hhwKnutD9lzWRYEu3u5v6NDvEn/j4mQ2Re3qm16fVbCjzBqhNv4dmTAOHj
qnFvKFCTtqVqQn2e34d5/vruO38pUDfbuc/GaBbEdDx/sUJgnu/N05ig/XqQ
ADPie8TTHEbAjO6xz0q892cslPpZPHEYDNotz47nHRvE9AqDrAEgG6se+phJ
gC/+2q63MR4C1FfbA/YPEND9boqP/ZwkMQdE2qI09h+fwX669X3Ir54F0ovE
GgT3EnFS0M8aS6U5IPz0R6tDGQekWvxDsgjhgs2CQnXpNkzwgfhQdVMNFzxb
r89xyJzns+HfTz8zTcJHYAJMDVg1TdVPg580Dilw4STQlDSmt43NglnlA7l7
XCYA4TYB5uwhwhD6hz1Rz1lAhqmgU0AhQvWYVhWrMhbyJzdVPt5dnT4M8sIX
iwVuHgcvp9Jspmfmedoq7Gf/HrQcBg22q2sEFftAyREPx66iYeBzNe/w5Q8M
uFgx167/RhfY8s3/nuRuBrTAKtM2nusG4haN7deOTAFmq930ocxuwH2lmidw
ZxSsXBL7SXlZL7of6YJf5V67/gLO8BfneK1ZUEssKSKl1gJnwwpGTMQssKBz
aZ0mteDd+rHKkor5OfQIlc999Vso8Pn+UsWd8plAvZnxY1kQBQaeW1a3Z106
KDot82aHIwfhC3LjdMyjjEexDcvYqneeTYM965xso/M4mF+AiMGw5jTYKbZo
an0tG7O+RPDz4OVjtOWGf+Pt2Fj8z5PeqqMTIMZq0zvdQio8GyV9vduKAf+J
WPhqgx4NHtiX9OvcIQaKU0MtRY9bbZ/nQW2wNnG5vIMCPz111dqpTYXVQqwV
9uUT4GDi4rl9bWT8SdrqqmJFLjBragzKuU/G/0tvBbfp2NRSHjOJ8Fr+D668
W6zPgOvsLIbe8577dvq+5MTHSB8O1HY6i2G9BFhi9bWJmUyANiZfbycpzQJ6
qrq15jECmvvm41TPBZyAk4bzfDsvDsSGZFfMgMAFM8oLZhjo93zPDDTfKiyA
F900Miri7c/FoM/tIEkAjzvjGG0azgXviIdWTQwy8LBNiz3ytLmAPBxdoMBm
4KE/L+GVxlwg1G4oSBMUQPPwGp4jP6cnGPhRjkO0XMg0oNotW3eOLICXuo72
FdhOg2tfMsuNlwrgf3eczKY2TgG/ZyJp2SICuNKKJ2soG6fB7V/kuyulBdC8
vnzi3ZAZKQEcM1xxy7JoCmR9afAV4Z2nHbAIPeEwBdzG/CNWO7OxxqLofnmJ
CbBx24/dwoFs7IiZ5o27F8cRHwR9+keHhi8Jjt367e61vQX7T76GYhCe0hDj
ybMvLPzNVOkjDsIfF6eJfJzezcEmaksq3QxGwRrJZ1WHejlYRqmiPn0hBxi0
771RX8jBxEZUbizU54DNs916vlIEWHumX+mTtADCh6mIqtxNs+LZT5Mbd8/n
j4Pkp0ldvzvpENMQ42TIjIFU9Ucp1yQZ8B7NDt/5kwbTmp9aCPPia4ktjZDK
s/vdFq+3+anTUFxLNH/ss2uSClvtouxu2iBdRwg37Bv1zhoBKcHvbj+0pcFF
CtWRxi4UvJlkaBa5hAaPe8f2P8un4OpTkjFeojQIOiQPH9Fi4CWXxR1KefF7
wcG0yXV/eXZd9Fpc5+y8zhw3PmfVYWkKFB9r+p6oToa3/5qH7TpBgZMWskl0
bRL8bbrgWIcXBa43t6pOShoBx4ZuXwos4QIo8L7mOHUACAVmv3Kv44JfjAzT
Y5QOsGLqptegPxdIauqGLPvVAvaL2Bs7mnPB3RVi17cz6hEPjpTy5gdtvnRI
dXZ9eSAN8ddDpchD9e9zOEAO9tp9IdARroJVaCqUs46CeMgEu5qCWgypcHzD
qoj97mzUny24dFdxpSIHnM97Mp12iY54A/j5quUJGS1DWRY4pJ2kGNYyBw6K
lU+f82WDp5fPLQy6wsRYGttVouLZ4LgBl3EkeQDhhQyvubu4GLRhJ6560SNW
jgDNgvDTqQZ0FI8SPmjWTaox/ksXgQFLDeHlSulhsMq49jJ7BQ0njkhJCa4Z
AvhIQerDRzSEL+PXl+X1tdw2s4YAvVxNxl5I4P/xWGRNnLCO3NQNNmhjkzIO
04inoV2YWfIsfOLfvz3g1WcXKc+wUeCwOSLWVLoXtI4qx82112F4pvWlpLge
YGa+NeDYu0aEX7uZcG9mfPUvrKxUmUrObQcn5aSXeTzsx2LPsXd+DO4B0qpD
FqxMJrq+/3RW6artbdiAsOGLmfZ2cM8pT8W+AekAofgNHJexshxsA9stJtX9
OuhwpYqH14uRJnC6+rJA6uH/r5tYOncqWmFXI7KfFgAn6v9pAe8bDFYFRyKd
EZT/yfSY92xTbQV9IawUJwYFXuvV1UlpbET7wU42l1Vyuh5E5ao53rJHPJlA
janzIX4DP99rRflbevatP3dJvPtJX5s8zYvfgl9bG+vtbwZHuqpi3S/z+VMa
EB5w3XUdvTU7mlA+YrF4Y//yuRZwuTiqyuUwX0+rBTwm2yTKFtDR9/HzswX+
0wrtEu1gzdFrG4uLafg3CmH4QXMTuFlsbJ9nTUPfx98f61UiPicx0Prgrtp/
VJaXtoCoi5/ehIjT0ffx1z+8Xy2MuLUSSCRkB7tZ02GJX2RygkAJ0N9tL4h/
oSG/x3216POeV7GgJag+o2JhFcLdDn13WB+yvRxY0BqtvNR8Ee8Yv05+zPFN
s28bLx4QE5Hyul2H7Rlxsbp3sQrhtW+uySPa864Ptpj625DSgPQgNA7c77nq
/hXTFH5GzHyWB/YOx6uVxPzAkvYK9OnlZoOpeur15vv92Ee2xPsnx6qAwnvl
X5eymej/9VpMCkdFW7Fpr79tpqZ5QPHz5Oljj1uxr4FL1q0vywaMhO7yB6oE
hD/m17t/B9wCZbzfy3/eqT5tVx0nK8GCt6djzj8j4xUXVcobu0vQ812wVuZR
OScXHJIuDFTayt8v5ej5fTuRVs0ZrAQFdWMJajvpuISNYUqHaQn4mlkQn95I
R9dXSd6MG7AvwUIqRJb+rrUDijXU3jOy+Qjfmq/sMmN7tQMd839v1c3g28sd
EoDnJafcjAwqrr+uLOrGnh9oP/SHJfx6vi0bRGkLh1tl1yB+0JS5H0Mak2Rc
bCf5aY3HvD5ymugANeAMF6wuUxbr/N2K6t38+lXyKfOK2YsMOPJkTUx2ygz4
Tz0uIm6hNLTWWoNnN1NMIXc5FQdb6m9GTs8C9aS16oJDA1hPxm37EoUuAEvL
1l0pZmLZ9TO9YG836G5+5/1nZgALln1c5K9XCmJtnyb2lTGxU17XRXvqy8Gk
7pqUU2003Fi36bP4hgKgHxYf59A5jeqZfHzoiL1Bs04IE7wBnvfNrwxipwJo
UsTTLACKSH6jRwYxjcOt/QaXWeBkiZaG8sZRTNE8o2j3Gp5fkVNYdGDfOOIr
59cTbSM2le9yRPMzONdhLa7RMwtOssJ6IrWo+H/yZ6ZhOtfuGcDOMWCRwRz0
t8tG9SZr2/36vvfKMLXcJwoyuwaA7zmnfO/0QpQv8/tlaQ3PidXDg8BenLzS
a7gTnd9ar7cpm+ff/bLUKUKsHnDpm5/bxcODwHPlcc1K0x7g8cBb1OxOL7L3
XqKZJ5ZaF4EEKpdlLdoIDu+mrD5wpgLxoS1JnXROO1SOTT0qiEnWbEL4TEvC
4u9WoS1grVqkU/rZ36gewv99uieve15xbAHVGiJ24wWd6Dy/Xpv883MmS4EG
ZcZtxwJaOjHNoGvJvXY0aNqw6kdSQjfW5m/gfI0XZ5sslehM4vQg/Jpi4rqD
k3Aa+7+/TPDn9PbbuhsI+HnL7R8O3/oDljiQsfQzbdhoWOC0z2ouoK+QlRuf
IODtqkeSPElTQGjthyoTbwLCJ/LrDc8FvYoD2UgHF28FN7zHS2aBh/2VDFyZ
jKdH5ZRece0BF1jeB1Z5kVH/gK//sTV4sN30Ww963x9rP+6Sq+0GRlduadUJ
kRHfFt9u7yjdUn62hgAndvSe0id1AI8J6T01DQS4qvTlWIVPO3CW2B/pU0+A
N0Dq0LHeZiDjlN8r8JsACZ/XPbHUJuAtmZf0LOq5oO+SsjDlXjc2kZUZ1D80
BtzDmOUnfDuxywafNprpTIBVBzVmSFpdCD/YOzCi8/dHFXZh8fm4uPEZhE9+
+LNj/ETZDDgcuF6p4cQfjM/P9a/ODjbckUp1XTXPy+5u0GlJyZvH4zkJHxbt
qBwHra6C05MLPiH+VOlzcLHhFiKulaB9bLlWJ+hd+HMgPJoCL4/c6umKSgML
ghXuupCpCO/Nvd6u+/PoHOjx13SgS9FR3nLPuePmZWU6tA8+pD8uOoJBsHOX
UC8DbiZpPIJ3JzHjnqyEoxfp0CeqqnyTBhfNt/P7aVtJgc+ndeb5lf57/uzz
jx3Gy5JoUGxPbavLtUEgbnxBx+kd6keD0597hDZAGgx4avFPfUMv4v2G+sU9
L+Jm0Pz7vijJcCov7joSMpDnnkSG5zgC2stxxMOLdGk1sPURdQVkeOB5X9GX
rWNYutm3PTllFIQHT5AlThd1UOCqkdq7L+vZSL/w9eC2vUsNp7Hor5tjNX8h
vWHs7Ovgl735s3w9Hlw5IurPbjANbJf+IzQ7r6OI/Hmk6PqkgS2s+bnCf+fv
R263T85RybAxfy3tgjbiw4YHXPpHek+NgEgg7+v0dAYsEMl+0a/CQfFkqIm8
U/9ZDvAflyA0JU0h/a7n1weqggNrwEhWn933XRy0f4JXGVifesgBnoSNnqsz
GtH15oHLW1eJZAD65jltm09I/xDQjeLkz9xhgYIHv55XXGXgkk312xpesYB7
6vcTYi9oUENNWuuiYT+6vzMuHeFbPvWDfZ4MkSImA627cE2kRExcEnb1xv5M
n5xhsKNYwEyh6R3i4zZI0F0yW1qO/AX//fD+Pbhbc1U/qFEUwL8LMvCn6qk3
vff3I/8dsejnZlp+P3CmeRApUSR4IeHJ3uc3+4Dg+q2fPY+RkJ6C5bvZq5qL
CFCL83jjzIlOsKXa5IRh3Ryqu/D3u67lSPazg11Ac44SUF/YAX4/Ujv+p68T
UCqOCeYWIl7weXvyTPfVmeoO4HNo5arFv0dAtrc8wZrSCCxORbw6ZjuC1p2f
J8g753cPVdSDqxKDWXpH6oBbrGH0B/82dF3Tj0NGVirtIMCSGCcl1Yx46xTr
s+lZHoXourwVa5JOFFag/hp/vW7nPM793VwLMmuUszZ4MFA/rWPj6Yqaofm8
GvEOMvf2EhxLQBOzl1R9cxC8Ng+86jBaB87hQ+17IgbBruJr02so9UDFMTpV
/HMbOL2CfsBUqxzdv3CDXniseRmqV6v+O892dND1CfNDCcLvSxI0HvSPdqJj
/v76ZKMGF9+kw+eMZNPZIAbSK+fjR2S+u9OW+6H6Ii5rQC3OWkhB9dsP/g3n
Hf7O85eW9EfWRJSieVSw6MwC48j6UVBZHBmgq0pF9W565dX0Wg4FT1SM35jo
h3TfcMLthi0moQMonopzyOT8SR4Ax0Pjj6c2URHeXS9dZ4y4nYQv9Px5qzir
C/X77kT0Lths3AUuno11El1Awvl4DY4eeUlLNBE/GEbzmSzrRPj3kAmVe5Vv
ZsCZSz3Jvv+MY1M3jazHP/H8gcN1HaczE9hH6zndhGmk5whbtpu5rnJhQJnz
J1b/L25WhS6sNnmLAZviHVgnl1DgIvv34QJ3GIgn86lbXFHoBwbM3RPNzuok
QSlFGRn2Owak/nDY/cuPDGOXeaWbPmSg+YTl59uOShxlQOMzRq9F39DwzSmb
JnrN0efh9af2HRZTnwOMP6/FnJaQ8XV3Ox/7q8yBGuJ9u++3yPhRnd9LmOvn
EJ/mgb+1e5d/5ILTygSZT/lz2Idzivud07nAVn6v3SkxAbyFNb557SwXnO1j
dBRLCeCkB0lmOy2nAHnnGcXdvSQ8OfVn3s5HHDBUM5e4/jYJB7t3GTyVQPot
uN1CxUMbJ9ggNaXMpe4LG+mtqMhLv5D7zsZuCQicd+jsAz/Slrz4vHEYzRdl
udwnHtYdxkoWywksjGkHm1b8OB9QPowZ1V49JRvZht7z2tuBB9wPVIEKz7db
bKzaUf60m0Up6Fs/hwn4J261xauAEz1C9eISBqqXUjIcX4nx4tYX+PDz8tps
8Jhz/l2XDwO2caRFNL5ApOeWr6Ew1cv8BV4EuyVpn+LPF+UA3+pNquEpw9hr
P6sxjmEWEHW9dXXH5DAmFHR5PTkqA9ylaQXf8yLgS9YyfbGAKJD3uzzA6DRf
f/o5iHxMMJr1ouFVScuP9sxlg6tjaQtCDMj4/g691iyZUZCz0ol6q52XX1w5
UGe/dwyI9dkHamaQEZ92ZUymvFs7Ed/x5PmY/NtBtL8lai2d2n4Oguma16e9
rOf1pWX6JHLpq2ew29WC4XcKKlAcUrPhhdARPxLMvTOX2ESeAOnjURajofN6
ZMvM9782u0WALmohS74d4gJ/f6ZuyFUC/P5uNgi2MRDfBd+/nn78qmx0BRfk
G/1d0jYwDgq141aEf0L6yKC85sl7LV58lDqT6fE9ZQz4V//wuZJJgIdpoXG/
5sbAgSUk65L0eZ2yTxoPwqK+E+GE3ro1TU4kmJjTr/mCd5w2ZieRXUKCU1uu
LbL7Os/7efGdYPPSRCKkPReaHNcmw+OLD+UE8I6PbI8OGua9X1lAAaPzridd
i3oR5z6F+DNDSMNPesymsFa146pn3SZA/qG6vwEsLqaz4f6S37njCH900P5l
wK6UcaBKu+kf3cz9V79pHL1Pi96tuPXlHQuomhuJlkrOYTpqyqw1CSxwbi7H
kRQ4iamVhwXvVZzH3wXXBmu8dugAndwAU++SCaTfwcfb51C9ONHm7eBGsG20
h9sUtqLwSd0F+3ZwvtNOCU+exdZKluwIucdE3/+pEH/6/SkTQPYep59aBPyI
s+yQaR0THGIXRbRk8/bj/UXLNhoPgJRBDiHmIxtLfL5VS00/HOE/ZDEl1Y3h
T4DmffYlbzrnX/8VAF5O1JZYDVRjJaM7c94MzfNhy6+98bqugQSb82VPfzXu
xIxdBl8lnSBBmp7Gsg8TnZji7WtxjZaILxZLDaUvfszz+6PXc0uHD7cjPY3n
OxxfDgq3Y/FFz303ZUyC0yXZZ94OtWHZM0FGDZWTaA7j2U751iveBPho6UdJ
56uZYFIklWXgSoDPiuPbTxRBUO2F7VngQoArE/2PPzceRvFLxMZlK23shrE9
DzZnGQ0Ng5TOtxEvC4axzSkvH7dcHwZ3Oy1llUpGsCepzo+1Pg4C0wvOPXeE
CfirLceLbnHaUX/4nV2ndgSjgz+Xg4fr1RlNfGaBswflNGrej2Iigw2t0z0s
ND8XnehZNCjOBt+fSpb02oyi+S6f0ztMepOouIH5y8cbH7PBgor3+p0rKUhf
ZcdLeT3rzhGsMHkn8/g/g6jfHiZmW0a1HASiyw8u2LeXhfCd8trY3QjrWUy8
87L/6vUU6Bb2BmT/mMWevOSIda6mQMfee4Zi+iRcufzDUU43Gd4R0jC9dp+M
M657BsTVkuESWv49u1gqfuGtiG9ACRku3W+nZr6ZjpuGrgw1KUV86phKhPbN
4xVEuP398rjjJaNYsqHXqFg7EVpXfB83eTmBSatofGJUEmF+36MAMo2Xj/71
f8bMJcJjzEflEh8msfEqQkxcOeIzxBusbL8OpBHhaRl6Tq/zDAbsSO2EHCKU
zPYWdbk+h129dJYAfxHhuWapn/43iLh02JZXL78R4eafMTFfnxJw37jf3LM/
iSjeSHOPXl3wmQgVCYVUWWcSLtktrT+bRIRWkblXWFt59yuuRlrAswcBiyVs
WqcpuATrhmdKHBE2xflv09lDwfMGnkRrfSKieKVY4d0h7VjesS6hOVyWhqd7
6hSXvyfC+8mJmFwmDRfs6uUE8Y6TxLj+uX4MfMkWNfn/5ZtlnmhQujRMx6v2
b1iREEOEdZNX5LL3jAK3p5OLWj+MgrQOka47vizQd2+9DKwaRfiV5HUzzr28
/GKtvYxjhSgHdETMkNU3j4BtisyqBFs2EKnwa9TUGQEhj391KkwNgat5VXXq
q0ZATUqxVO/xYVA2G2Lye90IOMpxa969sQPhU/l5X/hZyyHDt73AZrLGJimH
huJvP+nJJvkgOsKh8OvFlMw3V7/5dIOeiCT1jyAX4XtFdzu190h0oOOeenlP
6r5MhO/l13MWmrxVOEzJAtZtIXsvs9vQeX69TPTMOQ99sSxA+iOlE7aRCqmZ
GLvKngGHcqn2hRQqDMu5bLbwHAMedxZWHXw2B47Y6302EZ1D/dIVGwJvxfzg
5cFeu8uO5M4hfUnFB1uELbJmEf8y/695rBJTbPUc2H7wD+Ujh4T0fg0yVqgM
cXnPm1gaEPdkHPHX18s9HvNVHkf5TMN6OdLr9RNgM/besGwRA+k5JAgGkZ7a
0NDn5asXp7uJ0nARmyE5RzkOMB5mR/ftG0f2aK2z8ET/tzGsLluynBM9AnoE
4ZvzS9jY3k+O9rtFmWC336CNqf0E8PXtW/j7LQHy/VT/X9WXR14SYJd1pRLp
whj2n/nrGPb3t1tSzvAI2CNaX6BpPAnieZbwewgBtotl1VglT4L1P9VGnHwI
cNHIC08Z8zFs6+mEDTlbZ4DDvumIGf1xhCfnf95X11PnY/RngPLi8+5BgjOY
0kGj+IAmxCONfTaTGpCQ4/L9Feg8br3itew8v7uWh2mYV+scuNZ0o4skNwPA
6/LtDgwCNFC/GgGfsrGtQqkja3aOI/9jetLnVP+XMTA3a/loYwIbzQvy13Ws
6MKZOVEyDFs0p/lFeRS4q36/+HYK6XbjjOMNtiFrR8EfQjvYFU7Gx79xFWo+
j4Kyodwj9TvIUDH5wUqm6RQwt3qg9TKE/P90WU/KeowF602h/Gt3/IVl+4un
wHpOktEvjXl9pvvQZ5XC2VaMUed1NSWIBHdOm6icd6tE+hHbM9TK1obVYxXO
rgzhPBK0ZC29dEkvGZO/2vbLMYoMNaK/XGN6Q6QnkZt6YNKYO449+jTTuMh1
GIABoWMZ9hPYf/a7JrCgvKMuu3cPo/xkgcg/Jv3UEaC0xO1+fMU49n91u2Gg
8Y5Q+6eCAPn1l6m0M9c7zEaBWPneyGSVeZ6bgQPhv4dO8OJiS/UVT1XLgN/H
yJ5nznSoKKe15ZhiA7Ib/Dp/UTld38WRDrlF4msyN1Ghx8v9WUsMaPB6AFnm
V9a87h8/HzKSXZZgYE6DGw3AmcYtk2CLh9OISQgVrfsB+Q174qyp8JvGsJiv
xXwdhn/ff9VtBrkhNFgyPiC2PI+Iuw+NxZkdpSF9q+Sj9ybjXGgwJoadQSoh
wj9CO8S+hc7zTT7vbT3+O4EC/bUEnQWGx/9LP2kcOx5RgHcmUeD2808KF+VM
Yo2CRx8Z3qRAOe3qB6Q7U5js7VHDvMMUaF2gZedQNIP0V7Y+8rAnJ/LyXQrF
9hsZ6fziD5XzT/YzyfBcScRjPSYZX32mmp79Z16vsIlxtjmJ51/ddyhMu12n
489sm3P3l5GhlaZ8jlAtF80b8uNNL/uHQhb3ZsGlWP+CM7pcsKuvWyQxcRIk
EJUuiIZPI9wKfz2jfsf6jQdMgsOxHnrLvSdQP9jykutUwUMifPgivtpjfAwU
rVYRerR5fq6ev163Fq+rmDs5r9eeFhSyPfHtKBB5JC7l00RFOuz8ut3E1U2d
7o+GQZVXnPj3LWTUD37i+SHKfM28bgX/vp6Vzi7dM8wGl5XPbHvvXoedPrDm
R/U1NtjlKld0wLAR9YP59ZK9XTm18m4cED+VZjoT2oLsHd9/CJ9+X/HWeAQY
VsQkqrZQoKRhdxybO4jwx/d2KNy348VHb6U4C0alqKjeNR43u/uG+jyPFn9f
XBfWjjzgPAQy9Q6K5YVOAxcr25su4sNofQ8usFJ5cGEYzEpl7ep4QIBVQOT1
m5ABYPIkY9lqDaQLhdZTfV9PSfcgE+wzjd6mHjOHdMw43kmhD9xaQLqO4foM
fAjEL62RsUppQOedBFeJrFvWgepSfD/7O0X55srUIdSf7D6yuF77fi948I/Q
1c4OOsJn0jm9RiX2ZOTP+fbsFMXYRFOuDzCVzWfaPSlwoaS5i7hINxA8jtVI
70BzR2g9RhJNFObyutDzJnxtVu650wMyVxT4VlrN65Lf/rVcbo1lAsBP6bGu
L+9B/c1jgVZZhz52gTNXToZVC75A/RV+HLDb6uK976t7wbepsqive2Kx/+zH
p2HSitO0O+XtQHQ2Jc/qZQv2X/U9rOdk27VVah2g6prLatMLkyBls2xD8cFG
9Lz6HbqkPH0agJiM8UDGFSKUkH4jJOZbCVZLRvetL5yfo+c/r6aqRjdqSRXY
jxU7PbMkw+I3j8rTvQvA4z0BHsvUYtA8bdcn8GO2shkdB6y+3XpoJxXx+15o
tDdQ0soHK8U2TlxypUPtoUJdw9lMMFEfq3DNjReH3T/0+pfZNDj17cpxYXES
nHwUFhUR9BezN96J3Tw3A0Rg4+H0Z5NYbeiH+FLDWdD+6QRTroWK041Vpf+e
YcAXJ75s2bqOhqc5tY3YWTNQvJrvwlpxfg8D7jWaC9EVmgYOLQFHFXdSoTxD
OzNkAwmnulxiPteY1+stWbFI9IMnB9x5lagZ9IyE8/W+OsPJLn8Vp8H9h8af
gp/XgzkLHWFF8SkQkbErsdOpAc2HMKM6K+PeVYIcYscCucjZf+s3lWDH4O/q
J6/p8Eqer9/Hw4VArbRYc2E2HR4KHxIRmchH8aWUXN+7hr4s8OqR/1WSI58H
PQMEHKw+7b+sGXCGX4knWRSCd+DunWVXWFh07KknpSZfUD4Ub1iaEhfxHZyU
czc4oMBC+j18PcaW8JefruyPAyenL1db9hDQ8+H3t6yp/e6hUm/ALhFl5Qgh
CrwvtYMkbY7w0XCvXnzwmWQuiM6HnjIDZMjv59qPGEueNaSgOgnSXa3NbaEp
cAG7Ndyf2kjCHxSq3326ehj1wyaovq/uhyF7ghX3st2zT1SAxqOlcisfTWKH
XjnJEusqAEXfQ9f34jSmO1Nyo92nApC6hHQ2LPyK5ZU+znCnEhB/ozTN4VlQ
JS++GjCKk134E+kVLsv86psWMQrUB/VpWBkBvmnRJuU1MeB2z1OBy9N/oPqD
+oOh16ZKs+DkiKX2vZQJxFcxPL54eWXXHCbxINot+w0LBF8x8jCsnMNSKVvN
lrxlAVeypOuSC1xUr+PP997f5e1zuKcdyM08dCaQCPjWQgNS8EJvUBf59vw3
1yQgVgTJNm7z+sS6u7zpky50hIde5FZSn3SJBF9llLvkV81g7jtNXp7jsICq
V9fKfRtnkX/g65P3e9ovh60s8MM2MbvMc+bf+IsN+kYvDEStIOB/ChfekS2c
r49Uaq7Y7PepHay71VZoFv0U6T3y9YMU9xVSF4sToHXNd71tz7pR/Bk+oLDw
m0EP6kd3SO1zv6bRjkWGvO+8/pQGmx6lvdcy7cT+U/e4HQsrURW1CUK4Heyq
yvUdqz7T4MP6I46WOm3YNuGVbxd94P1/vb2zqhEL49cd19O/VOMXR7B7vasy
Us9SoU1X4TlH0xGwqkds0q2er8fIBArffhndzeHllaVrJ49LdoF97OSCZPtR
kNjsO1071ofweI7OncKy/b2Ylb1tepDlKHDs8Z8clGRiiwae+4V2s4HfY0MH
pks/piW1KF3XjAMupzxp+P6oAvlvvp1cov7h8wCV368qBtWpUk2Sh9lg6b1S
T8MF2UjnptgqtPUAJQPFr/z9im9NVui25flbp2XPC3TLwQVtpbSyuX70+bcc
1qXJCgyAm5mVtM5zhUhPlH/+gZMnLU6pFfX3ErjK9zZnMUFsT2FRVAgNJ356
8vDLm1kgI4Xpc3toOD/u4OsbKXcv2FLhMwvUrv9Yc2khCb9aFPf33ms2WKJU
Tb+az8VydnZrKYW3g29Nmqfuv6Dii1bPfm9rnwUrLNo0ZbVo+IzAC9fFYBa0
nnOLoB4l4iIHL4q6MQdQvrh8t5igtPgsGNUoqMu/TcczlAqUlHbMInspLuu3
xymXBUyNXLb8s3cagzdueCsYtAN5WeLAGoyN+T365br5+5t/7QUbu6m0I2YT
iAaZueQ8994uxC/F1zeVrYko9Vg4P7+g8+HYn8E/XGBw+VDJRtFpMDH6D2fp
FgL8rK30ALOfRnkzH3f688f5kSplAqyWMnJcmMjLiwz+JNTtIsClV00ashZ5
Yxe++LI/qBPg/f6Pi5VPEGHo4mbc4OYM6Nh0OmbZ9nkeLb5u0fE4hSKjhzNI
b6pH3aXdwGIGfHXP8v3nyrz+Z/cCcm+7UCMmPXVeJaOHBgc2hf+oFGFhYl5n
wty4ROhWp2wWHDgBXgdnnIvCR0GfPjltdQ8F1yoJe8/SYIIJIeOvTZpMYJ3x
tV4nZl5v3UvQI/voMBnxFsiUCcWVkUjQmX4nurS3DyNqHbseqUyCzGjr/qih
Pux1pZalgzIJzWnbc36rdpoRoMLSV+kJzlRY67v2H6Oq98h+By+Tb9N5wwWc
3rOlAvvHQNnY6drqMhKKi0WbQqI/dhIgY/LubpHmaUxnG/225Uk2EJffuCA8
nYZXK+8qaNw2CrqF7U8csqHjklNFDt9sxtA8x+8k0oSt9CC4v2LP7e6qUexF
LfWfG6+6wb5dN/tPneJgflc+50pm94K3rhcGNNeNYxvzn/pcUPkDzvqZCF/U
piB8/EXbMeuCKwycXzcoqSjZ3712Cum5DsadVHlfMoX0Pbfp3dHkFPP2m75B
X3IXF9xMFlf4eo6N6rPPPriue2tPQZ83FExee/syCe2jUsWVHaF/uNjuguIt
6SOjQOuOQJaJhABkKa48Ilv2Fb3HrF+uJVNcMoob81rUH1jIU+A5PePx6N0l
QG36Y0/oYwKaEzzneKz4xi90jFmcln6gRqPDr/+k+etIEXF+/XP8iu52kScM
1F/hx69yf9W5r98TYQ47G2OqToIJ29XbxR1J8MiuYbxNj4z0xvn79VKIp8QV
SET6dWX9QUuzi5FeIuizEbdc08z7PKqT4iRtCiR426d5biTB8uj9Vk9XzwL5
ItVtpvFz4Gd76MuS/cWYUyZ+UcSIDM3eKpAe+aWCriPjEwcdCfAVweLggQ0t
SI/dm9GbEFpAhmtpgRu2NuYA9ad6f1puDAN9n7NfXy2Zn+ecYq+Dy3VI0Ort
LjPPagoMHHu26fyhSVQf8VZZcT+9lgDHdnCDdUxmsbY7O56/92aC+x/lTfJ5
+Svh6saVWAAT1LBqVT2/zoD+U53eUpNEaL++5Fv0tlGMJqLf8+BuDQhiB0mY
H6ag+hY/XnNJrl34+y3iS4Of2+y7bWOIsDq8ifHjIglP3h++/9MYF/QVC0eV
ivQAWSmyHPlFNeLPuWYnBs016fDh6N8fFOIM8Gy2NWGup8JNZiY114nVqD8o
njQ1Qdxejfjm+Hb8OpFGdXSqBXfbx41knWZAdGLapcm7dag+hyvG99ROUdHv
U7npKqFBo8D3G4/6pYaQkP4ovz8pRZGV3r+gG+HwBFZpDAySvoKY2I6yp4ME
+C1udNyVNYP4A/J8lK/hUSQYW2plpDrUiP0T/0jXKYkE55wWT0FzKp51gTkc
JsIG6psZB8rPt6F6n5RnWdP4qV8oXtri5mtga92Gjv1iLD5GLRPAfzlqpPcQ
aEi/2tXV5vjHPbz96iA17Zndgd1fLv/NyScG8fkEGTi/WCJEgh6R62QKrhBx
Jf13cpudvoGszV83WZXO6wvyeZY45amsdKFZhFuQVAdTGxoI8H8AdHZ+Og==

      "], {{{
         EdgeForm[], 
         RGBColor[0.12890625, 0.3984375, 0.671875], 
         GraphicsGroupBox[{
           PolygonBox[CompressedData["
1:eJxNl1uI1VUUxvccz5mb539uk2m+eEHLxDsZNY4I6vRgzQihRBIVvigJEyVZ
4mVGsouXghmzmUoSNNEGRUHqqdeG1AnUhzIRHH2KXkqcQSm6fL/WF9PDZu3/
Pmuvvda3vrX2PjM2vvpsVy6lNKkupQmS31VTamhK6YLkFv2wSYt7tb6nmNJs
jd58SjelO0vzC5KH8rG+SvPHWkL/oSylZdq7TvN3tPfX5pR+01it7x3llB7X
b7OlM6I9gxp/SWdxY0pzNOYVUrqltUtePzkxpcPSX67vGxrDGtu0vkt22jTf
KvmDzn9Da+ck23Kh83eKfdhbKrlf563U+S9WUjqWhT77zsj/BYr3Ke0Z0+jM
xXyH9l3Wb3c078jH3iHN90n3fY1t+v6lMeR6jbfLoTtFtqdrHNSeJ4RHY1PY
Py+770qnVXKOfm8vhG/4eF9+rNHeqfr9SD72rtD3e/WyXRzHeJZxZr7eueBs
fADvD0opFWRzdzny1eM94AEu7ZJvyZdTwvRNyX758YL2LmkJm3usP2oceiSH
ZLNP56yVrK9EHC2SD2jMa0ipIrlA8qB8PSu9i3WRK3I0IN1jzYHrUGPEnArh
M/6SI84/4njBBXw2leP3Nuvc1tmt2ndCcqH8XmQ8ifWozs1LdhcjJjj5Si54
BffIIVyCwweNzwbFO9wYvIST7M8Vgk9whTn+X6+LeOAhsXI2fLnrdXQOVyOm
/aWoiwvWx06dbXJm3nO4sND+93kdXjHvtR9gOd9nwTswAh9qCJ+pq0HHSY5G
PSdebK20Plxnvi+LvPa4Zl8vh28HSsHzQlPwClnfFHzDlxuOEQ43aazIxf7r
jpFYGl07F71O7htsh1xOaw4d9oI7WMBTfOm2P+gWrN9nP+H2iO3C2/XuP/jW
2hJ8WJyF7h7rX8nHOnXYSe3mgz9zWqKG5+rcpZpvFiZHtXdIucvr3IezqDXm
cB0edbun4E+vfX2uJWzukp3T+cD9GeqxFjw6kIXtnROid8J7JNwrGFdw3tgc
/Y56uKq1j+rDd+q+07Uw7Bjw/6VK+P9zMbh80/jDu3b3kHsT4+wt7n/kDjvU
NvwpuSf3uw8QZ69xg0v95g9r/EbsW91jXytHDgfcG7uNCToXq8GNa7XIRd//
8gqO8OFwFjX/p3DrKkQs8JR+AddPu0bp+z3uUezF/qDXiRcfl9lP+EDO8P9J
nb1d+scz+++44DxYgfmMhtA/5B41Ypv0Qs7jTkJu93zQOu2uC+oEfn6qeL9X
7r6uRe/pcg2frUaMxPpJNfgAL6jLUcfVkYs4mTdkcX+cq0b/5k6hrq+7h4Db
JWMLxmPez15yfX9i3Bkra7G3Xva+EK+Oa2zIh09d7i2/F4OnhZY4v8Oc5Nx1
7sVwkNqBh5uV7wHNvynFOZxHH3++FDn7qRTcg3dgBQcX++7mDsOve8XwA3/g
DZjRc8EFyTc+0c/4JqfYhgusc/4O1zK8vud4wXK4cTwe5B/F6PPor3LdDJv/
Fd9T5UrEgB1q5ITvlFbfBaO+LzqdL3h+1T1lr++yMa93eM76WDHuto+rwau7
5syw5/TPz8wZuPNhKXBZUooaHbKf1DZ1McdvqKs+9/Msvnlb8Z6gRzxdiniv
+H2CvGz9r9yL4ODuUvQr+hZ5OOZc0J82uVfAwX1N41wgH+CAPnxa47fYZfcu
eNXne6rXc2KAJ8ebx3NEHsGKtfvmz035Nl3yVm18P/iAQ6/tTM4iJt5T4Eqv
bPebcNC1U60EV+Aj98t0cx6+wptbkrd1xkzuylLwss7vwEey6AWFSvB3qd+W
cGfANb7IdzS86XSuexzTGcc1Uos77dEsetgZc3eh33t8L/d7ghjvmhNw46jv
iWul6En/9uJ89KKTfpuRt+X10f9z9p1ezJ1NLJOU3ynl0PlS9lZn8Q6rVSJe
3tLogc1M41Pye+9l6Uyuhs6DklPtD3cj8RBXUfMfa/FO4d3X5t6L/2v9JvxW
ezc0B56H/L/gkvvtNJ8J37jf0UMHzImRvrHffWRnOdZOeR2u/Hd/ggW/gSXc
31Yf9T3f+QHnJr9Dzttv/J+bxdo0c77fPR3/wYR19LB3x/fuP1ZIndE=
            "]], 
           PolygonBox[CompressedData["
1:eJwlk8tLlVEUxbfpvVflft+937XSGqnQyx5ogyjpAWaTHpMwCBEKBylERlFR
pDarLGkQvaAoekyapBT1H3QrokmTbFQ6q1EOouhB/RZrsGHtc/Zee5+99mkb
PLp3ZEFEbMXqsNlKRGtjxDYOP4O3YxMNEV/rIwpJxOIsYiW4C2sHj5ZIykVs
IP4s+A1nBeK78c/jT5DTUxuxB/IDZecod5AalaaIJ/h93F8kp4daH9OIKWJ3
10T8KkYs4r4m55rN4INwDNSa8xLcq+F4BFc/OVfIHSq59i1yhsE3yKnWu8fr
4I7UvYzgrwLnE9fWG/XWGawB/AyODxXHKPZePuIcfLOpuefpr5ncXfiT8N3B
OvE3knOa/JOUfID/hZqd+GsKEQvpPYe1gfvp+T6500XHXiW/in8Eew8e4n13
yV+O1ZF/gfqHqL8fO5V3zVbuxvFz9LOZfsbALzNzKacKfkE/73h/L3zPwWPw
z9eZQ1x/8fdx948e/oAfw7kl75jx1Ge601kL8YexSfA63tBL7Az3w+TvpP5P
3vKjaCxNpM2xknuThsfBOzj71mjNpf3lxL3pTHeaiWaTp/9X3C9JPItR7Cm4
UnZt7UgGbkmsRTf8c6k1klaaySR+qezZr5W+xHYljr1GzAlifxe9a5rR7cw1
VVs7/DrzjmpXtUPfiV2fetfaOZtjnn2psf7MJ/ymsndHmkt7aSbtpPkKanck
/lvasbeZe1Av0lzaL0v8l85wvwm+h4mxdkq7pRloFpr50sRv0tukibSZzvxX
pelU5p3UburP3AT/Bw21d5Q=
            "]]}]}, {
         EdgeForm[], 
         RGBColor[0.3251290641716557, 0.6143518602352251, 0.7833906295270215], 
         GraphicsGroupBox[{
           PolygonBox[CompressedData["
1:eJxFmXuUldV5xg9z5nrOfOc2crHF1SQqVozCTNKAIkSDWcRkTBo1alclJtGA
qajBQFhLQaqgkkutERygXRUlqxSbhGR5i6BCGCQzhrQrYolKLtX80egy2jaN
JICGPj+eh8Uf33z77G/vd7/7vT7vO+/+3I0X39BWKpV+qj9lvdfoPaDnWo2X
aeJf2vXo9xMdpdKg3uP1VHpLpS9pfoLGD2j+QT2bNb69KJWWdpVKlzdKpVMr
pVJfj/d/W9+/pWeeaE7S/EaNH9L8dr2f1rNyjGjo9316VmtN0Vkq/Znm1+j3
50RjumifrzUdet+v90GtWSs6e8TfgH6PbTN95s/sK5UWa9+5tVJpQZtpzsx7
KOOpof2O1v+wqXvrjN1N04DXdq35Y/iGZ97fyTx8c19k8lXdd6Xu+xnd951q
qfS2nqfF1z+J/zO15ojWnqBvU7TmNdHvQi4ad+u9qGqanPOk3k/BE/eq+jfj
6fr2qsb7dNY0PaO66yw9Gzos96Ny67A8kf+A7tGvZ7bk0qW5udp/Zfh9IDzv
YK3mPtFm+WwInevE093ibYHew92l0k49w6IzpO+HtL4fufXaNt6v9Wdp/o7o
A12t0pq79EyVTOZr/mM128wLsRu+MUbm69usb3Q9vrC+X9H6P4h+u8YvavyS
1u7vMJ/nd/o340Na08FvrXlbzykav1Mz7RdDf2vGnL+tw7/ht63Hb3ju13uK
nrPbbIPQ/5jmz25Zd6eKr30aj5c+f6r3R/U+3G5Z3CVdDkg2txWWKTK8SHvv
rJdKm8TPs/r+Na2b1m7bxM53hP8Dkm9Fsr1UdvrPVa9jzbtE60S9rxCNf9N9
fqf1v9Bdm1p/pvTS0vuHNdvD93rN1//1eP9e0XlOz0PiYVyb6eELyG97zn2z
3TTR/U7xfqTNts3vHbGf00Tz5Ir52xy+sY37dJ/dmhvS+2bdb2O7ddjUeKDD
unx3xb83xq/3x7e/W1h/E3WvpR227TtEc1lsnrnBxANkeXK3+YCH5TqvIV5v
bXp+TsX3mN30HT7UNL+sZz97+L2p3T4xKesvq3nuuabPOjnrx/Y4ThGjiC37
Ys8XieeXNH6j6f3IaHNiHW9k0iudtOu8WzT+QI/9bH9bYmab7eGToj05azYm
TnLuOZLH5Ir9lPhFHJsvXbzZsM/NbPi+k8Ln+zX3Iz2LSrYp7o7uumVDF2vN
vTWfwxj7xD8uqjgGnKU1/6rxaq1ZKrqPibcP6377C9O8QnPTxP9+rblQv18X
nZcr5v87srPP65xPac25DZ+L7PfL1nZp/Abxp2Zf6tD39RqfpHGlz7bw1xXb
B7Y2nDu29G2G9r2n6YfxuNjXYMUx89Ma39PlM/6hZj7hl29nJg6/qjUPav1t
2v9e+edHtOaewr6+LXFgSsb4/Euyvz+Ip/11xy1iA7nsxcQH1q/S98c7nRvO
yjxrZ0gO5/b6vq/ozBMkrwk6b/cY5yF0iMyR9xbtfUtnNMT/Ab3PqHrvZL0P
jLFPEGeW6dv92nNr3Ty8kHh1S935Y6ne/6unEJ3f6r0+tMkL2OGGxPOr9G2J
5mchp8jk2W6vx8cebjOP65IvZ7XZd4m95JMhjZdofGrVawbb/V6fMbl3KPn3
vxu2+ak154E1yQW/6baNIZP+zIMfoMPZh0qJLd225yvF12nd1v2Jmj+ly7n5
Vy3Hl4GaY16123c+vdvrR+FN84+32Y7JdYwvEJ1Lyh6v0Fn3dnoP68lf+AZ+
0eyynaObDTrjN9rXJ5t5ueX49Yrez0sOHaJ1rWhdnxyJv+9ILMX/r63bVubr
Pa/uHDKpcA45r9P63SKb/rXO/bDs/RrR+yud/8sxxgfEGHz5srJjAXFgs/Yv
xPfFw0aNr9N4usaLZTsre72X3ECOWCbeR0X777pMl5z5QT1LyuZ3ZuLPhqpt
lZjEvfFz7g7eIRfuCxZaFZs/ELsdLz3/ad132VL4fPg4XDJG+LzozS0bD3w5
mIC4Tvwgtt+uNT/TezOxrWX7nCmeD1aNG+8UncfEz6MVYwX2sYa9N9Wtv4V1
0wXvYEuDwVVHgu3AeEdqxlPkF3LcdXXb+2zx/EjF57P/u9LFa5LX95qWEfaP
H6ztcdxYMcY2CRYb0VPW+Nl2+wtv+BnN/OpOz/VHL8ikqvcVvcbFl2dcEs2b
G7bXZY3j37j/SvFZ1vknFb7H8k7Pg4O+Gez7ny3n0ktr9oEr4/vHsNRy0V/T
4dgzlXgi2kv1nNPruDQQuXV22Ke48zbJZKueL2g8oW7sBIYiNp1Xtj98scfz
lbIxIHTmpy7oj7/D8+W5Y1X2fbbWt0RvnO7zP5q7um57uisYm7wI/3PGOL4W
sTfm5maeO9c6jSPv6/DdyJvgGmwPbLO87ph0unheVPc9+nXmxyWrdeL7L/Xu
iUypA5AfeQh88qua6U8ozB98jtV4kvZcrb2nt8zvqsh2YmEdoSviEPF9SzDU
o53GBKvrHm9LDgT7kXPurlnuZ/QZMyIf5HtC3f7eV/ed8Gnu9fWa78X9iMPY
GbaHrUIH3b2UuA4ugS7zv+81T+QdZEnO//du/x7fdMwc23SewW7LqWPwIXLo
QGwIOyFO3heZP5Xcgb0xxzd0/1awKxh2Tdazd63OGNH8Or239Dp/X9B03B0K
TfASe7DV62vWHTps63NsvlNz36gZM3X1GUOAJdbVrD9wBDUcMRI8RO4eaVru
YBDkPjV5HNxR6fGex6TXQ+QJvacQgzR+VOMXWs49L7aMEaZk70mS/0Q9N5Ud
C4gJYC1iOPoaGWPbxV6xF/QKn/gOvluL/34rOAUc/rdN44bzdadyn2uJdurU
quvAZySn93Q5DnMHYufuxC5kczj1FzpZH72QH9cnvxODlyQWEUcWJcbio/gC
c+ckPsD/e/u8prtwHCT+kUOfqDiHYv+f7XH+AlP0hz7xHjyOP+Oz4Bn2giVm
1EwT2kOpVcEM4BGwGrY7LbweTu6bndgLX8uCr74PDxXn36vL/sY8MXJR7jIj
67nTO8EkYJNJwRhvJkbgU5Nrtv17E7e/qHXfkOwWNoz7B4Oj+mUHC7GZltcR
74l7x3IAY/yJPME3MO1IbGM0eYM1zzedc/+jacz/ZmoHag7Oog45ucu6JE8/
rHVviO4jTdsB9MFF1Dq/y37WLU2NORr8xHlPpZ7iG7h9aWorMCa6WRkM8HKw
2frgQPAYeGkwuqaGpJaktqBPQb+ir+H81p84xZnw98fE7D3dtgFiDTGHOXSN
vYDJwfPPBONxzu877bPYPN+IQeA+zkIea3TuLs2vTq4+XLXd0FOht9JG7V/1
fCV4am58cnvFa8BW9C6gQ5xZrDst6nENQ13MmNqYOgB+wIrY1Pwe+8s8va/t
SYxteXx3YRx4IHb+94UxAzUHfJIv4QcswRqw3z1Z88mWcTnYBhyE7YKB6Jut
1p2/1OO4sqlqXukpIDNiAnImDxOHoL88ekTP4JqfJT5gy4c0N69s2qydkPoI
eXEvagjiLzJZld4FPYzh5HjsdrhirM/e8xrGwNcUltNVXdbdZ/WbJuEDutMF
hWMPmIu7rwuWohamh0WMIieAU9HVJ1qWzcFe9whv7rJOR+JL8EA8I66R07BJ
+iPwyr2xY3AsemQvOkXenE0MeavXtna0vmyY5lXhlxqM+AyPrIeP+TXfcZ/4
v1G8Pan5G1q2hXmxB856O7ZHrtwZuyKHDKc/Rj5FX9jz0Z5Z1mCL7D2Ymh36
1M/oHLmg95/UzR9yBas8mL7KZwrzzz2IJdwd/wV3wzOYYU9iMz74YLAKmAXe
ibXw/6PEXdasoK9YcYzHTg5Vj9sV9Rv08Q/ujGzBz8RwasP+xH5yB/1Y8C62
gt2io0Xp0YJxsR9y39j0l4bi58QwbBU7Ja4T//B7bIgaG/uiJiKuz0jMB5cy
BnNOTbyHhx+3XMu9nboEjEhOOSWxZGZ6htvSN7wi2LsSbF4Ndh0Nvjw/OAgf
AatQA+5NPw39fju1AbJ/PvP0Zqmf6BtBA1rwcLRuSz+pPd+xAepMbPA26Xxf
+ir0V7BlZN4WOnvDDzz2hk/wKWNkv1N6+UHFPZEdFcc+dM+5x86k1kM+1FXQ
g2fyKfgUnAHGOK1w3Ur9Sr22ost5Ad9dV/Xe2+vGNvR16PngR9jrrujwjeAU
YhF7samDiTnY3auxw8OxN35Tg0KfOHFudI2esdVfJ3dwX+4KRv+gdL1C41kt
xyHGYEB8//rU5q/lLPb+Y9P56HCvc+Pa3IU6HPpfKxwvZqUHgv+jV2Ie9+Oe
3KurML3ZLfPPGfgL/jg2NfUv6sZD9CmXJFdiA+Sk/tjqjNgtNgyuAd9wL2LD
uNjGrMgRLL0kNTX2ztnw0FkYI+Cn5HdqAc6dk97L65l/LvHkJ/XjmADMgL72
R3fnhDb8kPOfTN5HX/OS+07Tuddo/PXC9vWD2Bg2xxg/ZR77w26Z25k1k6qu
YcBe4GjyCjGBuUmpbeh/3BF/35q+F7/pBdATIOZgr8gLXwCzsB8sxvfHUttT
W6/vch5n/pHspfeM34ODHkmfYXP8nd/IG7ywPfw/VXFs/O0Y32V77kjdsCfY
hhyEzpEn9Rx+AfYfm/9x8Y16g7qDmPdwYXonFrb56em98P8i/G1zYunjsQds
EjwMDqfHP6Hi+PJEeLsgeh+qWvfMwfecsvl9Ojzfn9yDXV3VsF9/pbAuqG3o
H11Sd/16ufz6z1s+n9qd3sC2yOGF1DeD6YFdH3+h77gg/SXWj6SfcEvDuthe
2N7o3xIjbmx4fEP+57U4uZI6m73LgxUXpw5CzsuT745i83ZjZu7N/bHPo3Vw
xfZ/ODUY9RH0RsPPtqZ7Vfxfi5pmXexkl74/k74T9eSC3AuMQj8NTPk3DY+/
0PBa9iC34Yyxsa3JpfAPRhpM7/Hx6Ax90b8jLn+zcH4czt6R9GGWJy9vjcx3
hS/WXFizD8yruc7uT0+VfuruxNtFjeDIhvMqY3DF2vwPjv/F7U3sx49Goy9k
f39hOVGLt6d3OCd2NSd2SA4BuxI/Hyics8hde5v+3+5A4VpvenhGV8yjry83
HKfpaxK3F6Zmp3+PTNpTI1ITEjP/JP6C34BnVwcrjAQ/ci96nPQ94JXe4LT0
B6kRsbWR2CQyRQfE65uCh/k+L2turXn+ocI4ZGlqMeL23OArdDEcvaNb6qVj
+mWM7sAX5wVjzA4erjeMgy8rH/dp+tTI80Mt5yB6w9Sa9IJYVw02QY7QZz39
bf7/hL1/XLT3NB1bJoMjNH6fxq83vXYg6/mf0kD+/8v7fZlHn+Q7eOB/P8wt
qHt+Sb6Rk4lTF8YGkCH6OFI37tzaNNbbFExOvbIp2I8chM+Sb5DrxNQ4lzWM
by5tWJYTE3+IbeX0n6e1TOsvWsY45H4wDz4NLiBPjabPQ78HPtcGP1ycvh/9
PzDI7cEw+Ar72buicL/ov+q+H/voX1zSZzvlf4PcgbuBWecGZ2MD5GFsDFsD
q5wRbEBOoD8CZiGuT+s53uOE/pr874n/IR3FWGXbL7bHnem9E6fJF+QK4tC4
hmn8PP8zmpyaBZ6mpc/A/5uR/Qda9iXuRcxHZtdEbpvSQzp2PmfBA/dn/eKG
5VwNnuR7OWvIRcwRK/4fZSNdqA==
            "]], 
           PolygonBox[CompressedData["
1:eJwtlnuQzWUYx1979uw5e5zf7/x+v7PsIjPJfRu535MYMyokl4iGVS6LZK1L
zbgVW8ZdCEsTYjLqD0pW02ZqEIlqhkqYTNEfqWQkKov0+fb0xzPzPO9zeZ/3
fa6Nni4bPDXHOVcN5AIfhM6Njzm3MsEZ+NWMcx54m1rOjQCfnHVufW3nzqA0
wHNuHBCPmc4d+G9BTwdvkudcEfRo4GV0n8d4CfjQwLnZ2JsLLET2vI99ZPcB
+8GTnM1E9gXoUchvh34Ge63iznWNnOvhm60Q/c+hhwdmKwd/GiD7Cz63y3eu
OOXcSGQnABNzzMdS8K/hF8A/D/9F8Fnod4BXDjwHPpz3Naxtb5iP/EjoZtD9
uXM59Km0c11yzadt3HeHs1n6ON74D/hcfH4d3/tjfyn0aGwuxL+XgKXIr+HO
g0nnbuBDa/hDgW3oz0bnAu8pBibAKwVWIH/bt7+cBr0O+jT2/4L+GzgDXiIf
eN8B/Lmfu85mjFeBS1X4+gRnx2L2xgpkr8BPJyymv4PPBzYjH+N/V3BXhHwr
eHuw2Qf5Svz9FH9ncP90eN8hfxZegL1z4Ifhx+AV8d6B6N/FWS/sNcVGAvl3
4P+M/gL+J4G9E9A7eG8WnZPgJ5E/hC0HnADf6ht+Cfkt4GeAOPZqY2ME+GBk
BnL/TmwMAa+DjebwWgLL4FcCDZUr0iF278K/BO83YA94U89ySTGag/7j+Dje
WU4OA58KvAI+Gvld/N+z0GNjdlYGvgT9ioTFVLHNAq3BmwB54AHQOGFnBeAT
kC9JWMwUuyJ8KMb2IP5rNb4uyNhb5fNCxZY788B7Il8fOsrYW27y3mvwzgHX
4PdFvxbvK8K+D3+7Yo7sm9hcnGtnF8D3kU81/PUozjaFVlOqLeVsPrpZ6G7Q
5ci0RbYUejH0PfjcAn4733JTPq30zQf58gj3x7j/MXQq0e3HGwaCX4Rf4+yP
ShR/6ItxqxnVzi5sPoi9aqAyY2/UW3OV0/BvpM2WZBrA2xtZrRwkBpexNwlY
ge2j/OGfyJ6CX4gvy7C/hPedhq4HvR76mHoBPlZBl5IzG7i7A3Q19CTozdCd
oQ+krEY2qR6hU0nL0SHgfULLBeWocrUTZx/r7ei/gX576PdT1mMeRj83a39T
g34OeDfgaMpiotjMw/9K/K9Cfi54Imu5MIc334KeEljvHcV9E8HLgdUJy0Hl
YhfkP0G+Hvp3c39H6P3QV9GvD90CemPKYqBYnOc/GqWsx3wPXs4b1vC3a4EZ
GcsZ5Y56cCH6w32rrb2SgVftG66c+8K3HFeu64+/jcyGbKmHzANvydlY4nUF
f1pEFhPFph3+Lw6tx6vXK8cmIn+Zsy751lPqqvegMwzZh4BVnv2B/kIxnwye
Caw3qcZUa7fSNgsC4HrGckq5pR6027McVi7vgF4Ebz33HSae3fHvOrot4Yd5
9kc/cPdp33KxL3dugTeDO9aiX4NOgWcxUqxyoW+Dt/ENV09Vb1WPUq9SDw2D
/2uO93/J2WvgH2FjY8JyYDb8PM9640/we0fWs9W7JTNHd6NzKGkzQ7NDPU69
TjGczn3JwHqteqJ640Zkjiet5qsiqxHVinr4htBmuGa5bL4KfTNtvg3g/fGs
zRzNHs3g7r7NNM22cZw1x95yz3DFuJnmFXQK/En001mrOdWezo6r/jzr9U3h
/4j8r5y1z7cZrVk9JWO1oLNL0M2Q75pjM+VIaH+uv1cNTOOthYHFWjmj3Fnm
2d89pTsiA+H6A/3FSuVQvs1UzdaIs8ZJq/Hr2HrUs11GMvfC7xRZrs6C7hzZ
zNPsUw7MDGwGaxZrpu3GVt3QckkzqBC8R2S7RAUyPcEfiAzXDNAsmAr9IfQf
wG7wODbbxu3NzT07E0897ZvIerx6vXyW7w096z3qWepdvUOb/bJZhvxnoeW6
bB4FHxRZLalHD9bbIuv1qjHVWsfI3qoZuNWzGa5Zrp59xLedSruVep56X4/A
erF2jjGexVSxrYON9tDvhTZrtfNp99MOpl1MM6YgYzKS1Q72VWg1plpTD1Mv
q+NZ71BPVW9VTv6Xm+jXpG2n0m6lGl4XWs4p91TDquUxge1aO7HhQ69F/u2U
7QDaBdZoh0jZDNYsXuRbr9ZZElvFvu166qHqpfmasTGzcR94P99miXqwenFb
z2aJerx6fT3PerFmjGbN/NB2Je3M2p3lk3zTTNJsmudbL9fOqd1TO5h2Me2c
2j17ZW1XlQ/y5V8iGm9m
            "]]}]}, {
         EdgeForm[], 
         RGBColor[0.5906355881043109, 0.7798540884021896, 0.8729940966012317], 
         GraphicsGroupBox[{
           PolygonBox[CompressedData["
1:eJxNnAnYlWP+x88573bOed/nOVu2NhUlIkZ2LbKWXSSUZYwQhvxRxlpNRGQ3
pZhEQpSSNClkLGM2I4xljFnshUJZxrT8f5++3/cy73Xd132f+7mfe/2t39/9
vJ1Pv2DQ+blM/DVmMnWR9atlMkc0ZDL7J5lM25ZMZm4+k7kum8n0j0YTIj86
UvtI7SIdEe0PifanxovTEtXx7PCobxftr4tUit8T6lTuFfXtC5nMuCgfFOWH
ou8HI42N35fE+F/WZzKHRXok3rkx6j6INk+5T8a6KermR7lTpInNMXa0XRn1
g2Kex0TaEHWXxVgjI52SU3+HRvou2lwYz0dGGhr1M+L9YZGP9jgH1WusQ6uZ
zMFR7ppmMoujjwFR/iLqb81pzp9HeUO8c3KU20b+bDx/PPKtI/WN9gPj947x
7PpU464tZTK9a1r/b2J/usezSX53alMmsyDa3BLPjstrv7aI+mysIRPp6vj9
QDGTeTfygVm9Oyan9f466gdGeVTUF+LdkVG+L+q7xd5Oi/LUnOa4MKuxOLuR
Pj/24FCvnedjPJ9lMb8fonxK5IuzWjPr3SPm2SPSH+N8bor53h71PbM6B87j
yIyeMe6MKG8W5XvdbqdIt0XaIdo+k1V5WLTZJubZL9Z9S/yem9WeHBD1HQqi
j6vqtN/MYdus9pSxOrntXK9rQuzDHdF+SNRtHnu2WaRjY+wF8axNlO/K6jf1
7Fcbt9lUH++2CTq/P6O6zV0/P/ZzXayhb7x3XTw/PVKfKA+Pca6N/KCY29R6
1e0XfS6J1C/KD0f+QvRRbNa7S6PdnlFeF/V7R75XpBMyqqM8OPa0Es8qUf4m
6kfGO9XmH+sonxv1HWPccrN4ZYn7Xx19N0Wej/T7KL/UqPojs+p7T491Y7x7
Q6Qzcj+uv39Gfdfcf2Oz+qKfTfydE48PYG9M29WoO91n179BPHpFTjw3zGe3
0HxxYJTvjfJJps/7InXIik62y6l+/yjPzakfePPr6GfLaPOzcpB+QXOYH/Uj
ov7sSGtifrfEGp+L9ssirYq2Z0abPSJ/LC8ZhRBjvqeYTuCb3vXinX+WVB5U
iTzmvzie/SbSZ/FsuOnzk0hPR+oYaV60/VfsxxPx7LgY/9hIdZFGRN0e8eyy
qJ+V1Z50j/z5SLvViy84qxuLOq/d61X/s1jLomh7AXsWbbaINtsWxbv7Rnkf
6KFetAafwq8PRLuukQbHu9vG766RPsyI5vr7jArBq+PY91jfiujj02a983pW
PNwt0puRlmQ1T+Zb9ZyZ/3ZZnemi2NuJkaY2iI/vNi//Lvq7KuY1NSt+XpbV
GndGrkdaE21Sl5knfDc22q+I8s7sRdSfEeUvmtXueJc3ZvXuF36fd7eP/Xgk
3r0a3vHckPm/rFef8ObbkX6bVd9tG9R2qscc53FXuA1rLwUtpZGSeFaLcbI5
0dvG2PcdovwJeq+g3/vG2c7LSc4iY+Fv9nk/y+zupvNuOdExNIwc7eZyzTwL
H/8h9EhTrOelqmQ17aHvl6L8YlE0hyxEJkJ7M82f8OaL8f6QSCdGeVLQXLFJ
44yzLERvPpBTHeNOinkPrdeZTS9K3tFXu5Lq/wPtxrxykeZHfUtBPHZAlJ+M
/rbJimdnZtX/cVFexXlYjyMjR9VLTv47yj+J8fI5pUJOZ4RuR3+h328LHjse
+Q+vNYu++X1B7MWw2Of9K1rfYK/xy5J+75KKxtuZzpuDtq+NOZxWkoyq+ew4
wzaRvo/y2/GsEPM5M9qOjfzqSL9ATzr/ONpcUJMMfTfGfa8i+fVwjPVxVvS6
eVayExmKXF1u+YB86xDt9os+Xos9vD7G6hfPHkolA5bVSQ4g69DbnEV3y0rk
+SXx/PxInXOi98vML1OymttBXkvNPJLxuigfHe+1j/JutLFdA/3Rpux+NukK
6wv00vhIA7LKr4l0abTpVVN5s0RyrWCaR85Ni7Q6Ix1dsWwvNIrf4DX03LXu
84hY86QoHx75FVmNi+4YE7/XwLOp1l3x2tmTbXLaF9bRwWtpH/vXLlIv79m2
puHmoNtiUXTWJad3scf2qtNvyhXLLuY5vV42G7bbt+jPZo0xOC9bind6tWjv
Od92lp+MWZeXPkY/oqP3cfnQFsnQgzOySVdYlpKQq8iqVehey6+XmyUfkYlP
5lW/MK9EO2Qdfax0n8g5ZN8ay8BV7mdOVvrto6h/yX0i08hftvzFnnrZYw0N
Wh5VkC66LPLLC1rnVy5Dr9jtw1uka+4I+TEt9jYb+fh4fneUN4v6fSN/M/p8
K979aYPK42yTM2f2gD0Z2KL1b2rrNr2LKtMHNjDzwA5mTV947ciTl7wWzvYF
20Xw2gu2VSgvcf082zfw4JzI50b6Nvq5M/qe1yw7D3uGemyaxqLa0QZ7+THb
zLSjvD6rfJ7reYf20PvaZu15OdqMi/rZUR5bUHrYe8IcX/Q8oU/KrGNFg9og
d8hnu9wn3p0a5d6R39Ws8mF1P/5Gfi7zniBje0T9bVHeIfJzmtWG9rc2q/7w
OumtW13mbK/wWV8V+ZWRjop+Lg6b6bY42/+L/AbsCmy+aN898u0K8gUmBf8f
HHU7VFXXzfXnQEfMIyO/aWJBvtPX9aIV/LBrI7+mIJph7+d4/6mbUBAPjnCf
9DOpWWO8HfWzc1oftlzHoux7bPutC5LJ+H34AfgDK+0bdnD9zfYFkJPovvau
Z320x3dgn9hH9me858R8diyoHpu8a0Hv0J66HVyPfcseYjNyhtAB54h+Zn3o
ZdZ1rn0q7IufF2RjfJ1X+RjOK/b20MjvrqjufNf/n89lStTvWRXP7hH51QWd
H2d3pcvYrJzvZebfbj4Xxu1VVX8bQv/8pKo9rpX03hi/2y7y2wvSgbdEfqv3
mfOCZ+CRIeYN+GL7JrVDX7LPt7j9IVX5Cjsn2g/4YV1G+zreNICsoB4eaX3/
IJ/dze7nL+axsmXbNy7v1iK5jKyYVZR/i32O3YKdhI2EfLrHMgq/BN3/nX0H
2uBTQMuz/O6j2I1F2cPYapSxXcc06xk2xD05lY/2uA8WZTfT33T70ve6vKV9
B+Y2ISO7CfsJ+iGvd/kH/55vGs65nt+Ut7H8yVgWkePbY5Mwzr221R6K/OFI
zXWa4xzPmXXM9Voec5n6jUX1RT+895DXclWz1kYZ+rmxWbQyv17lt807yAj4
B/yEMrKCPnifd8FUJrp+luvZC+w1dOV67yX72zpHysyttV94+fzIL4jUFDbF
jEb9powtiE042NhMk88XO4izvjsr+YEc6WbZeY7lJ/m5LuP3Ucb3G15T/2fU
NMd9rdMf8P5wjuh97FHG5x36AteibW+3n+L9ZW/Xu4xtzBo5A/i8c9DvkZFu
CB66uKbyRTX5wccYX8Jeo4y/QD7I9fBEhxbxYrvI27cIP9gInUS5Z15t+U37
M1vUjjavNKo9e8jzQbYL8U3xUV+LNqfU6TflXc1r2D/ku9keQsbsZh4k0W6F
fbdd3R5chXnCxxObtOaT6uQD0/9j0WaXvOZczMnOOdR2AgmbAfyMnHrsn4zX
Rfvu3iP2h7oNrseWhP/RP2CQuRb5ZOtirPoW4QjIb3QiOgW6nmTaRv++W5QO
rTWpXG2SLEemI9deyWoNzB8fjHrk/JiK6OmNiupecnuwFGzFIU0av85zoNzg
fUa2fWv5VmhSuYNtXp5h37G+rPcKTAM6gAZYG/XdnefcZn1e/bNuzrbeY3H2
0AN0Cw23tY1HXVvX/8M+Dr7OaNvY+FP41D1y8gOaYp4fZYXNrrMvvD18nVU9
tjq+4CL7m8uz8hU/y8hXxS5ADoPLgs/iL55luoZvXouxq7HvyyNfmRX+MDSj
vj90/+AJ2LXYRP+plz8JfvxxRXhjWhY2Ca600j4LGA040n0us5Ypnht8CraE
nmBuf8lKt38a9Wtjbj/BN8Mnjr7bRVrbqPVOzmp/HswKXwBb2DLmUIs9vC38
mhfi9zue/y8bZQeAN7wVdc9F+jojPJl+oOd5WdnE4GYTg46uLwqzwp7H9mO9
1MGHtNu9Qc/n2U7GFn4v1jAav9sYxyKvk7NAPj7vcZdW5K8NiHmehyyO+U1o
kP/Uxf4OMmyK92eO58n+b4jnz9sHx7fgLPA1Xve6sFHx1WhzUpS7wu95Yer4
lH+wjwm+9IL3B2xomd9lH8FhwHbo4wWPdVaqd89MVfei68FgwSfRxWvysrGw
e8DBwHS6mY7e9FgvuNyKZb2RFWa0PN7/vl609JTrV5n+/+o2U0zb0DM42eue
M/v6lvf2GbfHR4bW7jPtTW4QToWeh2820WJGe/a65znL82JcMMYd3M9zfv61
59PR9UcFLTxTpzOBRwvmU2TNfI/7dkW4xoJEc3/N84fm8bfxo9FBM0yHnPMM
0zZ2+nT7y9t5X8BtTmrQmqEpMCVkBTKDfoa6/FvzBXPmfNAT/b0W9oozR29Q
jx55NSu90qpTPnb71XmV0S/on8vsywxskC3+BPNolCzg7E6sqXxNKnpmjeAA
7B9nRmyCuMA070/XBumP6VnJrsU+00VR/2SkTg0af7rng8xArmGnLYhnj0e6
uEF2CPsBDkPdcu/zCTXR1bhUvu1rHgd8lz0E472hKJ4Hpx5cU35GKnx0Z/MC
uDe4z0VRvtT2ELbQg5Y9jIs9udBzA2fqRWAupz3v6XWBN+BvgzeMMBa10fNa
5LmBFfHeGZYbD7r/t13mTJE9z1r+IJ9mun9waPBqYgIDC8JKiGWAhzzg/V/h
Mut6w3QPzQ9qkhwGG0WOvmj+Jz6wwbIIGQp9gDW9YxkCnj/ScSb29cDYwz7E
DhPZoQ/ZZyAu91SdMJln66TL4TNiAsQGzmFvHafBJxjfKJkFNnZ4rOXpOtmx
V9p/Qk+Aa/Eu+BV7ONPnfo79cnTr041qd27U75MK690rlV2BTYGuaW+bDV2N
vEL/gaVi0zxi2sM2QBYjh3vE/nSMtEtO+vhR8+yAovYM2TnZ9bTvFHt7YIP2
CD33iPkCOwr7Eb4FN5tkLI19pC10A6bT1Wc3pE5xFs4X+32u/SjGYm7gUci/
pZZRyKWllhu7YZ83Kn4J/z1tHkTmLTENnB19HWVZyf6ij9GJyB9kKzheR79L
/9hr2HDYbMj+Vy1D/pwqDvdUKp1If7+xjHnVffbKiX44O+TVCtNkN8sv6JxY
E7oLX+PEOtELc8eGxEdq9ZUedxmbkjgQMaDpPj/OjjXPd/3Kitp/VlEcd4Hr
W+OdrAu/DgwVHwS/E58K/5UY1XzTzPyKcPbbY40Hxx4sief/zSnGOddnAd+s
N+9Mdv0Btrs2uA3xnVneW+h0d/NC7zrxN2O1sfxBDswzbgYuQPwaedrJ+/KZ
58+5zfM+Y5uDA7AXxNPer5MPzjj7eyzW9IrHmudzp7w0Jz8G7AX/nr6Q11c1
iA73z0neLfQasbXpBx2ILVkpSB5Bo/A0vjy6Fx1Mm/amO2IW+CCLLR9OClq6
vElylHN/1me/Ouj3gwb9Ru+if7FzkKPLLG/RGewVsYbLyjrjZxLJDmQIdsvc
Jq2dPQATucVxw8lRf3Od/AL0HLEAdB8683nLcfTzaPN7m5Jo6aSggX1T0Qi4
HfRzkGkIXGETXuZ9orzJNvYamA/4XV/T1xLL7CEZxYSR4fi5+7i83vPq47k9
ZboDv+1W1bg3JqqjL/oh3kSsCWwK/AncEBl6cFVY04GR/6pJGNPVboss5syI
e1CHHQuWeYnjI9y5wLbB76avkZ4/eORpxiSJOZatRw+tadz5ibCrm41l9bL8
R4+ADyOfiRtcnkoXD4+8Y0208Ua8uzu+cMyzV5NwF3ANsCJitbMtG9eCbxW0
N2CBrJ+131VQfI3f98XZvcP8o89ZQTMPNAgng/54j/3cKS8cZIuoH1jT2udE
+1MLujfCme0R9edE3i4RL+Jzw4vMBXnNfE43HVN/tOvxhXs3ipZ59kGqGNL6
kjDSW1tx5qDhG2OtZ5eFU4JX4s/gk9Ee/YLvzBzRefDmPea1fqnK/RKt+1Kf
LYmznWGbnDPYw7qUMjJ5k/2T+zEmTJk4yKdlxcg7pbrfwZrRI8RGwemRYwfX
hGtMSYQ9c6472UZGJ6GP2L+TLL9+lYieJyTCKngX3UzcBDsJG4nYEToSvYk+
5JzQF7RDViKvvszLZqWvX6eKD69ukVzAHkMm1MWen1andw6oKTZ6dSJfljJ+
AXbrKOvodtbx8DvP93UbaPBgy9K5xplmWP8+Y50J3sTZn2R78BzPYYntC2Rf
n7z8P9pNrNO9LNY01fEFYhHg1PR/T+QXxP7fHP3+vKw1nGY9MaCm8t2Jxjvd
9MZ9E/A6cLt2xpvhW876ilZdU1RciPsT2LXrLZfAoHY17tS1UbIF2QbvoUfu
zMi+ow5diazAT0MmIOexFT6xHmxrfbcoUWxn70S2wBPWU9hMyEPk+XLjCuiF
V6xz0ReXNMiHQ5YeVpSdir012/wPrsI6kOnIc+ydx637SW+7vltNWPDrsba7
y1r3ykR3l/BBsMOhVWiC+YNH7WQboV9VOHufqnTbIsucU01TnN0hqXDinYxF
dLedM96xDuy/S8uSty1lxTnx4/D9idNe4fZgq9zxwQ8gnkIsBTsQ+x076XP7
ROw5di++EDYw8Tt8hbttR2F3TPb+X1SU/zE0L72ZMV9fYr8JO62+rDsMq0IW
3V/SWf8j8iMbhPGBgaGbuA+FrqKv/1pngf90tx00Ksbq4Rg99mQn2xXIltTj
Ej8kjgiGAkYO9oHNNDbGGYOPGfUzudfUoPs/ZzpOCnZGfBOZzXl3MEYH/km8
D51OfYOxODCzc+LcH4n8qor0PG3R9Vs1yk+E7sC7sNvhebBB7H7i4e83SC6B
6V1XFN7K+2CZNxr3btso+xM6A0dcYyzxFPM2tNG3Jpy+TyIsf6Kxfe4bXl+n
exl9os11yJpEvykzH+JF6Gl4GN/tKcuZTe/53SfQkdjp4GYNwgt+b57nPXi0
jc/9e9vY+LfcndirLD9wj7JwzayxXOgVDLF/Rjpptm1CcB/qkZXcbQGPaMUv
Ke+fUeyFmAv81qZR9zEWWwfSD3rw3QadMfX4H7SFz7E1vzY+sCkWn5FeXmpd
D79z94P545sTEyS+S6yL2Dk0cw9zj3G7RLlzg+TpKON1xFaR4Tcl6m+p17V7
vPtDo+6XYEvSPz4IcRb2A/sN/Uysl/lDj0s9HzB/7hZiNxMX3doxUORZ3rqP
e6T4Y/gexFQf8n1aYviUwd4fzYtWkbHUg9fjC54a5zomxjilpFgKGPj9GflY
4FzwL/giuCf++jsF8Rc8yBj08bn5fbLl6aY7dvhaIa8Oqcguwj7CfgezZl3Y
FVNtWwwN+rg61nBNontsxKDyiWwXbJJ/pcJqwWzfi2e7VGW77Bz5xpLqz4j2
c7mfF3M5v6xYKdjh6VH+yveLuGd0UCqM846S78w0ChO4Nub5RMzt3y26y4FM
Wwt9RN8n5yWLhrr++FafvUl++06Wzz0j7x39nhJ9/hDzqUt1ppuVJCeHuc9F
eY1B+ZuS7hesAz/Law6cOXEzfoMhjGmS7EBuEFugXDaPIFfBWNbE+1tF3S9K
wiOwe39f1f1jdPWayFdVRItblHWG8y0n8TuhAeiYu1bE8YqJ8CXmib0EDbIu
6Jm9BLdCt99RUfnEeG9UWXdNLom8EvVd4t0rUtlmxJCwI7inRYy9b1VxFWJy
xFbgV/gWvgPz454Z9N27rDM4NRFvvmu+PrOsPoeXpTdowxl1dlyOsbhLSix3
z7L8OXxA7KbjyyoPLsseZ4/BduZE3ZVN4nHiI9AkdvHJZeE9e6eiJ+jqjkQ6
GvsPPT0uUd/HlWWXlRolD9Fngz23nxUl05Hnn6eKb28V+/Zl1J3QJPzn4Ubd
nyY28lm02SLKKyO/oVEYCHcSqxXd9c7WpKPBKNHX5zpOCo+BpWDHY8P3DV7Z
s0m4yjBiYo3ytfEV8H/BzrpWJE/3jHV806gYCTx3YlG6Cj21l+Ngg+3XMjd0
FvQ42TSJnHvUcmZETfpl90T3j6AN7hI8l2rc2XFWj7ToHkSHku7lMgfOF93y
K/uPj7YIWx1ekg6fZd/qAZfR4/Ab9HlcSbQITX4N35f0XcE/Y30jE9kP0+OM
Ni/JX9oCvkh1Lqs535Jk3TMVyUT4YkGUN6SyWTdGPijqL4xyPvo5Mn5fE+Uz
kDclYZdzg7a7JMKj747n41PRNHh2LtLA2Iv6yA9IdYf1p4yZymYAY+6faH+f
jvw+x1HxWddUZVt/W9X3CfjM3SJ/Ld7/KsY9MOY5PZVsujfyT1LR0qep9mZH
33v5e6p7fu+luls9wnE7cEO+DUDn3tSiu6cjffeadh8Zazr7f+LXZ9p2Ane8
sDX2nVU77C7anuV3sadGuL9FFcV4dou1LElkw2DLEPMj9rc6ns9sEe0ti3ku
bJEd9rdY64epaPij1HZPvLs00V1b7ty+HPmMRHyIP/2niu68/i3qp6bS3XvW
5APjC59Xlo2CrbIPMcdEvhn+3PYl6c+jIx+UKoZybOS9Et03/6AqPHbPvDDZ
rUu6A/vnFtlM2E6dS+LFHfPyqzu7/hVw4orq20a+zHYLMvCRVP11q4i/F1gX
wyfwS5uYW1/u2eKfErtO5I9PKcnORi+sLv3IJ/Bd94rmuV1Fd1ixnbatyK55
wHw0NJWN/CnyOa8YP/FobPnHPYerWnTWPR3/pw1l+Kyr44NdUumMnZh/Qfcy
waKJS9MOOxFfmLua7FcXl7ewn4sfi895dk1+TXNZvsLeng9tB/vd5xula5j3
1KLWcr/1xEyv61bfcaIv8Ab4FFz8WPMyPM1cmfNs8zHnCm7OOMd7rKayYgrt
S7ILhtk2uL4ivf6m7zgPdT33hMEf0T/LHIdibsWy7kmNdn/MAdn+X/s/2Bg/
t29+Ifo0kS66rSSbdIX9FO5xQ9vI80nx7NHo58aSZBJlbHbuv9MO23J+i3QZ
Og3b5b5G3clFX2HXYtNCozOsE8eV1GZs5BNKuhPRM+byVV7yDVsaOn3YOuuV
2IckxvpzRfgJ7WjzbYy7X+QjysJUvnQ9PjtYP357vkl6F98EuZVpUkya9SVe
Y8lzRLduk8j2qSurrpPrO1VEjx0riv11tt1O3sXlySXdGfxb0OmYku7C90gk
Vxb5OwjsO9bOPoGpEFsHW0O/YsvC/9jzncyzt5Rko3VO5MvTBluX7zyqxq6x
PZH5+NToZvaafeY+NLF28ArOijNjTtiPqc8OmcX8OySqK7kNGB57SKzk5KLq
ee947mwVdb7Yu4x9YKp5VT1/1sZzxqctMSfmAWZArAtM+72S9PrfS9LjU32X
+GnfPeAOwnDuyxQVy51lXxu+41yJ7YLJ9CjKD4dPJ1dED9DF2pj7YQ1qu1lN
fdVqqhvo+k41fZP1dIv6Huv+8VOOst/xke02+ITzw8eAZsBIN8UYsnoXmTgu
I58UmYI84Z7FaMs3/LIjjUvgW3yTl9/xVEXlxRXdyRjlc0Q2j2r1lWKO3+aF
qS6pqFyN85pY0nr2S4T940dj0xBj5Zsf7Dn4nzLfnFxj3sXXZo3MjTE55zXm
F2zVrO3Vj0ril0/Q30WdFzYYPtklnttyY17gXfcYA9zPseyLbUPS91r3j1wd
473CT2D/8XPxh39qnYJNxjoea9FcWRc40eOOZxHXom6o18s+Xex9Ixa/2nIA
jJUyMYjXq7JPsFPQZ+i1uYns446mVeToMvMd88K+ZW7wxxzvCbbesib5quDL
yP3fRr5r1K1vEm2D+VXzik/zDSO2B/eikRWLLFOIY2MbbOlxF1mGzPQckOf4
9Pgn4B6fJcIAwQLfN74Jrvt5ot9gYIw/z3OYWdY87y8rlvRYpF9k1LaHz3Hv
smQdMo9Y01y3oY+57md9WWtZV9acnvQ8R9l+YN/xn5Z735BnvS3ToEO+RUNG
bVeVrYvN+0Oqu8MHRd3lZekdbLG3Usk6ZN4C+6z4USOR7zFmG/yIsugaf+W2
RPIWudvbfh9xKGTMrp5/J8+Zue2VaC+vK8lHwlf6qkV2ekteuBixFrCFbDz/
vqz678rCOdhz9m2zsvo/PNp+FmXuL60sy0ahjG+82vfNvqxIvyI/yon62M1n
16Oq8pGJMEDu5+ETEXsECwRPpo4y9+iQhdwtQPbxbRnfmFEP3s9vcGBkWG/L
sdtL8vGGpOpzo/vZkFe/lOkj636wS9C76FzsnH6mPfgVvkXGHm37ABnIeXAu
F+GflvSt3+BUcpIyOMyIkmi/byK7kD4fjDbv+Burt20r3WBb5YWK5vN85KcV
5buxHuTKnxoVv+AuBLQBfoU9hx6F3sApwCu2jndfrUhn/aWie2H4n9wrA4PM
2x6oWiezFvrmm2T49auKyluWJTuvsyzlTh3fi3K3BVwM7B7Mnnvt2DDYMsQ3
aEe8g3ge/U11/3/0/OGP1Y6r4aPjWyGH7iiLT99NJG/BpsH3LivJLsL/+7yi
cc8raU1rvS78PO45geHht+H/g1vdZLuafUFPoC8eI16ZCtfjO7YjiK1GeWE8
X9WiGNb4RHHJqY5Ncu8DmxubelBV9cdUpdsH+k4J92fWOqY5tSQ+nBb5zqnu
I/EN3yn+Hpz4BvIJ7A9ZWq7pvCs1fQOET4qO+K4kjOH7kjDMM31v+bGqsK7z
I/+ry9S9FqlNvLu8KpuIMjpua8tqYoP430lR2BQxE2J/xHP5Fodvclq/zWlx
mTPgLJgndji4G/Z0D9cjE8D2wdvxYVscN8HPoA4sHt9sod9lrmCofM+LHwg9
cXeT+1LcmZjg9ujb0cUfxx/tsZg3dzrRTayj2Wv5U1Vz7pNqLZu+Gy9qfU2O
W/+uKtmLDL4/lW2X1PQ9FDRA3KvJ79Budio7fPuK9A+xK+JTnE8fn9Haqsrn
RdvuVX3Tvn3kNyf6FminKHeuKibdJfKPqvou9+PIr7OPg69zTKrvef4R9Q1V
3alqrCLsdVcsG/m0VL5h52hfrOqOY3Pk4yvSGddEPrYiLHIcfJwopvhOlI+t
6Rvp46C9iuTgc5GvKkt3PBH9/D2R/rsz6trVdP+1feT/ruibn/cjPyKRPiBW
s876sSnKH1b0fdRHFdlQ2LTozPYVxek7RP56RTYyvv6sRN/t9K4Kd0PGvNci
+iduxF7jMyN3h8W650Y6K+o2r8mehveISQ60jc1d5G+qOifshdmJvrPqX5Ve
wFZGlr5TlY3fGP3MTPSN35yo+zBS92hzQqp41HG+m07cYLj57r8V3SVaV9Gd
EmKX3FfiGyjeRR+DX7DGXaPvo6q603B0VbYAfgv2QKGm/5XQvybfmr3C9mMt
h1meDE9/vPO4McYYEP1sqIieoKtdq5I13KPAx703USx+96psNzBKeIT7X319
B4yYNb9bMcw+/9Omt8vcSWEscNYfKur/PxXda7rTPML/3SAe1qkkPxIMFD2y
j+v5/xxda+LxbSN/qCQd0LMq/+8E+1DXJsLih5V1PwN8aUhZ+zHNe8J3xWAc
CXHgkmxTfJdtq7rHsk1VMv4mY2sjjbO1YvmTLP8nuQ3lQrxzZLybr0p2sHZi
NIsT6cg+jkNylwWbhXstYIY7xPj18c5hUV/nca9yn/NS+T78r5ezysJczqrp
ns1pvgu23Lgi+OLAVPcn+Z6YmAB3KYgLcIeI/lvvQzFP4u6blxVrIOYw1Vg5
/yeG73rAwcHAOR9kKPITWwmbCWwLP/R488gvE/k5J5R1Dsf7LEiD7asSs4I+
2ZNHE92r4X5Nvib6vDbm3tM0DC0jz7ibiF/VNn6fG+WtasKcKGOjHOi7TAMi
vyeRrcCdCO72csd3vxjrirJib1eWdZf5eteTT3T5rkTxWu6wTPC9lAN9L5g2
6BN4Gx4Hhxhgn521N0f9kChPifmflgh774P8q+n5WtuhYPSv2eYc7j3Eb+Y3
9udZrqduXqJ7U9yfYi+HeKxbU/lCfPfw/8Qm7jY=
            "]], 
           PolygonBox[CompressedData["
1:eJwtmHeYVeURxs+yl717d/ece++5FOlFqiBiAQSWpoIgsAhISUBBBQnIA/go
RgUpS5USFbCwSkQkItIVJYooajTR2LAkwYKoCEZQQIpoQPN7n9c/vufMfDPf
fPXMvDMNrps4YEKlIAhuywuCBN8Hs0GwJBkEXeEfgO6dC4K84iCYjtK2MAia
w68oCoJjKM+I6EdnfWEQ/FwQBJ+lg+Cv8Mfhj9G2QX9E3wlkb6I/Bv09JUGw
Bdlm2kzk2+jbiHw8Nmth+8YMdpj7BPLnkZ9D30pkZ9H3A2NzrKEu62tROQge
Yeyr6OSlWDjtFegD6ATIq2LzAPK36QuRldDegm6PvdexN5r9rEZ+J/NVoH9P
fhDcAX0B9nUgMfrvo/9c1muphc6v7KUz8grkLeD3I2sBfyl8Gv334D/DZoq5
l7PeHtA3M18Za2pAG4X9Z9E5ir0jtGegj2Rtqy3tKPTH2NsA3ZD9VTA+YM7b
+Wyibxnjr4WviWwa59kdeR/sJ7ifn1nDTsZup29lwmfwNbqfYrMea6tD+xj6
Pvq2sb6Ytg/dQ/CF6M5n/88x/iRzpFjbKkycgL6Jdjfyw+xnEnQjdOrDT2J8
f8Z+yL4OQ5fSqsH/is3G0MXYK4WeQ1/zSr6jvzH/Gd0h42Paj8hGhT7bYXpz
2P807bfUBr4afGv2t4n7msv8xejuYPzpAr8hvaV16L8DvxV+LvbPQ38D+iuY
swvz52OjCXQR9hLQX5RY92nabPSL6WuO7H7aWMbGOgNks7B5HbZPxuwDe3vZ
zwnoSuiXJ6yzXfcV+23pDeyGroaNMej34o42MP9w9Gdguzbyf8NfgM449Jdw
vufHv70BbHXC/v3MXUrfdOT9kK9jrefBT0h5Ts19NvYXYv9l+CnYq53zvzOP
+c6C/hx7k1l7N/g90A+xhx3wN2JvC/auxN5y7C1mvjLof9CSjD+J/O/QCWz0
gj+f886HbkibD/8u66/NfJ3QKWf8afSfYL294O9N+QxvY32jmG8O872B/d3y
F8hHI+8O3wS6mNYP/hfsJaF3s8Za8DOQ/we6gL4+8GeQV4Iu1BvEXgX7TUJ/
iU5j5Pcgfwn7DdEZAd+Z8fWh82i9tD7kZ9D9mtYs5X92LGvriXwR/Cj4y6FD
9nc1+wuxn8/+NtB3FHlX9lcHPot8JPJSzvNsbHVDPhd5Vc7nEPLT9PWA/x/2
TkFfFNv39Wc9F8p+xncxFfnFrPdpdGawnyr0PZW1z5Lv6oj+n7H3GPo75d/Q
mYR+A/rOwF8gn4asesb/xuvIT7KfT0L7ho20pcimot+Q+V9FvhJ51bT31gf7
S9A9Bn+F/AM6B9H/NmO6Ma0KazkM/xryGP4M9KX0XQ09GPul8BPY03GGDKdv
IvRe5rsS2/s4j6x8F2/s98jaYuMj6BWM2QxdQt8p6B8zpmuyvu/1nrA/GH4Q
rRS6A/IBSf+z7TNek9amNz2EtZ8jHw7fl/PbzPgDrKEF97OVOYbB36T3y7w9
WGNz9Pcgr4t8Gmsswt7LjP+l0D5Jvql22m/rNuSbQp+pzrZMMQh6P+ObM346
Ou/FPlOdbTn2tzLP8Mhz68yz2E5joxP0QvYwhvneRufCwHvsjPwy+X/Gj6Vv
I7Km8O0K7VPlW2vAV2dvLRVzoGtmTctnync2kY3KHtMMejxzLEo6Zip2Tmb/
09BrJZvI+4R+O/IBFay9Keu9nPUuZL/bkT1JX5eEfah86fPI52N/IfxS+C3o
3IHuDN7oGuhGyLuj/whtAPS3oX2j7lh3PZR2Z9IxTLHsxdCx9b/YnILsPr2H
pN+03rbuXHf/FPZ36b3Dty70HeuuZ9N3cb7n1Nx7WNOXii3wn0OXZ40ldjN+
VcZvTm9vLDorGduRO5uWsk99HL4r/JyU/+En5Z8Yv7bAZ7oO+9djczb8XGxU
E9YQHsDWZNp6/b+hfVUP5FfIl4T2bYp5TeF3wN8N/wD7u5317MV+o5R91hf6
v0r8r5+vM0X3m8hYRWt4EnpX1tijEW9uMHwe69mdbwwgLPA447fn/+Zz0F0D
/0K+fV7A/E/A78i3D60Mf1lkrCBMIGygPWlv8snNkFeFn5PwnrX3A8IjyFrS
voH+p3y2/COtM+MP0vcU+ovRPwR9kDHJpDGEsEQfdBYnfGffs5Zp6KwrNEYU
VvyEVjdlTCJsci7vdS22y3m/KdYyPfTZfMF9PMb4pZF95UB0WqE7E/5h5j7F
HLOgc2nHUq2pCnQROoPRHUpbjrwZrSey57C5Cnv7ab0SjhkN2Nta+BfzHZOK
4DtxZ0PYSz7r/R76kqx9nXygfOE82rPCtrT50Evlv+Q/WNMy6A2h38pU7P0F
uk5oLLca+WzW9xPzDUs4BvdTLI28lxrIv4O+ITJW1p30gh4VOdbfg3wi4w9H
9p3Xs7/10Mtoj8Kfy3pqZ60j3TbMeS5zP0QbwXoW6J+B7on+rIQx6gfyjVn7
Cv1zDyHryJ4HJX0GI/U26Psp4TPX2Z9KG7u1o62Vf6TlJf3Pz9L9Rc4NGjP/
HWljIGGh3rQF8AMj+4557H8d+tXTxo7KAZQLtGRNY1PGSHcjfziyLWFmYeeV
kbH/UOa7VrEvsm3lHMo9tEft9RracugHQ9Nf6g5011ljO53BjqwxsbCxYkR/
bH3HelJJY7a5jH2edhfj59E6hI6xirXyYZ/KX4XGdoqBXzH+3axzAWGKx/RW
kY9Els+cR5i/NX1DEo6xirV/Qt4D+UWK+ex9id60zovxhTm/Gb2dNK02up+V
GJvLR78dOYdRLvMV/MvQ7dCpUmDMkskZswm7VafvoO43NNbXnrS3LfSVVXZM
UGy4JHRsVZ9kOWyMLjKm3Sh/H9mWfFw3dLuExtoL6BvHWsen7RsuEuZDNoQ9
jhMWopWLjxxbhOkGojso8ljlJMpNNoaOxfpHasHPpK0qcM6n3O8rzrdpyphu
n/Bd5FxmOOtbBf1D2v+izviosGjWWH8iOdKsrO9Ad6F/okLxr8RnpxxGuUwH
7mBKyhhwNfI12OxS2WfaOOs70F1oT4/q/THmeu5jGDqvRf7n9O/pzleE9mHy
ZfqHZiu2po0FZfMu6JeUExUak+yUb0WnH7I/sJ/qnH1L2poiv5GOyD4oca4n
HenujPy2f6ecB/oq9KsXO4dTLifMKuwqjCSsNDfy2xLGr4Tux5GxYTP4fbFj
jmKPbAxEPjSyTDFBsaE/fTlkk9hPh8g+Vr5Wd1TOfgYgr6axyC9H9qDee5F9
snyzMJSwVBX496E/xOamQufcH2SNqYStOiE/jnx8ZFo52DH4q5jjmgJjlobI
WtH3FvwV7OFezvtIZGzwic4I/krmzBQ75tSN/Ab0FibQRiMblTMtHypf2he+
sNgY+S749pFzJ+1Ze3+/xLmBcjDlYvWwVyPPmEvYSzm/cn+dgc4imTOW1j99
L7J30GsTOKdSblVDNY8iY0ZhR9257l6Y8+vYOZ1yO+nUhH4k49xAGOiQ3lro
3HUp++sdG3MIe8iHyZdNhl+WtI+Wr54jH510zFbszoTG7uobhm67jGstwuAX
Z5zjKdeTjVuF/zPGrqoJTIQuC+272jD/d5zFzRnXClRDukW2Mq5t6I6eYL7R
8AuSjsGKxWMzrjUJw46DHpMzdlbN5JacY4xijXL+vWn7fPn+I/Dvpf3m9fb1
D+lfkg+QL1DN5x3597SxZ0r5KHSVnHNr+bSqOcdQxVL5FPmWEaFzHcVAxcI4
7VxYb7gY/RdCY2dhOmG7QehMSTrnUe4jHyBfsJ71LWbsVRn7PukMhp4fOtcX
phS2VM1DtQ/VyFQr0560N+UIu5TvpI1dlNMot1FOrdxab1RvtT93XsFablRO
HDqnV26vvgGxMbWwtTBZX9bWlr5b4YfRZur9xMbK6msHvSx07qqaQ+vYNmVb
MVmx+Sf23B36uPBNiTG3sLdy1tXQvyDvmTJGFVatkzU2UU6j3EY5uXJz6fwK
3Yk1lRQZYwprvhHbt6gm8WbsOTSXMJywXD3F95Rzks3C3rFrF8rpe0BvjY3d
hMnOQ39R2nehmkRZZMwh7KEcQLmAcnbl7trTz9B/zDhXVE1DtY3Osd+Oah5d
oNuHroXeD983dk6k3Eg5hnKNZ0LL7qP1iY0BhQUVUxRb9I/qX1XNoy2yJpFz
if3s4dnQ/5D+JWHmvqExuLC4fF6p4mPs2lsbxtRj7NES1yJUk1VttjA0llbM
UOx4JbKuYtR65YWhax+qgaoW2jWy71SNTbW2VpF9t2quqr02oi0qsg+VLz2c
di1NPu+Y6klp59rSaZxzTUa1GdUkVZvUnrQ31ZBVS/5XbOysGsJHsWuiqo3K
J9wAXRS61qcanmp5u2LHCtU8L2VtZ8OPTPkN6C2o5qPaj/oaxa4ZqXbUGz4R
G4MIi6jGOxX7p0uc2+vNvRW7RqlapXIQ5SL6J/RvCOML6xeiU5ZyTqXcqlvO
uYhi1oysa1iqZUknFTtHUq6kGs8IzqZ+2thRNYB60Pmx16acTbmb3ojeimLC
Vub+Pyxd8xs=
            "]]}]}, {
         EdgeForm[], 
         RGBColor[0.8064847073122383, 0.8894917362538353, 0.9346652735177824], 
         GraphicsGroupBox[{
           PolygonBox[CompressedData["
1:eJxFnHe4VNXVxue2uWXmzJlzrqgYFQGlKVgwKlixJpZEULEAIqixBCSCiZTP
QlUsYMGS2BXQWKIo2BtINKIUBbFjEsWCJWJXJPneH+/y8Y/z7D377L7XXuVd
60z7oSP6nVFbKBSeaygU6pR+rXStMm317FRfKByj3w8r37G1UFij3y+XC4Up
+v2VGk3Rs1VzoXCZ6kxSfm6Dy7ZWP5+2FArbq+4nSpfpWaqnl9qtVdpZ9aaq
3rfKf6XnGOU3LhYKfVW+idrOLGkeKr9Y5e9pzNV6nir4fT89C1VeVN+PKt2u
plBYpLJ99UzU70vVbpqeI1R/sH7/VvU6qM4zDW5P28X6fbjKD1edG5JC4ViV
dVfavcZ9DFX5GXo/XvOY2lgozFe7c1TeSeU9lb9W87lGz9d6PtHTV+XvZoXC
gXp3d6VQmKC0jZ7+jFvreU7X86Xm9UWsa0DZa79I+Tmqe1+02ScvFM7SPt2V
eC15i9u/o3er9CzR06znXY17pPrP1M89en+unolqN6HO+WrZKfP+QHO7k7PU
3A7NXW+e+p+ifnYpew1tys5/XO85ro25TVTZBD3H6lmuspf13KvyS8rewzGx
xktjnv3U9/e1Lt9H/XdTnZHan9HqdxXnUeOyrlHO/LvEGv4iGujY4PlcqL3v
rPILlHYqOz9adW7Tu3c01uVqe2PJ+U005qiy+91L7ServKPyk5S2bTANDdC4
Hcou/7fatm32uLsErX6mp1H9t1ebj5Tfi7nVOL994ed50G6zZueZz/0V09py
/Z6o/Lcaa7zSxQ1e455KL1Pb6Xpmq/5Boqe+TcrXeV7vxtw+1bvDG0xjW+mM
jtcYHZR+VPHdyNJC4bHEe99ZZeMqvo/cS87ht0HP0MulQf/TNMbdqn+Xnqs0
/oySf2+n9xXNIdHTo+x7WlR5a9Abbc+JdsynS6ybMzqi5HvEXD/WHHbQHDZX
+mqTaXOg1vKK+lihZ2v9/kHzXqn5z1XaV+k7mtNKPXskvgfXKW3Ruwc0zp5K
91VfGfxCa79M406HxsrmSd3VfqbqLVS+Vs9g5UckPv9a0fg0zbGXxhyn3/cq
7VF0v4+rfFvN63jlP6uYdr6tii9pLUv19NR4Z+q5SWs4SO+OUfvz680n+rU6
f6DaNaTu848ac6z6LymfqM5jGnsLnWut+jy0aL4Jzzxd9Q9Svb1Vf1O9L9NW
9Z/Vuzo9J2is27W2Xyut03r7aqwz1bZXxfTRvmi6GFvv+8Pd+aPqbK95ttOY
Z6nNYtVbpf5H6n0H1a/R79dVvpnW84bSdepruPo/U/my3r2oZ6x+pxr36VrT
/3DNsRpzq6bmwW+r/nN6mtTPP5T2qfPczlGd55Sv1zNE9TZVu730jILvFD0P
6mysfgbp/QqNc6rKd9dzUY376xD1EtWZrzpPat/uUL2DlW/SWO9WPJ/2Wtc8
pZdofhfrGVC0fPq8zvfmvZAL7XSGW+r5BvmUm46XKR1eNv/+vGCeylyXQdfq
fzftYVft4QOijX303K/3s1X/V6r7X5XfX/a+sX8r1WbXGu/bWdr/CRrrFKW7
qI8bNZ/9GiyjJjd6PmtazDfgH2epn+PK5qWnaJ1PqSzVurpkbt9J6fct5kHw
n83UxwV62jaaP8ML+6nPI+GJjeav1O0QfGyrzPQAXUxRv715r319T+svar1v
aP4/qv4grbGs/ruoj6v0dGZf1MdGms/1andCreVle/3+de46ZzPfRt897t17
6muW5nGV+h9QNf1X1fZJpeMbTSMrGzzuUTWe/+QGy5QP1Hat+vhAY36q/J7K
T1A6QM9Omv8HGvMi5hPymvO+CLlbb7nUJuTUmKrX+ERieYPMRgcYU++7dp/6
vUd11qvOd4l5G/sFf+sQeXSS7etN/51Vf5NW8zx4+d/0HKx+WlU2v9Z1dtW7
E1R2mtoNVvqWzv/Nkn9vp/3vrflvm/mckZOtms9cxtIYN2uvpld951/VfPYt
uf6ZyET1NYH5cMeVjmvxPsPnxkb+F60e+yHNq3/J9dGvrqtYVm6pca+s+l6/
mZiuoSto8g7188smy0T0NOQxMhdeN7LFPAqex+/dCuaHOyt/h8of1tx3UP5B
pZ/mzn+itFtmvt4+Mw94NvgY+wQfZa/og3wX5Vfn3lv2uFn70qJnR/1eHGuE
T1PGu51Ufrbm8Cc9Lzd5n09v8Z1hX+9t9t6ODH4Nr+6n+c2sc3vofLnmUdJz
g/pdoTRBh1R+TJ3fQWvIP2Tf5prD8aGXcI/Ztx611iP6hy7xnOqMbjHPaa/x
h7R4H9+GDhqsG95VtF6KXIRmFgRf5Y6RPxu9Ree1s94v1b5dUmedCZ0QfRG9
8T8VrxWa4ryr2q9x0J7O9Hy9+0rz7KqyI9VnpwbrWIfomVbynT0h8qNrrP+i
AzAGdxJ+DP9C70av27tgHXe3GvPw+fBDvZtZsc7UIfT2M7Suj+p9VxbUe22c
L+v+R9ydG9Smq34/jQ6gNktq453K8hrzwI9bzBP5DZ3Mj/3ZV/3/rsX3rU2r
8xspXafyMS0/7z35qwumZ86F/Z+lfDelXfRs0epxb9S7z4oeE50NGfhbPaWw
G56vtf6PngnP5P4sLlkmQHvLVfabFtMDtAbN7VCwPFlUsm60acg62uwWspA9
vLzq/Gs6r+Wi+Taq+ytkR4v3hT1h31ZGnrmQZz7sL/vMfUG/fqnFPP+1aEvd
pWFHXaD8QOhAfc2tWM96JXTyl0PvIs8dXRH9sCdTQh6hy5NnXWtUPpH9qbFt
xhjoM/SDrg99Npb9mzz84ugG84oVYQvQPzyeOcOH51U8N+a4IM767NjP7sEb
l2mfl3K/a72+14JuoDn0UfgDc3kx5rNjvXXdh+pMRx+Hfg7foA31oa01LT/r
7GuiDvPFhoVu6W9xi23UHRo9T+hiScn6AWeKno+uy9yZb4/QjZdEW/b/hdBH
kGfYvC9Gn9TtHvOnLm2wlXm/NNoi64+PPnuJF8zS+92UttWzrfZkC6Vb1npt
0CT9Tgyej7xAVmwT+hl62vPq60XN+YWSbfJB+j0w+r8A2Y/eoHRK2e+wtV8X
ja5X+Ump5zIo6vdVvRtV/obm0F75Xsj6qmmfO4As7piZh2Y63++aTOfoy/+o
mA8vUt+/b7Deiu2ADvvnOv9GLvwy5EulxTrc0wXbse+GLvdZ6ELoNt1jLdAM
snVA6FHozgtD/x+luY3UU1adwzSHOSp/SXMoJ7b9dmw1nUPjHQvW948OeuiN
vaBnpsae1+CzZI8/Tn0fJie20QfEHP6ZWm79NTXdHBk8Bf1ng+5T6z0jRVdc
je1Xbzm0qOI5v5K4v+OiT/aeMxhWZ1ubcrCRYQ3ex0qNZRc8Evuxt/pbUmd+
/lKTbQPsAvgW8gze9UnMn3XcXLTcadHzP5VdXGPdjHu3MnjLWp1xg/r6XOlB
ue2oXyHz9buH1nGz5nS+fi9S+Xilk5Bj6vf+gud1Z9Fzu77JdiFnjS6DfGe/
lmTGTW7VHlyUuv496H1V8+mLlS7QuczHFgvMCRuKM8L2vSuwobtSj3un0imZ
85Qtjv0YBh/W/N7QPK9Qupv6PUL3fNeq9SbOlns0Js6ZewQutCDs2dlBp5R3
VZsD1bZL1ft3atgvK3V+T6n/Uep/Xr1lJPwbPYnf8PY7K9a/Pqx4XO449xb7
akyMO0h0Wav9+rRqnZr9AVPiDDkL9JKbtMYVyt+sdKDG/ZI7VHV/zO2TwFtY
I/rAX4M+v0tNz4wF/8Qm3lXPibW2QbFdmcurRdvm3Dtk7OiQuUM05t+VXogM
qnMe2xHs5fmi7e02VdM6fOLVOr8fG7rrw0Xrdeik1KH88Ub3Da54uNIF2AwF
67XoO5ukxr9eKxo3m1+27Q42wNzQCdABsD3Yr6PUrlXzfFrlK+qMt4C1kEfH
7lPyO8aZH2Pxfn7Un1C0bQkfR09fqmf3etupjxRtx3QNPQMdYy/N4dFG15sY
/B6eMjW1XnKh0oWZ609W/sySdVJ4ztQa7/MRNbYRX409R5ehLXpm26rL56U+
r9uLPrNFRe/5zQXTOfcfWn81df5V9XFdg+fOGu9ILVc3rfr8xwYNfFT1vj6m
dI8m3x3u8dbax61Uf5Loq1Zlc4rGA/5VZ7wGrKad6nwhmv+baP4vqfnboarf
PzXe05p5Ld1CNzs6NR68kcqf0ngrteYnsIGw34rWm65PzcdWpsYVwA7QU3tq
btc3eE+4Uzs2+l6BkSIf+9WYHyC/4cH16red8nVKU6UVPb1rjAeODJxx68R6
fefMujP1wW5Pym3/n5wb4zm7aMxnc9XbWPVmVLzXS4K2sS+hPWzMJ7DbNZ8n
M/OM38e9Jh0W+XEae2zYtFXV20r108z7Oyx4O/yDcvQ/7G9sX+TaVLW5sGxb
BjpAPwdP6dXqfI/EuDvrZa9r49zoE31su9Dtj0tNd/8t2/bHJkEfw47p1ujz
ws6eGLY0uCs6EPWuLHk9yHH0gi7Rdo/UePKHmdcxPPgJOkUa+8/dmxb3cajq
f6iyXHM+NzddbQ+WlpoX/DvxmXRq8rlAN6xpTdX3lXsLbQ9NLPuXq91egcWB
yYHtDWw0/38n+Av1KRsU5X/KnT9ZfTyi/I8690eVdkqtdx+mtI/GPURtO6fW
U8ijq5wX/JP937nW6+ulZ9+qMSKwov1U94CiMddza0zj2FiPQIda11Hq+53U
fGxV6rs3MWQye0l6VNwl7tTr6ntInfEgbLq0xTrTdOXf0LtV6ucJ9fNt6jux
vmzcs1fwefSA40M3YF9LQfOPV81jH1K7ExPb8CtSt6efzTT+kFrjT5xZ39R3
hzsEtjki8M1tWp0/PHXdLaI++sj4YuD96quD9vkdpYXEOPdRqdfUNtYFzgc2
Cv1gE4DbwOtGpPbLnKQ7uEvq8u8T80LkEHWww7CL26neCaLVwXpuabL/ZWGD
5Ql7/PcGl2Fn0xb89xbtw5Ma92alXYvOr1Z/9ze5LboNdWfGWIzNHMCW3g6d
AdvteI05qGQchXu0KO7SmYGvYCtR95mof3i05U71jfKfyuZHOdg7eezrzkXL
V/gP+hF2OPsPJgc2hzy9VPvzAeusmD6n15tG+7calzxb5Zdq3rer/iVV66Do
ontV3Ya294J3wMuUX4yNWHQ5+uvAkttiM6ILzGu0vMe2oT52x8Why72otreU
rdug4yyM/Wc/kSXcT+4mesgDoYvsFL4I8I7TQ67/V/2d2Wqa6waGpnqvNJin
gMGtQLbVeH7MkzWjny1tsE3B/cAfAb4MLY4Jvj1D/XbSu0LIH/aXvWVNnULP
4Y6e0WR9A70Z/Y++wR3hs/BY5osPBbmLzw1fCeeG/KwGL7626v5PAYds9Rxa
lP9D4nO7Te/vafJYvyhav3i40fsEBjY65ox9gz6BvrE47GJsSXSzrqGn3RcY
GLbnENWd1WQ8Hf3mheDxyHT6h/7Bxofh04u9XB77iT+NetRBr0hijbx7ucE+
lNWpMfnHKu4DbJl3yFr0MDBGzmFJnAW+S37D3zi/xSEXssx7OLBiverRWPsN
2pdHlF+TeL6PxJxP0rpOjLWdEX6f1ty+X+4d9vjQktd/W5PLXohybBfkDmu7
JfXeHZD5bn3e4HNfo762B1/IPXdoCF78ftk+hJPRYcqmKXwX8FOwJHDpnmoz
UmPsnNvHNzt0/vHhE5wcGN51RfMrfHjgNHMqxqew06C1LhXjmrPK5q89475j
y15TtM8Dnwqy6E70i9R9nlfx3WRd0MNdJeMm2JXcXzAfcCDOF77G3qGPg2tC
i+g66DwniU47tNqvtyR8RNsHNvWW1naD9vVs7dsOreb1+1Qs86iPbxGMknWu
VdvfpNZrxqrO++r78qJ1wHmBKcLfBuXGcLfDL6czHaY97KGyAZrzcXo+VZvf
VHy/L0ktw9GDkenD9Xua3g8KzIk89ix3gT65Dw/k5kXwpG6t9qP0CMx1asgS
9D7K0f3AndHX0Zmw3+GDl4VtsDJ4FzQJHa0M3QB+tEuD8b23g8/Pj9+sEfuf
PuDN+ADAzPeumue/HXx/deKzgzaxy9+KfsBi0L3eymwjk0cHWxz8kLuGL4JY
Be7x0cjARtu56AHMC/1oUMhG/Fv/09gbKf977cPXuW2bb3LrWpRzNw/MfC/e
wI9etR2zqGx6wQcHzQyOe4b/cnHYfOgQYAyr4r73C/sCO+OdxDwX3f/FzHEU
izPXfSfq31Y2bnee6s4sG6u+NnHMAjoWvBY8H+wYXGT/RuM7zI+1Y5vxG36z
MvrErmYscKap8Zv8hjseMmL3JtMofpndw/6D57+V2I7Fx7I05kk77IBrgj/f
XfKc8C/Aj1fHHfyx0TTE+UP7Y4L+wUGw91crfSqznQmO3ifxHVpTsb3IXLET
sSexK+er7sOZ9cJ7Kx6fOszhQZUPYG8r9i9cHj6GQ1udf0p9z1Wdz7TOnhXj
L+AwG7ea52FnYW9BK/B6+Dy+iBVB31frLK4q20e3X8VY4Eu5/UQPBu7B2UwL
WYguB86L/jm0Yv6Brt0c+4pcGFF27AL3rn/is+wUvrul0fYXgYv+hI9iB8Kn
Dmo2PUN7tzY536tgfezmyCMvZiu/BzpA1T5NfJstVdsyq5S/OvG+zcuMO4EN
ordxTujx0MPBzaZz5Cn24DmBNWGrY7M/mFpnxgeDTosuypx6hzyaiQwtOL0t
yg9rthw7pOA5zoo6+HfWNdlOnRh6K/cJ2wIey/7OTo0L3K50Ttn443WpY4jm
xB18Ouz9j8L+pg9+bxx10I2hnSODxlaGjOZseEdf4C/ENKDbb6+9Oi01z1yd
+a7fF2OB83WP+48e8XLoEjWJ5Sc4Abb4qPCpYd+PjHzXsNOx8ZCf2AbQN/R2
cdlxRGO0h6812fbhHiMvmTf+Gvg1vJr3n0WdgYHDg2kjr8AlwaCxF5C94Our
Yl+5+9jxYNnYL99GHkyb9Nso53zJE2OzW2LbOana1kGvQ1djDsTBsObjIo6I
mATuwUtBz1NDxnBn4SPU5y4g95aFTwQfKGvDhgP/Wx5rRIaDDWdhz1P2fWod
e+OGn/GzNnF2nBX2CzIOfPCq2M+lqXWBnlXLtaUh2w5rtQ2Pf4BYgyMi3gAc
YoaeC8q+J9wX+A39dw38nAcsHVuJu0uetZD2jjy4WjF4K345dB7OcklqOb+j
5vNexNERTwevaAmahBauDv7zSWI88aaqf7MuYvCuijqs8f8y36tvM6+d+0Sd
9zPPea/EvIc4NmKnGnLf7zuC7i6Jfq6MteNjfSV0V3RY7it3mDYbeEOzeRF2
F7YK+EAhdxkxPujs+BfA4tiP3WNPfld1jMpJVeMpYAHE600peZ/xg8AP2oXf
d23mtp9n5p+cz5igW2gW+qQd7aH1cZn5zteZMdF9Sp5/ltgG+6d489Mhg5BF
G2zfJtMTsQtgo/9XMabbI+743hXTPDYN6zw3sI7RFdub2J3LE/PdlzTHL8vG
H/6Tmr/eEXYxMR/YfviUvgudH93/yJLjzH66t6RgbDMjHuVWpaPL9gfizyKe
Dj8TOjexPPB/+ie9KfL7NzuP/nNyq9c4MfNY8Ah8aV0C8++dWR6CzaGr4ivg
7NCpJmW2Zf9VNv+At8JDVpUdr/FE2fbcPWE/gsGCxdPHvJJ1U2y0uVEOPeC/
w2+FDwtdFd2VelMrvo/cy70zxyjtk3n/7o897B/63qyw//DBoQsNzJ1/Xucw
PvPcmCM2Cfu0TcH4ELIWvsQ95d5yf/fIPJ89M8v1eaGrE0OIDYz9i7/24ZD7
3KMRcV/A8sDfzsuNQxIDhI94kX4342/KjQcg29jHWao/HFwFv2FuWoVmsX+w
g77PjA3Tlpgx7jj3mbsMZjYx+PgVVfs68XmCKbDvYErEUo1otgyDj02Nu/xg
yeeBX/r5ku3jDfhn8Dn0n7qK/T5Jq3U3+gfXI44SbBQ9Z9NWx21s3mq8kHPh
fIhZYu3EPhFHMCFiCbBj1gc+82xi+u6fm35vbfbvY3Lnj1Z6d9k65IKK17JF
YGf4WTlfzhm8krG7pI4JmRq4MX4w5PLawGk4U7CajYKPsofs36Q4i+G5eSa8
888Rn0mc5sjwFbDfxGNyrmDLXVPjM+A0+EO+Cp/Iabn1n7GZ/QbrGo0hzghM
m/0HTz0v7CZ8v2Cb4IOcMTGM6FhgF5eE/U6sGT5N7svMoJneueNViAHAX/5Z
2XfoUO1VO81tf7D11D7WKeFLbp/blsemX5A5huQZpberzxHqcw4Yc2accZba
3lW2br9HbjmBbACjnxx9wn9mR9vdiWGrWpYh0+7KfZ6cM2NPDp8vsUnsCXbB
ARX7ooakjpnC3kZXxs+Hv29AYuy3GvsD1nJ8xPJdHOfIfHbITeczEp/9hUHD
HSo+vyNTx8xC2/gXBqv+nfSVe+/T6J+5sO/o94zDeOzX6JLroassyT2fPhGr
mwYuja98cuwJsgp8BBrDf8Y+54Eh0SdzHBw0AJZxX7PvIneEu8lv1s/dRgdG
dyUmnjiNI5BZie0a7JvN4g5yF+cErrJv4nGGBXbDmaCL4c8+P/Fc/hP4F3WY
V7vE+9oxt92L/Ts6t219RtSlDDsdvAi88MXIo5txx9HPwMWg2/3BGdT+Us3j
gNx9DI9+iDMHF2JO8MOFoesTG0t9sPw7Y737RCwr7dEVGGdijEVsNBj+CQX7
RfCPTBPt/JBZ5n2XOXZyXPihwPqpf5nqXJHY1m2TOu7grOgTnWJE2GXdQm9H
T2cM+od+bg1ZPAGfSe5Y+F8mpi/oDNo7LuZ5bGCNw+MsiJ+/IuLJu1WNl21b
tT1xb+iur1aMtQ5U+cG56z+QOH6NeRIHQswedwn878DEsQLEy89V3XnNtgGh
ozlBS/+M2LvHE/vl2BP4c3NuXa4xN9+pCXwJjJgzrkldf0zswYm5+1ymfiZV
jFeAW4BFgqsRk762Yl/+FxXv+9hoi6zm3iGvsVGgefQBYgqeaPbe1efWJ2vh
OYmx4c8rjocfG3OGTqAR5vpJxXFpfXLHutMPfin64jdnsVXJcdLQHLHfYNXI
dPQyMEzuKnEzyAjkP7oVOhb44Sm59/R3uWmHfYD/n57bll1atq41N/b81Nz7
/7L6eyawv4UV4+Dg4VfrTIfltneXlY3RgtUig99OjO8R2w4W8Xis5dTE2Mqf
1fajxH6Ec4gVT4zhXlN1DNrk0Df+lxkjWJ+Z/48OvkQb2n6YWD4hp77MrNuj
t4OnEZ9NzGlb8ZNSYpwTvJNvAPATv10xDa4Newy8GTuf9UBTbeKM0OHQMaA9
7AWwa+z9n763gTe2iXtJflnErr+f2xcMnoA+j9wZHPkrI88dhHboH/oh9pP6
yFZwv20Do0BXGBK4BPIJOYWsg26oRx1i/Pieiv1b32I8CywLuUeeNnxTg6zF
dsa2mBz2xQmBD8HDdwm7f9vwI/B9Djgp33LxTRd3dlnY38S2gVsS48te46ul
HWeNPNso7sv4iLWmzsjctP2H3PS3Xdgd3PEHSz/vx4Ox5z+0GAeHhpG14K9J
YKKDY67Etj0fsZ3g5dRHt0BmEieB3sO3O+wvutXhrcbkt271dzF8v0QsK3gA
sRz405GByEJkPbFsxPwVYz7kifPnGyu+BwPfhI6+iDz7RJ69IgYEXz+6EntI
n8Trf9Pi3xuFrXlZ0C19Mwbr/W+cJfKM9MfI835di9e4Luoznx+jPueOHbnh
G7mCcfF+8Zv39As9vJaZj7+eWfa+FfHwzIv5oTvyfd93MU++R0tjr9BxyMN/
poReNDD2shp1aLtpyT7gwUET0AN8ifJjQp+8MvT1S0I3465AI48HL61Gv3wL
17bktvQBDoGtfVToLd/GPHlP/piYYzV45VexNs5l19BbT4x7PSTu/nfRz7Fx
d4fEnQXvwpcGxvVF3AX2h/16M3B7MPJREceIHYe/jzuCnx5M5+HU365x78AE
8AmOijpnRgwk+Rcijx7Odwbg2mCYpeizY+CQQwO7xwbGFp4ceMlJ4V8Do8IH
CU5FCiYFHsV95PsX9BD4GfU34Kv1rkcd4hLwnT2ZGpdgH8DQkriDYAb4Q6aH
T4R1EXM+KfjKlFgjWDCY8OSq7x/3ED5GrOH0uI9ghXxf91PZZVHnNN3PqexD
1d8OEteCjkI6NfLEuBDrQqwvZ9QzfNDU5/s+3oHHzwhbD9v3qih7KvTPf2du
t3O0xTcGnnB37nbUx16mPTYj/n3SGVFOfM2VkedbDfoCF90mc5+3V4wNsd+j
Ws072SfsHeiG80CfhH/Bx7BhkaPk0eFJF0Ue2ngxaIw4WL73wFZF90UfR08g
RpdybBG+nSGm+ZPgC+w39ZClg0I3gNZeiD6hx8VBh6TEVcPv9wsdDTuO2Ajy
0AK6BvPBbkTPpT73AIxoaczt46pjnL5M/X5x1GF+1CFGFDk0OWTThu8USvaR
IR+6h4wAmwVHBm/FliGPzYINCS8Eh8C+J4YfG/+netg72D2joz5YLHeB+8E9
GB+yCVwNHAzavjWwC3y5i+OeMmdkyw/BezfEcsQ8v8qNs/HNUM+YPz7fZ6IO
ZfjJPw0/5Na5bTO+E0U+rw+eTF3a4COcGLKOtXePb5yJqcEXi0+2ktk+gu9z
pltWPA7y7ZDE+A7fVfDNC98OEY/1RPgS5lcd19M+yt8KH+WbSr/MjScPq/i7
UHwW+JP5NoM+H6hYXtEnMmt96Gk1uf3b4If4uPExjmsydnGI2k8Cc068L5wx
575fxFvhd5pcZx8hfJ6HMvg2tMN44C3YG5OizqRoQx6eAR+Bb/Sq2gfTu/rz
t773BM3eEHSLnoAMgf53ScxLsIGI4/4+5C88hfbIMmx92oKB3FixLQz28FDi
ebA++A1jtQ2bDdvtx8xyA94Eb9kysay+MPH+tY9vuh4KnyC+QeI1rov6xLjh
E4H29wwZND7m82PgD8THb4gtqPh7OvgId2ZY4GfghI8mjjfZnXj4zDo/uj94
KvOE1tdlxlZnh500PWwE0stCH8ZHx1lT75vMMhM7YGzUod39geGCbV4Q8n0D
XlHrPPot3zfCi/kWsCW3Tv1XvXskMUZE/PtfEstzvnHENsBGeC+xvs63SfhQ
sBWmx9yIaSWGH/8e3zISk8rvw3LTSS+1/VfYj9iR9wVWAGZQG/ZaMTdfGR18
BtyDsdDrwKLA4IiZ2vANSp0xs7vjTDnb3rHP7PeAzPT/ZNl9dAn8BJ9Jtdkx
Scsy57dN7A8nFh+f+Mz4notYUfT8caHrw8N5Dx/vU7XOvV/V2H+XmGdj2MKl
3Lwbnxl8lW98iesYFRjiC6Fj4Lu7PnQb+PyNweuJN8AXiz04P/gyvA4aGBTl
t4XuhA+FWAL8pr2jfHDksc8ovyV8vJTjU8G/RowIMWc3RZ/QVYeSsRVscugZ
u4Zvl4hfIw4Gvxc6Mz4QeDUxaKWIQwPDoQ4YVBJ6ytDAjhgPrAaf3nExLrEG
xBzgF0Dm40vAV4HvgvwmYe/3jzrE+x0R5fi18G8dGTpn29B1wUIpR+7w7QBt
wQp+6pdYQXxmLdGW/pnDhhiIBn/3hf1LXDjx4X/UOd5XcTnfbmJ7dow67BP7
BSYwN2Is+H+ILSrmcffk/sarMWxDbHzOlP3+omzbgJia3hXfF75fJ+4XP9O0
sEumB+/lHBrjLOiL38hn+A78Z13qdsTuo6+iu5J/OuI8Zof+cW7IWurcEPTW
I8qfDXyesanD+fFdOLgH3xtT1ifagpEfEvYy77eKOgeFjc93/3w/yF5fG+fe
PmgAPIOx6IffjAGu+GDw804R89Uu6v8/aQX5Qw==
            "]], 
           PolygonBox[CompressedData["
1:eJwtmHm8jtUWxx9neJ3DeZ7nfd4TRZklGgwZ4pjHI41IKXQzlQaUJuVWkvFW
xG0WDU7DRUUoKlO6FbfQcNFEypHMUxmr+/3dX3+sz7PWXmuvvfZ+9hr2qjFg
eI9hWUEQ3FcmCHL47oiCoGNuEBwA/xm8aRgEIxGYVD4IbiwMggQ4Py8IRjGW
Bi+fNm8iMAR6OvIPw/utXBAUQ39ZEAQ90TUZug50SRwEpdlBsKxsELzI3JnA
VuiZzL8Z/hjWbI18deje0OOgj2BYTeirofdBd8G+qcjsBW/D/A+Znw0MYO2v
gMXgI1ivKvIToctiz17oTtBNkZ8H/xBjfeENBvphS1+gPbxlwEp0b4BeDt4P
eBB8WSoI5rOXXgm687wH7eXOTBAUYd9n0N+j62mgLfMPsV4X1hvM/P3Qk9Bx
PXgp8yelvIdt4G0Z+4i5OcBA5j4C/Sqye5FZh/5CdHRD9nr0VQA/kvbelyBz
FPwCoCf4RGAgeD10Ns/zP5zN+VRiznL+7U3Mrwy+M/TcxcBzyP8Tehx4KXsY
ifxK5r/M2vWYvwJ8EGNXc1aVOP9ezG/GnGNZXrM5+B9AIet9hf1b0fU6MBT8
BOtdiPzKtM/ySmxYAb6UMyzB/lHwqxfaZtl+BesfhPcta84EX8V6w+EPgD8B
fmXgD85jFnQl9C+HLgE/C9iNPV2g64GviGy7/kEJ+lpjzxT4X7JeG/Q9B30K
thyF7gp9e6H/zRjWuwN8PDpehN7JGfyH9VoiP4H565FvDX8ddMPA/+hRZKtg
7znsvyJrngH+Qtp3ux7zhyB7Kjqug9ePORXBP8WmBuB9WG8g+nYh8y7ybdD/
K3dpMfR49rcWuhX8kYztZ/5Gxn6CNx8YDv4H/G7wT6CzEvw+7CmA1wF4E3v/
C78t/FMKfXc6YE8VZPdgX1aefUC+0A7+JvirmXMhcxdwfmuzPCZeGdYvzoeH
+gB8IvyT/J970NcI/FZ0TgXfjg2rIuuQrsmMDYXXLzJ+BfxF4Hcx9lTKNhcg
e5Iz64T+rqg/Ab4Q/gb4GyWDfZtZs25Z34nuzB8Mfzy8UubP5SyfY8569nML
Oqairzzyl4BfhL5y4McZ+5O9zmZ+K+a2Z+w05t+hMXg9I+PVsbkH+CxkPob/
Pmvuhp9Cvhv6uqEvF/x7ZEajqzdzvgPfx/pF8EsYi7B3JzAWXRHzd4EfRl8M
/jv8SciPQ/4t7H0LfWPBv0amL/9uM2t+A16U+C6/jP4W4JuZfyJlm2Tbe2n7
0ibZCN4Km7bl+k68gr2/I3Ma89Pwf2K9N4H+4mFTO/i3Ir8Ue5cDG6DXQSf8
6ynoDEP7mHxtBPzG8O7RncbedtD94D+AvunoPsx+Rkf2EflKJ/k4/Hugn4Uu
D32I/3MQmTOgL9Ua4B9E/ncn4VcH34L+mvk+s6ti+6R8UzFnRugYqliqnPJM
6Jyi3CIffja0D8gXCuDPgx4U+6ynAJdGjlmKXe9wBoMjxyTFJuWEuci3YOy2
HMd4xfr3seco+z0GLAXvDGzKtg92Ae8r/2E/RYyNZ35T1nuBf/k7dDPwcjoD
6UPmutg5TbntVPjD4O0AtoB3h38/5/sSMv8G7896xYljsmKzYoJiQ0Zz2GsV
6Pfgr+VMG6K/M3NqMHc/9p8OPoz5PXSfgMr5ztnNmFsXmYvgN2XPA5HdzpqF
5ZyTS8FfBxrlOGaXIL8IeAh8HHAJvF7MeRl+Mfu/CV014VfL8h24V/8e/tws
27QL/FygR45jzALmtwitayzwDvjf4e+Rr8BPsHUH+z3B3g5iczV4h2L7jnxG
vlOb82uM/HDWO7PQNYBqgTbyn8g1gmoF1QgPRY6piq17kP8HurOBaug6wXq1
WH8uNs0AfwZ75oB3ZawR/AacyU7oT4A88BHo+wg8ZP7Z8Psz9i/5E+f/c65j
kGKR/oH+RUegKvjY0LGkgH+2F9lOzHlEsQ/+4/C/Z8818n3nN4P/XOBaSzKl
8Aew5rx85xjlmuPMr5myTR/DexBYk/9XzYRtg6EXQL8F3RZ9x5CvgXx39jgD
3Xeioz70YuBJ9LcGFgQeawN+e8axIIv5qxULkT9PsUjxFN6TyrHQa+FvgXd5
7H9xsWoE8IWRY3tDzqgY/uS0azHVNFPSzjnKPYpRcwp8Rjor3bGFoX1EvnIv
510+dE5RblFOUW55I+O7UZ8z7Q7dHP79KftsEfiHkXNPS/b7ts4K+WvzXXPV
AG+ScSxTDHyH86kDNMtzjTQH+bah77Z8ti30ecDdKcf4YvDLWHNYyndEd+Vd
9J1E3ybmz0JXg9i+rH8yGl79jHPRd9j7GrwZwIqUa6Sb0PcZZ7CH9ToxVg3e
M2nXCooxpeh/XzVgtmsW1S7LEscixYAByP8IPTXbMlvBH2ZsDvMrqqYMbZNs
U04pI99TjEO2PPw+rPUC/K/g94R/DXMfA+anHNM2Yt8E6FfBW2Bjg9A5Q7lj
tvwp9j/Wv9aaWvsQ+l5CXwvO+yD4RMZeS9lnmiN7hLFX4LeE/xv4xYxtQF8L
zrcC9oxW/ET+Mu53Ct/9FZkS5IuQP6x4iE19sh1zFHuOxbZdNcJx8NnAOvBW
zDkP+W+QT0EvAZ6CNy3ju3wAHdfAT4c+iwXANOUb+JPhj4LfCfyR2LlDPv5o
bJ+Qb+iNsUb1NGNtUq4hdut/Micu5xzaQb4XOvfqTHW2zwMfgF8O1I8dAxQL
xgCdI9sgWwqARLmB+/Gr6jno5rF9Vr4rn5Rvbi1w7aA9j2c/WYlzy2ro7MR7
1t5ban/K16Fj5S7s68j5bojty3qzbFT8Yk5t1qsFTMee7IxrPdU8OeC1Ms6t
8qna4Mti1yp6I32ELY3Tfquopj0fvFHasbc+dEPwvIxrJ9Vk+eDNE9c2s6H/
Bv246tl81/iq9f9IXAuq5vxTuZj1PkNfD/75Ed1NYE3KOVe59yrl0HzHPMW+
xbFrI8W4ldi3AP3T8p0TN6Fveuy3nO7gs+APZPxvlJN/QfbKjHODdPYGb5Bx
7pWNDcGrx/Zd1eiq1VXDqJZRDlMu6xs5t53Lee9Afkzy11sFex4Efz7t2lJv
mFtD52zlbtV4W2LHbMXuYmTORvZm9J0CvRL+zNh3VHf1UezpknFOUm5STlFu
eYM51/Jvc5lzIO2cr9zfBNiH/G6gIfhiZLqx/v60ZVWjHUD2F/hv51hmT8Y1
m2q3L5GZmdhH5auVga8z3qP2qp5AH2Q7Z2ybcpZy1/oC+758+mZ4n0O3ChwT
hiq/om8Isk24f7OUS9jjiJRrdtXuiimKLYvQOQT5L0LjC4EboBszZ2+eY/IS
6HPkf/mOKYot12csqxpWtexpacfmlooJiWte1b7SsTBxjaBa4QrOvwWydwNP
lPUbpBx4gfJhWY+NBF+vN1m+c7Zy95nY83qW71w36D6hew2SGajclPHd1xtT
b81S5BvnusbaFjmHKZcV6Q5hTxvm18t3z+DG2DW4anHl/EHoGlTot6feFIPB
b2NsaOAafwT4as771MA1z3eqfdD5eZ7fTHo7rStwrFUMv1Hnl/bd05tab+tx
adf2tVRvqZeR+Oz05tHb5+zYtYB6Luq9dEy7lyIbOqhXgExx4Dfe8cRvJL2V
tKftejulfdbqKai3sC7xXdA/XA++DPtG5TkmKjYqhiuWa6wPeP/YsfQ+dHaM
nAOUC3SHakZ+o+mtVkF3WPtLfLbKycrNq7SHXPc8PkzsI/KVutg8QO871syU
scxM6F0Z14ryEfnKGYXureiNf3qh3xh6a+yEPypyD0q9KJ3BS+j6osA81dxV
4NfnzJrnOucq936TsW89Df9Tvf9C95bUo7oL3mNp94o+BqaC10amMftpCrwW
2Uflq8rxzyfO4crlynHFunsF7kVozZXILw39llEN3x58W+heg2q+p9F/Seyz
+EXvKfC7I/eK9IbXW/6GQvdO1GO6Afmjod9CikGKRRVi5yL5eDZzL45cG8/X
+wK8XeLaVW+U9qpdQu9NPYZpafeA1AvSG6Bq5J6RekfKCT8oFxT4bpYw5xP1
DhPrVo3VRrkmdm5UzngFfF/st2kdzmcv+LWstyrLNdUK8AMFftsqxyvXq6ep
3qZ8Xr6/OvRaeuP04zyfSLuW+VT9AHjfhsbrqN6H91vGvZ11yBzKuAelXpR6
NO8h+yo2N8nzP9S/vCB0b1VjZ0JX0z/M85tab2v94///a+hJ0FUT527JVAdP
YteC8vk0+FmJa2fVvHUT71l715soB/uixP+2OmPpxD089fKUc/5M+w2kt1A+
Nq9RPMkYVw2uWjxOPFc1smrlrpF9TW9ovaV7xe5NpRlby9z2kXHVTKqdPs/Y
d/Um/QK8TOyzW4R927GlcuLcrx7b6YlzlnKXelQXyTcS+4pi6NrEPV71en9k
/xPg14n89lRMVmxWDaRaSD49OnRPT7091chLQvfM1DtTTTQvcg9OvTj1AIv0
lorcq9QbQW+FdpHfLoqpiq3qcavXrTuluyUbZItq2CfBf4hc66lHo15NxULX
1urxvqH4H7v3pZ6serO3RL47ejMf5nx6R+5lqcbdlnFNoNpANaZqTZ2Zzk49
BfUW/gfuvzAa
            "]]}]}, {
         EdgeForm[], 
         RGBColor[0.9406165342502585, 0.9533677004343329, 0.9603808418355739], 
         GraphicsGroupBox[{
           PolygonBox[CompressedData["
1:eJxNmgmUVdWVhm9VQb336tV7dyjnoWkb0ukoIGIK7QEQjJigAkFACqMoqIAo
OItRW+1oOnYnIUkn0STIIAGDYIyAEKPgBAgqiK6gOADaqNFWQTAqSi/T/8e/
Wem16q5z3rln3Gfvf/973zpq3NThUxqTJBnalCT6S85rTZKxego9g6pJcm05
SWap/VN1WqoOx6jeV++uUfuEUpLsUfuDau+u9ocqSfL7in+/p+dK9fmR2pNa
khyovnvTJJnSliQz1T4tT5Ll6rus4nnn6/08PfepvinGTtfQ3Y1u+1vVp5W9
LvuZUCTJErW/oLk/aXT96OjDng/U00/7PFjl5k5JcnE9SdarvEt7WKGyi9qf
avQZ6Mt+d+n3b1V20TxNucc25n5/UPmvZ7oq9taQu/0yzX2O9vGxxl+nthnq
d5bav5K4HB31o8pet6fW/0GWJPer33MaN0JjLlf777Xfb+n3N7Wndr0fp3qH
6v1UH6jnXNVPVnmeylc0tq7nYI05SE9X3dUhKh+TPC/UXN/QnBeoXKa2x/W8
3Kz5dfbxmnOMxvfXPBP0/iI9N2hvuzq7/6tNbrsw2r8W652isreeIaofr7KX
njNUP05lF425Tv2XJi6/rWde4nuYFve1u7PP+GaT73Ba3NGwkuVwlPrM0Vxr
tc9fa58d2udpetdTbWNUP131YzPr3gidcaJ+H6nf/6Lyb1ROLltvuJfh6n+S
2ruqfY36b9OcKzXnbunMs5L9JN3XR2p7Qf2nqv8bGvs6+tyQJP9d9m/qN1Zd
f0P3+tMG99mg/tdr7HmaZ6yer6s+XO0LNNcwlUM5l/ocL/k/rPfna61/zt1n
lvZyfNV93tOco7WfOTrLKJWp2kZKRr9sslzPLFsX31K/O1WWuAv0R+vdod9j
Ve+q+nOqb9ac3fSM1nrNTW7j7mZo7oHq967mmKhyrdpvVvtd6IzKz7S3ZXo6
tO4qlQPK7i8TTd5s9DqcpaRytZ4pqr+ijdS1zt/r9/80egz9v1p1/e8SyxjZ
3hT6PyNs80ntZ6fW2tjks3Lmw9Sel13n7J9LFpegF7nbsujzeeb6WO1znOY/
Qs8Y3clTFdskd3+V5NFN9Z16t0f7/Iuei9Vnpu5+g9oma+ylzbZDbJC2TSGT
zer7hZ6T1LYDnVJ5tN5NKlt2W1T/SHsoqb5b5ZHNrrOXaZp3iN7/V82yej7k
Dx5wfs6OLiAHznKrxs/WGrep7Ce59a3anru0eewS3c+ykm2S9mu1/zu13jSV
i0u20ds1T7nV6yKHk6u2WzDhDPV9Ju5gjOp7Ve5A5uozq2QsHa363SXjNngN
boPx38nc599UDlefmaofoD4f1X3mP6v8Xuax/54Zm8FtsBP73lCxja+r+G6Q
73cz6/u5he+KdvzCd/V7veq3qfxXPWtVf0cyfEDzPaq1aho7t2Ib6aQz9ujk
39RnRzt6PE/lrys+1/532Mv4Nu/tWclpUmFf85zqAzLbyYVa6+bCezlWsh1Y
sU/CH51Xt17uVd+jm73P7U0+99yQG76JdcGuCyWrBSXjyQ7d229KtpdT1edn
DdbDQ7XWl8DKmvG1OfRkhfqO0jyTVB5cuH6QyodLxjp81KDAoIl6Hsusr4+r
rFQ9/g7N81Rmu3yh7nsYGXcxJjVmzc7tH56oxPnL/k398Yrr12ueyYX1YaNk
9WPNuVDz/0jlMvX7Q8U+n7PeG+e9tHD78+o/PfO7H6o8uWJOgH6BVSsrxpFr
Cu9hq+RwReH2y1UOqxgjwIcXa+57WWGfMz+4ARhzT8U4s7jqu3+n0Tg5O/QB
m724bPzBL1wS9ru81f6hl+Sxk3WlT+PrLu9pso/urTnnNlnnsdH3O/v30Nxz
Dsmt08wLbozqbCxjPH54YqzLehOjD+tPDs4ABiwIPPyPzPqJni7WnjZJRktS
+3nwHRwfoPU6VD9J5Sr8Ttm2D6foCF7BOpNi3UG5+5yS+843le2r9uicd2u+
E9Q+S09Ze56p8oGq29Hhx7T2GxrzuMrVet5WfY3KiZLVAMl2t/rfkhkTbs6M
RUtKttMFFd8LPmGI1ryrYh9C22/ivpDlguhzTuH2dTXb1/bANOaeWbH8Ke+K
+kj1n4X+qH+mPZ2oMXnq97NiLXjKsuBGv8qMhddrXLnJOoU9PlsxF2E9bAe+
gY3UdHdL9Huh3t+Z+Vxvaq3f6vciPTsaXd5XMQem/6KoX1AY6+GA9GMO7ndC
1bZzWWJMAX/gquD34pDbz1Pzp6s1dlXF7cjhJ9rDItU318xx8P3440HcrZ6W
xGdH1sjn7Ny8a0xu2RypDr/qZL6BTtPv5LBF7HeO2ra3GI8e1e+Req4Qtowr
zMc2at2vaA+naO0vZ8aYSYEznHthyGRg4CW+45nUOA/ew5XYJDzqNc15hOrr
JLMeWre7njXq95DaL2CPdeszvhI53pvZZ32iPbzX7LmR88KQH7LF1+L7lqXm
3Iy7qDAPGVoy51lXNxZfqfaBql+vtdYXtsUt4fffUv1w7e0XnSwv9omfubzB
vgQ/0j3zWc+qGYuJA/AZyAzZdW5wuTLqYPVsPVvgPBr7is7wkPZ5g/b2uxZz
yMOiju9eGfMg//nwRe15k87Uueb9LVL99LI5LbEJ4x6IeRZH/YcN9jVz9GzF
p8R+JLJ9Z7m70ef5c+47+1jlJ7l14lOVDVrrZa0xN7edY+8fqXxa46Zo/uYG
81105v6Yn/ZDVF+Qmzffq3JEo9fi+unLGHRsquqXRX/GTY36M42us85q3U0n
1Vep/LzB+vPTKBtClw6QDLa2GNPAyz/iV7CvkvExh5cWju2+rjPt1ZirVZ/c
YO78SLP5NHZ0XIs556rAH8Z+rep4Eb4Ed4e3ddXd7Sjc/9w6JMN3iq89IjP2
DKvZxqjDmbvEOvilayLWQXdmBReFk56WOwY7PXesgX5gN/AseCVxRw+t2bPF
ckJG3MOhmn8dfDV4HTyBudFJ7JU18YPIHvkg/ysbPBZ92B5nBmeQ5ZaQZ7fM
vvTMmmPcKyPm/cfcsc0/qfywYg6Gjdyu/u/DjVJj+Z7A+XebzQfRVbgO67dq
7JLCfbrXrV/E7NhzU9wvd8584BP86pSq7wMsgMujG5do3XNbPIb++Bc4AT4F
HF8bOgAvg5/BCYn3e4SOcdbXWqwznHlL1CmRxTZsptW/qT+Xep7vZ74H5kG3
iD9eC/udn1pn5qnsXzWnh7/CT/Cv7OV8zbm1al14p9n7JW4CC09oMm6g2yeW
vO6hmetLI1/B3rl3bGVKnOUkTXCmsGJJ3bY1NfSE++MexxTe737dmREchxhk
eSdjMDZ4Ws19Bqt8sO5356g8oDCHPFDl4GbHTPCcUTXjPHg/ItZCd/B3F1Ud
W3+oMX209sutjkdOaHFMMjp3XqBD5ZsVxyfoMbzjdT1PJOZHOwLn4SBv6dmY
mFN3BK8mh8E68E/yVfSBY8NJxwQvnVh3LErcPynqPVLjEmvux7E1gdvYDfaD
/d6U+X7WttqHLwo//uPC/vqqmu0JX8y9fDXifeL+XlXjyy8jFi8Fzz8ud3zd
KzdvRJ6MJR8wJPIG8DP42Jcy82F4C/wFXMXmwHDyA+QGsLGjM9s6MT3chJwJ
vpIY5fSIU6bXzfd21+0X8Y/wvdHBV/BvHxTW73dVviQZfSJ5vpiae8O7sYHj
U9vipzXrOX2IF+Ad5H2QC/mSYS3GLvzj+vBr+3n2P6TGTjCUfBE6gZ5wRurT
W3x346I/PH13s9vpsymz7bXW7RfAS3zE+M6Os4iPTgh5cafkvXo3O2dxeNV+
F95AnE8b+sb5bmkxVpA7IPZH35pq9jmPaw+npl63VnfcOTviUHzd3PB35Jna
mz3+7MKxSUfh+0TuyPyw0Cv0Cxy4ucVYgM8/NzAN/GQ/uyK3emuL7/GO8Cfo
CbyIdrgRmHlbi3GTGI16j8R6eGzVOoqOrwh7P5XYinxu3XErskXG6MWw0I3x
hetn15wHYJ/sl7wB67L+3iLyppGnZA5sc0PNOV5yvWkn2zW5FPSRvXKW9qrz
nKzZUfWeefdpYW72J83RGjFhrTD3QS74FHSc9dHzNZlzUqtUfp4aQz9LvWYa
9wsPALOHprbZFcGLyIcgZ+YlxuOMcGlyT8Rs38xtD9jFe4X9wwGBz3AuuNf4
8APoxsrgNivCT8PD4ZToIzmPtZH3wD8c2uq8D+vfF7Z8T+SHwGjyiuAgmH1/
2B/3gs/8OLCRfBf6OlBP/1bnu7dozrZW5/HJ4Y8tjC8n5s4940vAnbNy+/hR
uXPN3MUHmfPRrEccgG/BF6Az5Jrwi9vCh1Ln3MQCxEJwc+ZdEZiG36GO3Lnb
ZRF3YHvlmGdw+J33C2M4e+YsPauOE1i73ma7SNu8HmPxudg65wPz8av4V3LC
Z+SOhfcUlgnvaIdLbAs+AaZjg3eGvGgnR02+gXgBHX46YgdiCPIpcL0nMp+7
HGcnb7o58q7bWp3zXtlqzCbPCe7j77fG/Jsjv4heEovcrj4DVA4Ke/zPNO4s
zsV7+j2X2L+NDfnQdkO0L81dr2mOK5v9jjk555bgsuTMz49vNuAk8zJ2bd0x
+dOt1n/qYBG5ZM5Fvrgt9Ij+fGMgx0GegThq31qaY1fdvvRDyefdmnN/NwV3
WF41L+uvs81Xn2aVQ5vNgYm/iL3Szo6/wJUHI5YkFl8a/JAcGGeA4/YM/gyP
BrfAL/wFOSfqYFDX4CH46y8iBwpPfih8z6W5fcLY8EMLM/c5gbxC6nvkPplj
QswDB5gQ3OY6nW219vTtwt+T+K50TG6ZoRPIjX6MJwe7PWL7aRHvtoU8wQXw
AV9FvH5ExOzk4fiWg2+FN/UJ7kS+Ynnk+/rG9x5yeC+E70QOtB0aY7nHg+Pb
ELbVFvpDvoh7XBs5q4OjjsyxZXCVvu3Rn/iJOIq4km9i/cLW0Km+UWf8+rhT
ODr3STwKr0/Cr5HDxs/9Se+erNtuLkttH/3DFnmYH70F39gDMsPe94Z/nxn5
K3gNffvHHvqlvtO+qWNkOAhYQT6IXDr5FuRGrpzcEN8ksRkwfH3wFfw4eXT6
IFtyJ+RQ4LvY2QVhd8T4b3cy92DciBjbWnMsfk3qeJozMIYz05+cwLdS8wr4
BXmCQRGfjog9wFvgVv0jjsgCu+u57xb/wf1OD72AFz0QvoicALIh90f8x/h+
8X2BsYeE36GdNmTybOS5zi/c1jfkg/zGxXcW5ugf63458kLHZMbOLYGr5F7a
I//SHr+JB8lfwV2IjcEm7pB99on+9EFfyF2gM29l/n5zRZtlNihyKZznvPCz
+BG4HHtjLBgyJ+RI/4mhL5NDZ7gP7uVa6cxxoXvfq9veeoQN7o34H6zgXKcE
blMOivo7cZfsh9wqfIA9rQoesjbznumDznO+PsF1iFORyT4OXrZewfuJx8lJ
Ereyr26BOWBy79A9cAX7ws6wGfpxDjCma+AMnBR+SM4KH3NS8B84IFyQeIRv
XJvCDw0J/YbzvJTbPvnWxBmpcwbsCDkjOzgk8Wrn8L+nRq7pkrB1fNa61Dzx
8MyxwI2R00A3sTXu//Wav3PxvQt82Rl8m29375f8e3z4MfRkbuSUyGOxl8Nj
P+An+8F3whV6VP+6xx7RThzWKzgwbT2jnd/IBa7ydtwVtowf3edbC3M48iYt
gaVd417A4Er4NXzp+PDj3AF98I9/DPtDV/HrrAnvXhnxEPxzYqzJGZE12Ph5
6O3PAm/JA9L+ospdkunTxH6Z83Tgyx8K2ztr3R88YWDIsz0wH/zBhzMn2DUm
csU/KYz93cLX8x3j2NCTJ2v+fnxm4ZwK5yX3C878LvKN3ymcT79V5Tdq5ovk
JLbU/D3p6sJ6/Wbk1ogLyW2BKx18oyzZ1vDR5LPY/6upsYf8Pd+MVkf8zPun
ow/xFHkV8g7gCrk29H5ym3NhMzOfdXzwHLC8b+A5fpvvDeTgm1LrIfpILNg7
cnrTImfF97q7A9uJ9cjjsC48HL6Lv4SfsB7r3gLnzJ3LvrBwHMi35I3Be+A/
8zLnDrpE7p845YOS46NXM9frdfNy+Pn/Eg+pfafa07rzBwPimz7f74n9zyq8
f/AHe18avhw/zn4Xh6yIRxdHPopYB3yB72Gf5B7RQ/a7M/b8Ycm/2Vt7xFPU
uX/6c4+UN+6vF/adg3P79C2BmbXc9vBAajvhXtD9rO41tma2ixXh+8j1gSng
ySOZ8erhzJhFnbPC25AhOYRH9e4lta8Ec2rml19ktlM4KHypPbXO3ZP6nhm/
j9MX5iiPqeyWOu5qz31e5uTM5HDQRfSQfDz+5pLIE7RHbAvvxA9PiTvmrgdn
jmOJZz+L/z05I/7vBN1fF/oPrrNnuNNfMtc5BzHE86H/swvny+aoXFg4D7uo
MI41B0bVU9//6sx859Xw7+SlONeMyN3g5/jG0l53HvXJwt9E+T75SKvzLuT7
iEdfyYzJL2fGHWxwj+bYFt/pf662KTXrP/ZHrEc8T/5hY+wdmfBdjzwCvmFD
YV8wMjXmkAsDh+H/5BfIDwxJ/b8aZ6SOkYnVyc/w/Z0+70XuZHj4L3APzoDO
sPdL/1++kjUOCz84MtZCNkdHDpx+o+IbLr6H83K3cNCOiB34nyRwcKR0Y2LN
eDY7/leCvZFD4LstusL3dPJE5ATIV5Fv5HsbOEcOgpg4zc1v2PMh6tsn9BM9
BbevChx/q+ZvG7/QPN1z8wD+Z+fS1HgL7v4f/f1JqA==
            "]], 
           PolygonBox[CompressedData["
1:eJwtmGmUVcURxxtmmJmH8+67946gkS2KEmVTQJbERAWFGHbZBxAIoiyCQsSA
gFGjRo3G7UNAY1jCkYhgPDLIIjvDvmpkXzQq5kBYZEBhkBzM75+/H+q8qq7q
qrrVXUu/q4c+1OPBqiGEulVCyOf3QHEIz/M7pCiEDkkIvXMhPFwQQo1CFrMh
tE/MW8faLHjbgRPgneH3h78L+ix0f+h7oftAj4fez54q0Fugj0HfDr8H9P1p
CN/iQFleCMPB+wCzMiHMBjZIHn9OVAthJvJPx7Yp2wuhv4K/B39ugT+Ntb3g
fVk7hb656GuC/AL2D8b2IOTbQR8DLoHvA1aDLwN2F3pNvGvQfxWfGrPnO+hP
oM+guxT+UHS/yNoZ9L+H/j+Bz8ff0/jahOBNwP5q6CrVQ8gDWkYhPAK9Bv5k
dO7Fl/XsWas4o28DeHtgCHiEvoPYagw8Dn8U9ruh7xfQg7HfHKgOXqckhLHo
3ooPnfCnBJlrixxjxXpN7G/L4c+K2CB8L2urwNexZzr+TId+EvoBfNwBvxv7
v4fug/5al4XQFX8mwhuC//OR/wewjb33sLYY+Z7EfAz2SuG/Be/H+LwJfjXW
dJHk863g9ZH/HluVOi/0r4ztS0v4WfgfZR3L7rov6FpEjIbxPRXoPwjen7Wj
VW1jAPhz6OuH/rGYeRb8ada2wfsSHb8HX8daaTXLlEeWkex89L+mWMgm9NfQ
h0VHxk8Bh6BLiecE3X1i0BzZkfjXEF/XY+NR9HeHPoI/M6B7Q+9if0Nsn2T/
QfbvZG0KticD7SLrlO7TQAx9hP1l4AuAqfAmpz77+7E5Bfw40JTz3YiN/4DP
IAY94N2FD9fmfKd1t7V2C75eQOYw9GjdV/CZyPcE74L+m5BdAj0O+gwxOQR+
E3vaQb+J/+X4shV4N+Mz1lkr55R7utPzdLbY3Me3XMGePPZWwD+OvZrKZ+iq
iXkjsPcQvM3A2+z9OzBQuYEP7xHvLfArhCv/2D+L+I7hrlVmzdsMvAtvOHQ2
zzGaBn0W/W3RdY54TAKflPosDiJzF/QbyCwqdA7dCd6CGA/L9xkshD9RdyLj
mqba9mnss9CZ6ewuKAbQpcS3Fd+6KOe7/xn2PgDfFDtXG7C2EXyQzgheN755
MHh56lwfBER8z+vYuBPez9lTR/KstedbL7K/Bfpyic+2HjIx+DbWjmO7k3zA
l4k517Kj+P8o/vVFf83gmtgP/Aw6C9lbB5mzkWOsWM8Ftig/sdcKe9doD77c
jo1S5PsBt4HPQv5Ixmegs9gDDM23zrOxc065p5gqtoqxYq2c/BX44+zfzP7d
rH2BvS74OwZfOgINwBcDUb5r6vLYd053Tzn6FHt7o2MTslPxbym8MuR3Q6+E
7gB+ZfRDrWBtne5e1rk7D3gVfV0T18aRuuPg54E70F1JTKeAL2HP/gL7IF9e
ib1XPUm96Vvdf+TPIz8Z/CL26he4R6hXTAMI4f9zpBn8Z2L3ntl8bwPw88jX
K/AZ66wnQV9d5Bh01bcnPlutiTcG+oD6FTrXIv8TZG4IPpO28Jaz9jL0eOi+
0PugvyZe5fg4gXgdQ0drbK/H3w7EYiYyk9FXhMwM8Nbo61/gM52JfP3YvbUz
+lrBf421SeD10PEq+Fb0N5F97sjQEuegcvE61XvdP/ZML7KMZLOqeegugv8Y
vAFZ1+puwM3Y6gjMQXYkdCfwC6qp7E+AIZFzSLnUBv6P4LVJnDvdgZ8qf7Gx
vMAxVWzfYe0LeMOZRwaydyZ7kjzfmVng4/BnZcZnprO7MfbsMRvYjm9NY+eS
appq2wV0XA69G52XsHVf6lzQzDEM/Drk/5bnHtML+Ra6Y4Xu8TvZ2yx2La2A
3gFdnDhWu9S/wBuphxc6RxuCl2Hj4zyfoc6yKnumBK/lgf8z61lHNW0E9j9M
PRupZi3V+SGzLN8ziGaR64GV+b4zujuqkaqVqlmqXc3xoQP7KT/hL9g7l3Wt
0Z2Yp1kjdu3SHSwHb5m4l8jGzeALcz4bxeg78OnouDJ4xtCscSn2bLAd+VHE
eypwL/gC+M3gz0fHV9gfzdo88NF8w9KMc/Jc4jusu6w7VAx+H/4V4M9a6N9C
90RmR8Y9qhf4R9hfkrEO6TqK/CbwjcBjqc9AZ/EW/v4R3z7NWtdqYLxmgWLz
5gAvwH+Gte0Z93D1cs0ImhW09gfwVej7F7zPgdU51yDVotp8zy/ByyLPOoqJ
YjNW/SfPd/A3qWcezT4zsPcU9p6IPVsdRd9m9l+MnQtvqH9k7ZN80x1rDv7f
1Lmvnnoxdc1T7fu3Zo6ca5pq24fYGwO/F/DXjGc4zXLP6v4Wuoeol6gHqxf3
gl+SOseV65rRn49d81T7FOMH4P8scS7W4Buuj51DyiXpfA7642LbXoR/nyh+
sb9VM7xm+Z3wF8FfDIxC30uaTwo9M2t23q15QPMVMdwSWUayqsHfYPtG1ejg
M/5dah/ki3LqBvAm8LfleybWbKwZQLOAbI5M3fPU+/RG2IT+g6zVqu47WU3z
CP7V1l0GDsN7Ex2r8O199H8GvzjyWasHqhcOjjz7q4aplqnGqdbdDQxE/s+x
92pG0axSU28W7K9gbRz0I1nXWs3AmoXbRp4F9YbaobdA6tqmN8Ja8PdzriXq
gQvAb4391lDMFDvlmHLtJfYUZ93T1dsrsVnG/tdjv4VUI0dk/UbQW0E9cE3x
DzmJ/Xx0rEc+QNco8ozbL3EPVy/XG6ApexslznXN0I0T93T1dtWgoXxLDfXw
jHNWubs+61lYd1J3sxHyXQp8ZiMi11zVXvWs/jn3UPVSzVB92Fs39qykmbo2
+EC+t+llfmN8wP4o8mytHFWuPpz6LikH97D/Sehlhb5DT2g+itwbNXNWgPdG
5lhV1/hK6G8iz07diccr4PuxeaLQbyi9pVZgo26+1w7ovaL+VeA18Xqmnp2l
U7ov5vw2Vk1UbVQNUi3Sm+8w/P18fytstQYq4N0W+238DrAXfsfEs/9woFPi
nFXu6psehD828qytM9PZ3Z141tfMsLjYbwi9JTTjfon8wsizgmKoWK7Jubbp
zRmB3xH7Lawa3BZ8QuS7pTef3n6qsaq1mvGOoS9X4tlWb+w5kd+4eusqpw4h
uwed5wqcU8ot5ZhyrQ10nPObV29fyezNeUbQrKCcuUKza86zt94Yc/RfQuq3
rd5AJ8EHYbNZdfc49brOiWOlnqre+jb050WeGeaC58vnaq4BqgWquaq90nFK
s4P6Q/BMNCDxmehsdGd1dzXjaNbRmZ1WPU6dO3rD6i2b5Pxtmsk0m/069dtY
/zn0y/pNq7et7syGYr8h9ZbUG0BvgcrUs6vebOdT3wHdBdXMl4nNydi1RjO8
ZvlasXuJZtKrwDfk3Bv0htVbtnHkWqA31z2p77TutmKi2KgmqTYpZy+H/z+m
bouu
            "]]}]}, {
         EdgeForm[], 
         RGBColor[0.9815754591169612, 0.8867624407875143, 0.8309900770643102], 
         GraphicsGroupBox[{
           PolygonBox[CompressedData["
1:eJxFmXm0V1UVxy/w3rtv+P1+9/7uK6TH6NBapSlpqalrVQbIbMkgYOaECTxE
aC1MLXCVViogIDkhArpqmaBWjsmgiAxaPM0BUBckSxAUFIXnjGZ9P3y3yz/u
O/ue3z777LPPHr77vkMvmDzsko5JkvTRn04aPygnyQERtxVJ8nSmibok2VlK
kok1STJDz4QOSfJqJUk6anxL8/8T35niade6zfp9hOhXtX6kxpf0vkgiOlT9
vl88m2pMMz+7MP+x2qefZPXVs6PJ6zfF2sfrtWdtknQXXZsmSavoVHu/KJ4X
xTNb8221nu8hepL4h0vmxhrrtTnkDK2a/3SNw+J31jIOD535nd+YP0o6Xalx
v3ScoPlWPVv1Xqn1+zOiO6e2C7+t1DNQaxdKzhFa21W/L9Z5PtP7aM3v1bhV
zzdEZxqPa0yS/qIXiO4v/otEn6ZxW43pksbuesYFzZ2cGXY7WWtPr7MNflw1
/S2tHSfdLtKTi+ec5iQZpfnjMt/DqNDhvYp1b899lul1Ps/rMXLGCbqnQry/
19nf6GiZ2uag/PF6Osj+N2hilWw9t+q7eVd83TQurfV9cBfcG+/79Nsn2m+5
5J+r/Xtxz1rbV+/3djIP/KdJh2Waa4q9lsR5NmriQtn6es2fr/ECPTNF39Do
d+ixqelZovdI5kWp73Gw9m0VPSi3jJ+HnGsLy2ktm/fC4B+Ym+dizd8dOnBe
7ml56NYx9W/Mb9FZZmjuEY1b9dwq+lGNc+rsD/gFvnl9nPE9yd+t9Zs1viy+
6Zp7sOR9xoXMtrAb9ntW9uqqvf8off+N7UT/XWurkvupfl+j9as03yYbj8m9
V1usxXZ3x90Rr+PCN8ZX7Nv4+BZNfI6NNXejZL8lertkHVnj2O+tuV415nle
UzVaM1/jDOnTKbM/d9T4MbqJHln23b4e91ur94uxk/jvkyKTNPdZ5t/h47cl
Vfvi3RoHae77ss8i7TsgdTzhV4yLgsamvMtsBx/uhnv5kfjv6OTznqI/A/V+
dG4fvrOTz46fLg0512riHtHPlO2j0PjyLtGLgyb/4OfkHGz6eNAn1PkOjiKu
U98F73fonH/VuhMz54eOjc4RTxamV2tcKRkfNCTJPO6y8F5vS5cHCst+W4c6
vuJ1T2huuM4yRWu+is9qfKHBd9CW+TzX5NaNM6DzcvHUaq9OknVrYf/Bj8hD
rzU4l9xemF6g8bzCNtkgO0zW2q2a/4vkvCX932lwHtrY4H2bxfe1iv1jl/ad
pDzTJr6/ib46t/2flpwRoTO6H1d1XJ+jdT1rbDvs9h/xn0g+1DlaS6bxtzdy
+wn+wt1wL701917qefzwAu37Z71v0LraJtOcnxglj+AP5OWJUbMO5M63h2mv
wVrTo85+/mHF9Acab+pkHy7wq8KxeZnGjyoHQyG5TevSzLa5Gf+X7N51jsl3
Cu/7lPRtEs/DxLX27Js7P9ymsbPsd4ieqdr3JZ2ti+jNGnsUjl/iuJvoYyRv
Wtl2HS2eyRqrhfPWCunwFdEt4vmFeP7U5Hvijn6rPW7W/FrNdxHPEaIvK9uu
xDC25SBHBX1Kav5a5NbZDvhku2Tu17Oi3jUfvbHhuY3Wn7l9TbYXtlqYOm+Q
P3Z09Ej6WKL1ZzQ4J7OuS5z96sJ5knxJjBOnXSPGBwTNmbc3OpbQhf2KoNEP
PTdXXI+WaZxNztH8Y4njqz30B1cwPyX1uXuUIqdp7KlnW+JzIB9/QM/OcUZy
ML6FX41vcr2h1jzU5HlqF7J3xL7Uz52Nrq9DStYVPdFjf+gPLziHOs/+PUKH
oZrfqWeInjuafHbub7r8Y6nWlwvHyEQ934y1E2M9mOWHjcYylWbrvkb8BwrP
f1K4vlFHwQzgj6mNvhd8ozVkIqs17EPdwCfJpT3qrTM2HKuxT9A7QmfOjo5z
G33nW+T/n0huv9y8rOF+LqkYj/1X+sytOOe/X7ENx4ZM7PpQxDP6bgqdv9do
+dQt/BU/w8emS+4A8Uyr997wEScDpPhYvf+qsI5DQ89ukd/Jky01tjf4it9P
D55KYb8tCsvt32R//WfmfX+TW+aOuK+TGr0vulFzqTfUmk3xG/qDw8BgY6qe
Oznmbyqcb+cX9i/8DJz4gAQ8Kxs8onFAvfHiQazY5POS0/EB/Jg6C/ZhPXc7
MXybOyU/4JPklF165oUP/yP1XtBD4iz4JLqhN+fhDuEn51Ore4Wv4juXNjo/
EvfED7HTTbqeLLk9NL6u5yPRU5qdw/ADYho8jZ1eKRk7UlvvL6zPhCbvOYN6
ofmehfefEHriJ/2iRyBeyePsi2/2C/9Zlxpzg3VvCdti4/NzY6vdJf9GDQRL
j438gH+uTo0V2zlvg+slsohFRnIRWHpvrH2uzrzUg1NT4w/iZWjYn3shjsCL
xBK168ioX5xpXtiYuCM3YVtigxiZrLjok1oueePRetPI5w96TBHP0HrzwUMP
A/YFx6IXZ6FOnBX45hn54Hl1rlnUrofCx/C1MWVjCTAFNYPc01g1fiI/jyob
IwxKHUPYq1u975Q6xYh9ZhbGCddpPCl1baAeUFtuT31fjAuCXpfZT9dm5mOe
uAab46/ce1vF9F7psLzkvJVRDwufd5/m95R8v9zzgnr3M/QyYLLtgTfAaHmN
MTN9D/isNWKfGCAfNGh9veQQwGAf+i9qK/gVrFpTNhbuGfdIbHWPfnBVybgM
jPyvzHngqtx+Sj2YF3YYHDRriU/WE2/kO3LXF5j7+aihUyPW8ENqw2cR+0Mj
xqktyN8XWACZx8RdDYj72ppbZiZbvhl4gbz3ROazrNJ4S71thX2eKNmvwTv4
0nOBc3bm9uvDJeeB6Ffvz4xnVwR+WBZ1eVvly94SffaWjG/BueQJ8Ae5HFwP
5icvD4k8VIq+iZ6f+9geeBvdziibt6d0OTT32l4ah5Vtc2w/srD8n2iue278
Nr/kfL6hwf3t5Mjt5FLyJ7kT35pYdj/ZPzdeBDcernGOZL6stXPpizPH9ZuZ
5+gh8UXiidg6aKuS8dbSwviYOLlT9Ltl4+lZhXse6iD18OU8sBz5sORvGWfo
93WF+6V7RE/UM4e+qeo83xoYACxObmmRnLMz+/fSqnst8s4Jmn9SfDdo7STN
Xx74Evx+SOFcQa/MtxC+vZBLwO/YiBzykXh+IP/7OHIq89htUeFcubjwnsQT
d04/SZy8mhtTk6fIUdidHoY4QQZ7UFtPqLpHOzx33YYH3mM13weekutg/3rj
Q0beqYl3VYxNs2ZjSH4rRW1iLfWpPbWfkwda4u7x7+9EXeZ7SbPkvC++13L3
tPS2Q6pxpg7OJ5/qEKdSDwr7zuTQ/6zc/oBfDK66hg+qunZyFnoAxrFBkyN5
b47vQweiZvHNgB6YmKCXxnbDC/c5YKLLJfPGwrjnbNH3Zo7N+zLX/62B714K
X8KnvksvLP7jNV6XWw79E3V+Y9R6bIbtsC05ryViED12xbedJfE9AYwzNzAP
+en+3DqgC70fPeCYwjkFm1cq1hWdf1Z1vwfuXK/xqsLx+DuNT+XupZ/WOKLs
uvb13PiZ2kc/e/C7V42x04KS+0r6y6mhC/Fbydxjrs6MJ8HxYHWwBv374sBB
1JTmsDnnXBi1nlpG/Tsp/bKn6R++hl91yJ2Xdkv+iMI91Lqy/WJkxA85g16U
NaPLzsXnF+4P6RM/zY2hpgZmo8d9N3Dp2qiJXSqOeWL/Xo2z9Twmek7VeYz4
II74hkruIWav0Jr5er88c30hFsm93MkbgefBVuCJtvjOQ715PnqWwVFHxsf3
KL4bXVPYVu+UnZMnxDdY8il5lf6YvHFpvc9Ovgf7sW+56v6hpPGWkmvEfOn2
fvTzRcUYEf5DRLfktnvX3N/I+FZWqjj/708dv30z+2eT5vOK6xr1je+me1L7
7cDA//QB51V8F3yD5G7BLdwvvG9+wR/5BP8HQ64PPEOdhIf6zrg76I2RI8Fa
1EJq4trCmBosSxxuy61ztWL8Cw4Go26OtWBIvvvgj4flzlHYhLsgD7XHeYmh
9phfU3Y++3bVfT6+NyLw8/oG7wuGWtBgHEWv0D/6o96BV6lNTVXboUHjvsL9
G71mSs3m22X0cMTHjMCTLYF18+iP6JPuyW2rD6XLFYV9ku/Hl8X3E75x0ovT
k4MNiBliZ0/m7/747ueFv1fh28Q49iBOiYW2wJ18o9oQ9DG5z3hj9B3TCp/9
14W/oeMHD2bG43c12Pd/Wpg+q3C+fyp1vsWH8KXncs+ti/nr438KYA/y1rSo
WdhzetS+ufXGwfSM2IP8A37rE/3u5OhF1oUvcb6Vccal0a9iI/rOOSGHcW7Q
9Owvho9Re4dF7iN+l4cccue0qEGjoy8gyEdVHY8rS86djwY/MQ9NHiCHo8eV
0V8sCx50XBE0vRXxCyZDzoqo4/y/h/9HLNTLrKr1mVm17nOiN5gdZ4EGu5ND
yCV8t8KXOov+ZfQafK96gb4aP8/9/wxy/dGZcfsrqbE72AqMxfc1cvyW1Lhw
fW56Xe76hRzu9ebI3+BM/H919HcTIk5nxrc5fJxv+X+IekRdejh3rPDdfU1u
HZ7U+H9C9Jxj
            "]], 
           PolygonBox[CompressedData["
1:eJwtlnds1VUUx2/7Svs63nu/3w9ljyKQqCigjAZIVASBVkE2FAdLkdEWYgBB
AbdCGZWoQC0IJIqhoAFZMgzQ0oKxEESGBGTIkqLsDUE/X49/nOR77hn33HPP
Pfc0GDK6Z168c24rlAA1jjmXmehcAZQHfgMai0KNZOcO+M7dDJx7MsW5X1Hu
Cv8WfDmydUnOFXnObUpzblzYuV7YN8e2IdQZ/Dg2g6POrUI+mX3Gwdev6lxf
fOxLMJt+4B+Qz0M+Br43fAydgejmoxMF92K/dPx9HnKuNOJcBj6rIN+A/gz0
89BZnerccuS7kE+CmoJvEN9J4tuHfhP4S/BH4f2o4T/wWUKsAfwV+MvQMeTV
o//bIi9FfgZ/PRMtBzeIJYf9FrFfI3yOj9iZdLYY/DH4LeiMIvZ41krAWwPD
1fAZQj6FPYrA86ES+Nex70oOOmJzCtlA8fivBd+R/TuxNhjdodAo9LvAvwIe
BuVGzKd8TybGF2N2Bp3lKlSVszwC3wWcBfVHNwt+JHgr9DW4GvHVCtladfAK
1tLhd+NvJbg7Nu2QtYXqKD58bkiwO74NXx86Tb08gbwB+GXk65F3Qn4ef48S
UzdwW3IwAtlE/I1RLNRQTeTLsbkbspwqtzXQeSjBcqLcjIE/AN8HH3Hcd7pn
e2Vx//PRacFaF3Am1BLskIfjqBF04sDZ7LEI/0vY7wXwaPztx19f/P0D3494
MpMsR8pVjLUZuOmBvgdeyB61nem0w/976JyJN5/vgwtY+zFsNanaHBDYXk+j
3wvfH6NzAf1l6E/17Mw6ewXyCcgXBBbLbeTX4O/Ct0+xN6K3UsbanJDdQR/V
E3xRstWQaqkR1B7cAeqNrDSwt6MabEU82cgr2D8e+QDwO9CJePP5Lnga+nvw
txe6ELGaUm39Bl+AbCT8kCSrQdViDvyrSVaDqsWN5Gems7VM1Rr3/ZruHvul
2DdkbXHIctYT292e1fYp9Pd41kPUS25hcwjbpvDFIctZNvpHOcPwKsTPnR4B
F/tW61HWloKvRg3vJIYr6jf4GIb8KHt8D27mWe4v4m8A/j4kpgD+Z+L7CJyF
j8Mh62mT4LepR2B7iJjKwfmsFTrL0fTA3ozeTjP2SMT/PdZ6J1pN5SkWqD74
HjEdQrc1fG6C9ZirnuVEuTkHfwA+Ax/f4b8cfhn8DWLcDu6HzxbISlg7CH8H
f3v0tljzEmytFNkqaA32u+BXq99Bf4IroUjUepx63VxqdKz6K2vp2Gew9ju6
1yO2dxlUDP8p8dUmH5PR/ww8B/oG/4eJeS74IPc9Bb4Y+cXAaly1rhpULWb7
FrvebH/wcugkujl6k+jWDezs6tF1wCuhzcgXwq8AH/esd6lnq3cf8SyXitmD
v4xOmxSLYTh8YWCxKeZ54A8Cu1v9Ke+Dn2P/BxPtjp8FL2TtRLL1HPWeGYHV
flXVBP4+Caz2K+FnqlYC6wWqcR+8OLC3qztbBN6Bj8NJVjOqnfsD+8vUU+8D
Z5L/EYl2R6ngHsSQi3wv+t31F0LVk+3PW8L+b2IzNGw1OhH8RWC94Tg688Gt
fOt16kmN8BcJ7C70x6aB13pWC+rha9SfWVsfth5QT72ePR5OsJo8gzwXf7PD
VlOqrZd8u3vV/GbuuiiwvftzhpbId8bsLX3FHtOw76D+nmp/lv4u9Xj1et2R
7kpn1Fmfgr+tfOHzHPe5APu3sU/x7S+tw56p4GvY12OvjapZdL+N2V+kGtwC
vzJmb7se+hHf3qDe4iD90eAJUGGizTCaZc5iExdnPWQ/vtN8s9UfpL9IM4pm
Ff0h+ksqY/Z3JGHzd5q9Ob093fF24q3n2V/IFq6uZzOPZh/d6Tr0c/BRELac
KDeXPetNZ7G5Av7Fs96nHqle2QT/18jvJmxmYnsxYrWnnjKLfF2K2N+nP+GO
+j82rROtx2wB18ZfmyTr6T/F7I50V6rxL9G/FVjuNcNollFPUG9Qj+wcs5lF
s4veSAg+LWqxqof810ti9ncoh5Wcrxh/OrxqqCa657E/HbI/YiqywYHNGurh
FRF7U3pb0qkAT/dtdlNN5oP/SrNcqwfMhn/As16gmaJHxHKi3OiPnQVO9q1W
lONR4G2BzU7qMWXgO57NHppRBrFfN99mV80gz4M7ezZL6Y/fkGYzmGYx1dz1
qM18mv2K8DfetxpVrSrHtcCFMatN3ZnuLgOdrmGbUW9GrYeql6qHq5c/49nf
ls9+HcFr0wzrjWdiWx6zXqyZpww8D3mHsL0RvZXmvs2+WnsMvF01k2B3sAPc
2LO/XzEoljLP/i7VSDRmM5JmJc34mvX3+zbbq+eo90zw7S1rhtYs/S9NxKXK

            "]]}]}, {
         EdgeForm[], 
         RGBColor[0.9675043478662828, 0.7308073371976969, 0.618054166974835], 
         GraphicsGroupBox[{
           PolygonBox[CompressedData["
1:eJxNmAmMXlUVx+8367e+771XKGG6YElQEzHBgBg1RluwdIlhSzQSBDOMiUo7
pUsajaaaakiXKWgw0JaCidFSDMTigpZWxWoiBmpXSkxtOx2amZaAmHRmWhCs
/5//M9FkXs797j333HPP+r8zp3/ZbYMdKaVvV1LqFD2dp/T13pS+2UppazWl
b9VT2iK6Vt9zjZQeE0+jSGmWftdF+8qUPqiN3xD/33tSOqbvWfG8IBmfq6W0
VPSM1m/T+FLRDdpzvehG0TU66yGN/6C9J8R3SVdK79Pv+c2U7qhZjy9J3uWa
b+g7rPEhfTskvyK6U9+I9P6b1mZr3zbNnxedpe9RjSdEZ+rbqvHtkne20zqM
d1rOHNFTutM8nTcs2tFl/dGhKvpzfSu7U3qkadtMZNYL/b7Wa3tglwtanKG1
1TLkGt3l/l7rd7PmP9xpukx63ir5z4v/FtHXkIlt2imN1b13UDzfL8zzutbf
1vqoxksr5jkTfG9orUdrr2nve0Vn6vtsh3V5XWc9JV0fkJybdc4m0UPo0+X7
zm3adyf0+0fSf0xrMzT+o2S9X/Qy3WPJNPvvKflnuNt3IEbuq9h3jGvin9T4
XMv3mLrrNT22L2eNtO2XLunQIbn3aG2/ZH5U83dq/DHRa3tsd2x+QHIudPv3
C9hFa38WHWja5sTDqHS+qWldK7nvnkSL0j4uS8fdp5qOPewCz6vSfUHTe5Gx
V3LnSEaRmYd1TaXVhWVjj6Wy9ye19xO9tjf+g+/2Dsed/tJ62XKdvprWZpaO
j1midenepT194l2uO12p9UPi7yl8d2yALbEv9hzOzVNKn/6m9R/U/ovd1pO9
3Idzntb4jZpzA98h/7Je7z9d99xLybHDPPGzsGGfN4KH+CVvFzW8Ro4taHvf
QenyhPQ8of3bRU+Sh1r/k9YWN7wHX2LLBeEXeI9XzTev7XV8ji7oybl3K64G
NL6hbV0GYv7TdduEPBrUmkIqXSW6WPLybufLWMNn4bsV3b7zw7rXbNn6Ttni
CtFD0vu0dDmQOzezpuvV6Yhxzjpa8/zLNec8+YAu52vOO3yMLtQU9Cl1zrIu
z5M3c8Mv0HkxHomYIMfJUXL1HY1HY0xe56VrYFv0XNQl6tgBzR3Ud0mn69P0
qGPk8ry68xl7Y/c9mt+k+Y1Vj/8b0x2OW+KFeWJkqGp+fHAmah71cFXhWCL2
15U+9x8y9kaND2u8QfRN/R4T//rSdsKO2Aq9oOiGDV+p2ba7Gr4D+j9Qev6f
kvEDjY9p/FDpery/Zh1uqPte7L26x+dyHmcdDZkjEWPcsaK7fAhfavxdjb9T
dX37iu6yQeMvF+5R9KpjyTbARn2Rl+uDf37dY/JnKHiQz77NsRebDcU8dl83
tbdpHnIGmy6KfGGO/RO9/k0eEWNrQ0/iZ1vT8fye3PdmbeqOw5F79xaOwVrh
fWvj3Ftbrj9X5s4Z8mVJ4ZwgN7KIH2xLj6NeYSv2cNcNIQcbLo6+Mx3bi95V
sT43Rozhx980LItvVvTNU22Pd0iHyZplIed8t+s/cUwfoaZQT17OXLNO5bbf
cM316hHFwXGNHxad7HZskAcjNfOgw+Olea/TmS9KzjnxDWlud9vYYo/odS3r
/3HVkudl24Oaf1rzPylce35cOBfoAYNRt6hL1K6pnKQesh85t2SO6dmRI2/1
moecxd/ci5r4s7bxx8625VHvsCH9jnuNRy/EJnfhz8w94GTm+kSdp97jX+od
sdGI/rewbb/hP3z6YOl8Wyp583Pn1lfBSDXbbjx0vbTzf/k4laMXS/t0Web8
Ggsf0b+ocdSxycy4a69kfiAzTtjStr590dueLH1vegIYgX5DDR3s8j3AAvR8
eKl7RbdlExtzcvfMK3L3jndr9sOC3Dou0bl7Ss/vFv1IZrkPym6/Lc2LP0/m
jiViCvsQe8Q2PsI/w8m9ZSTy713JPQIu074e7RnW+EWNf5UbWzwr+tfc/Pty
Y070Izbg5Tc45C9aO65xV2Y8eDzmf635gxr/q2WseiL2gq3AWODeemZdXhLv
wtw1fXfTNWMk8n04xtSZXeI5rL3vtCzjcMgBe4HBfih7jPa6h1FbuB984KvD
uX1zJDeePRjz+Al+/Le6ZTlgOvKaHCd2iLv9vcZaz2j/Po135q4xo3HWL3Pz
/CJ3jq4LfDneMs7+TO7YwXfEw3b93iv+J0Iv6gI1AUy3LzDoc033pJtyx+VY
1JlXcutL3BFTxCH4ihglVnkrsA/9yQfyEvnclXx9K3AO67uCh5ygf10IbEqc
grXgOfN/OXQ28ohauitq4FDhexGb5CFxS/xyzttxFrj3/sC+nHUh5JD/1IG7
RZ/MbavxeE9tiX6xOSg1BjxDbZrCacOB1TZGH6OnHwpcDWYAB4GHwF13SP4a
0c+H7anLvHumZcaD4MqB4J/qYROB/dZUXSOow9SVcyF/W2l/b43ePRE+ooZx
FrakXp4PG+LHydjLGZxFP4WOxvjeln1CPeNepyL+X6WvSOb0zHiK+cHQcTL0
7I959hHL2IM+MZbbF33au6JlXelXK1vWj/fHmzX7jFpxY/RQcCi4uFq1jU6F
zdHnWLxHyEF6C/WduCWGKzH/+6Zt94XCfbUSvbiq3zM0XqUf47nlX59Z377A
Hv2Fccw9hTHIUPiYb0bwgDcGAnPwm7zjvtSca+N9yrt0Wo/jBhwMHuaNMJp5
/uqWa3IZdRnMUASW5l07Ld62vKHr8Y5mHb5VFe8rYtwR9+fuEy337MdK2+5i
nHs085v3rPTuLoyfl2fGzmXIweboSZxX43x0h66I8ZGoHTNK5xNyyCliY268
0zfF25behe/6A4dvjzfL7wJjE9vE5vKQz7mLMmOgI6VxQn/g5p2l8c0zpXVe
EG9CfH5N/K8AOy6LN+DKzJgyKZa+WDjvhpvW6774X8rm0j17S+k6B57ZGnkx
EO8makcl7L+pdC//XunzOQu7XZ45jn9KTw5cBD7ibTEab42r4t0E3uSuK6Om
DGbG3P8uXT/I8x3xvxF0xj7gLeLrUfH8B193ecs=
            "]], 
           PolygonBox[CompressedData["
1:eJwllktslVUQx8/tvb3fvW3v9yoWKRSEhbrARGNkoSEmCBKMRsSFkdQHIEGB
FAVFjchGAlIq2KBi0erGABqqpSpKi0JcoRRaWgKaSlsr9rbYihHa+qDg759Z
TDJzZs5/5pwzjzN96ZpFVQXOuVooBW2JnWvPOrcbfjgH7zs3PencKc+5r0IW
S527t8i5LMYJdPtYq0A/Bn0M/x77GzDrBeN9eC9w7tY0+6GjJdizNowuD14n
9hvxsZ4ABsCcU2qYwp6ccS4TOVeM3I/tU+yfC1Yze057FpNi24FNFfYPQtvh
U9BUdD8hF8K/ib8z+CtjbQf8AjBuB2sCeo/9W1nLo+vEZht8Cv1M9Bvxf4R4
r7J2D7HVc6bb0GWgffCj7MnC16C/VGgYFzlLjPwwWNch+/BDYBwFa4y1JuQX
saki/keQr0e+gfOw5GbrTPBLoM3wSegCe+/ERyXxzCOGtb6R+NfAXML5LqBP
Y/trwrlB+DXo5+ouoXHwfwTvJfSt+DgLvwFnLyMvxv8U9FfYMxG5H7wG8KaF
Fsvd0EPY/oDcDd8LpcH+GrnDszcYR78SmqD8AO918P7IGa8cUi4JU9j/Yp9n
71/oh5IW4zX0/az9g+4i9pPAfyyyu7+ETSX8XcS3n9irWXtG7wktTNmd1sIX
gPc4Z+9G3ou8OrJc6cZmFXwT+AXwbfj4Aj7A5yJ8DYDfzP1OxOfN6OfDP0v+
DQR293egzwf2RnqrY6ytx9ejylndB29+xLc31lsLM4xtj/bKZjG2y4hhU8bO
oLP0sKeI+BqhQ/CvgnmF+EuR+5Fn5oxvgmqxPwDmaNbOrLPH2MyAz4B5GfxP
senAthP6DL7ct7vWnepuhSGsDNSF7hfWrhUaRilyQ2C1mUDeH1hOKbcU81L4
eawtT1vNqnZfIb5bON+ocg6s532r1XLIwz4b2d1XIBfDH2b/z+w/yPlLAqtx
1brOrLM3s9aVNpsW+IXg1bO/DJv7fMtp5fYU/CXw9zvvlPLsDrt1l5H5Uk2p
tlxotjdCWfj5ob21cnQV+jLfYh+B+kKrSdWmamgY7CHWEhm780Z0k2PrVTpz
OfxK/NWgX4b/OcTWFho/iZiLwB6BMHU7dUfwLewZB6sHjELfalK1qZ5ShVwR
Wy2qRlWrz/nWu1Tz6chyRLmSgM74FrNiryOGF9B/BC1PmY/DYDUGlgvqUepV
ehO9jWJW7B/Glsvq0R/A746tV/dBI9xPC3cwmLQeFqHbi7/vdF+s3Q8/y7fc
U89Q72hn7bxnPVq9egU+tmZsRqxD/ja22lSM38C/DV0G6xz4u+CfiKyXjpGT
T8KfAK/Ps5xT7qkmVZvqWedDm0maTeq5reC/ExuWZoxmjXJMudaJ/SHs6+Q/
az7luzq2Xq8er15/KrTeqDN0wE9DX4l+FvbVxNPI2gl0f+OvDX91gc0avfEu
4lqds9miO1sQWk9QbxDGVLA+ia239WL/G/anY8tt9Sz1roPsafesR6lXqQZV
i/J5APnz0HqXZlYxukjzOGU13IPuv5zNZvUA9QLNKM2qs/jcjq8ZofVy5bRy
uzW0XNUdnwytx6rXdmH/FvY7Y+NHwT+JrxR0zrMaVa0+HVkv1hvrrXUmnS2P
/phyD/ubkrbne/AHSyx3NdM021QDqgXNFM2W46HNFu3R3j9zFrtm9huaTzl7
S80czR7loHJRf4616Opjy13NFM0WxazY9ebvotsW2Vvqj1AT2RvqLXXnX8p3
ieWecnwP8gOh/WX0h1gH3v/NxlSl
            "]]}]}, {
         EdgeForm[], 
         RGBColor[
         0.8982708646933583, 0.518366738794724, 0.41090352762493293`], 
         GraphicsGroupBox[{
           PolygonBox[CompressedData["
1:eJwtlstvVVUUxjdw7+3tfZxz7m0gqCNBoCbER0KC6EQlThTl4YgY0GKsigi2
CCZQHg7QOFGM1rmCFDSKMyoFHIAaWp/BCbSER3mY+AcYlKLfj28NTvY+e6+9
1re+tfZa++51m1ZtnJ5SmtI3Q1+1ldK6SkrTspQe70rpAS3ubKa0vZ7SeDWl
rlJKL0nmXc2Xa3+u/s9p/r3O7p2W0t/61kyzLOvMh6XrsHTer3MTVe+xfqOc
Uknnj+jsho6UbknmC82HJHdBMtNl972S570aR2spjdW8tqxI6TWdGSq8NxE6
V8qZ0zXjuKT9NbJRK3ltNNbBDf7elm2g/492St3y8V59lyS/pOH/i5r3SO6c
xv7MGCsl46xrv6159wzjQn+f7HdI/rzW38w8Yn8keQ8cZzQfFu6y1m/K/s2y
9cDhaGGOy5n1nQ6d8L+tHlwL26hkv2vbdjk43JIZ+ycaj2vvVmdKJzTuIlY6
O0eym4RtSvYmpWNmyXN0fCQ7G+r2C16n5Ochza9KxzV9w8m2wQBORjCBdVz2
Vgnjh7kxEx94JrYPVmz3W/m1SPNGbl+ZY/eM1sek76BwXu+0vbkzjHeFvj5h
mS27r9fN/ZHCefNbZr+uBrYzmXkcC16RuZ1XdfuGP+Na/6ds/ZxH5qjkf8+8
frlhv9CDj/va9v2WYvSObP3Z6diD5eOa8XDuemAGL7jBc7qwHnANafyh7LtS
zcz7fumeVXIOwQP5dUPjl8l60Y+tBdiS7dXic7HwPdRwTpKb5Cj7ayQ/Eec5
t6fqszMjN+GBc0vi7PrIT/KUmIKLu4Mu5EZCfnHMj0bMSpl5hE/8xQ72wPyW
4rSAWqD57qpjQ9zBhR6wfZ07J/4Vn/2yPSiZzRq36uy8kvNgbdl3lv9lkp+P
H5k54B6R90PBJTFivCfw3ylOVysWd8UIJnSvr1gGWXKzN/Jzqulc4S7+Urhe
/FTY5rzwBV/JG/wlVo3If9bY4770d5hreOa+UoO4471RJ/s0bmmZn8vSf6Dw
3brYsF+DEV9qLffokvYmC+Pf3nSsiQ0y2G/WzUE78gc8iyO28LxDGM5GHePs
2ahjzcBP3mEXnSNxR0522JdTHa7FzA8VXj+osTPzuaG27yQ+428tdKGH2M6J
fGPsC5lVhfGuLBwP/IJbON4aczhAD/EdiBzGF+yfCjxgrwd+6nR3cNITd5uc
px6Qe8TrDXF+FJ8arkMXOo1rUvOlkTfc0W1Rx4613Zv2t7y3N3rZ8qhDnEXH
7sjtFyT3tubPt7zGnLhyR7DPnDzrjfykBtAHycNrmeO9Q/FdWPKcuJMv1Bpw
0wPANdJ2bSU3FjatY33o6e3yPz2WGMMdvA1H7doXPm2P3kGeTEQ/gq/x6GWD
Ucv4f7llmVda5nYw+KVml6OmPJK77rwY/WRWrMPb0uDuA8l8JZn3NV7JzfsV
2R+oeJ27Dl7yFX87c8epmvv9wTskdXk8H5j3BD9gX5RZ13O5ezM19GHNN2fG
jx+bm87np5V7/zWcL5+23Ifw51juWO2K2FWCc/owOrCNXXTjL9zSB3riHUBu
cHY4sA2EL9Qw6gk17dWWz8LZZIfXuTf9Tfda3jLkATnAm6saPHyT++52x11+
MnfcF8BJvEl4myADh7dre8U8E4fPosZSaw9H7aUG1zLj+LUwl3si3/Bjd/DA
22Ei3l3o3hl+PZHbp591diT6Av3hRvQDegE1jlo3izdk7tjRcx7NzdtjGgcz
x4KY0N/viLPwAnej8SYYC5tb423DG2dJ9EHq18p4J8D/Acn/Jdyft50Xa6OP
zAudY1FDhqK/V1q225d5f23Ypbahh5rOG4u1Hxuu69xncps3wOzAXG55XtK4
vDCmni73RuSQOZ75/j+r/RMxv0/yzxSuLSsKx5X4PZW7znKnNrbM/0DElzOc
Rd/Jhv0+0nZ8kLudJ5n73IrM9ZP6Tk36H5SUm0s=
            "]], 
           PolygonBox[CompressedData["
1:eJwtkzlMlGEQhkdc9sDd/f9dlKhUFGpMSNSERm08OlQuK2JEQCVeARcUEzVE
G42NVtpLBCTGYAcC0oASxSNGKo8gLKKJpTYeoM/rWEwy1zvffDPvlDW31bUW
mFk1EkHKU2Z1ODYvN1tI40OyBH4Xmj0NzY5lzN5jH4yaHUd/gW8K3GzM7CV6
CfkbiJ/DzmMXYBdhf0B2BWYNYC7FzWYSZt94ayxrtoTeQryX2FlyblK7CdmB
Possop+kXnvKMcJuwZcgVssbffSWWmFWVWx2F3s85hhhI9RczXtL2HPYr4jn
Y96TemsEUwO2FqkmNk0/M+RfI15J/Hnof/uHwW6lXgmxRd5sQ1+Jbx32emQv
9Y/guwL+KnIUfZB6Q8xngZ6H9NeU65+Qbuxf2BGwP6g3GLpPsc/IH2IXUj7L
euy1Wfcp9pP817x9B98q8F/x9aJ/Jz4R8xn0U28TPQzw9yfkj5FvyJeE96he
e7KObSf/PNhD+C7HfUfa1XySv4M/gVTyv2lqdsZ852/Q94deWzuoQx+hXjH9
vAM/ir6d+U4VmeXgVAX1u1LOrXJySumlR3yKOwcekT8VOtdUI0p8kvef8VYD
vkn9N+O1hRH2Oj3dp7eLSEXac5Qr343AOSVuaad96AfoZyO7rl8GzzQP7Oao
c7oD+yPv9ZvPoJH825n/udjd6KPUrIj6TYwEPjPNLodUqXfswojnPMTeRs5b
7HvU3Ip+OOO3I18z+pm034Z6iGM/CJzb4sQA+nDo3FDNRWrXpJ2bmqlm21Ts
3BXHxum9NOtc0Y60qzLiXeTOgukEuw/fqZhzRFzpC/229Ode9J2B3544Iq7s
CXz34lALtXIZ5/Yw4dPoc0nnom5Wt6sb063pjY6U/1l/XwMmqvkHvivdjG6n
I+Oz1Y4fU2si6bXVs3rPpR2rGy4kN5/02xPn42m/ed2+bjKBXRP6LnTTuu1b
af+7dq7d53l/d8Q5PY/+F1mZtpc=
            "]]}]}, {
         EdgeForm[], 
         RGBColor[
         0.6953125000000001, 0.09375000000000022, 0.1679687500000001], 
         GraphicsGroupBox[{
           PolygonBox[CompressedData["
1:eJxFlc9PVFcUx+9AH8x0Zt6bgSZl67KRxI1rwQQ3tmJLm7SJC344oImNUKku
/BugjRBmI7Ypabt017Qmakm0AjtMFHVhYsCNyh8gMZGeD99v08Wdd9+dc8/5
nu/5nvMOTUyPXOxIKf0RqzPWqfhZzFKaL6XUl+md/bVYb2ONxrqSp7T9QUqH
elM6G+9D4WAsnruVlBbKKT3vSmky3k/E+UQ8X1V070H4X62G/7Lu3479x/Fc
i/OFknysJ8XCnnN8rQWO/k7Zfu1zsH31ofAR/6dYW/ZD3Cf2M+Tz33tSeh04
fo3nbsRtx93J8HEz1mJJOM+H/3OxWrGvx3lf7L/x+etM/5Vz5bFTU5yfHet6
VX42kjB2h+2t2O+VxBG5VeLu990pDQdvKz2yeV9XzmPO63BN8cCwXJVffF4I
Hr6N9Sz2+xXhwY48lmI9SuKcPJ4mYb1g+5OF/n9ZUw3Hze9II6XLgefLht45
f5wUm/vcfZgL537gnM7kH7w/FsKwFv/PlcQT561mcBT2KVfusx3KH59Txjbl
d/z315Tniw7tyZ+cqeeQ74L5Uofw8eSdmh7NhfOHQnXfM8/oYqssbUwF1zPh
79NC+hm3huCOWMSFQ2zQA7E5b5nLRWPG30BF9pwvON9/wrYd/81G3jNNafu7
prBggzaWcun1TK96C1zUFO2gIeoGBnRJLcfcb+jh7zi7W5UW4Rns6Gq2W/l8
0qn+opewh8sb5pMea3epfy8XurddU4w3YdPKlBf2YBpuyN/VujjoNz9dZfFG
vI1Md+GKe9zHZqWp/S9NYeh3HaebmgkXm+pl9vTPnaowg/1ezTGCn8LzgXzR
zp45RGcHegvbzwpp+6NcukSf9BO9RQxmBVzDeTsXh3ABD8ws9vdr6vFaJr2u
Z5oz6P9u3BkMDEea0vzN7H8tsKd2YCcH+IK7ZfcpM+aO86JuxJ533easGZ7E
pWdmMtlhs2p7ch90vagb79hgDzertgE3fm6ZT2KD53RD+hjrVS05+61HfMHb
mUJ9D19wRR2XrQE4gENqNFCWHTb4o0ZoAMyL5gHt00toAG3AI7rCN98DfL21
nunZUX8P0Co62rA9vG7a55r9EPfgO5AJDzOFnI8XwoA99SFvfGLDvQ3fbdkP
NWXmgumLhnghn88byue26wieXWubvunzd5A5dM2zhRoQc929uWptvQxM+3Fn
x9imXd+8Kk1Tr03nyX+TnpPMS2o4575GY/RNy3pref7Qf92eXcyMhf/mU6Z4
8/5m5Y4FZ6Oe58yttvuU/N54zmBbt/7R14wxg6fu/ab9H9TF3zZyh+NjZfHM
c8D7v0Jn7yLenz06xw4+6Sfe2aMjbMgJXHzP0NC/hT0rXA==
            "]], 
           PolygonBox[CompressedData["
1:eJwlks0ug2EQhU+o+qrVr19FYiuRiA0ba60topSdFUlrQdpSdRkkRPf+L0Et
sPC3logLqK4adyBRz2QWk8zPmTnnnXnHt6rFSp+kCSyG/Q1Lgzib2GVWaqWl
0oBUS0rlEfJYPJDqg1IhI92C+UlIB8QJsPOhFNB7z6w8fpPcGP3NuNTA3yC3
g78NZpZ4jRkNenPMfCA+j6Qv/PUhqZeSFkPnbhJPwr2acS7rKeJXwJ8ErsG0
FMCkk66hRK2MhUnPWa1O3ASfA78fOadxz2HTxO9wdtHbo/7EvKPQtVruGL9D
/ZO39XhDh/gKTBfsG7kg7RpNq2EWqO8x8zRwDablhf52zHO1yDmNO489pp3T
uE3jK9iZyGt2A7vFNfWpfue8yfqObFe24zPqd+R+E36jZ2rfKddmO6pGfgO7
hWk4xF/J+C1t5jL+KLnduN9oKfQd2a7sJheR/wn7G8bRwm+n/Nb2Zz7o/Qfb
TlAj
            "]]}]}}, {{}, 
        TagBox[
         TooltipBox[{
           Directive[
            GrayLevel[0], 
            Opacity[0.5], 
            CapForm["Butt"]], 
           
           LineBox[{3605, 3916, 3604, 3931, 3636, 3982, 3983, 3783, 3271, 
            4799, 3269, 4467, 4466, 4514, 4513, 3327, 3733, 4955, 3734, 3701, 
            3702, 4897, 3268, 4464, 4465, 4454, 4943, 4453, 4452, 3584, 3905, 
            3904, 3957, 3298, 3793, 3583, 4770, 3582, 4771, 4792, 4791, 3267, 
            4961, 4175, 4960, 4176, 4174, 3450, 4773, 4774, 4772, 3592, 3299, 
            4463, 4462, 4775, 3593, 4942, 4177, 4178, 4179, 3773, 4398, 3774, 
            4399, 3768, 4966, 3915, 4903, 3914, 3300, 4068, 4067}]}, 
          "9.600000000000001`"], 
         Annotation[#, 9.600000000000001, "Tooltip"]& ], 
        TagBox[
         TooltipBox[{
           Directive[
            GrayLevel[0], 
            Opacity[0.5], 
            CapForm["Butt"]], 
           LineBox[CompressedData["
1:eJwV0D0vQ2EYxvG7TVsl9Z4YmHwHC90kFiERu+IYvAxEy+TroLVgQ5VdvSbt
B6j6CGxI/Az//O/rPtc5z5Mzmewt76YiYgVT/RHF0YilgYh5tEci0nbV4YhT
3Mt3ODEfo2G+RVa3ORSR40du8QNnuD6ogwYKuLH/8c1r/uU6v+ld8bd8rnOB
S+TRi0/7kvNWsYZOwX30q1hA2fN3vZr5DF/yIle4a5/xThb7zsnxtN0MyvK6
nGADRbtt3sImKp6H/5HivHzAPbyDWd20/OqcPn7iFzxj7v8u/kvL3MaEeRxH
7vMhj+l3+dB3/gDzNTWd
            "]], 
           LineBox[{3611, 3454, 4930, 3453, 3814, 3372, 3985, 3803}]}, 
          "8.400000000000002`"], 
         Annotation[#, 8.400000000000002, "Tooltip"]& ], 
        TagBox[
         TooltipBox[{
           Directive[
            GrayLevel[0], 
            Opacity[0.5], 
            CapForm["Butt"]], 
           
           LineBox[{3307, 3806, 3807, 3769, 3798, 3305, 4193, 3306, 4072, 
            4071, 4186, 4185, 3775, 4638, 4639, 4490, 4491, 4492, 3639, 4495, 
            4494, 4493, 3627, 3993, 3223, 3829, 3830, 3522, 4222, 3521}], 
           LineBox[CompressedData["
1:eJwV0LkuhGEUh/EjkYhtFgoKCpcgcQeEmVZNJAoFY0ZFo7cviX2vJST2goJE
SWwNF6C1RKK0/KZ48rznvP9z3nxfU2+hM18SEX0oS0RkkxGVOE5FnOAIZzjF
vfsDPsSezD6uqszxck3ECpawhlXcyS/wIrrSEd24lC+Vn9SbwgQ+qiOm+Ub+
Fm/qMfU7j3M/t3tzgDv43I6kfgoJ1CCNC/2s+5xchgd5Tn8eM/hUz3Kz9385
760fLvAff7nf4m9e501soEV+m3ewV9xfGzEsU68e4QrfVYlyDCCHVjM9cm3F
/2n/g7knPCKjt2v22fkFjc4NGLXrVT1krs7MtdywXf/FKDyh
            "]], 
           
           LineBox[{3950, 3877, 3228, 4128, 4129, 4127, 3409, 4130, 4332, 
            4784, 4785, 4496, 4497, 3308, 4786, 3309, 4074, 4073, 4097, 4096, 
            4105}], 
           
           LineBox[{4039, 4040, 3301, 4778, 3609, 4326, 3610, 4327, 4525,
[truncated: 21,626 more chars]
