# Supplementary material for: Intrinsically Multi‐Stable Spatial Linkages
Source: Adv Sci (Weinh). 2024 Sep 16;11(41):2402127. doi: 10.1002/advs.202402127 (PMC11538711; doi:10.1002/advs.202402127)
Supplement: Supplementary file 9 — Supporting Information [file ADVS-11-2402127-s002.zip › SM_Data/Data_S2_CodesForAnalyzing/Data_S2_DesignAnalysis_IMSS_R6S4.m]

clear; clc; close all;
tool=TOOLS_SharedFunction;
MATX_ParaStruc_L1=[1.70460587694834        1.33814287369465        3.02172916271496        2.96823559654025;
                    1.16217868302056        2.46675230174545        1.15339659490649        2.36635805855809;
                    1.31329337369676        0.409349062959366        2.30246453117182        0.00124368465101332;
                    0.349065849904600        3.62023915340786        6.24932762527187        3.84434655080221;
                    1.93221537933101        1.66852719127032        4.24008913455427        4.65727214216427];
MATX_ParaStruc_L2=[3.09269257874892        2.64313268697514        3.22189485463443        2.96823559043288;
                    2.33969269943748        2.46805569308846        2.26635068326343        2.36635803684591;
                    0.120945007980133        0.713115978684926        0.127984907022941        0.706149782615310;
                    -0.349248127691723        -3.31313580218507        0.0916937482591087        2.95020674782317;
                    3.50302239035141        -0.581980017455336        -2.91187595649596        1.00356354908286];
% Post-Analysis
[PointsDOC1,PointsDPC1,PointsSOC1,PointsSPC1]=tool.form4RStruc4(MATX_ParaStruc_L1(1,:),MATX_ParaStruc_L1(2,:),...
                                                                MATX_ParaStruc_L1(3,:),[-0.4,   0,  1,  1.5],MATX_ParaStruc_L1(4,:),1.5);
[PointsDOC2,PointsDPC2,PointsSOC2,PointsSPC2]=tool.form4RStruc4(MATX_ParaStruc_L1(1,:),MATX_ParaStruc_L1(2,:),...
                                                                MATX_ParaStruc_L1(3,:),[-0.4,   0,  1,  1.5],MATX_ParaStruc_L1(5,:),1.5);
MATX_PointsD_L1(:,:,1)=[PointsDOC1;PointsDPC1];
MATX_PointsD_L1(:,:,2)=[PointsDOC2;PointsDPC2];
MATX_PointsS_L1(:,:,1)=[PointsSOC1;PointsSPC1];
MATX_PointsS_L1(:,:,2)=[PointsSOC2;PointsSPC2];

[PointsDOC1,PointsDPC1,PointsSOC1,PointsSPC1]=tool.form4RStruc4(MATX_ParaStruc_L2(1,:),MATX_ParaStruc_L2(2,:),...
                                                                MATX_ParaStruc_L2(3,:),[0.2186,    0,  -1.8,  2.0],MATX_ParaStruc_L2(4,:),1.5);
[PointsDOC2,PointsDPC2,PointsSOC2,PointsSPC2]=tool.form4RStruc4(MATX_ParaStruc_L2(1,:),MATX_ParaStruc_L2(2,:),...
                                                                MATX_ParaStruc_L2(3,:),[0.2186,    0,  -1.8,  2.0],MATX_ParaStruc_L2(5,:),1.5);
MATX_PointsD_L2(:,:,1)=[PointsDOC1;PointsDPC1];
MATX_PointsD_L2(:,:,2)=[PointsDOC2;PointsDPC2];
MATX_PointsS_L2(:,:,1)=[PointsSOC1;PointsSPC1];
MATX_PointsS_L2(:,:,2)=[PointsSOC2;PointsSPC2];

MATX_Points_6R_C1=[MATX_PointsS_L1(1:4,:,1);MATX_PointsS_L2([3,2],:,1);...
                   MATX_PointsS_L1(5:8,:,1);MATX_PointsS_L2([7,6],:,1)];
MATX_Points_6R_C2=[MATX_PointsS_L1(1:4,:,1);MATX_PointsS_L2([3,2],:,2);...
                   MATX_PointsS_L1(5:8,:,1);MATX_PointsS_L2([7,6],:,2)];
MATX_Points_6R_C3=[MATX_PointsS_L1(1:4,:,2);MATX_PointsS_L2([3,2],:,1);...
                   MATX_PointsS_L1(5:8,:,2);MATX_PointsS_L2([7,6],:,1)];
MATX_Points_6R_C4=[MATX_PointsS_L1(1:4,:,2);MATX_PointsS_L2([3,2],:,2);...
                   MATX_PointsS_L1(5:8,:,2);MATX_PointsS_L2([7,6],:,2)];

MATX_ParaStruc_6R=Get6RDhPara_4R(MATX_ParaStruc_L1,MATX_ParaStruc_L2)

A=[];b=[];  Aeq=[];beq=[];  lb=[];ub=[];
options=optimoptions('fmincon',... %  'ConstraintTolerance',1e-12,...
                     'MaxFunctionEvaluations',50000,...
                     'MaxIterations',50000);
% %%%%% Stable state S1 %%%%%
% MATX_ParaStruc=MATX_ParaStruc_6R_S1;
% theta2=MATX_ParaStruc(4,2); theta6=MATX_ParaStruc(4,6);
% 
% LIST_Theta1=linspace(-180/180*pi,180/180*pi,20);
% LIST_Theta4=linspace(-180/180*pi,180/180*pi,20);
% i=1;
% for k=1:length(LIST_Theta1)
%     for j=1:length(LIST_Theta4)
%         theta1=LIST_Theta1(k); theta4=LIST_Theta4(j);
% 
%         theta3_init=MATX_ParaStruc_6R_S1(4,3); theta5_init=MATX_ParaStruc_6R_S1(4,5);
%         LIST_Theta3Theta5_Init=[theta3_init,theta5_init];
% 
%         obj=@(LIST_Theta3Theta5)objFunc2(LIST_Theta3Theta5,MATX_ParaStruc,[theta1,theta2,theta4,theta6]);
%         nonlcon=@(LIST_Theta3Theta5)conFunc(LIST_Theta3Theta5);
% 
%         [LIST_Theta3Theta5,fval]=fmincon(obj,LIST_Theta3Theta5_Init,A,b,Aeq,beq,lb,ub,nonlcon,options);
% 
%         thetaList=zeros(1,6);
%         thetaList([1,2,4,6])=[theta1,theta2,theta4,theta6]; thetaList([3,5])=LIST_Theta3Theta5;
% 
%         EpLIST(i,:)=[thetaList,objFunc(LIST_Theta3Theta5,MATX_ParaStruc,[theta1,theta2,theta4,theta6])];
%         i=i+1;
%     end
% end
% EpS=objFunc(MATX_ParaStruc(4,[3,5]),MATX_ParaStruc,MATX_ParaStruc(4,[1,2,4,6]));
% 
% [THETA1,THETA4]=meshgrid(LIST_Theta1,LIST_Theta4);
% EpGRID=reshape(EpLIST(:,7),size(THETA1));
% contourf(THETA1,THETA4,EpGRID,10)
% hold on
% plot(MATX_ParaStruc(4,1),MATX_ParaStruc(4,4)-2*pi,'ro');
% xlabel('theta1'); ylabel('theta4');
% axis equal
% 
% MATX_Theta1Theta4=(pi-(-pi)).*rand(1000,2) - pi;
% for i=1:size(MATX_Theta1Theta4,1)
%    theta1=MATX_Theta1Theta4(i,1);
%    theta4=MATX_Theta1Theta4(i,2);
%    theta3_init=MATX_ParaStruc(4,3); theta5_init=MATX_ParaStruc(4,5);
%    LIST_Theta3Theta5_Init=[theta3_init,theta5_init];
%    obj=@(LIST_Theta3Theta5)objFunc2(LIST_Theta3Theta5,MATX_ParaStruc,[theta1,theta2,theta4,theta6]);
%    nonlcon=@(LIST_Theta3Theta5)conFunc(LIST_Theta3Theta5);
%    [LIST_Theta3Theta5,fval]=fmincon(obj,LIST_Theta3Theta5_Init,A,b,Aeq,beq,lb,ub,nonlcon,options);
% 
%    thetaList=zeros(1,6);
%    thetaList([1,2,4,6])=[theta1,theta2,theta4,theta6]; thetaList([3,5])=LIST_Theta3Theta5;
%    EpLIST(i,:)=[thetaList,objFunc(LIST_Theta3Theta5,MATX_ParaStruc,[theta1,theta2,theta4,theta6])];
% end
% EpS=objFunc(MATX_ParaStruc(4,[3,5]),MATX_ParaStruc,MATX_ParaStruc(4,[1,2,4,6]));
% plot3(EpLIST(:,1),EpLIST(:,4),(EpLIST(:,7)),'.');
% hold on
% plot3(MATX_ParaStruc(4,1),MATX_ParaStruc(4,4)-2*pi,EpS,'ro');
% xlabel('theta1'); ylabel('theta4');
% axis equal

LIST_Theta12356_Init=MATX_ParaStruc_6R(4,2:6);
LIST_Theta_PartTheta1=[]; LIST_Energy_PartTheta1=[];
for theta1=MATX_ParaStruc_6R(4,1):2/180*pi:(MATX_ParaStruc_6R(6,1)+2*pi)

    obj=@(LIST_Theta2Theta6)objFunc3(LIST_Theta2Theta6,theta1,MATX_ParaStruc_6R);
    nonlcon=@(LIST_Theta2Theta6)conFunc(LIST_Theta2Theta6);
    
    [LIST_Theta2Theta6,fval]=fmincon(obj,LIST_Theta12356_Init,A,b,Aeq,beq,lb,ub,nonlcon,options);
    
    LIST_Theta12356_Init=LIST_Theta2Theta6;
    LIST_Theta_PartTheta1=[LIST_Theta_PartTheta1;theta1,LIST_Theta2Theta6];
    LIST_Energy_PartTheta1=[LIST_Energy_PartTheta1;fval];
    
end

% LIST_Theta(:,2)=LIST_Theta(:,2)-2*pi;
% LIST_Theta(:,3)=LIST_Theta(:,3)-2*pi;
% LIST_Theta(:,4)=LIST_Theta(:,4)-2*pi;
LIST_Theta_PartTheta1(:,5)=LIST_Theta_PartTheta1(:,5)+2*pi;
% LIST_Theta(:,6)=LIST_Theta(:,6)-2*pi;

figure(1); clf;
plot3(LIST_Theta_PartTheta1(:,1)/pi*180,LIST_Theta_PartTheta1(:,2)/pi*180,LIST_Energy_PartTheta1,'r');hold on
plot3(MATX_ParaStruc_6R(4,1)/pi*180,MATX_ParaStruc_6R(4,2)/pi*180,0,'ro');hold on
plot3(MATX_ParaStruc_6R(7,1)/pi*180,MATX_ParaStruc_6R(7,2)/pi*180,0,'go');hold on
plot3(MATX_ParaStruc_6R(6,1)/pi*180+360,MATX_ParaStruc_6R(6,2)/pi*180,0,'bo');hold on
plot3(MATX_ParaStruc_6R(5,1)/pi*180+360,MATX_ParaStruc_6R(5,2)/pi*180,0,'ko');hold on
xlabel('theta1')
ylabel('theta2')
zlabel('E')
xlim([-150,100]); ylim([0,360]); zlim([0,1]);
% axis equal
hold on;view(35,20)

figure(2); clf;
plot3(LIST_Theta_PartTheta1(:,1)/pi*180,LIST_Theta_PartTheta1(:,3)/pi*180,LIST_Energy_PartTheta1,'g');hold on
plot3(MATX_ParaStruc_6R(4,1)/pi*180,MATX_ParaStruc_6R(4,3)/pi*180,0,'ro');hold on
plot3(MATX_ParaStruc_6R(7,1)/pi*180,MATX_ParaStruc_6R(7,3)/pi*180,0,'go');hold on
plot3(MATX_ParaStruc_6R(6,1)/pi*180+360,MATX_ParaStruc_6R(6,3)/pi*180,0,'bo');hold on
plot3(MATX_ParaStruc_6R(5,1)/pi*180+360,MATX_ParaStruc_6R(5,3)/pi*180,0,'ko');hold on
xlabel('theta1')
ylabel('other angles')
zlabel('E')
xlim([-150,100]); ylim([30,360]); zlim([0,1]);
% axis equal
hold on;view(35,20)

figure(3); clf;
plot3(LIST_Theta_PartTheta1(:,1)/pi*180,LIST_Theta_PartTheta1(:,4)/pi*180,LIST_Energy_PartTheta1,'b');hold on
plot3(MATX_ParaStruc_6R(4,1)/pi*180,MATX_ParaStruc_6R(4,4)/pi*180,0,'ro');hold on
plot3(MATX_ParaStruc_6R(7,1)/pi*180,MATX_ParaStruc_6R(7,4)/pi*180,0,'go');hold on
plot3(MATX_ParaStruc_6R(6,1)/pi*180+360,MATX_ParaStruc_6R(6,4)/pi*180,0,'bo');hold on
plot3(MATX_ParaStruc_6R(5,1)/pi*180+360,MATX_ParaStruc_6R(5,4)/pi*180,0,'ko');hold on
xlabel('theta1')
ylabel('other angles')
zlabel('E')
xlim([-150,100]); ylim([30,360]); zlim([0,1]);
% axis equal
hold on;view(35,20)

figure(4); clf;
plot3(LIST_Theta_PartTheta1(:,1)/pi*180,LIST_Theta_PartTheta1(:,5)/pi*180,LIST_Energy_PartTheta1,'c');hold on
plot3(MATX_ParaStruc_6R(4,1)/pi*180,MATX_ParaStruc_6R(4,5)/pi*180+360,0,'ro');hold on
plot3(MATX_ParaStruc_6R(7,1)/pi*180,MATX_ParaStruc_6R(7,5)/pi*180+360,0,'go');hold on
plot3(MATX_ParaStruc_6R(6,1)/pi*180+360,MATX_ParaStruc_6R(6,5)/pi*180,0,'bo');hold on
plot3(MATX_ParaStruc_6R(5,1)/pi*180+360,MATX_ParaStruc_6R(5,5)/pi*180,0,'ko');hold on
xlabel('theta1')
ylabel('theta5')
zlabel('E')
xlim([-150,100]); ylim([0,360]); zlim([0,1]);
% axis equal
hold on;view(35,20)

figure(5); clf;
plot3(LIST_Theta_PartTheta1(:,1)/pi*180,LIST_Theta_PartTheta1(:,6)/pi*180,LIST_Energy_PartTheta1,'m');hold on
plot3(MATX_ParaStruc_6R(4,1)/pi*180,MATX_ParaStruc_6R(4,6)/pi*180,0,'ro');hold on
plot3(MATX_ParaStruc_6R(7,1)/pi*180,MATX_ParaStruc_6R(7,6)/pi*180,0,'go');hold on
plot3(MATX_ParaStruc_6R(6,1)/pi*180+360,MATX_ParaStruc_6R(6,6)/pi*180,0,'bo');hold on
plot3(MATX_ParaStruc_6R(5,1)/pi*180+360,MATX_ParaStruc_6R(5,6)/pi*180,0,'ko');hold on
xlabel('theta1')
ylabel('theta6')
zlabel('E')
xlim([-150,100]); ylim([0,360]); zlim([0,1]);
% axis equal
hold on;view(35,20)


LIST_Theta12356_Init=MATX_ParaStruc_6R(4,[1,2,3,5,6]);
LIST_Theta_PartTheta4=[]; LIST_Energy_PartTheta4=[];
for theta4=(MATX_ParaStruc_6R(4,4)-2*pi):2/180*pi:(MATX_ParaStruc_6R(6,4)-2*pi)

    obj=@(LIST_Theta12356)objFunc4(LIST_Theta12356,theta4,MATX_ParaStruc_6R);
    nonlcon=@(LIST_Theta12356)conFunc(LIST_Theta12356);
    
    [LIST_Theta12356,fval]=fmincon(obj,LIST_Theta12356_Init,A,b,Aeq,beq,lb,ub,nonlcon,options);
    
    LIST_Theta12356_Init=LIST_Theta12356;
    LIST_Theta_PartTheta4=[LIST_Theta_PartTheta4;LIST_Theta12356(1:3),theta4,LIST_Theta12356(4:5)];
    LIST_Energy_PartTheta4=[LIST_Energy_PartTheta4;fval];
    
end

figure(6); clf;
plot3(LIST_Theta_PartTheta4(:,4)/pi*180,LIST_Theta_PartTheta4(:,1)/pi*180,LIST_Energy_PartTheta4,'r');hold on
plot3(MATX_ParaStruc_6R(4,4)/pi*180,MATX_ParaStruc_6R(4,1)/pi*180,0,'ro');hold on
plot3(MATX_ParaStruc_6R(7,4)/pi*180,MATX_ParaStruc_6R(7,1)/pi*180,0,'go');hold on
plot3(MATX_ParaStruc_6R(6,4)/pi*180+360,MATX_ParaStruc_6R(6,1)/pi*180,0,'bo');hold on
plot3(MATX_ParaStruc_6R(5,4)/pi*180+360,MATX_ParaStruc_6R(5,1)/pi*180,0,'ko');hold on
xlabel('theta4')
ylabel('theta1')
zlabel('E')
xlim([-150,100]); ylim([0,360]); zlim([0,1]);
% axis equal
hold on;view(35,20)

figure(7); clf;
plot3(LIST_Theta_PartTheta4(:,4)/pi*180,LIST_Theta_PartTheta4(:,2)/pi*180,LIST_Energy_PartTheta4,'g');hold on
plot3(MATX_ParaStruc_6R(4,4)/pi*180-360,MATX_ParaStruc_6R(4,2)/pi*180,0,'ro');hold on
plot3(MATX_ParaStruc_6R(7,4)/pi*180-360,MATX_ParaStruc_6R(7,2)/pi*180,0,'go');hold on
plot3(MATX_ParaStruc_6R(6,4)/pi*180-360,MATX_ParaStruc_6R(6,2)/pi*180,0,'bo');hold on
plot3(MATX_ParaStruc_6R(5,4)/pi*180-360,MATX_ParaStruc_6R(5,2)/pi*180,0,'ko');hold on
xlabel('theta4')
ylabel('theta2')
zlabel('E')
xlim([-150,100]); ylim([0,360]); zlim([0,1.25]);
% axis equal
hold on;view(35,20)

figure(8); clf;
plot3(LIST_Theta_PartTheta4(:,4)/pi*180,LIST_Theta_PartTheta4(:,3)/pi*180,LIST_Energy_PartTheta4,'b');hold on
plot3(MATX_ParaStruc_6R(4,4)/pi*180,MATX_ParaStruc_6R(4,3)/pi*180,0,'ro');hold on
plot3(MATX_ParaStruc_6R(7,4)/pi*180,MATX_ParaStruc_6R(7,3)/pi*180,0,'go');hold on
plot3(MATX_ParaStruc_6R(6,4)/pi*180+360,MATX_ParaStruc_6R(6,3)/pi*180,0,'bo');hold on
plot3(MATX_ParaStruc_6R(5,4)/pi*180+360,MATX_ParaStruc_6R(5,3)/pi*180,0,'ko');hold on
xlabel('theta4')
ylabel('theta3')
zlabel('E')
xlim([-150,100]); ylim([30,360]); zlim([0,1]);
% axis equal
hold on;view(35,20)

figure(9); clf;
plot3(LIST_Theta_PartTheta4(:,4)/pi*180,LIST_Theta_PartTheta4(:,5)/pi*180,LIST_Energy_PartTheta4,'c');hold on
plot3(MATX_ParaStruc_6R(4,4)/pi*180,MATX_ParaStruc_6R(4,5)/pi*180+360,0,'ro');hold on
plot3(MATX_ParaStruc_6R(7,4)/pi*180,MATX_ParaStruc_6R(7,5)/pi*180+360,0,'go');hold on
plot3(MATX_ParaStruc_6R(6,4)/pi*180+360,MATX_ParaStruc_6R(6,5)/pi*180,0,'bo');hold on
plot3(MATX_ParaStruc_6R(5,4)/pi*180+360,MATX_ParaStruc_6R(5,5)/pi*180,0,'ko');hold on
xlabel('theta4')
ylabel('theta5')
zlabel('E')
xlim([-150,100]); ylim([0,360]); zlim([0,1]);
% axis equal
hold on;view(35,20)

figure(10); clf;
plot3(LIST_Theta_PartTheta4(:,4)/pi*180,LIST_Theta_PartTheta4(:,6)/pi*180,LIST_Energy_PartTheta4,'m');hold on
plot3(MATX_ParaStruc_6R(4,4)/pi*180,MATX_ParaStruc_6R(4,6)/pi*180,0,'ro');hold on
plot3(MATX_ParaStruc_6R(7,4)/pi*180,MATX_ParaStruc_6R(7,6)/pi*180,0,'go');hold on
plot3(MATX_ParaStruc_6R(6,4)/pi*180+360,MATX_ParaStruc_6R(6,6)/pi*180,0,'bo');hold on
plot3(MATX_ParaStruc_6R(5,4)/pi*180+360,MATX_ParaStruc_6R(5,6)/pi*180,0,'ko');hold on
xlabel('theta4')
ylabel('theta6')
zlabel('E')
xlim([-150,100]); ylim([0,360]); zlim([0,1]);
% axis equal
hold on;view(35,20)


function obj=objFunc4(LIST_Theta12356,theta4,MATX_ParaStruc)
    tool=TOOLS_SharedFunction;

    thetaList=[LIST_Theta12356(1:3),theta4,LIST_Theta12356(4:5)];

    % Closure Condition
    trans21=tool.transMatDH(thetaList(1),MATX_ParaStruc(2,1),MATX_ParaStruc(1,1),MATX_ParaStruc(3,1),'DES');
    trans32=tool.transMatDH(thetaList(2),MATX_ParaStruc(2,2),MATX_ParaStruc(1,2),MATX_ParaStruc(3,2),'DES');
    trans43=tool.transMatDH(thetaList(3),MATX_ParaStruc(2,3),MATX_ParaStruc(1,3),MATX_ParaStruc(3,3),'DES');
    trans45=tool.transMatDH(thetaList(4),MATX_ParaStruc(2,4),MATX_ParaStruc(1,4),MATX_ParaStruc(3,4),'ASC');
    trans56=tool.transMatDH(thetaList(5),MATX_ParaStruc(2,5),MATX_ParaStruc(1,5),MATX_ParaStruc(3,5),'ASC');
    trans61=tool.transMatDH(thetaList(6),MATX_ParaStruc(2,6),MATX_ParaStruc(1,6),MATX_ParaStruc(3,6),'ASC');
    conditionClosure6R=trans21*trans32*trans43-trans61*trans56*trans45;
    obj=norm(conditionClosure6R);
end

function obj=objFunc3(LIST_Theta2Theta6,theta1,MATX_ParaStruc)
    tool=TOOLS_SharedFunction;

    thetaList=[theta1,LIST_Theta2Theta6];

    % Closure Condition
    trans21=tool.transMatDH(thetaList(1),MATX_ParaStruc(2,1),MATX_ParaStruc(1,1),MATX_ParaStruc(3,1),'DES');
    trans32=tool.transMatDH(thetaList(2),MATX_ParaStruc(2,2),MATX_ParaStruc(1,2),MATX_ParaStruc(3,2),'DES');
    trans43=tool.transMatDH(thetaList(3),MATX_ParaStruc(2,3),MATX_ParaStruc(1,3),MATX_ParaStruc(3,3),'DES');
    trans45=tool.transMatDH(thetaList(4),MATX_ParaStruc(2,4),MATX_ParaStruc(1,4),MATX_ParaStruc(3,4),'ASC');
    trans56=tool.transMatDH(thetaList(5),MATX_ParaStruc(2,5),MATX_ParaStruc(1,5),MATX_ParaStruc(3,5),'ASC');
    trans61=tool.transMatDH(thetaList(6),MATX_ParaStruc(2,6),MATX_ParaStruc(1,6),MATX_ParaStruc(3,6),'ASC');
    conditionClosure6R=trans21*trans32*trans43-trans61*trans56*trans45;
    obj=norm(conditionClosure6R);
end

function dhPara6R=Get6RDhPara_4R(MATX_ParaStruc_L1,MATX_ParaStruc_L2)

    l12_l23_l34=MATX_ParaStruc_L1(1,1:3);
    l45_l56_l61=MATX_ParaStruc_L2(1,[3,2,1]);

    alpha12_alpha23_alpha34=MATX_ParaStruc_L1(2,1:3);
    alpha45_alpha56_alpha61=MATX_ParaStruc_L2(2,[3,2,1]);

    r1=(MATX_ParaStruc_L1(3,1)-MATX_ParaStruc_L2(3,1));
    r2_r3=MATX_ParaStruc_L1(3,2:3);
    r4=(MATX_ParaStruc_L1(3,4)-MATX_ParaStruc_L2(3,4));
    r5_r6=-MATX_ParaStruc_L2(3,[3,2]);
    
    dhPara6R=[l12_l23_l34,l45_l56_l61;...
              alpha12_alpha23_alpha34,alpha45_alpha56_alpha61;...
              r1,r2_r3,r4,r5_r6];
          
    theta1=MATX_ParaStruc_L1(4,1)-MATX_ParaStruc_L2(4,1)-pi;
    theta2_theta3=MATX_ParaStruc_L1(4,2:3);
    theta4=MATX_ParaStruc_L1(4,4)-MATX_ParaStruc_L2(4,4)+pi;
    theta5_theta6=-MATX_ParaStruc_L2(4,[3,2]);

    dhPara6R=[dhPara6R;...
              theta1,theta2_theta3,theta4,theta5_theta6];
    
    theta1=MATX_ParaStruc_L1(4,1)-MATX_ParaStruc_L2(5,1)-pi;
    theta2_theta3=MATX_ParaStruc_L1(4,2:3);
    theta4=MATX_ParaStruc_L1(4,4)-MATX_ParaStruc_L2(5,4)+pi;
    theta5_theta6=-MATX_ParaStruc_L2(5,[3,2]);

    dhPara6R=[dhPara6R;...
              theta1,theta2_theta3,theta4,theta5_theta6];
          
    theta1=MATX_ParaStruc_L1(5,1)-MATX_ParaStruc_L2(5,1)-pi;
    theta2_theta3=MATX_ParaStruc_L1(5,2:3);
    theta4=MATX_ParaStruc_L1(5,4)-MATX_ParaStruc_L2(5,4)+pi;
    theta5_theta6=-MATX_ParaStruc_L2(5,[3,2]);

    dhPara6R=[dhPara6R;...
              theta1,theta2_theta3,theta4,theta5_theta6];

    theta1=MATX_ParaStruc_L1(5,1)-MATX_ParaStruc_L2(4,1)-pi;
    theta2_theta3=MATX_ParaStruc_L1(5,2:3);
    theta4=MATX_ParaStruc_L1(5,4)-MATX_ParaStruc_L2(4,4)+pi;
    theta5_theta6=-MATX_ParaStruc_L2(4,[3,2]);

    dhPara6R=[dhPara6R;...
              theta1,theta2_theta3,theta4,theta5_theta6];
end

function obj=objFunc(LIST_Theta3Theta5,MATX_ParaStruc,theta1246List)
    tool=TOOLS_SharedFunction;

    thetaList=zeros(1,6);
    thetaList([1,2,4,6])=theta1246List; thetaList([3,5])=LIST_Theta3Theta5;
    [~,~,PointsSO,PointsSP]=tool.form6RStruc(MATX_ParaStruc(1,:),MATX_ParaStruc(2,:),MATX_ParaStruc(3,:),...
                                             zeros(1,6),zeros(1,6),thetaList);
    MATX_PointsS=[PointsSO;PointsSP];

    [~,~,PointsSO,PointsSP]=tool.form6RStruc(MATX_ParaStruc(1,:),MATX_ParaStruc(2,:),MATX_ParaStruc(3,:),...
                                             zeros(1,6),zeros(1,6),MATX_ParaStruc(4,:));
    MATX_PointsS_Ori=[PointsSO;PointsSP];
    topoLink_6R=[];
    topoBricardTetra=[1,7,2,8;2,8,3,9;3,9,4,10;4,10,5,11;5,11,6,12;6,12,1,7];
    for i=1:size(topoBricardTetra,1)
        topoLink_6R=[topoLink_6R;topoBricardTetra(i,1),topoBricardTetra(i,3);...
                                 topoBricardTetra(i,1),topoBricardTetra(i,4);...
                                 topoBricardTetra(i,2),topoBricardTetra(i,3);...
                                 topoBricardTetra(i,2),topoBricardTetra(i,4)];
    end
    topoLink_6R=[topoLink_6R;topoBricardTetra(:,1:2)];
    lenOri=Lengths_Bars(MATX_PointsS_Ori,topoLink_6R);
    lenThis=Lengths_Bars(MATX_PointsS,topoLink_6R);
    obj=sum(((lenOri-lenThis)./lenOri).^2);
end

function obj=objFunc2(LIST_Theta3Theta5,MATX_ParaStruc,theta1246List)
    tool=TOOLS_SharedFunction;

    thetaList=zeros(1,6);
    thetaList([1,2,4,6])=theta1246List; thetaList([3,5])=LIST_Theta3Theta5;
    % Closure Condition
    trans21=tool.transMatDH(thetaList(1),MATX_ParaStruc(2,1),MATX_ParaStruc(1,1),MATX_ParaStruc(3,1),'DES');
    trans32=tool.transMatDH(thetaList(2),MATX_ParaStruc(2,2),MATX_ParaStruc(1,2),MATX_ParaStruc(3,2),'DES');
    trans43=tool.transMatDH(thetaList(3),MATX_ParaStruc(2,3),MATX_ParaStruc(1,3),MATX_ParaStruc(3,3),'DES');
    trans45=tool.transMatDH(thetaList(4),MATX_ParaStruc(2,4),MATX_ParaStruc(1,4),MATX_ParaStruc(3,4),'ASC');
    trans56=tool.transMatDH(thetaList(5),MATX_ParaStruc(2,5),MATX_ParaStruc(1,5),MATX_ParaStruc(3,5),'ASC');
    trans61=tool.transMatDH(thetaList(6),MATX_ParaStruc(2,6),MATX_ParaStruc(1,6),MATX_ParaStruc(3,6),'ASC');
    conditionClosure6R=trans21*trans32*trans43-trans61*trans56*trans45;
    obj=norm(conditionClosure6R);
end

function [c,ceq]=conFunc(LIST_Theta3Theta5)
%    c=[MATX_Theta3Theta4(1)-pi;-MATX_Theta3Theta4(1)-pi;...
%       MATX_Theta3Theta4(2)-pi;-MATX_Theta3Theta4(2)-pi];
    c=[];
    ceq=[];
end

function Lengths=Lengths_Bars(Points,Bars)
    [row_bars,~]=size(Bars);
    Lengths=[];
    for i=1:row_bars
        length{i}=sqrt((Points(Bars(i,1),1)-Points(Bars(i,2),1))^2+...
                       (Points(Bars(i,1),2)-Points(Bars(i,2),2))^2+...
                       (Points(Bars(i,1),3)-Points(Bars(i,2),3))^2);
        Lengths=cat(1,Lengths,length{i});
    end
end

function LIST_theta3theta4=GetTheta3Theta4_Init(theta1,theta2,type)
    if type=='L1'
        theta4=2*atan((1.9931416394813775*10^(-8)*...
                        (-9.692651771205269*10^31-sqrt(1.2580296896400461*10^64 -4.170207125575239*10^63*sin(theta2)-...
                                                       3.1673889649874562*10^63*sin(theta2)^2)))/...
                      (2.0840950577167896*10^24 +1.1217313610250657*10^24*sin(theta2)));
        theta3=-1.0*acos((0.50*(2.9432682110590485*10^59*sin(theta2)*sin(2.0*atan((1.9931416394813775*10^(-8)*(-9.692651771205269*10^31-...
                                                                           1.0*sqrt(1.2580296896400461*10^64 -4.170207125575239*10^63*sin(theta2)-...
                                                                           3.1673889649874562*10^63*sin(theta2)^2)))/(2.0840950577167896*10^24+...
                                                                           1.1217313610250657*10^24*sin(theta2)))) +...
                                                                      sqrt(8.662827762230731*10^118*sin(theta2)^2*...
                                                                          sin(2.0*atan((1.9931416394813775*10^(-8)*(-9.692651771205269*10^31 -1.0*...
                                                                              sqrt(1.2580296896400461*10^64 -4.170207125575239*10^63*sin(theta2) -3.1673889649874562*10^63*sin(theta2)^2)))/...
                                                                                    (2.0840950577167896*10^24 +1.1217313610250657*10^24*sin(theta2))))^2 -...
                                                                          4.0*(-9.768482554030453*10^58 +8.489465784398275*10^58*cos(2.0*atan((1.9931416394813775*10^(-8)*...
                                                                              (-9.692651771205269*10^31 -1.0*sqrt(1.2580296896400461*10^64 -4.170207125575239*10^63*sin(theta2) -...
                                                                                                                  3.1673889649874562*10^63*sin(theta2)^2)))/...
                                                                          (2.0840950577167896*10^24 +1.1217313610250657*10^24*sin(theta2))))-1.8444786307862287*10^58*...
                                                                      cos(2.0*atan((1.9931416394813775*10^(-8)*(-9.692651771205269*10^31 -1.0*sqrt(1.2580296896400461*10^64-...
                                                                          4.170207125575239*10^63*sin(theta2) -3.1673889649874562*10^63*sin(theta2)^2)))/...
                                                                         (2.0840950577167896*10^24 +1.1217313610250657*10^24*sin(theta2))))^2 +...
             1.929571980811571*10^59*sin(theta2)^2)*(9.768482554030453*10^58 -8.489465784398275*10^58*cos(2.0*atan((1.9931416394813775*10^(-8)*...
             (-9.692651771205269*10^31 -1.0*sqrt(1.2580296896400461*10^64 -4.170207125575239*10^63*sin(theta2) -3.1673889649874562*10^63*sin(theta2)^2)))/...
             (2.0840950577167896*10^24 +1.1217313610250657*10^24*sin(theta2)))) +1.8444786307862287*10^58*cos(2.0*atan((1.9931416394813775*10^(-8)*...
             (-9.692651771205269*10^31 -1.0*sqrt(1.2580296896400461*10^64 -4.170207125575239*10^63*sin(theta2) -3.1673889649874562*10^63*sin(theta2)^2)))/...
             (2.0840950577167896*10^24 +1.1217313610250657*10^24*sin(theta2))))^2 +1.1223768597877309*10^59*sin(2.0*atan((1.9931416394813775*10^(-8)*...
             (-9.692651771205269*10^31 -1.0*sqrt(1.2580296896400461*10^64 -4.170207125575239*10^63*sin(theta2) -3.1673889649874562*10^63*sin(theta2)^2)))/...
             (2.0840950577167896*10^24 +1.1217313610250657*10^24*sin(theta2))))^2))))/...
             (9.768482554030453*10^58 -8.489465784398275*10^58*cos(2.0*atan((1.9931416394813775*10^(-8)*(-9.692651771205269*10^31 -1.0*sqrt(1.2580296896400461*10^64 -...
             4.170207125575239*10^63*sin(theta2) -3.1673889649874562*10^63*sin(theta2)^2)))/...
             (2.0840950577167896*10^24 +1.1217313610250657*10^24*sin(theta2)))) +1.8444786307862287*10^58*cos(2.0*atan((1.9931416394813775*10^(-8)*(-9.692651771205269*10^31 -...
             1.0*sqrt(1.2580296896400461*10^64 - 4.170207125575239*10^63*sin(theta2) -3.1673889649874562*10^63*sin(theta2)^2)))/(2.0840950577167896*10^24 +...
             1.1217313610250657*10^24*sin(theta2))))^2 +1.1223768597877309*10^59*sin(2.0*atan((1.9931416394813775*10^(-8)*(-9.692651771205269*10^31 -...
             1.0*sqrt(1.2580296896400461*10^64 -4.170207125575239*10^63*sin(theta2) -3.1673889649874562*10^63*sin(theta2)^2)))/...
             (2.0840950577167896*10^24 +1.1217313610250657*10^24*sin(theta2))))^2));
    end
    LIST_theta3theta4=[theta3,theta4];
end
%MATX_Points_6R_C1=[MATX_PointsS_L1([1:4],:,1);MATX_PointsS_L2([3,2],:,1);...
%                   MATX_PointsS_L1([5:8],:,1);MATX_PointsS_L2([7,6],:,1)];
%MATX_Points_6R_C4=[MATX_PointsS_L1([1:4],:,1);MATX_PointsS_L2([3,2],:,2);...
%                   MATX_PointsS_L1([5:8],:,1);MATX_PointsS_L2([7,6],:,2)];
%MATX_Points_6R_C2=[MATX_PointsS_L1([1:4],:,2);MATX_PointsS_L2([3,2],:,1);...
%                   MATX_PointsS_L1([5:8],:,2);MATX_PointsS_L2([7,6],:,1)];
%MATX_Points_6R_C3=[MATX_PointsS_L1([1:4],:,2);MATX_PointsS_L2([3,2],:,2);...
%                   MATX_PointsS_L1([5:8],:,2);MATX_PointsS_L2([7,6],:,2)];
%INDX_FixedNodes_6R=[1,6,7,12];
%topoLink_6R=[];
%topoBricardTetra=[1,7,2,8;2,8,3,9;3,9,4,10;4,10,5,11;5,11,6,12;6,12,1,7];
%for i=1:size(topoBricardTetra,1)
%    topoLink_6R=[topoLink_6R;topoBricardTetra(i,1),topoBricardTetra(i,3);...
%                             topoBricardTetra(i,1),topoBricardTetra(i,4);...
%                             topoBricardTetra(i,2),topoBricardTetra(i,3);...
%                             topoBricardTetra(i,2),topoBricardTetra(i,4)];
%end
%topoLink_6R=[topoLink_6R;topoBricardTetra(:,1:2)];
%
%MATX_ParaStruc_6R_C1=tool.Nodes2DH_6R(MATX_Points_6R_C1);
%MATX_ParaStruc_6R_C2=tool.Nodes2DH_6R(MATX_Points_6R_C2);
%MATX_ParaStruc_6R_C3=tool.Nodes2DH_6R(MATX_Points_6R_C3);
%MATX_ParaStruc_6R_C4=tool.Nodes2DH_6R(MATX_Points_6R_C4);
%
%figure(1);clf
%subplot(1,4,1)
%tool.plot6RStruc(MATX_Points_6R_C1,'','m');
%subplot(1,4,2)
%tool.plot6RStruc(MATX_Points_6R_C2,'','m');
%subplot(1,4,3)
%tool.plot6RStruc(MATX_Points_6R_C3,'','m');
%subplot(1,4,4)
%tool.plot6RStruc(MATX_Points_6R_C4,'','m');
