# Supplementary material for: Intrinsically Multi‐Stable Spatial Linkages
Source: Adv Sci (Weinh). 2024 Sep 16;11(41):2402127. doi: 10.1002/advs.202402127 (PMC11538711; doi:10.1002/advs.202402127)
Supplement: Supplementary file 9 — Supporting Information [file ADVS-11-2402127-s002.zip › SM_Data/Data_S2_CodesForAnalyzing/Data_S2_DesignAnalysis_IMSS_R6S4.nb]

(* Content-type: application/vnd.wolfram.mathematica *)

(*** Wolfram Notebook File ***)
(* http://www.wolfram.com/nb *)

(* CreatedBy='Mathematica 13.0' *)

(*CacheID: 234*)
(* Internal cache information:
NotebookFileLineBreakTest
NotebookFileLineBreakTest
NotebookDataPosition[       158,          7]
NotebookDataLength[   3081760,      53770]
NotebookOptionsPosition[   3071882,      53622]
NotebookOutlinePosition[   3072527,      53645]
CellTagsIndexPosition[   3072441,      53640]
WindowFrame->Normal*)

(* Beginning of Notebook Content *)
Notebook[{
Cell[BoxData[
 RowBox[{"ClearAll", "[", "\"\<Global`*\>\"", "]"}]], "Input",
 CellChangeTimes->{{3.929605664137163*^9, 
  3.9296056651101875`*^9}},ExpressionUUID->"74b989e5-b82f-42e4-bbac-\
d9c4665a1244"],

Cell[BoxData[{
 RowBox[{
  RowBox[{"colorTheme1", "[", 
   RowBox[{"u_", "?", "NumericQ"}], "]"}], ":=", 
  RowBox[{
   RowBox[{"Blend", "[", 
    RowBox[{
     RowBox[{"{", 
      RowBox[{"(*", 
       RowBox[{"Blue", "-", "yellow", "-", "Orange"}], "*)"}], 
      "\[IndentingNewLine]", 
      RowBox[{
       RowBox[{"{", 
        RowBox[{"0", ",", 
         RowBox[{"RGBColor", "[", 
          RowBox[{
           RowBox[{"61", "/", "256"}], ",", 
           RowBox[{"77", "/", "256"}], ",", 
           RowBox[{"162", "/", "256"}]}], "]"}]}], "}"}], ",", 
       "\[IndentingNewLine]", 
       RowBox[{"{", 
        RowBox[{"0.1", ",", 
         RowBox[{"RGBColor", "[", 
          RowBox[{
           RowBox[{"75", "/", "256"}], ",", 
           RowBox[{"110", "/", "256"}], ",", 
           RowBox[{"178", "/", "256"}]}], "]"}]}], "}"}], ",", 
       "\[IndentingNewLine]", 
       RowBox[{"{", 
        RowBox[{"0.2", ",", 
         RowBox[{"RGBColor", "[", 
          RowBox[{
           RowBox[{"122", "/", "256"}], ",", 
           RowBox[{"176", "/", "256"}], ",", 
           RowBox[{"214", "/", "256"}]}], "]"}]}], "}"}], ",", 
       "\[IndentingNewLine]", 
       RowBox[{"{", 
        RowBox[{"0.3", ",", 
         RowBox[{"RGBColor", "[", 
          RowBox[{
           RowBox[{"185", "/", "256"}], ",", 
           RowBox[{"216", "/", "256"}], ",", 
           RowBox[{"234", "/", "256"}]}], "]"}]}], "}"}], ",", 
       "\[IndentingNewLine]", 
       RowBox[{"{", 
        RowBox[{"0.4", ",", 
         RowBox[{"RGBColor", "[", 
          RowBox[{
           RowBox[{"231", "/", "256"}], ",", 
           RowBox[{"241", "/", "256"}], ",", 
           RowBox[{"214", "/", "256"}]}], "]"}]}], "}"}], ",", 
       "\[IndentingNewLine]", 
       RowBox[{"{", 
        RowBox[{"0.5", ",", 
         RowBox[{"RGBColor", "[", 
          RowBox[{
           RowBox[{"253", "/", "256"}], ",", 
           RowBox[{"233", "/", "256"}], ",", 
           RowBox[{"164", "/", "256"}]}], "]"}]}], "}"}], ",", 
       "\[IndentingNewLine]", 
       RowBox[{"{", 
        RowBox[{"0.6", ",", 
         RowBox[{"RGBColor", "[", 
          RowBox[{
           RowBox[{"253", "/", "256"}], ",", 
           RowBox[{"178", "/", "256"}], ",", 
           RowBox[{"110", "/", "256"}]}], "]"}]}], "}"}], ",", 
       "\[IndentingNewLine]", 
       RowBox[{"{", 
        RowBox[{"0.7", ",", 
         RowBox[{"RGBColor", "[", 
          RowBox[{
           RowBox[{"238", "/", "256"}], ",", 
           RowBox[{"111", "/", "256"}], ",", 
           RowBox[{"66", "/", "256"}]}], "]"}]}], "}"}], ",", 
       "\[IndentingNewLine]", 
       RowBox[{"{", 
        RowBox[{"0.8", ",", 
         RowBox[{"RGBColor", "[", 
          RowBox[{
           RowBox[{"220", "/", "256"}], ",", 
           RowBox[{"70", "/", "256"}], ",", 
           RowBox[{"56", "/", "256"}]}], "]"}]}], "}"}], ",", 
       "\[IndentingNewLine]", 
       RowBox[{"{", 
        RowBox[{"0.9", ",", 
         RowBox[{"RGBColor", "[", 
          RowBox[{
           RowBox[{"193", "/", "256"}], ",", 
           RowBox[{"32", "/", "256"}], ",", 
           RowBox[{"47", "/", "256"}]}], "]"}]}], "}"}], ",", 
       "\[IndentingNewLine]", 
       RowBox[{"{", 
        RowBox[{"1.0", ",", 
         RowBox[{"RGBColor", "[", 
          RowBox[{
           RowBox[{"167", "/", "256"}], ",", 
           RowBox[{"4", "/", "256"}], ",", 
           RowBox[{"35", "/", "256"}]}], "]"}]}], "}"}]}], 
      "\[IndentingNewLine]", "}"}], ",", "u"}], "]"}], "/;", 
   RowBox[{"0", "<=", "u", "<=", "1"}]}]}], "\[IndentingNewLine]", 
 RowBox[{
  RowBox[{"colorTheme2", "[", 
   RowBox[{"u_", "?", "NumericQ"}], "]"}], ":=", 
  RowBox[{
   RowBox[{"Blend", "[", 
    RowBox[{
     RowBox[{"{", " ", 
      RowBox[{"(*", 
       RowBox[{"Green", "-", "Orange"}], "*)"}], "\[IndentingNewLine]", 
      RowBox[{
       RowBox[{"{", 
        RowBox[{
         RowBox[{"0", "/", "6"}], ",", 
         RowBox[{"RGBColor", "[", 
          RowBox[{
           RowBox[{"0", "/", "256"}], ",", 
           RowBox[{"128", "/", "256"}], ",", 
           RowBox[{"128", "/", "256"}]}], "]"}]}], "}"}], ",", 
       "\[IndentingNewLine]", 
       RowBox[{"{", 
        RowBox[{
         RowBox[{"1", "/", "6"}], ",", 
         RowBox[{"RGBColor", "[", 
          RowBox[{
           RowBox[{"112", "/", "256"}], ",", 
           RowBox[{"164", "/", "256"}], ",", 
           RowBox[{"148", "/", "256"}]}], "]"}]}], "}"}], ",", 
       "\[IndentingNewLine]", 
       RowBox[{"{", 
        RowBox[{
         RowBox[{"2", "/", "6"}], ",", 
         RowBox[{"RGBColor", "[", 
          RowBox[{
           RowBox[{"180", "/", "256"}], ",", 
           RowBox[{"200", "/", "256"}], ",", 
           RowBox[{"168", "/", "256"}]}], "]"}]}], "}"}], ",", 
       "\[IndentingNewLine]", 
       RowBox[{"{", 
        RowBox[{
         RowBox[{"3", "/", "6"}], ",", 
         RowBox[{"RGBColor", "[", 
          RowBox[{
           RowBox[{"246", "/", "256"}], ",", 
           RowBox[{"237", "/", "256"}], ",", 
           RowBox[{"189", "/", "256"}]}], "]"}]}], "}"}], ",", 
       "\[IndentingNewLine]", 
       RowBox[{"{", 
        RowBox[{
         RowBox[{"4", "/", "6"}], ",", 
         RowBox[{"RGBColor", "[", 
          RowBox[{
           RowBox[{"237", "/", "256"}], ",", 
           RowBox[{"187", "/", "256"}], ",", 
           RowBox[{"138", "/", "256"}]}], "]"}]}], "}"}], ",", 
       "\[IndentingNewLine]", 
       RowBox[{"{", 
        RowBox[{
         RowBox[{"5", "/", "6"}], ",", 
         RowBox[{"RGBColor", "[", 
          RowBox[{
           RowBox[{"222", "/", "256"}], ",", 
           RowBox[{"138", "/", "256"}], ",", 
           RowBox[{"90", "/", "256"}]}], "]"}]}], "}"}], ",", 
       "\[IndentingNewLine]", 
       RowBox[{"{", 
        RowBox[{
         RowBox[{"6", "/", "6"}], ",", 
         RowBox[{"RGBColor", "[", 
          RowBox[{
           RowBox[{"202", "/", "256"}], ",", 
           RowBox[{"86", "/", "256"}], ",", 
           RowBox[{"44", "/", "256"}]}], "]"}]}], "}"}]}], 
      "\[IndentingNewLine]", "}"}], ",", "u"}], "]"}], "/;", 
   RowBox[{"0", "<=", "u", "<=", "1"}]}]}], "\[IndentingNewLine]", 
 RowBox[{
  RowBox[{"colorTheme3", "[", 
   RowBox[{"u_", "?", "NumericQ"}], "]"}], ":=", 
  RowBox[{
   RowBox[{"Blend", "[", 
    RowBox[{
     RowBox[{"{", " ", 
      RowBox[{"(*", 
       RowBox[{"Blue", "-", "w", "-", "Orange"}], "*)"}], 
      "\[IndentingNewLine]", 
      RowBox[{
       RowBox[{"{", 
        RowBox[{
         RowBox[{
          RowBox[{"0", "/", "8"}], "*", "1"}], ",", 
         RowBox[{"RGBColor", "[", 
          RowBox[{
           RowBox[{"33", "/", "256"}], ",", 
           RowBox[{"102", "/", "256"}], ",", 
           RowBox[{"172", "/", "256"}]}], "]"}]}], "}"}], ",", 
       "\[IndentingNewLine]", 
       RowBox[{"{", 
        RowBox[{
         RowBox[{
          RowBox[{"1", "/", "8"}], "*", "1"}], ",", 
         RowBox[{"RGBColor", "[", 
          RowBox[{
           RowBox[{"67", "/", "256"}], ",", 
           RowBox[{"147", "/", "256"}], ",", 
           RowBox[{"195", "/", "256"}]}], "]"}]}], "}"}], ",", 
       "\[IndentingNewLine]", 
       RowBox[{"{", 
        RowBox[{
         RowBox[{
          RowBox[{"2", "/", "8"}], "*", "1"}], ",", 
         RowBox[{"RGBColor", "[", 
          RowBox[{
           RowBox[{"146", "/", "256"}], ",", 
           RowBox[{"197", "/", "256"}], ",", 
           RowBox[{"222", "/", "256"}]}], "]"}]}], "}"}], ",", 
       "\[IndentingNewLine]", 
       RowBox[{"{", 
        RowBox[{
         RowBox[{
          RowBox[{"3", "/", "8"}], "*", "1"}], ",", 
         RowBox[{"RGBColor", "[", 
          RowBox[{
           RowBox[{"209", "/", "256"}], ",", 
           RowBox[{"229", "/", "256"}], ",", 
           RowBox[{"240", "/", "256"}]}], "]"}]}], "}"}], ",", 
       "\[IndentingNewLine]", 
       RowBox[{"{", 
        RowBox[{
         RowBox[{
          RowBox[{"4", "/", "8"}], "*", "1"}], ",", 
         RowBox[{"RGBColor", "[", 
          RowBox[{
           RowBox[{"247", "/", "256"}], ",", 
           RowBox[{"247", "/", "256"}], ",", 
           RowBox[{"247", "/", "256"}]}], "]"}]}], "}"}], ",", 
       "\[IndentingNewLine]", 
       RowBox[{"{", 
        RowBox[{
         RowBox[{
          RowBox[{"5", "/", "8"}], "*", "1"}], ",", 
         RowBox[{"RGBColor", "[", 
          RowBox[{
           RowBox[{"253", "/", "256"}], ",", 
           RowBox[{"219", "/", "256"}], ",", 
           RowBox[{"199", "/", "256"}]}], "]"}]}], "}"}], ",", 
       "\[IndentingNewLine]", 
       RowBox[{"{", 
        RowBox[{
         RowBox[{
          RowBox[{"6", "/", "8"}], "*", "1"}], ",", 
         RowBox[{"RGBColor", "[", 
          RowBox[{
           RowBox[{"244", "/", "256"}], ",", 
           RowBox[{"165", "/", "256"}], ",", 
           RowBox[{"130", "/", "256"}]}], "]"}]}], "}"}], ",", 
       "\[IndentingNewLine]", 
       RowBox[{"{", 
        RowBox[{
         RowBox[{
          RowBox[{"7", "/", "8"}], "*", "1"}], ",", 
         RowBox[{"RGBColor", "[", 
          RowBox[{
           RowBox[{"214", "/", "256"}], ",", 
           RowBox[{"96", "/", "256"}], ",", 
           RowBox[{"77", "/", "256"}]}], "]"}]}], "}"}], ",", 
       "\[IndentingNewLine]", 
       RowBox[{"{", 
        RowBox[{
         RowBox[{
          RowBox[{"8", "/", "8"}], "*", "1"}], ",", 
         RowBox[{"RGBColor", "[", 
          RowBox[{
           RowBox[{"178", "/", "256"}], ",", 
           RowBox[{"24", "/", "256"}], ",", 
           RowBox[{"43", "/", "256"}]}], "]"}]}], "}"}]}], 
      "\[IndentingNewLine]", "}"}], ",", "u"}], "]"}], "/;", 
   RowBox[{"0", "<=", "u", "<=", "1"}]}]}], "\[IndentingNewLine]", 
 RowBox[{
  RowBox[{"colorTheme31", "[", 
   RowBox[{"u_", "?", "NumericQ"}], "]"}], ":=", 
  RowBox[{
   RowBox[{"Blend", "[", 
    RowBox[{
     RowBox[{"{", " ", 
      RowBox[{"(*", 
       RowBox[{"Single", " ", "blue"}], "*)"}], "\[IndentingNewLine]", 
      RowBox[{
       RowBox[{"{", 
        RowBox[{
         RowBox[{"0", "/", "5"}], ",", 
         RowBox[{"RGBColor", "[", 
          RowBox[{
           RowBox[{"32", "/", "256"}], ",", 
           RowBox[{"63", "/", "256"}], ",", 
           RowBox[{"110", "/", "256"}]}], "]"}]}], "}"}], ",", 
       "\[IndentingNewLine]", 
       RowBox[{"{", 
        RowBox[{
         RowBox[{"1", "/", "5"}], ",", 
         RowBox[{"RGBColor", "[", 
          RowBox[{
           RowBox[{"61", "/", "256"}], ",", 
           RowBox[{"77", "/", "256"}], ",", 
           RowBox[{"162", "/", "256"}]}], "]"}]}], "}"}], ",", 
       "\[IndentingNewLine]", 
       RowBox[{"{", 
        RowBox[{
         RowBox[{"2", "/", "5"}], ",", 
         RowBox[{"RGBColor", "[", 
          RowBox[{
           RowBox[{"75", "/", "256"}], ",", 
           RowBox[{"110", "/", "256"}], ",", 
           RowBox[{"178", "/", "256"}]}], "]"}]}], "}"}], ",", 
       "\[IndentingNewLine]", 
       RowBox[{"{", 
        RowBox[{
         RowBox[{"3", "/", "5"}], ",", 
         RowBox[{"RGBColor", "[", 
          RowBox[{
           RowBox[{"122", "/", "256"}], ",", 
           RowBox[{"176", "/", "256"}], ",", 
           RowBox[{"214", "/", "256"}]}], "]"}]}], "}"}], ",", 
       "\[IndentingNewLine]", 
       RowBox[{"{", 
        RowBox[{
         RowBox[{"4", "/", "5"}], ",", 
         RowBox[{"RGBColor", "[", 
          RowBox[{
           RowBox[{"185", "/", "256"}], ",", 
           RowBox[{"216", "/", "256"}], ",", 
           RowBox[{"234", "/", "256"}]}], "]"}]}], "}"}], ",", 
       "\[IndentingNewLine]", 
       RowBox[{"{", 
        RowBox[{
         RowBox[{"5", "/", "5"}], ",", 
         RowBox[{"RGBColor", "[", 
          RowBox[{
           RowBox[{"217", "/", "256"}], ",", 
           RowBox[{"239", "/", "256"}], ",", 
           RowBox[{"255", "/", "256"}]}], "]"}]}], "}"}]}], 
      "\[IndentingNewLine]", "}"}], ",", "u"}], "]"}], "/;", 
   RowBox[{"0", "<=", "u", "<=", "1"}]}]}], "\[IndentingNewLine]", 
 RowBox[{
  RowBox[{"colorTheme32", "[", 
   RowBox[{"u_", "?", "NumericQ"}], "]"}], ":=", 
  RowBox[{
   RowBox[{"Blend", "[", 
    RowBox[{
     RowBox[{"{", " ", 
      RowBox[{"(*", 
       RowBox[{"Single", " ", "orange"}], "*)"}], "\[IndentingNewLine]", 
      RowBox[{
       RowBox[{"{", 
        RowBox[{
         RowBox[{"0", "/", "4"}], ",", 
         RowBox[{"RGBColor", "[", 
          RowBox[{
           RowBox[{"247", "/", "256"}], ",", 
           RowBox[{"247", "/", "256"}], ",", 
           RowBox[{"247", "/", "256"}]}], "]"}]}], "}"}], ",", 
       "\[IndentingNewLine]", 
       RowBox[{"{", 
        RowBox[{
         RowBox[{"1", "/", "4"}], ",", 
         RowBox[{"RGBColor", "[", 
          RowBox[{
           RowBox[{"253", "/", "256"}], ",", 
           RowBox[{"219", "/", "256"}], ",", 
           RowBox[{"199", "/", "256"}]}], "]"}]}], "}"}], ",", 
       "\[IndentingNewLine]", 
       RowBox[{"{", 
        RowBox[{
         RowBox[{"2", "/", "4"}], ",", 
         RowBox[{"RGBColor", "[", 
          RowBox[{
           RowBox[{"244", "/", "256"}], ",", 
           RowBox[{"165", "/", "256"}], ",", 
           RowBox[{"130", "/", "256"}]}], "]"}]}], "}"}], ",", 
       "\[IndentingNewLine]", 
       RowBox[{"{", 
        RowBox[{
         RowBox[{"3", "/", "4"}], ",", 
         RowBox[{"RGBColor", "[", 
          RowBox[{
           RowBox[{"214", "/", "256"}], ",", 
           RowBox[{"96", "/", "256"}], ",", 
           RowBox[{"77", "/", "256"}]}], "]"}]}], "}"}], ",", 
       "\[IndentingNewLine]", 
       RowBox[{"{", 
        RowBox[{
         RowBox[{"4", "/", "4"}], ",", 
         RowBox[{"RGBColor", "[", 
          RowBox[{
           RowBox[{"178", "/", "256"}], ",", 
           RowBox[{"24", "/", "256"}], ",", 
           RowBox[{"43", "/", "256"}]}], "]"}]}], "}"}]}], 
      "\[IndentingNewLine]", "}"}], ",", "u"}], "]"}], "/;", 
   RowBox[{"0", "<=", "u", "<=", "1"}]}]}], "\[IndentingNewLine]", 
 RowBox[{
  RowBox[{"colorTheme4", "[", 
   RowBox[{"u_", "?", "NumericQ"}], "]"}], ":=", 
  RowBox[{
   RowBox[{"Blend", "[", 
    RowBox[{
     RowBox[{"{", " ", 
      RowBox[{"(*", 
       RowBox[{"Purple", "-", "w", "-", "Green"}], "*)"}], 
      "\[IndentingNewLine]", 
      RowBox[{
       RowBox[{"{", 
        RowBox[{
         RowBox[{
          RowBox[{"0", "/", "7"}], "*", "1"}], ",", 
         RowBox[{"RGBColor", "[", 
          RowBox[{
           RowBox[{"197", "/", "256"}], ",", 
           RowBox[{"27", "/", "256"}], ",", 
           RowBox[{"125", "/", "256"}]}], "]"}]}], "}"}], ",", 
       "\[IndentingNewLine]", 
       RowBox[{"{", 
        RowBox[{
         RowBox[{
          RowBox[{"1", "/", "7"}], "*", "1"}], ",", 
         RowBox[{"RGBColor", "[", 
          RowBox[{
           RowBox[{"222", "/", "256"}], ",", 
           RowBox[{"119", "/", "256"}], ",", 
           RowBox[{"174", "/", "256"}]}], "]"}]}], "}"}], ",", 
       "\[IndentingNewLine]", 
       RowBox[{"{", 
        RowBox[{
         RowBox[{
          RowBox[{"2", "/", "7"}], "*", "1"}], ",", 
         RowBox[{"RGBColor", "[", 
          RowBox[{
           RowBox[{"241", "/", "256"}], ",", 
           RowBox[{"182", "/", "256"}], ",", 
           RowBox[{"218", "/", "256"}]}], "]"}]}], "}"}], ",", 
       "\[IndentingNewLine]", 
       RowBox[{"{", 
        RowBox[{
         RowBox[{
          RowBox[{"3", "/", "7"}], "*", "1"}], ",", 
         RowBox[{"RGBColor", "[", 
          RowBox[{
           RowBox[{"253", "/", "256"}], ",", 
           RowBox[{"224", "/", "256"}], ",", 
           RowBox[{"239", "/", "256"}]}], "]"}]}], "}"}], ",", 
       "\[IndentingNewLine]", 
       RowBox[{"{", 
        RowBox[{
         RowBox[{
          RowBox[{"4", "/", "7"}], "*", "1"}], ",", 
         RowBox[{"RGBColor", "[", 
          RowBox[{
           RowBox[{"230", "/", "256"}], ",", 
           RowBox[{"245", "/", "256"}], ",", 
           RowBox[{"208", "/", "256"}]}], "]"}]}], "}"}], ",", 
       "\[IndentingNewLine]", 
       RowBox[{"{", 
        RowBox[{
         RowBox[{
          RowBox[{"5", "/", "7"}], "*", "1"}], ",", 
         RowBox[{"RGBColor", "[", 
          RowBox[{
           RowBox[{"184", "/", "256"}], ",", 
           RowBox[{"225", "/", "256"}], ",", 
           RowBox[{"134", "/", "256"}]}], "]"}]}], "}"}], ",", 
       "\[IndentingNewLine]", 
       RowBox[{"{", 
        RowBox[{
         RowBox[{
          RowBox[{"6", "/", "7"}], "*", "1"}], ",", 
         RowBox[{"RGBColor", "[", 
          RowBox[{
           RowBox[{"127", "/", "256"}], ",", 
           RowBox[{"188", "/", "256"}], ",", 
           RowBox[{"165", "/", "256"}]}], "]"}]}], "}"}], ",", 
       "\[IndentingNewLine]", 
       RowBox[{"{", 
        RowBox[{
         RowBox[{
          RowBox[{"7", "/", "7"}], "*", "1"}], ",", 
         RowBox[{"RGBColor", "[", 
          RowBox[{
           RowBox[{"77", "/", "256"}], ",", 
           RowBox[{"146", "/", "256"}], ",", 
           RowBox[{"33", "/", "256"}]}], "]"}]}], "}"}]}], 
      "\[IndentingNewLine]", "}"}], ",", "u"}], "]"}], "/;", 
   RowBox[{"0", "<=", "u", "<=", "1"}]}]}]}], "Input",
 CellChangeTimes->{
  3.8902638914756684`*^9, {3.890264015594556*^9, 3.8902640852925377`*^9}, {
   3.8902641226849637`*^9, 3.8902644465509963`*^9}, {3.8902675275468006`*^9, 
   3.890267553423277*^9}, {3.89026767040613*^9, 3.8902677489430246`*^9}, {
   3.890267954516988*^9, 3.890267995726758*^9}, {3.8902702981193695`*^9, 
   3.890270405430373*^9}, {3.89027052820402*^9, 3.8902705482144966`*^9}, {
   3.9268393563145494`*^9, 3.926839359228709*^9}, {3.9268395726016655`*^9, 
   3.9268397041153173`*^9}, {3.9268400248810906`*^9, 
   3.9268400348367214`*^9}, {3.9268400799434333`*^9, 
   3.9268401356971083`*^9}, {3.926840206344063*^9, 3.9268403591829014`*^9}, {
   3.9268475278752995`*^9, 3.9268475561210656`*^9}, {3.9268476117152143`*^9, 
   3.9268476266736803`*^9}, {3.926847693527583*^9, 3.9268477023895016`*^9}, {
   3.928290912472269*^9, 3.928290924927517*^9}, {3.92829097433556*^9, 
   3.9282909769386215`*^9}, {3.928291068226795*^9, 3.928291202417536*^9}, {
   3.9282912424492664`*^9, 3.92829127073359*^9}, {3.9282913083500476`*^9, 
   3.928291338580383*^9}, {3.928527228120146*^9, 3.928527415970277*^9}, {
   3.9285274706226425`*^9, 3.9285275656479645`*^9}, {3.928527787502323*^9, 
   3.928527901434637*^9}, {3.9285279472420406`*^9, 3.9285280109932914`*^9}, {
   3.9285280717643533`*^9, 3.9285282418116293`*^9}, {3.9285283116992817`*^9, 
   3.928528315767499*^9}, {3.9285287225024867`*^9, 3.9285288527372875`*^9}, {
   3.9285289661879516`*^9, 3.9285290700414953`*^9}, {3.9285291482670746`*^9, 
   3.928529191445998*^9}, {3.9285292485381007`*^9, 3.928529267696556*^9}, {
   3.928536152804278*^9, 3.928536173486841*^9}, {3.9285362599722*^9, 
   3.928536270871852*^9}, {3.9285363515605683`*^9, 3.9285363596127105`*^9}, {
   3.928536491199628*^9, 3.928536496944353*^9}, {3.928536548257351*^9, 
   3.9285365780611367`*^9}, {3.928539505804534*^9, 3.9285396308973618`*^9}, {
   3.9285396997912483`*^9, 3.9285397007354107`*^9}, {3.928539768562656*^9, 
   3.928539773256942*^9}, {3.9285487091086054`*^9, 3.928548714041607*^9}, {
   3.928548833185822*^9, 3.9285488396875715`*^9}, 3.9285489118415995`*^9},
 CellTags->"ColorData_templates",
 CellLabel->
  "In[197]:=",ExpressionUUID->"6c037b71-e44a-477a-94ae-55d5a21b65ef"],

Cell[BoxData[
 RowBox[{
  RowBox[{"(*", 
   RowBox[{"Transformation", " ", "matrix", " ", 
    RowBox[{"function", ".", " ", "Descending"}]}], "*)"}], "\n", 
  RowBox[{
   RowBox[{
    RowBox[{
     RowBox[{"trans21", "[", 
      RowBox[{"theta1_", ",", "alpha12_", ",", "length12_", ",", "offset1_"}],
       "]"}], ":=", "\n", 
     RowBox[{"{", 
      RowBox[{
       RowBox[{"{", 
        RowBox[{
         RowBox[{"Cos", "[", "theta1", "]"}], ",", 
         RowBox[{
          RowBox[{"-", 
           RowBox[{"Cos", "[", "alpha12", "]"}]}], "*", 
          RowBox[{"Sin", "[", "theta1", "]"}]}], ",", 
         RowBox[{
          RowBox[{"Sin", "[", "alpha12", "]"}], "*", 
          RowBox[{"Sin", "[", "theta1", "]"}]}], ",", 
         RowBox[{"length12", "*", 
          RowBox[{"Cos", "[", "theta1", "]"}]}]}], "}"}], ",", "\n", 
       RowBox[{"{", 
        RowBox[{
         RowBox[{"Sin", "[", "theta1", "]"}], ",", 
         RowBox[{
          RowBox[{"Cos", "[", "alpha12", "]"}], "*", 
          RowBox[{"Cos", "[", "theta1", "]"}]}], ",", 
         RowBox[{
          RowBox[{"-", 
           RowBox[{"Sin", "[", "alpha12", "]"}]}], "*", 
          RowBox[{"Cos", "[", "theta1", "]"}]}], ",", 
         RowBox[{"length12", "*", 
          RowBox[{"Sin", "[", "theta1", "]"}]}]}], "}"}], ",", "\n", 
       RowBox[{"{", 
        RowBox[{"0", ",", 
         RowBox[{"Sin", "[", "alpha12", "]"}], ",", 
         RowBox[{"Cos", "[", "alpha12", "]"}], ",", "offset1"}], "}"}], ",", 
       "\n", 
       RowBox[{"{", 
        RowBox[{"0", ",", "0", ",", "0", ",", "1"}], "}"}]}], "}"}]}], ";"}], 
   "\n", 
   RowBox[{"(*", 
    RowBox[{"Transformation", " ", "matrix", " ", 
     RowBox[{"function", ".", " ", "Ascending"}]}], "*)"}], "\n", 
   RowBox[{
    RowBox[{
     RowBox[{"trans12", "[", 
      RowBox[{"theta1_", ",", "alpha12_", ",", "length12_", ",", "offset1_"}],
       "]"}], ":=", "\n", 
     RowBox[{"{", 
      RowBox[{
       RowBox[{"{", 
        RowBox[{
         RowBox[{"Cos", "[", "theta1", "]"}], ",", 
         RowBox[{"Sin", "[", "theta1", "]"}], ",", "0", ",", 
         RowBox[{"-", "length12"}]}], "}"}], ",", "\n", 
       RowBox[{"{", 
        RowBox[{
         RowBox[{
          RowBox[{"-", 
           RowBox[{"Cos", "[", "alpha12", "]"}]}], "*", 
          RowBox[{"Sin", "[", "theta1", "]"}]}], ",", 
         RowBox[{
          RowBox[{"Cos", "[", "alpha12", "]"}], "*", 
          RowBox[{"Cos", "[", "theta1", "]"}]}], ",", 
         RowBox[{"Sin", "[", "alpha12", "]"}], ",", 
         RowBox[{
          RowBox[{"-", "offset1"}], "*", 
          RowBox[{"Sin", "[", "alpha12", "]"}]}]}], "}"}], ",", "\n", 
       RowBox[{"{", 
        RowBox[{
         RowBox[{
          RowBox[{"Sin", "[", "alpha12", "]"}], "*", 
          RowBox[{"Sin", "[", "theta1", "]"}]}], ",", 
         RowBox[{
          RowBox[{"-", 
           RowBox[{"Sin", "[", "alpha12", "]"}]}], "*", 
          RowBox[{"Cos", "[", "theta1", "]"}]}], ",", 
         RowBox[{"Cos", "[", "alpha12", "]"}], ",", 
         RowBox[{
          RowBox[{"-", "offset1"}], "*", 
          RowBox[{"Cos", "[", "alpha12", "]"}]}]}], "}"}], ",", "\n", 
       RowBox[{"{", 
        RowBox[{"0", ",", "0", ",", "0", ",", "1"}], "}"}]}], "}"}]}], 
    ";"}]}]}]], "Input",
 CellLabel->"In[5]:=",ExpressionUUID->"999c4d4b-ea20-461a-bc46-06fdd2ccd516"],

Cell[BoxData[{
 RowBox[{
  RowBox[{
   RowBox[{"transR", "[", "r_", "]"}], ":=", 
   RowBox[{"{", 
    RowBox[{
     RowBox[{"{", 
      RowBox[{"1", ",", "0", ",", "0", ",", "0"}], "}"}], ",", 
     RowBox[{"{", 
      RowBox[{"0", ",", "1", ",", "0", ",", "0"}], "}"}], ",", 
     RowBox[{"{", 
      RowBox[{"0", ",", "0", ",", "1", ",", "r"}], "}"}], ",", 
     RowBox[{"{", 
      RowBox[{"0", ",", "0", ",", "0", ",", "1"}], "}"}]}], "}"}]}], 
  ";"}], "\[IndentingNewLine]", 
 RowBox[{
  RowBox[{
   RowBox[{"rotatT", "[", "theta_", "]"}], ":=", 
   RowBox[{"{", 
    RowBox[{
     RowBox[{"{", 
      RowBox[{
       RowBox[{"Cos", "[", "theta", "]"}], ",", 
       RowBox[{"-", 
        RowBox[{"Sin", "[", "theta", "]"}]}], ",", "0", ",", "0"}], "}"}], 
     ",", 
     RowBox[{"{", 
      RowBox[{
       RowBox[{"Sin", "[", "theta", "]"}], ",", 
       RowBox[{"Cos", "[", "theta", "]"}], ",", "0", ",", "0"}], "}"}], ",", 
     RowBox[{"{", 
      RowBox[{"0", ",", "0", ",", "1", ",", "0"}], "}"}], ",", 
     RowBox[{"{", 
      RowBox[{"0", ",", "0", ",", "0", ",", "1"}], "}"}]}], "}"}]}], 
  ";"}], "\[IndentingNewLine]", 
 RowBox[{
  RowBox[{
   RowBox[{"transL", "[", "l_", "]"}], ":=", 
   RowBox[{"{", 
    RowBox[{
     RowBox[{"{", 
      RowBox[{"1", ",", "0", ",", "0", ",", "l"}], "}"}], ",", 
     RowBox[{"{", 
      RowBox[{"0", ",", "1", ",", "0", ",", "0"}], "}"}], ",", 
     RowBox[{"{", 
      RowBox[{"0", ",", "0", ",", "1", ",", "0"}], "}"}], ",", 
     RowBox[{"{", 
      RowBox[{"0", ",", "0", ",", "0", ",", "1"}], "}"}]}], "}"}]}], 
  ";"}], "\[IndentingNewLine]", 
 RowBox[{
  RowBox[{
   RowBox[{"rotatA", "[", "alpha_", "]"}], ":=", 
   RowBox[{"{", 
    RowBox[{
     RowBox[{"{", 
      RowBox[{"1", ",", "0", ",", "0", ",", "0"}], "}"}], ",", 
     RowBox[{"{", 
      RowBox[{"0", ",", 
       RowBox[{"Cos", "[", "alpha", "]"}], ",", 
       RowBox[{"-", 
        RowBox[{"Sin", "[", "alpha", "]"}]}], ",", "0"}], "}"}], ",", 
     RowBox[{"{", 
      RowBox[{"0", ",", 
       RowBox[{"Sin", "[", "alpha", "]"}], ",", 
       RowBox[{"Cos", "[", "alpha", "]"}], ",", "0"}], "}"}], ",", 
     RowBox[{"{", 
      RowBox[{"0", ",", "0", ",", "0", ",", "1"}], "}"}]}], "}"}]}], 
  ";"}]}], "Input",
 CellChangeTimes->{{3.8879475255508633`*^9, 3.8879476992338657`*^9}, {
  3.887947741083865*^9, 3.887947818209023*^9}, {3.887954993488308*^9, 
  3.8879549964790177`*^9}},
 CellLabel->"In[7]:=",ExpressionUUID->"df5ae669-f8c2-4dc3-8900-17912a0e1bad"],

Cell[BoxData[{
 RowBox[{
  RowBox[{"tran21", "=", 
   RowBox[{"trans21", "[", 
    RowBox[{"theta1", ",", "alpha12", ",", "l12", ",", "offset1"}], "]"}]}], 
  ";"}], "\n", 
 RowBox[{
  RowBox[{"tran32", "=", 
   RowBox[{"trans21", "[", 
    RowBox[{"theta2", ",", "alpha23", ",", "l23", ",", "offset2"}], "]"}]}], 
  ";"}], "\n", 
 RowBox[{
  RowBox[{"tran43", "=", 
   RowBox[{"trans21", "[", 
    RowBox[{"theta3", ",", "alpha34", ",", "l34", ",", "offset3"}], "]"}]}], 
  ";"}], "\n", 
 RowBox[{
  RowBox[{
   RowBox[{"tran14", "=", 
    RowBox[{"trans21", "[", 
     RowBox[{"theta4", ",", "alpha41", ",", "l41", ",", "offset4"}], "]"}]}], 
   ";"}], "\[IndentingNewLine]"}], "\[IndentingNewLine]", 
 RowBox[{
  RowBox[{"tran12", "=", 
   RowBox[{"trans12", "[", 
    RowBox[{"theta1", ",", "alpha12", ",", "l12", ",", "offset1"}], "]"}]}], 
  ";"}], "\n", 
 RowBox[{
  RowBox[{"tran23", "=", 
   RowBox[{"trans12", "[", 
    RowBox[{"theta2", ",", "alpha23", ",", "l23", ",", "offset2"}], "]"}]}], 
  ";"}], "\n", 
 RowBox[{
  RowBox[{"tran34", "=", 
   RowBox[{"trans12", "[", 
    RowBox[{"theta3", ",", "alpha34", ",", "l34", ",", "offset3"}], "]"}]}], 
  ";"}], "\n", 
 RowBox[{
  RowBox[{"tran41", "=", 
   RowBox[{"trans12", "[", 
    RowBox[{"theta4", ",", "alpha41", ",", "l41", ",", "offset4"}], "]"}]}], 
  ";"}]}], "Input",
 CellChangeTimes->{{3.8873349495438967`*^9, 3.8873349693960447`*^9}, {
   3.887485287517703*^9, 3.8874853160822353`*^9}, {3.8879173850768666`*^9, 
   3.8879173898564115`*^9}, 3.8879383596628714`*^9, {3.8879422959789863`*^9, 
   3.8879423240409985`*^9}, 3.8879423564558673`*^9},
 CellLabel->"In[11]:=",ExpressionUUID->"f9239908-68d0-478d-82a1-159686ef861d"],

Cell[BoxData[
 RowBox[{
  RowBox[{"eqn4R", "=", 
   RowBox[{
    RowBox[{"tran21", ".", "tran32"}], "-", 
    RowBox[{"tran41", ".", "tran34"}]}]}], ";"}]], "Input",
 CellChangeTimes->{{3.889832038067153*^9, 3.8898320534572134`*^9}, {
  3.8902564522562537`*^9, 3.8902564828442025`*^9}, {3.890256673656155*^9, 
  3.89025668354394*^9}},
 CellLabel->"In[19]:=",ExpressionUUID->"70336dd5-a6a0-42b7-ab53-da4ab8f1be9c"],

Cell[BoxData[
 RowBox[{
  RowBox[{"para", "=", 
   RowBox[{"{", "\[IndentingNewLine]", 
    RowBox[{
     RowBox[{"l12", "->", "1.70460587694834"}], ",", 
     RowBox[{"l23", "->", " ", "1.33814287369465"}], ",", 
     RowBox[{"l34", "->", "3.02172916271496"}], ",", 
     RowBox[{"l41", "->", " ", "2.96823559654025"}], ",", 
     "\[IndentingNewLine]", 
     RowBox[{"alpha12", "->", "1.16217868302056"}], ",", 
     RowBox[{"alpha23", "->", "  ", "2.46675230174545"}], ",", 
     RowBox[{"alpha34", "->", "1.15339659490649"}], ",", 
     RowBox[{"alpha41", "->", "  ", "2.36635805855809"}], ",", 
     "\[IndentingNewLine]", 
     RowBox[{"offset1", "->", "1.31329337369676"}], ",", 
     RowBox[{"offset2", "->", "0.409349062959366"}], ",", 
     RowBox[{"offset3", "->", "2.30246453117182"}], ",", 
     RowBox[{"offset4", "->", "0.00124368465101332"}]}], 
    "\[IndentingNewLine]", "}"}]}], ";"}]], "Input",
 CellChangeTimes->{{3.8902568131305275`*^9, 3.890256913904986*^9}, {
   3.926833771816561*^9, 3.9268338365962596`*^9}, 3.9268339004960456`*^9, {
   3.9268374003912306`*^9, 3.926837461897962*^9}, {3.926838070947983*^9, 
   3.92683824719158*^9}, {3.9268384946719728`*^9, 3.9268385224257307`*^9}, {
   3.926838654926034*^9, 3.926838709768112*^9}, {3.926903151902185*^9, 
   3.926903210755433*^9}, {3.92690445948785*^9, 3.926904503740078*^9}, {
   3.9269046977812552`*^9, 3.926904771161299*^9}, {3.9269049561294003`*^9, 
   3.926905017728782*^9}, {3.926905215303062*^9, 3.9269052725357885`*^9}, {
   3.9269096287539334`*^9, 3.926909670245839*^9}, {3.926910318279585*^9, 
   3.9269103188967953`*^9}, {3.9269106403174963`*^9, 
   3.9269106952487774`*^9}, {3.926910773214353*^9, 3.926910775126916*^9}, {
   3.926910954988964*^9, 3.926911002131096*^9}, {3.9269116354801683`*^9, 
   3.926911696619174*^9}, {3.929591346674585*^9, 3.9295913540640383`*^9}},
 CellLabel->
  "In[169]:=",ExpressionUUID->"54f1ee9b-63a3-459b-9c2f-11dfefa38265"],

Cell[CellGroupData[{

Cell[BoxData[{
 RowBox[{
  RowBox[{
   RowBox[{"eqn4R", "/.", "para"}], "/.", 
   RowBox[{"{", "  ", "\[IndentingNewLine]", 
    RowBox[{
     RowBox[{"theta1", "->", "0.349065849904600"}], ",", 
     RowBox[{"theta2", "->", " ", "3.62023915340786"}], ",", 
     RowBox[{"theta3", "->", "  ", "6.24932762527187"}], ",", 
     RowBox[{"theta4", "->", "3.84434655080221"}]}], "}"}]}], "//", 
  "MatrixForm"}], "\[IndentingNewLine]", 
 RowBox[{
  RowBox[{
   RowBox[{"eqn4R", "/.", "para"}], "/.", 
   RowBox[{"{", "\[IndentingNewLine]", 
    RowBox[{
     RowBox[{"theta1", "->", "1.93221537933101"}], ",", 
     RowBox[{"theta2", "->", " ", "1.66852719127032"}], ",", 
     RowBox[{"theta3", "->", "4.24008913455427"}], ",", 
     RowBox[{"theta4", "->", "4.65727214216427"}]}], "}"}]}], "//", 
  "MatrixForm"}]}], "Input",
 CellChangeTimes->{{3.8902569182354097`*^9, 3.8902569919265113`*^9}, {
   3.8902570525262313`*^9, 3.8902570561723166`*^9}, {3.8902571110776367`*^9, 
   3.8902571348276043`*^9}, {3.890257482181958*^9, 3.89025748270547*^9}, {
   3.926833868320325*^9, 3.9268339423665905`*^9}, {3.926837470821535*^9, 
   3.92683750469548*^9}, {3.926838257205044*^9, 3.9268382893628235`*^9}, {
   3.9268387192114277`*^9, 3.9268387585056844`*^9}, {3.92690321954195*^9, 
   3.926903265044596*^9}, {3.926904509568997*^9, 3.9269045373278084`*^9}, {
   3.926904778795467*^9, 3.9269048098892508`*^9}, {3.9269050219555645`*^9, 
   3.9269050820744343`*^9}, {3.926905281596012*^9, 3.9269053289452796`*^9}, {
   3.9269096760948033`*^9, 3.926909702985162*^9}, {3.926910701142361*^9, 
   3.926910747591159*^9}, 3.9269107800284643`*^9, {3.9282331610675693`*^9, 
   3.928233192606965*^9}, {3.9282332339229145`*^9, 3.928233263751667*^9}, {
   3.9295913589426355`*^9, 3.9295913599991107`*^9}},
 CellLabel->
  "In[170]:=",ExpressionUUID->"99edd035-a9e4-4e28-9dc3-c2724d1b4127"],

Cell[BoxData[
 TagBox[
  RowBox[{"(", "\[NoBreak]", GridBox[{
     {
      RowBox[{"-", "1.491862189340054`*^-14"}], 
      RowBox[{"-", "1.0547118733938987`*^-14"}], "2.3814283878209608`*^-14", 
      RowBox[{"-", "2.5757174171303632`*^-14"}]},
     {"2.781108676686017`*^-14", 
      RowBox[{"-", "2.831068712794149`*^-15"}], "1.554312234475219`*^-14", 
      "1.2878587085651816`*^-14"},
     {
      RowBox[{"-", "3.9968028886505635`*^-15"}], 
      RowBox[{"-", "4.08006961549745`*^-15"}], "9.769962616701378`*^-15", 
      "1.3322676295501878`*^-14"},
     {"0", "0", "0", "0"}
    },
    GridBoxAlignment->{"Columns" -> {{Center}}, "Rows" -> {{Baseline}}},
    GridBoxSpacings->{"Columns" -> {
        Offset[0.27999999999999997`], {
         Offset[0.7]}, 
        Offset[0.27999999999999997`]}, "Rows" -> {
        Offset[0.2], {
         Offset[0.4]}, 
        Offset[0.2]}}], "\[NoBreak]", ")"}],
  Function[BoxForm`e$, 
   MatrixForm[BoxForm`e$]]]], "Output",
 CellChangeTimes->{{3.8902569207979155`*^9, 3.890256950572239*^9}, 
   3.8902569863029623`*^9, 3.8902570566044393`*^9, 3.8902574835866437`*^9, 
   3.926833842226782*^9, {3.9268339406645308`*^9, 3.9268339430357084`*^9}, 
   3.926837511225548*^9, 3.9268382905529165`*^9, 3.926838759831072*^9, {
   3.9269032665729523`*^9, 3.926903270148345*^9}, 3.9269045383908186`*^9, 
   3.9269048109705114`*^9, {3.926905065133684*^9, 3.926905083192666*^9}, 
   3.926905330944525*^9, 3.926909705028688*^9, 3.9269107812945595`*^9, 
   3.9282331990323367`*^9, 3.9282332649945164`*^9, 3.9282732111876087`*^9, 
   3.928404601448941*^9, 3.928528263940336*^9, 3.928548558765867*^9, 
   3.9289831390763497`*^9, 3.929591362075308*^9, 3.9296046020064573`*^9},
 CellLabel->
  "Out[170]//MatrixForm=",ExpressionUUID->"aad7fc1f-cd9a-49e7-9a59-\
18dcfc7fa864"],

Cell[BoxData[
 TagBox[
  RowBox[{"(", "\[NoBreak]", GridBox[{
     {
      RowBox[{"-", "2.6287999554952535`*^-14"}], "2.120525977034049`*^-14", 
      "1.4988010832439613`*^-14", 
      RowBox[{"-", "1.9539925233402755`*^-14"}]},
     {"3.2862601528904634`*^-14", "9.71445146547012`*^-16", 
      "2.1316282072803006`*^-14", "9.769962616701378`*^-14"},
     {
      RowBox[{"-", "1.27675647831893`*^-15"}], 
      RowBox[{"-", "1.787459069646502`*^-14"}], 
      RowBox[{"-", "2.7249036360643686`*^-14"}], "1.3100631690576847`*^-13"},
     {"0", "0", "0", "0"}
    },
    GridBoxAlignment->{"Columns" -> {{Center}}, "Rows" -> {{Baseline}}},
    GridBoxSpacings->{"Columns" -> {
        Offset[0.27999999999999997`], {
         Offset[0.7]}, 
        Offset[0.27999999999999997`]}, "Rows" -> {
        Offset[0.2], {
         Offset[0.4]}, 
        Offset[0.2]}}], "\[NoBreak]", ")"}],
  Function[BoxForm`e$, 
   MatrixForm[BoxForm`e$]]]], "Output",
 CellChangeTimes->{{3.8902569207979155`*^9, 3.890256950572239*^9}, 
   3.8902569863029623`*^9, 3.8902570566044393`*^9, 3.8902574835866437`*^9, 
   3.926833842226782*^9, {3.9268339406645308`*^9, 3.9268339430357084`*^9}, 
   3.926837511225548*^9, 3.9268382905529165`*^9, 3.926838759831072*^9, {
   3.9269032665729523`*^9, 3.926903270148345*^9}, 3.9269045383908186`*^9, 
   3.9269048109705114`*^9, {3.926905065133684*^9, 3.926905083192666*^9}, 
   3.926905330944525*^9, 3.926909705028688*^9, 3.9269107812945595`*^9, 
   3.9282331990323367`*^9, 3.9282332649945164`*^9, 3.9282732111876087`*^9, 
   3.928404601448941*^9, 3.928528263940336*^9, 3.928548558765867*^9, 
   3.9289831390763497`*^9, 3.929591362075308*^9, 3.9296046020105677`*^9},
 CellLabel->
  "Out[171]//MatrixForm=",ExpressionUUID->"51e44bc7-7718-4008-b37d-\
9b1289b2c4db"]
}, Open  ]],

Cell[CellGroupData[{

Cell[BoxData[{
 RowBox[{
  RowBox[{"eqnTheta4Theta2", "=", 
   RowBox[{
    RowBox[{"eqn4R", "[", 
     RowBox[{"[", 
      RowBox[{"3", ",", "4"}], "]"}], "]"}], "/.", "para"}]}], 
  ";"}], "\[IndentingNewLine]", 
 RowBox[{"Reduce", "[", 
  RowBox[{
   RowBox[{"eqnTheta4Theta2", "==", "0"}], ",", "theta4"}], "]"}]}], "Input",
 CellChangeTimes->{{3.8902571477987456`*^9, 3.890257217693108*^9}, {
   3.8902572666211505`*^9, 3.8902572987978363`*^9}, {3.8902574349082646`*^9, 
   3.890257466838151*^9}, 3.8902575604567204`*^9, {3.89025764457622*^9, 
   3.890257647702419*^9}, {3.890260939914087*^9, 3.8902609518631268`*^9}, {
   3.8902611521352196`*^9, 3.8902611811416345`*^9}, {3.890261288772411*^9, 
   3.8902612921543646`*^9}, {3.926837522923362*^9, 3.926837523258276*^9}, {
   3.9295913662590523`*^9, 3.9295913733159003`*^9}, {3.9295914125757914`*^9, 
   3.9295914133769274`*^9}},
 CellLabel->
  "In[172]:=",ExpressionUUID->"66521157-1be1-43ca-87b6-05b9176b0978"],

Cell[BoxData[
 TemplateBox[{
  "Reduce", "ratnz", 
   "\"Reduce was unable to solve the system with inexact coefficients. The \
answer was obtained by solving a corresponding exact system and numericizing \
the result.\"", 2, 173, 163, 24070921819066541416, "Local"},
  "MessageTemplate"]], "Message", "MSG",
 CellChangeTimes->{
  3.8902572998789854`*^9, {3.8902574357967815`*^9, 3.8902574672398977`*^9}, 
   3.890257561445148*^9, 3.8902577454606485`*^9, {3.8902609409253783`*^9, 
   3.8902609527238207`*^9}, {3.890261156006864*^9, 3.8902611814877167`*^9}, {
   3.890261282647794*^9, 3.890261292640113*^9}, 3.926833946631358*^9, 
   3.9268343450051775`*^9, {3.926837517451643*^9, 3.9268375239862995`*^9}, 
   3.926837578391737*^9, 3.9268382951104417`*^9, {3.9268387672510824`*^9, 
   3.926838791394611*^9}, 3.9269032748719034`*^9, 3.926904541913333*^9, 
   3.9269045830072155`*^9, 3.9269048144992623`*^9, 3.926905087870468*^9, 
   3.926905334143058*^9, 3.9269097102150593`*^9, 3.9269108063065805`*^9, 
   3.9269110371222963`*^9, 3.9269117299926977`*^9, 3.9282332731152782`*^9, 
   3.9282732138153763`*^9, 3.928404604895855*^9, 3.928528266664074*^9, 
   3.9285485608943624`*^9, 3.928983140860697*^9, {3.9295913677879333`*^9, 
   3.9295913743642073`*^9}, 3.9295914139771643`*^9, 3.929604605088022*^9},
 CellLabel->
  "During evaluation of \
In[172]:=",ExpressionUUID->"ecb5aec5-abe2-4e59-b57a-66d87e98e3f9"],

Cell[BoxData[
 RowBox[{
  RowBox[{"(", 
   RowBox[{
    RowBox[{
     TemplateBox[{"1"},
      "C"], "\[Element]", 
     TemplateBox[{},
      "Integers"]}], "&&", 
    RowBox[{
     RowBox[{"Sin", "[", "theta2", "]"}], "\[Equal]", 
     RowBox[{"-", "1.8579270671476031`"}]}], "&&", 
    RowBox[{"(", 
     RowBox[{
      RowBox[{"theta4", "\[Equal]", 
       RowBox[{"1.216815156587198`", "\[VeryThinSpace]", "+", 
        RowBox[{"6.283185307179586`", " ", 
         TemplateBox[{"1"},
          "C"]}]}]}], "||", 
      RowBox[{"theta4", "\[Equal]", 
       RowBox[{"3.141592653589793`", "\[VeryThinSpace]", "+", 
        RowBox[{"6.283185307179586`", " ", 
         TemplateBox[{"1"},
          "C"]}]}]}]}], ")"}]}], ")"}], "||", 
  RowBox[{"(", 
   RowBox[{
    RowBox[{
     TemplateBox[{"1"},
      "C"], "\[Element]", 
     TemplateBox[{},
      "Integers"]}], "&&", 
    RowBox[{
     RowBox[{"2.0840950577167896`*^24", "+", 
      RowBox[{"1.1217313610250657`*^24", " ", 
       RowBox[{"Sin", "[", "theta2", "]"}]}]}], "\[NotEqual]", "0"}], "&&", 
    RowBox[{"(", 
     RowBox[{
      RowBox[{"theta4", "\[Equal]", 
       RowBox[{
        RowBox[{"2.`", " ", 
         RowBox[{"ArcTan", "[", 
          FractionBox[
           RowBox[{"1.9931416394813775`*^-8", " ", 
            RowBox[{"(", 
             RowBox[{
              RowBox[{"-", "9.692651771205269`*^31"}], "-", 
              RowBox[{"1.`", " ", 
               SqrtBox[
                RowBox[{"1.2580296896400461`*^64", "-", 
                 RowBox[{"4.170207125575239`*^63", " ", 
                  RowBox[{"Sin", "[", "theta2", "]"}]}], "-", 
                 RowBox[{"3.1673889649874562`*^63", " ", 
                  SuperscriptBox[
                   RowBox[{"Sin", "[", "theta2", "]"}], "2"]}]}]]}]}], 
             ")"}]}], 
           RowBox[{"2.0840950577167896`*^24", "+", 
            RowBox[{"1.1217313610250657`*^24", " ", 
             RowBox[{"Sin", "[", "theta2", "]"}]}]}]], "]"}]}], "+", 
        RowBox[{"6.283185307179586`", " ", 
         TemplateBox[{"1"},
          "C"]}]}]}], "||", 
      RowBox[{"theta4", "\[Equal]", 
       RowBox[{
        RowBox[{"2.`", " ", 
         RowBox[{"ArcTan", "[", 
          FractionBox[
           RowBox[{"1.9931416394813775`*^-8", " ", 
            RowBox[{"(", 
             RowBox[{
              RowBox[{"-", "9.692651771205269`*^31"}], "+", 
              SqrtBox[
               RowBox[{"1.2580296896400461`*^64", "-", 
                RowBox[{"4.170207125575239`*^63", " ", 
                 RowBox[{"Sin", "[", "theta2", "]"}]}], "-", 
                RowBox[{"3.1673889649874562`*^63", " ", 
                 SuperscriptBox[
                  RowBox[{"Sin", "[", "theta2", "]"}], "2"]}]}]]}], ")"}]}], 
           RowBox[{"2.0840950577167896`*^24", "+", 
            RowBox[{"1.1217313610250657`*^24", " ", 
             RowBox[{"Sin", "[", "theta2", "]"}]}]}]], "]"}]}], "+", 
        RowBox[{"6.283185307179586`", " ", 
         TemplateBox[{"1"},
          "C"]}]}]}]}], ")"}]}], ")"}]}]], "Output",
 CellChangeTimes->{
  3.926838791400117*^9, 3.92690327488992*^9, 3.9269045419208465`*^9, 
   3.9269045830148125`*^9, 3.9269048145072784`*^9, 3.9269050878774996`*^9, 
   3.9269053341516533`*^9, 3.9269097102245655`*^9, 3.926910806315097*^9, 
   3.9269110371315937`*^9, 3.9269117300017147`*^9, 3.92823327317826*^9, 
   3.928273213851463*^9, 3.928404604953892*^9, 3.9285282667240677`*^9, 
   3.9285485609249077`*^9, 3.928983140874217*^9, {3.929591367815572*^9, 
   3.929591374371296*^9}, 3.9295914139852715`*^9, 3.9296046051013675`*^9},
 CellLabel->
  "Out[173]=",ExpressionUUID->"70027866-98d7-434c-9b82-7dbb6a6359e1"]
}, Open  ]],

Cell[BoxData[
 RowBox[{
  RowBox[{"solTheta4Theta2", "=", 
   RowBox[{"{", "\[IndentingNewLine]", 
    RowBox[{
     RowBox[{"{", 
      RowBox[{"theta4", "->", 
       RowBox[{"2.`", " ", 
        RowBox[{"ArcTan", "[", 
         RowBox[{
          RowBox[{"(", 
           RowBox[{"1.9931416394813775`*^-8", " ", 
            RowBox[{"(", 
             RowBox[{
              RowBox[{"-", "9.692651771205269`*^31"}], "-", 
              RowBox[{"1.`", " ", 
               SqrtBox[
                RowBox[{"1.2580296896400461`*^64", "-", 
                 RowBox[{"4.170207125575239`*^63", " ", 
                  RowBox[{"Sin", "[", "theta2", "]"}]}], "-", 
                 RowBox[{"3.1673889649874562`*^63", " ", 
                  SuperscriptBox[
                   RowBox[{"Sin", "[", "theta2", "]"}], "2"]}]}]]}]}], 
             ")"}]}], ")"}], "/", 
          RowBox[{"(", 
           RowBox[{"2.0840950577167896`*^24", "+", 
            RowBox[{"1.1217313610250657`*^24", " ", 
             RowBox[{"Sin", "[", "theta2", "]"}]}]}], ")"}]}], "]"}]}]}], 
      "}"}], ",", "\[IndentingNewLine]", 
     RowBox[{"{", 
      RowBox[{"theta4", "->", 
       RowBox[{"2.`", " ", 
        RowBox[{"ArcTan", "[", 
         RowBox[{
          RowBox[{"(", 
           RowBox[{"1.9931416394813775`*^-8", " ", 
            RowBox[{"(", 
             RowBox[{
              RowBox[{"-", "9.692651771205269`*^31"}], "+", 
              SqrtBox[
               RowBox[{"1.2580296896400461`*^64", "-", 
                RowBox[{"4.170207125575239`*^63", " ", 
                 RowBox[{"Sin", "[", "theta2", "]"}]}], "-", 
                RowBox[{"3.1673889649874562`*^63", " ", 
                 SuperscriptBox[
                  RowBox[{"Sin", "[", "theta2", "]"}], "2"]}]}]]}], ")"}]}], 
           ")"}], "/", 
          RowBox[{"(", 
           RowBox[{"2.0840950577167896`*^24", "+", 
            RowBox[{"1.1217313610250657`*^24", " ", 
             RowBox[{"Sin", "[", "theta2", "]"}]}]}], ")"}]}], "]"}]}]}], 
      "}"}]}], "}"}]}], ";"}]], "Input",
 CellChangeTimes->{{3.890261400276903*^9, 3.890261426357687*^9}, {
  3.926834373546342*^9, 3.9268343749629974`*^9}, {3.926834793964772*^9, 
  3.926834821807396*^9}, {3.9268375630387487`*^9, 3.9268375733039045`*^9}, {
  3.926838303337014*^9, 3.926838315006655*^9}, {3.9268387791477566`*^9, 
  3.926838804668713*^9}, {3.9269032856673393`*^9, 3.9269032952981586`*^9}, {
  3.9269045896345844`*^9, 3.9269045953245707`*^9}, {3.926904827062437*^9, 
  3.9269048342997932`*^9}, {3.926905096389526*^9, 3.9269051020587144`*^9}, {
  3.926905341027975*^9, 3.926905346760459*^9}, {3.926909717442528*^9, 
  3.9269097231533566`*^9}, {3.926910812842016*^9, 3.9269108194029646`*^9}, {
  3.926911043398653*^9, 3.926911049134497*^9}, {3.926911757404242*^9, 
  3.9269117649033327`*^9}, {3.929591622085204*^9, 3.929591648974041*^9}},
 CellLabel->
  "In[174]:=",ExpressionUUID->"0d7b6a8b-a470-4e5a-81cf-edccc1394a01"],

Cell[CellGroupData[{

Cell[BoxData[{
 RowBox[{
  RowBox[{
   RowBox[{
    RowBox[{
     RowBox[{"eqn4R", "/.", "para"}], "/.", 
     RowBox[{"solTheta4Theta2", "[", 
      RowBox[{"[", "1", "]"}], "]"}]}], "/.", 
    RowBox[{"{", 
     RowBox[{"theta2", "->", "3.62023915340786"}], "}"}]}], "//", 
   "MatrixForm"}], 
  RowBox[{"(*", 
   RowBox[{"Right", " ", "combo"}], "*)"}]}], "\[IndentingNewLine]", 
 RowBox[{
  RowBox[{
   RowBox[{
    RowBox[{
     RowBox[{"eqn4R", "/.", "para"}], "/.", 
     RowBox[{"solTheta4Theta2", "[", 
      RowBox[{"[", "2", "]"}], "]"}]}], "/.", 
    RowBox[{"{", 
     RowBox[{"theta2", "->", "3.62023915340786"}], "}"}]}], "//", 
   "MatrixForm"}], " "}], "\[IndentingNewLine]", 
 RowBox[{
  RowBox[{
   RowBox[{
    RowBox[{
     RowBox[{"eqn4R", "/.", "para"}], "/.", 
     RowBox[{"solTheta4Theta2", "[", 
      RowBox[{"[", "1", "]"}], "]"}]}], "/.", 
    RowBox[{"{", 
     RowBox[{"theta2", "->", "1.66852719127032"}], "}"}]}], "//", 
   "MatrixForm"}], 
  RowBox[{"(*", 
   RowBox[{"Right", " ", "combo"}], "*)"}]}], "\[IndentingNewLine]", 
 RowBox[{
  RowBox[{
   RowBox[{
    RowBox[{"eqn4R", "/.", "para"}], "/.", 
    RowBox[{"solTheta4Theta2", "[", 
     RowBox[{"[", "2", "]"}], "]"}]}], "/.", 
   RowBox[{"{", 
    RowBox[{"theta2", "->", "1.66852719127032"}], "}"}]}], "//", 
  "MatrixForm"}], "\[IndentingNewLine]"}], "Input",
 CellChangeTimes->{{3.890257489564968*^9, 3.890257498936925*^9}, {
   3.8902575701941037`*^9, 3.890257571383294*^9}, {3.9268344205419044`*^9, 
   3.926834437523141*^9}, {3.9268345335402946`*^9, 3.926834537585102*^9}, {
   3.926834878705743*^9, 3.9268349313867483`*^9}, {3.9268350758580933`*^9, 
   3.926835082329173*^9}, {3.9268354782491436`*^9, 3.926835484999914*^9}, {
   3.9268357667299213`*^9, 3.9268357973015633`*^9}, {3.9268358539592266`*^9, 
   3.9268359220866823`*^9}, {3.9268376008380423`*^9, 3.926837643177015*^9}, {
   3.926838329314272*^9, 3.926838341351036*^9}, {3.9268383796458673`*^9, 
   3.9268383804261665`*^9}, {3.926838817430538*^9, 3.92683884662812*^9}, {
   3.926903307124611*^9, 3.9269033169222717`*^9}, {3.926904555480826*^9, 
   3.9269045768667192`*^9}, {3.926904844401312*^9, 3.9269048751434155`*^9}, {
   3.9269051164708214`*^9, 3.9269051254725957`*^9}, {3.926905380798873*^9, 
   3.9269053894383245`*^9}, {3.92690973714778*^9, 3.926909745413066*^9}, {
   3.92691079417794*^9, 3.926910802079326*^9}, {3.926911019194329*^9, 
   3.926911032795923*^9}, {3.926911706306653*^9, 3.9269117251701303`*^9}, 
   3.928234430951437*^9, {3.929591665282496*^9, 3.929591733036956*^9}},
 CellLabel->
  "In[175]:=",ExpressionUUID->"a19e7f3a-639d-456b-9695-eccfee72de61"],

Cell[BoxData[
 TagBox[
  RowBox[{"(", "\[NoBreak]", GridBox[{
     {
      RowBox[{
       RowBox[{
        RowBox[{"-", "0.887619128315856`"}], " ", 
        RowBox[{"Cos", "[", "theta1", "]"}]}], "+", 
       RowBox[{"0.7630651799733049`", " ", 
        RowBox[{"Cos", "[", "theta3", "]"}]}], "+", 
       RowBox[{"0.18300667823383793`", " ", 
        RowBox[{"Sin", "[", "theta1", "]"}]}], "-", 
       RowBox[{"0.2620089283693935`", " ", 
        RowBox[{"Sin", "[", "theta3", "]"}]}]}], 
      RowBox[{
       RowBox[{
        RowBox[{"-", "0.3596225506962654`"}], " ", 
        RowBox[{"Cos", "[", "theta1", "]"}]}], "+", 
       RowBox[{"0.2620089283693935`", " ", 
        RowBox[{"Cos", "[", "theta3", "]"}]}], "+", 
       RowBox[{"0.2979548865016898`", " ", 
        RowBox[{"Sin", "[", "theta1", "]"}]}], "+", 
       RowBox[{"0.7630651799733049`", " ", 
        RowBox[{"Sin", "[", "theta3", "]"}]}]}], 
      RowBox[{"0.5908323387958972`", "\[VeryThinSpace]", "-", 
       RowBox[{"0.28775667512416114`", " ", 
        RowBox[{"Cos", "[", "theta1", "]"}]}], "-", 
       RowBox[{"0.9368732258590708`", " ", 
        RowBox[{"Sin", "[", "theta1", "]"}]}]}], 
      RowBox[{
       RowBox[{"-", "0.6979112147842699`"}], "+", 
       RowBox[{"0.5168446658374204`", " ", 
        RowBox[{"Cos", "[", "theta1", "]"}]}], "+", 
       RowBox[{"0.6205368325426814`", " ", 
        RowBox[{"Sin", "[", "theta1", "]"}]}]}]},
     {
      RowBox[{
       RowBox[{
        RowBox[{"-", "0.18300667823383793`"}], " ", 
        RowBox[{"Cos", "[", "theta1", "]"}]}], "+", 
       RowBox[{"0.46163959552795913`", " ", 
        RowBox[{"Cos", "[", "theta3", "]"}]}], "-", 
       RowBox[{"0.887619128315856`", " ", 
        RowBox[{"Sin", "[", "theta1", "]"}]}], "-", 
       RowBox[{"0.41885127551162316`", " ", 
        RowBox[{"Sin", "[", "theta3", "]"}]}]}], 
      RowBox[{
       RowBox[{
        RowBox[{"-", "0.2979548865016898`"}], " ", 
        RowBox[{"Cos", "[", "theta1", "]"}]}], "+", 
       RowBox[{"0.41885127551162316`", " ", 
        RowBox[{"Cos", "[", "theta3", "]"}]}], "-", 
       RowBox[{"0.3596225506962654`", " ", 
        RowBox[{"Sin", "[", "theta1", "]"}]}], "+", 
       RowBox[{"0.46163959552795913`", " ", 
        RowBox[{"Sin", "[", "theta3", "]"}]}]}], 
      RowBox[{
       RowBox[{"-", "0.7819542779747857`"}], "+", 
       RowBox[{"0.9368732258590708`", " ", 
        RowBox[{"Cos", "[", "theta1", "]"}]}], "-", 
       RowBox[{"0.28775667512416114`", " ", 
        RowBox[{"Sin", "[", "theta1", "]"}]}]}], 
      RowBox[{"0.4063425961243501`", "\[VeryThinSpace]", "-", 
       RowBox[{"0.6205368325426814`", " ", 
        RowBox[{"Cos", "[", "theta1", "]"}]}], "+", 
       RowBox[{"0.5168446658374204`", " ", 
        RowBox[{"Sin", "[", "theta1", "]"}]}]}]},
     {
      RowBox[{
       RowBox[{"-", "0.4226592466392005`"}], "+", 
       RowBox[{"0.45234988112421354`", " ", 
        RowBox[{"Cos", "[", "theta3", "]"}]}], "+", 
       RowBox[{"0.8694336837603016`", " ", 
        RowBox[{"Sin", "[", "theta3", "]"}]}]}], 
      RowBox[{"0.884247989333579`", "\[VeryThinSpace]", "-", 
       RowBox[{"0.8694336837603016`", " ", 
        RowBox[{"Cos", "[", "theta3", "]"}]}], "+", 
       RowBox[{"0.45234988112421354`", " ", 
        RowBox[{"Sin", "[", "theta3", "]"}]}]}], "1.1879386363489175`*^-14", 
      "0.`"},
     {"0", "0", "0", "0"}
    },
    GridBoxAlignment->{"Columns" -> {{Center}}, "Rows" -> {{Baseline}}},
    GridBoxSpacings->{"Columns" -> {
        Offset[0.27999999999999997`], {
         Offset[0.7]}, 
        Offset[0.27999999999999997`]}, "Rows" -> {
        Offset[0.2], {
         Offset[0.4]}, 
        Offset[0.2]}}], "\[NoBreak]", ")"}],
  Function[BoxForm`e$, 
   MatrixForm[BoxForm`e$]]]], "Output",
 CellChangeTimes->{{3.8902574958571653`*^9, 3.8902574993379383`*^9}, {
   3.890257565740177*^9, 3.89025757435487*^9}, 3.8902609620069885`*^9, 
   3.926834387812976*^9, {3.92683442732907*^9, 3.926834438054403*^9}, {
   3.9268348763207026`*^9, 3.9268349016640244`*^9}, 3.9268349319783163`*^9, 
   3.926835082927046*^9, 3.9268357980015144`*^9, 3.9268358636814194`*^9, {
   3.9268358963861227`*^9, 3.926835923519099*^9}, 3.92683761388799*^9, 
   3.926838342529842*^9, {3.9268388309751854`*^9, 3.9268388479194775`*^9}, 
   3.926903317951558*^9, 3.926904545796114*^9, 3.9269045979998007`*^9, {
   3.9269048622684813`*^9, 3.926904876027157*^9}, 3.9269051749369984`*^9, 
   3.92690534986172*^9, 3.9269053965519524`*^9, {3.9269097261407585`*^9, 
   3.9269097473955736`*^9}, 3.9269108216592636`*^9, 3.926911052174343*^9, {
   3.9269117675979753`*^9, 3.9269117824710217`*^9}, 3.928233307862979*^9, 
   3.9282732169450717`*^9, 3.9285282713586826`*^9, 3.928548563625967*^9, 
   3.928983144001132*^9, 3.929591704199867*^9, 3.9296046092526026`*^9},
 CellLabel->
  "Out[175]//MatrixForm=",ExpressionUUID->"c6692424-852c-4045-b906-\
26c57562c787"],

Cell[BoxData[
 TagBox[
  RowBox[{"(", "\[NoBreak]", GridBox[{
     {
      RowBox[{
       RowBox[{
        RowBox[{"-", "0.887619128315856`"}], " ", 
        RowBox[{"Cos", "[", "theta1", "]"}]}], "-", 
       RowBox[{"0.8707547012365624`", " ", 
        RowBox[{"Cos", "[", "theta3", "]"}]}], "+", 
       RowBox[{"0.18300667823383793`", " ", 
        RowBox[{"Sin", "[", "theta1", "]"}]}], "+", 
       RowBox[{"0.1993348629926715`", " ", 
        RowBox[{"Sin", "[", "theta3", "]"}]}]}], 
      RowBox[{
       RowBox[{
        RowBox[{"-", "0.3596225506962654`"}], " ", 
        RowBox[{"Cos", "[", "theta1", "]"}]}], "-", 
       RowBox[{"0.1993348629926715`", " ", 
        RowBox[{"Cos", "[", "theta3", "]"}]}], "+", 
       RowBox[{"0.2979548865016898`", " ", 
        RowBox[{"Sin", "[", "theta1", "]"}]}], "-", 
       RowBox[{"0.8707547012365624`", " ", 
        RowBox[{"Sin", "[", "theta3", "]"}]}]}], 
      RowBox[{
       RowBox[{"-", "0.44950179384527233`"}], "-", 
       RowBox[{"0.28775667512416114`", " ", 
        RowBox[{"Cos", "[", "theta1", "]"}]}], "-", 
       RowBox[{"0.9368732258590708`", " ", 
        RowBox[{"Sin", "[", "theta1", "]"}]}]}], 
      RowBox[{"6.63438240786477`", "\[VeryThinSpace]", "+", 
       RowBox[{"0.5168446658374204`", " ", 
        RowBox[{"Cos", "[", "theta1", "]"}]}], "+", 
       RowBox[{"0.6205368325426814`", " ", 
        RowBox[{"Sin", "[", "theta1", "]"}]}]}]},
     {
      RowBox[{
       RowBox[{
        RowBox[{"-", "0.18300667823383793`"}], " ", 
        RowBox[{"Cos", "[", "theta1", "]"}]}], "-", 
       RowBox[{"0.3512127090448702`", " ", 
        RowBox[{"Cos", "[", "theta3", "]"}]}], "-", 
       RowBox[{"0.887619128315856`", " ", 
        RowBox[{"Sin", "[", "theta1", "]"}]}], "-", 
       RowBox[{"0.8919219873209661`", " ", 
        RowBox[{"Sin", "[", "theta3", "]"}]}]}], 
      RowBox[{
       RowBox[{
        RowBox[{"-", "0.2979548865016898`"}], " ", 
        RowBox[{"Cos", "[", "theta1", "]"}]}], "+", 
       RowBox[{"0.8919219873209661`", " ", 
        RowBox[{"Cos", "[", "theta3", "]"}]}], "-", 
       RowBox[{"0.3596225506962654`", " ", 
        RowBox[{"Sin", "[", "theta1", "]"}]}], "-", 
       RowBox[{"0.3512127090448702`", " ", 
        RowBox[{"Sin", "[", "theta3", "]"}]}]}], 
      RowBox[{"0.2848241589802058`", "\[VeryThinSpace]", "+", 
       RowBox[{"0.9368732258590708`", " ", 
        RowBox[{"Cos", "[", "theta1", "]"}]}], "-", 
       RowBox[{"0.28775667512416114`", " ", 
        RowBox[{"Sin", "[", "theta1", "]"}]}]}], 
      RowBox[{"0.40634259612434964`", "\[VeryThinSpace]", "-", 
       RowBox[{"0.6205368325426814`", " ", 
        RowBox[{"Cos", "[", "theta1", "]"}]}], "+", 
       RowBox[{"0.5168446658374204`", " ", 
        RowBox[{"Sin", "[", "theta1", "]"}]}]}]},
     {
      RowBox[{
       RowBox[{"-", "0.4226592466392005`"}], "-", 
       RowBox[{"0.3441451485634924`", " ", 
        RowBox[{"Cos", "[", "theta3", "]"}]}], "+", 
       RowBox[{"0.40588271819469124`", " ", 
        RowBox[{"Sin", "[", "theta3", "]"}]}]}], 
      RowBox[{"0.884247989333579`", "\[VeryThinSpace]", "-", 
       RowBox[{"0.40588271819469124`", " ", 
        RowBox[{"Cos", "[", "theta3", "]"}]}], "-", 
       RowBox[{"0.3441451485634924`", " ", 
        RowBox[{"Sin", "[", "theta3", "]"}]}]}], "1.0453113290479092`", 
      RowBox[{"-", "4.440892098500626`*^-16"}]},
     {"0", "0", "0", "0"}
    },
    GridBoxAlignment->{"Columns" -> {{Center}}, "Rows" -> {{Baseline}}},
    GridBoxSpacings->{"Columns" -> {
        Offset[0.27999999999999997`], {
         Offset[0.7]}, 
        Offset[0.27999999999999997`]}, "Rows" -> {
        Offset[0.2], {
         Offset[0.4]}, 
        Offset[0.2]}}], "\[NoBreak]", ")"}],
  Function[BoxForm`e$, 
   MatrixForm[BoxForm`e$]]]], "Output",
 CellChangeTimes->{{3.8902574958571653`*^9, 3.8902574993379383`*^9}, {
   3.890257565740177*^9, 3.89025757435487*^9}, 3.8902609620069885`*^9, 
   3.926834387812976*^9, {3.92683442732907*^9, 3.926834438054403*^9}, {
   3.9268348763207026`*^9, 3.9268349016640244`*^9}, 3.9268349319783163`*^9, 
   3.926835082927046*^9, 3.9268357980015144`*^9, 3.9268358636814194`*^9, {
   3.9268358963861227`*^9, 3.926835923519099*^9}, 3.92683761388799*^9, 
   3.926838342529842*^9, {3.9268388309751854`*^9, 3.9268388479194775`*^9}, 
   3.926903317951558*^9, 3.926904545796114*^9, 3.9269045979998007`*^9, {
   3.9269048622684813`*^9, 3.926904876027157*^9}, 3.9269051749369984`*^9, 
   3.92690534986172*^9, 3.9269053965519524`*^9, {3.9269097261407585`*^9, 
   3.9269097473955736`*^9}, 3.9269108216592636`*^9, 3.926911052174343*^9, {
   3.9269117675979753`*^9, 3.9269117824710217`*^9}, 3.928233307862979*^9, 
   3.9282732169450717`*^9, 3.9285282713586826`*^9, 3.928548563625967*^9, 
   3.928983144001132*^9, 3.929591704199867*^9, 3.929604609257097*^9},
 CellLabel->
  "Out[176]//MatrixForm=",ExpressionUUID->"21f12ace-9b0a-4798-83d6-\
77d236e37c33"],

Cell[BoxData[
 TagBox[
  RowBox[{"(", "\[NoBreak]", GridBox[{
     {
      RowBox[{
       RowBox[{
        RowBox[{"-", "0.09757536226602824`"}], " ", 
        RowBox[{"Cos", "[", "theta1", "]"}]}], "+", 
       RowBox[{"0.055088936198656485`", " ", 
        RowBox[{"Cos", "[", "theta3", "]"}]}], "-", 
       RowBox[{"0.39544510307595504`", " ", 
        RowBox[{"Sin", "[", "theta1", "]"}]}], "-", 
       RowBox[{"0.40476920470919403`", " ", 
        RowBox[{"Sin", "[", "theta3", "]"}]}]}], 
      RowBox[{
       RowBox[{"0.7770808038317135`", " ", 
        RowBox[{"Cos", "[", "theta1", "]"}]}], "+", 
       RowBox[{"0.40476920470919403`", " ", 
        RowBox[{"Cos", "[", "theta3", "]"}]}], "+", 
       RowBox[{"0.5430633117488202`", " ", 
        RowBox[{"Sin", "[", "theta1", "]"}]}], "+", 
       RowBox[{"0.055088936198656485`", " ", 
        RowBox[{"Sin", "[", "theta3", "]"}]}]}], 
      RowBox[{"0.912757963551996`", "\[VeryThinSpace]", "+", 
       RowBox[{"0.6217913420070365`", " ", 
        RowBox[{"Cos", "[", "theta1", "]"}]}], "-", 
       RowBox[{"0.7407465220206243`", " ", 
        RowBox[{"Sin", "[", "theta1", "]"}]}]}], 
      RowBox[{"0.7001789148627346`", "\[VeryThinSpace]", "+", 
       RowBox[{"1.5740361012838806`", " ", 
        RowBox[{"Cos", "[", "theta1", "]"}]}], "-", 
       RowBox[{"0.15351429639299397`", " ", 
        RowBox[{"Sin", "[", "theta1", "]"}]}]}]},
     {
      RowBox[{
       RowBox[{"0.39544510307595504`", " ", 
        RowBox[{"Cos", "[", "theta1", "]"}]}], "+", 
       RowBox[{"0.7131722308359082`", " ", 
        RowBox[{"Cos", "[", "theta3", "]"}]}], "-", 
       RowBox[{"0.09757536226602824`", " ", 
        RowBox[{"Sin", "[", "theta1", "]"}]}], "-", 
       RowBox[{"0.6238450018326437`", " ", 
        RowBox[{"Sin", "[", "theta3", "]"}]}]}], 
      RowBox[{
       RowBox[{
        RowBox[{"-", "0.5430633117488202`"}], " ", 
        RowBox[{"Cos", "[", "theta1", "]"}]}], "+", 
       RowBox[{"0.6238450018326437`", " ", 
        RowBox[{"Cos", "[", "theta3", "]"}]}], "+", 
       RowBox[{"0.7770808038317135`", " ", 
        RowBox[{"Sin", "[", "theta1", "]"}]}], "+", 
       RowBox[{"0.7131722308359082`", " ", 
        RowBox[{"Sin", "[", "theta3", "]"}]}]}], 
      RowBox[{
       RowBox[{"-", "0.31969169969356837`"}], "+", 
       RowBox[{"0.7407465220206243`", " ", 
        RowBox[{"Cos", "[", "theta1", "]"}]}], "+", 
       RowBox[{"0.6217913420070365`", " ", 
        RowBox[{"Sin", "[", "theta1", "]"}]}]}], 
      RowBox[{
       RowBox[{"-", "1.418064093940766`"}], "+", 
       RowBox[{"0.15351429639299397`", " ", 
        RowBox[{"Cos", "[", "theta1", "]"}]}], "+", 
       RowBox[{"1.5740361012838806`", " ", 
        RowBox[{"Sin", "[", "theta1", "]"}]}]}]},
     {
      RowBox[{"0.9132919681744173`", "\[VeryThinSpace]", "+", 
       RowBox[{"0.6988208484819514`", " ", 
        RowBox[{"Cos", "[", "theta3", "]"}]}], "+", 
       RowBox[{"0.6685651087272766`", " ", 
        RowBox[{"Sin", "[", "theta3", "]"}]}]}], 
      RowBox[{"0.3181629515651718`", "\[VeryThinSpace]", "-", 
       RowBox[{"0.6685651087272766`", " ", 
        RowBox[{"Cos", "[", "theta3", "]"}]}], "+", 
       RowBox[{"0.6988208484819514`", " ", 
        RowBox[{"Sin", "[", "theta3", "]"}]}]}], "2.5243696022414497`*^-14", 
      "4.440892098500626`*^-16"},
     {"0", "0", "0", "0"}
    },
    GridBoxAlignment->{"Columns" -> {{Center}}, "Rows" -> {{Baseline}}},
    GridBoxSpacings->{"Columns" -> {
        Offset[0.27999999999999997`], {
         Offset[0.7]}, 
        Offset[0.27999999999999997`]}, "Rows" -> {
        Offset[0.2], {
         Offset[0.4]}, 
        Offset[0.2]}}], "\[NoBreak]", ")"}],
  Function[BoxForm`e$, 
   MatrixForm[BoxForm`e$]]]], "Output",
 CellChangeTimes->{{3.8902574958571653`*^9, 3.8902574993379383`*^9}, {
   3.890257565740177*^9, 3.89025757435487*^9}, 3.8902609620069885`*^9, 
   3.926834387812976*^9, {3.92683442732907*^9, 3.926834438054403*^9}, {
   3.9268348763207026`*^9, 3.9268349016640244`*^9}, 3.9268349319783163`*^9, 
   3.926835082927046*^9, 3.9268357980015144`*^9, 3.9268358636814194`*^9, {
   3.9268358963861227`*^9, 3.926835923519099*^9}, 3.92683761388799*^9, 
   3.926838342529842*^9, {3.9268388309751854`*^9, 3.9268388479194775`*^9}, 
   3.926903317951558*^9, 3.926904545796114*^9, 3.9269045979998007`*^9, {
   3.9269048622684813`*^9, 3.926904876027157*^9}, 3.9269051749369984`*^9, 
   3.92690534986172*^9, 3.9269053965519524`*^9, {3.9269097261407585`*^9, 
   3.9269097473955736`*^9}, 3.9269108216592636`*^9, 3.926911052174343*^9, {
   3.9269117675979753`*^9, 3.9269117824710217`*^9}, 3.928233307862979*^9, 
   3.9282732169450717`*^9, 3.9285282713586826`*^9, 3.928548563625967*^9, 
   3.928983144001132*^9, 3.929591704199867*^9, 3.929604609261613*^9},
 CellLabel->
  "Out[177]//MatrixForm=",ExpressionUUID->"515228af-8755-4197-8c3e-\
ef74901b4769"],

Cell[BoxData[
 TagBox[
  RowBox[{"(", "\[NoBreak]", GridBox[{
     {
      RowBox[{
       RowBox[{
        RowBox[{"-", "0.09757536226602824`"}], " ", 
        RowBox[{"Cos", "[", "theta1", "]"}]}], "-", 
       RowBox[{"0.9556714858306052`", " ", 
        RowBox[{"Cos", "[", "theta3", "]"}]}], "-", 
       RowBox[{"0.39544510307595504`", " ", 
        RowBox[{"Sin", "[", "theta1", "]"}]}], "-", 
       RowBox[{"0.11935950280717494`", " ", 
        RowBox[{"Sin", "[", "theta3", "]"}]}]}], 
      RowBox[{
       RowBox[{"0.7770808038317135`", " ", 
        RowBox[{"Cos", "[", "theta1", "]"}]}], "+", 
       RowBox[{"0.11935950280717494`", " ", 
        RowBox[{"Cos", "[", "theta3", "]"}]}], "+", 
       RowBox[{"0.5430633117488202`", " ", 
        RowBox[{"Sin", "[", "theta1", "]"}]}], "-", 
       RowBox[{"0.9556714858306052`", " ", 
        RowBox[{"Sin", "[", "theta3", "]"}]}]}], 
      RowBox[{"0.26915668347627414`", "\[VeryThinSpace]", "+", 
       RowBox[{"0.6217913420070365`", " ", 
        RowBox[{"Cos", "[", "theta1", "]"}]}], "-", 
       RowBox[{"0.7407465220206243`", " ", 
        RowBox[{"Sin", "[", "theta1", "]"}]}]}], 
      RowBox[{"5.236292278217765`", "\[VeryThinSpace]", "+", 
       RowBox[{"1.5740361012838806`", " ", 
        RowBox[{"Cos", "[", "theta1", "]"}]}], "-", 
       RowBox[{"0.15351429639299397`", " ", 
        RowBox[{"Sin", "[", "theta1", "]"}]}]}]},
     {
      RowBox[{
       RowBox[{"0.39544510307595504`", " ", 
        RowBox[{"Cos", "[", "theta1", "]"}]}], "+", 
       RowBox[{"0.21030227077085809`", " ", 
        RowBox[{"Cos", "[", "theta3", "]"}]}], "-", 
       RowBox[{"0.09757536226602824`", " ", 
        RowBox[{"Sin", "[", "theta1", "]"}]}], "-", 
       RowBox[{"0.9165095469378295`", " ", 
        RowBox[{"Sin", "[", "theta3", "]"}]}]}], 
      RowBox[{
       RowBox[{
        RowBox[{"-", "0.5430633117488202`"}], " ", 
        RowBox[{"Cos", "[", "theta1", "]"}]}], "+", 
       RowBox[{"0.9165095469378295`", " ", 
        RowBox[{"Cos", "[", "theta3", "]"}]}], "+", 
       RowBox[{"0.7770808038317135`", " ", 
        RowBox[{"Sin", "[", "theta1", "]"}]}], "+", 
       RowBox[{"0.21030227077085809`", " ", 
        RowBox[{"Sin", "[", "theta3", "]"}]}]}], 
      RowBox[{"0.34026931286913725`", "\[VeryThinSpace]", "+", 
       RowBox[{"0.7407465220206243`", " ", 
        RowBox[{"Cos", "[", "theta1", "]"}]}], "+", 
       RowBox[{"0.6217913420070365`", " ", 
        RowBox[{"Sin", "[", "theta1", "]"}]}]}], 
      RowBox[{
       RowBox[{"-", "1.4180640939407665`"}], "+", 
       RowBox[{"0.15351429639299397`", " ", 
        RowBox[{"Cos", "[", "theta1", "]"}]}], "+", 
       RowBox[{"1.5740361012838806`", " ", 
        RowBox[{"Sin", "[", "theta1", "]"}]}]}]},
     {
      RowBox[{"0.9132919681744173`", "\[VeryThinSpace]", "+", 
       RowBox[{"0.20607029402352958`", " ", 
        RowBox[{"Cos", "[", "theta3", "]"}]}], "+", 
       RowBox[{"0.38178994154042106`", " ", 
        RowBox[{"Sin", "[", "theta3", "]"}]}]}], 
      RowBox[{"0.3181629515651718`", "\[VeryThinSpace]", "-", 
       RowBox[{"0.38178994154042106`", " ", 
        RowBox[{"Cos", "[", "theta3", "]"}]}], "+", 
       RowBox[{"0.20607029402352958`", " ", 
        RowBox[{"Sin", "[", "theta3", "]"}]}]}], "0.6466804157861422`", "0.`"},
     {"0", "0", "0", "0"}
    },
    GridBoxAlignment->{"Columns" -> {{Center}}, "Rows" -> {{Baseline}}},
    GridBoxSpacings->{"Columns" -> {
        Offset[0.27999999999999997`], {
         Offset[0.7]}, 
        Offset[0.27999999999999997`]}, "Rows" -> {
        Offset[0.2], {
         Offset[0.4]}, 
        Offset[0.2]}}], "\[NoBreak]", ")"}],
  Function[BoxForm`e$, 
   MatrixForm[BoxForm`e$]]]], "Output",
 CellChangeTimes->{{3.8902574958571653`*^9, 3.8902574993379383`*^9}, {
   3.890257565740177*^9, 3.89025757435487*^9}, 3.8902609620069885`*^9, 
   3.926834387812976*^9, {3.92683442732907*^9, 3.926834438054403*^9}, {
   3.9268348763207026`*^9, 3.9268349016640244`*^9}, 3.9268349319783163`*^9, 
   3.926835082927046*^9, 3.9268357980015144`*^9, 3.9268358636814194`*^9, {
   3.9268358963861227`*^9, 3.926835923519099*^9}, 3.92683761388799*^9, 
   3.926838342529842*^9, {3.9268388309751854`*^9, 3.9268388479194775`*^9}, 
   3.926903317951558*^9, 3.926904545796114*^9, 3.9269045979998007`*^9, {
   3.9269048622684813`*^9, 3.926904876027157*^9}, 3.9269051749369984`*^9, 
   3.92690534986172*^9, 3.9269053965519524`*^9, {3.9269097261407585`*^9, 
   3.9269097473955736`*^9}, 3.9269108216592636`*^9, 3.926911052174343*^9, {
   3.9269117675979753`*^9, 3.9269117824710217`*^9}, 3.928233307862979*^9, 
   3.9282732169450717`*^9, 3.9285282713586826`*^9, 3.928548563625967*^9, 
   3.928983144001132*^9, 3.929591704199867*^9, 3.9296046092661247`*^9},
 CellLabel->
  "Out[178]//MatrixForm=",ExpressionUUID->"890c28f8-6253-4a94-a26d-\
b5587842c657"]
}, Open  ]],

Cell[CellGroupData[{

Cell[BoxData[{
 RowBox[{
  RowBox[{"eqnTheta4Theta1", "=", 
   RowBox[{
    RowBox[{
     RowBox[{"eqn4R", "[", 
      RowBox[{"[", 
       RowBox[{"1", ",", "3"}], "]"}], "]"}], "/.", "para"}], "/.", 
    RowBox[{"solTheta4Theta2", "[", 
     RowBox[{"[", "1", "]"}], "]"}]}]}], ";"}], "\[IndentingNewLine]", 
 RowBox[{
  RowBox[{
   RowBox[{"solTheta4Theta1", "=", 
    RowBox[{"Solve", "[", 
     RowBox[{
      RowBox[{"eqnTheta4Theta1", "==", "0"}], ",", "theta1"}], "]"}]}], ";"}],
   "\[IndentingNewLine]"}], "\[IndentingNewLine]", 
 RowBox[{
  RowBox[{
   RowBox[{
    RowBox[{
     RowBox[{"eqn4R", "/.", "para"}], "/.", 
     RowBox[{"solTheta4Theta2", "[", 
      RowBox[{"[", "1", "]"}], "]"}]}], "/.", 
    RowBox[{"solTheta4Theta1", "[", 
     RowBox[{"[", "1", "]"}], "]"}]}], "/.", 
   RowBox[{"{", 
    RowBox[{"theta2", "->", "3.62023915340786"}], "}"}]}], "//", 
  "MatrixForm"}], "\[IndentingNewLine]", 
 RowBox[{
  RowBox[{
   RowBox[{
    RowBox[{
     RowBox[{"eqn4R", "/.", "para"}], "/.", 
     RowBox[{"solTheta4Theta2", "[", 
      RowBox[{"[", "1", "]"}], "]"}]}], "/.", 
    RowBox[{"solTheta4Theta1", "[", 
     RowBox[{"[", "2", "]"}], "]"}]}], "/.", 
   RowBox[{"{", 
    RowBox[{"theta2", "->", "3.62023915340786"}], "}"}]}], "//", 
  "MatrixForm"}], "\[IndentingNewLine]", 
 RowBox[{
  RowBox[{
   RowBox[{
    RowBox[{
     RowBox[{"eqn4R", "/.", "para"}], "/.", 
     RowBox[{"solTheta4Theta2", "[", 
      RowBox[{"[", "1", "]"}], "]"}]}], "/.", 
    RowBox[{"solTheta4Theta1", "[", 
     RowBox[{"[", "3", "]"}], "]"}]}], "/.", 
   RowBox[{"{", 
    RowBox[{"theta2", "->", "3.62023915340786"}], "}"}]}], "//", 
  "MatrixForm"}], "\[IndentingNewLine]", 
 RowBox[{
  RowBox[{
   RowBox[{
    RowBox[{
     RowBox[{
      RowBox[{"eqn4R", "/.", "para"}], "/.", 
      RowBox[{"solTheta4Theta2", "[", 
       RowBox[{"[", "1", "]"}], "]"}]}], "/.", 
     RowBox[{"solTheta4Theta1", "[", 
      RowBox[{"[", "4", "]"}], "]"}]}], "/.", 
    RowBox[{"{", 
     RowBox[{"theta2", "->", "3.62023915340786"}], "}"}]}], "//", 
   "MatrixForm"}], 
  RowBox[{"(*", 
   RowBox[{"Right", " ", "combo"}], "*)"}], 
  "\[IndentingNewLine]"}], "\[IndentingNewLine]", 
 RowBox[{
  RowBox[{
   RowBox[{
    RowBox[{
     RowBox[{"eqn4R", "/.", "para"}], "/.", 
     RowBox[{"solTheta4Theta2", "[", 
      RowBox[{"[", "1", "]"}], "]"}]}], "/.", 
    RowBox[{"solTheta4Theta1", "[", 
     RowBox[{"[", "1", "]"}], "]"}]}], "/.", 
   RowBox[{"{", 
    RowBox[{"theta2", "->", "1.66852719127032"}], "}"}]}], "//", 
  "MatrixForm"}], "\[IndentingNewLine]", 
 RowBox[{
  RowBox[{
   RowBox[{
    RowBox[{
     RowBox[{"eqn4R", "/.", "para"}], "/.", 
     RowBox[{"solTheta4Theta2", "[", 
      RowBox[{"[", "1", "]"}], "]"}]}], "/.", 
    RowBox[{"solTheta4Theta1", "[", 
     RowBox[{"[", "2", "]"}], "]"}]}], "/.", 
   RowBox[{"{", 
    RowBox[{"theta2", "->", "1.66852719127032"}], "}"}]}], "//", 
  "MatrixForm"}], "\[IndentingNewLine]", 
 RowBox[{
  RowBox[{
   RowBox[{
    RowBox[{
     RowBox[{"eqn4R", "/.", "para"}], "/.", 
     RowBox[{"solTheta4Theta2", "[", 
      RowBox[{"[", "1", "]"}], "]"}]}], "/.", 
    RowBox[{"solTheta4Theta1", "[", 
     RowBox[{"[", "3", "]"}], "]"}]}], "/.", 
   RowBox[{"{", 
    RowBox[{"theta2", "->", "1.66852719127032"}], "}"}]}], "//", 
  "MatrixForm"}], "\[IndentingNewLine]", 
 RowBox[{
  RowBox[{
   RowBox[{
    RowBox[{
     RowBox[{
      RowBox[{"eqn4R", "/.", "para"}], "/.", 
      RowBox[{"solTheta4Theta2", "[", 
       RowBox[{"[", "1", "]"}], "]"}]}], "/.", 
     RowBox[{"solTheta4Theta1", "[", 
      RowBox[{"[", "4", "]"}], "]"}]}], "/.", 
    RowBox[{"{", 
     RowBox[{"theta2", "->", "1.66852719127032"}], "}"}]}], "//", 
   "MatrixForm"}], 
  RowBox[{"(*", 
   RowBox[{"Right", " ", "combo"}], "*)"}]}], "\[IndentingNewLine]"}], "Input",
 CellChangeTimes->{{3.929604677810171*^9, 3.929604748560048*^9}, {
  3.929604795252951*^9, 3.9296048228891587`*^9}},
 CellLabel->
  "In[256]:=",ExpressionUUID->"a777e743-8162-4b0a-9544-c19a80628b87"],

Cell[BoxData[
 TemplateBox[{
  "Solve", "ifun", 
   "\"Inverse functions are being used by \
\\!\\(\\*RowBox[{\\\"Solve\\\"}]\\), so some solutions may not be found; use \
Reduce for complete solution information.\"", 2, 257, 241, 
   24070921819066541416, "Local"},
  "MessageTemplate"]], "Message", "MSG",
 CellChangeTimes->{{3.9296047277461214`*^9, 3.9296047690011215`*^9}, {
  3.9296047999120646`*^9, 3.9296048245174828`*^9}},
 CellLabel->
  "During evaluation of \
In[256]:=",ExpressionUUID->"0bd871cd-5e72-49f4-97c1-d99f424b25ee"],

Cell[BoxData[
 TagBox[
  RowBox[{"(", "\[NoBreak]", GridBox[{
     {
      RowBox[{"0.37153644164327726`", "\[VeryThinSpace]", "+", 
       RowBox[{"0.7630651799733049`", " ", 
        RowBox[{"Cos", "[", "theta3", "]"}]}], "-", 
       RowBox[{"0.2620089283693935`", " ", 
        RowBox[{"Sin", "[", "theta3", "]"}]}]}], 
      RowBox[{
       RowBox[{"-", "0.030875497453271616`"}], "+", 
       RowBox[{"0.2620089283693935`", " ", 
        RowBox[{"Cos", "[", "theta3", "]"}]}], "+", 
       RowBox[{"0.7630651799733049`", " ", 
        RowBox[{"Sin", "[", "theta3", "]"}]}]}], "1.5187371702242418`", 
      RowBox[{"-", "1.503588889003434`"}]},
     {
      RowBox[{"0.8266316191396474`", "\[VeryThinSpace]", "+", 
       RowBox[{"0.46163959552795913`", " ", 
        RowBox[{"Cos", "[", "theta3", "]"}]}], "-", 
       RowBox[{"0.41885127551162316`", " ", 
        RowBox[{"Sin", "[", "theta3", "]"}]}]}], 
      RowBox[{"0.4659959195277743`", "\[VeryThinSpace]", "+", 
       RowBox[{"0.41885127551162316`", " ", 
        RowBox[{"Cos", "[", "theta3", "]"}]}], "+", 
       RowBox[{"0.46163959552795913`", " ", 
        RowBox[{"Sin", "[", "theta3", "]"}]}]}], 
      RowBox[{"-", "1.0974348149687958`"}], "0.3508641822005769`"},
     {
      RowBox[{
       RowBox[{"-", "0.4226592466392005`"}], "+", 
       RowBox[{"0.45234988112421354`", " ", 
        RowBox[{"Cos", "[", "theta3", "]"}]}], "+", 
       RowBox[{"0.8694336837603016`", " ", 
        RowBox[{"Sin", "[", "theta3", "]"}]}]}], 
      RowBox[{"0.884247989333579`", "\[VeryThinSpace]", "-", 
       RowBox[{"0.8694336837603016`", " ", 
        RowBox[{"Cos", "[", "theta3", "]"}]}], "+", 
       RowBox[{"0.45234988112421354`", " ", 
        RowBox[{"Sin", "[", "theta3", "]"}]}]}], "1.1879386363489175`*^-14", 
      "0.`"},
     {"0", "0", "0", "0"}
    },
    GridBoxAlignment->{"Columns" -> {{Center}}, "Rows" -> {{Baseline}}},
    GridBoxSpacings->{"Columns" -> {
        Offset[0.27999999999999997`], {
         Offset[0.7]}, 
        Offset[0.27999999999999997`]}, "Rows" -> {
        Offset[0.2], {
         Offset[0.4]}, 
        Offset[0.2]}}], "\[NoBreak]", ")"}],
  Function[BoxForm`e$, 
   MatrixForm[BoxForm`e$]]]], "Output",
 CellChangeTimes->{{3.9296047072303977`*^9, 3.929604769021015*^9}, {
  3.929604799920083*^9, 3.929604824526558*^9}},
 CellLabel->
  "Out[258]//MatrixForm=",ExpressionUUID->"efceed78-c440-4439-9b03-\
c5690dca2d67"],

Cell[BoxData[
 TagBox[
  RowBox[{"(", "\[NoBreak]", GridBox[{
     {
      RowBox[{"0.6682030951044644`", "\[VeryThinSpace]", "+", 
       RowBox[{"0.7630651799733049`", " ", 
        RowBox[{"Cos", "[", "theta3", "]"}]}], "-", 
       RowBox[{"0.2620089283693935`", " ", 
        RowBox[{"Sin", "[", "theta3", "]"}]}]}], 
      RowBox[{"0.45213025902474635`", "\[VeryThinSpace]", "+", 
       RowBox[{"0.2620089283693935`", " ", 
        RowBox[{"Cos", "[", "theta3", "]"}]}], "+", 
       RowBox[{"0.7630651799733049`", " ", 
        RowBox[{"Sin", "[", "theta3", "]"}]}]}], "0.`", 
      RowBox[{"-", "0.49765518627474514`"}]},
     {
      RowBox[{
       RowBox[{"-", "0.6122612064496636`"}], "+", 
       RowBox[{"0.46163959552795913`", " ", 
        RowBox[{"Cos", "[", "theta3", "]"}]}], "-", 
       RowBox[{"0.41885127551162316`", " ", 
        RowBox[{"Sin", "[", "theta3", "]"}]}]}], 
      RowBox[{
       RowBox[{"-", "0.116977443268942`"}], "+", 
       RowBox[{"0.41885127551162316`", " ", 
        RowBox[{"Cos", "[", "theta3", "]"}]}], "+", 
       RowBox[{"0.46163959552795913`", " ", 
        RowBox[{"Sin", "[", "theta3", "]"}]}]}], 
      RowBox[{"-", "1.5639085559495685`"}], "1.1887056142893775`"},
     {
      RowBox[{
       RowBox[{"-", "0.4226592466392005`"}], "+", 
       RowBox[{"0.45234988112421354`", " ", 
        RowBox[{"Cos", "[", "theta3", "]"}]}], "+", 
       RowBox[{"0.8694336837603016`", " ", 
        RowBox[{"Sin", "[", "theta3", "]"}]}]}], 
      RowBox[{"0.884247989333579`", "\[VeryThinSpace]", "-", 
       RowBox[{"0.8694336837603016`", " ", 
        RowBox[{"Cos", "[", "theta3", "]"}]}], "+", 
       RowBox[{"0.45234988112421354`", " ", 
        RowBox[{"Sin", "[", "theta3", "]"}]}]}], "1.1879386363489175`*^-14", 
      "0.`"},
     {"0", "0", "0", "0"}
    },
    GridBoxAlignment->{"Columns" -> {{Center}}, "Rows" -> {{Baseline}}},
    GridBoxSpacings->{"Columns" -> {
        Offset[0.27999999999999997`], {
         Offset[0.7]}, 
        Offset[0.27999999999999997`]}, "Rows" -> {
        Offset[0.2], {
         Offset[0.4]}, 
        Offset[0.2]}}], "\[NoBreak]", ")"}],
  Function[BoxForm`e$, 
   MatrixForm[BoxForm`e$]]]], "Output",
 CellChangeTimes->{{3.9296047072303977`*^9, 3.929604769021015*^9}, {
  3.929604799920083*^9, 3.9296048245295563`*^9}},
 CellLabel->
  "Out[259]//MatrixForm=",ExpressionUUID->"f0f304aa-18b2-489d-9a74-\
3859d759edb6"],

Cell[BoxData[
 TagBox[
  RowBox[{"(", "\[NoBreak]", GridBox[{
     {
      RowBox[{
       RowBox[{"-", "0.8966811153309694`"}], "+", 
       RowBox[{"0.7630651799733049`", " ", 
        RowBox[{"Cos", "[", "theta3", "]"}]}], "-", 
       RowBox[{"0.2620089283693935`", " ", 
        RowBox[{"Sin", "[", "theta3", "]"}]}]}], 
      RowBox[{
       RowBox[{"-", "0.43984123006578996`"}], "+", 
       RowBox[{"0.2620089283693935`", " ", 
        RowBox[{"Cos", "[", "theta3", "]"}]}], "+", 
       RowBox[{"0.7630651799733049`", " ", 
        RowBox[{"Sin", "[", "theta3", "]"}]}]}], "0.6408590291023875`", 
      RowBox[{"-", "0.4244721922338335`"}]},
     {
      RowBox[{"0.13161359595114833`", "\[VeryThinSpace]", "+", 
       RowBox[{"0.46163959552795913`", " ", 
        RowBox[{"Cos", "[", "theta3", "]"}]}], "-", 
       RowBox[{"0.41885127551162316`", " ", 
        RowBox[{"Sin", "[", "theta3", "]"}]}]}], 
      RowBox[{
       RowBox[{"-", "0.1569878520578445`"}], "+", 
       RowBox[{"0.41885127551162316`", " ", 
        RowBox[{"Cos", "[", "theta3", "]"}]}], "+", 
       RowBox[{"0.46163959552795913`", " ", 
        RowBox[{"Sin", "[", "theta3", "]"}]}]}], "0.19683715827048115`", 
      RowBox[{"-", "0.3535425728935484`"}]},
     {
      RowBox[{
       RowBox[{"-", "0.4226592466392005`"}], "+", 
       RowBox[{"0.45234988112421354`", " ", 
        RowBox[{"Cos", "[", "theta3", "]"}]}], "+", 
       RowBox[{"0.8694336837603016`", " ", 
        RowBox[{"Sin", "[", "theta3", "]"}]}]}], 
      RowBox[{"0.884247989333579`", "\[VeryThinSpace]", "-", 
       RowBox[{"0.8694336837603016`", " ", 
        RowBox[{"Cos", "[", "theta3", "]"}]}], "+", 
       RowBox[{"0.45234988112421354`", " ", 
        RowBox[{"Sin", "[", "theta3", "]"}]}]}], "1.1879386363489175`*^-14", 
      "0.`"},
     {"0", "0", "0", "0"}
    },
    GridBoxAlignment->{"Columns" -> {{Center}}, "Rows" -> {{Baseline}}},
    GridBoxSpacings->{"Columns" -> {
        Offset[0.27999999999999997`], {
         Offset[0.7]}, 
        Offset[0.27999999999999997`]}, "Rows" -> {
        Offset[0.2], {
         Offset[0.4]}, 
        Offset[0.2]}}], "\[NoBreak]", ")"}],
  Function[BoxForm`e$, 
   MatrixForm[BoxForm`e$]]]], "Output",
 CellChangeTimes->{{3.9296047072303977`*^9, 3.929604769021015*^9}, {
  3.929604799920083*^9, 3.9296048245335894`*^9}},
 CellLabel->
  "Out[260]//MatrixForm=",ExpressionUUID->"10ff151d-b49e-4f7f-98f2-\
ea468d0d23e1"],

Cell[BoxData[
 TagBox[
  RowBox[{"(", "\[NoBreak]", GridBox[{
     {
      RowBox[{
       RowBox[{"-", "0.7714971748627716`"}], "+", 
       RowBox[{"0.7630651799733049`", " ", 
        RowBox[{"Cos", "[", "theta3", "]"}]}], "-", 
       RowBox[{"0.2620089283693935`", " ", 
        RowBox[{"Sin", "[", "theta3", "]"}]}]}], 
      RowBox[{
       RowBox[{"-", "0.23602808437076278`"}], "+", 
       RowBox[{"0.2620089283693935`", " ", 
        RowBox[{"Cos", "[", "theta3", "]"}]}], "+", 
       RowBox[{"0.7630651799733049`", " ", 
        RowBox[{"Sin", "[", "theta3", "]"}]}]}], "1.1102230246251565`*^-16", 
      RowBox[{"-", "1.021405182655144`*^-14"}]},
     {
      RowBox[{
       RowBox[{"-", "0.47555364619477497`"}], "+", 
       RowBox[{"0.46163959552795913`", " ", 
        RowBox[{"Cos", "[", "theta3", "]"}]}], "-", 
       RowBox[{"0.41885127551162316`", " ", 
        RowBox[{"Sin", "[", "theta3", "]"}]}]}], 
      RowBox[{
       RowBox[{"-", "0.4029841643883676`"}], "+", 
       RowBox[{"0.41885127551162316`", " ", 
        RowBox[{"Cos", "[", "theta3", "]"}]}], "+", 
       RowBox[{"0.46163959552795913`", " ", 
        RowBox[{"Sin", "[", "theta3", "]"}]}]}], 
      RowBox[{"-", "2.9837243786801082`*^-15"}], "2.3925306180672123`*^-14"},
     {
      RowBox[{
       RowBox[{"-", "0.4226592466392005`"}], "+", 
       RowBox[{"0.45234988112421354`", " ", 
        RowBox[{"Cos", "[", "theta3", "]"}]}], "+", 
       RowBox[{"0.8694336837603016`", " ", 
        RowBox[{"Sin", "[", "theta3", "]"}]}]}], 
      RowBox[{"0.884247989333579`", "\[VeryThinSpace]", "-", 
       RowBox[{"0.8694336837603016`", " ", 
        RowBox[{"Cos", "[", "theta3", "]"}]}], "+", 
       RowBox[{"0.45234988112421354`", " ", 
        RowBox[{"Sin", "[", "theta3", "]"}]}]}], "1.1879386363489175`*^-14", 
      "0.`"},
     {"0", "0", "0", "0"}
    },
    GridBoxAlignment->{"Columns" -> {{Center}}, "Rows" -> {{Baseline}}},
    GridBoxSpacings->{"Columns" -> {
        Offset[0.27999999999999997`], {
         Offset[0.7]}, 
        Offset[0.27999999999999997`]}, "Rows" -> {
        Offset[0.2], {
         Offset[0.4]}, 
        Offset[0.2]}}], "\[NoBreak]", ")"}],
  Function[BoxForm`e$, 
   MatrixForm[BoxForm`e$]]]], "Output",
 CellChangeTimes->{{3.9296047072303977`*^9, 3.929604769021015*^9}, {
  3.929604799920083*^9, 3.9296048245365925`*^9}},
 CellLabel->
  "Out[261]//MatrixForm=",ExpressionUUID->"f95324d1-7561-41d7-9a60-\
56f73b708cc7"],

Cell[BoxData[
 TagBox[
  RowBox[{"(", "\[NoBreak]", GridBox[{
     {
      RowBox[{"0.2857252291219097`", "\[VeryThinSpace]", "+", 
       RowBox[{"0.055088936198656485`", " ", 
        RowBox[{"Cos", "[", "theta3", "]"}]}], "-", 
       RowBox[{"0.40476920470919403`", " ", 
        RowBox[{"Sin", "[", "theta3", "]"}]}]}], 
      RowBox[{
       RowBox[{"-", "0.9454156198208467`"}], "+", 
       RowBox[{"0.40476920470919403`", " ", 
        RowBox[{"Cos", "[", "theta3", "]"}]}], "+", 
       RowBox[{"0.055088936198656485`", " ", 
        RowBox[{"Sin", "[", "theta3", "]"}]}]}], "0.7560722933648449`", 
      RowBox[{"-", "0.5750994745608264`"}]},
     {
      RowBox[{
       RowBox[{"-", "0.2902737919815214`"}], "+", 
       RowBox[{"0.7131722308359082`", " ", 
        RowBox[{"Cos", "[", "theta3", "]"}]}], "-", 
       RowBox[{"0.6238450018326437`", " ", 
        RowBox[{"Sin", "[", "theta3", "]"}]}]}], 
      RowBox[{"0.07043892425429688`", "\[VeryThinSpace]", "+", 
       RowBox[{"0.6238450018326437`", " ", 
        RowBox[{"Cos", "[", "theta3", "]"}]}], "+", 
       RowBox[{"0.7131722308359082`", " ", 
        RowBox[{"Sin", "[", "theta3", "]"}]}]}], 
      RowBox[{"-", "1.2740393740966478`"}], 
      RowBox[{"-", "2.3533829255758625`"}]},
     {
      RowBox[{"0.9132919681744173`", "\[VeryThinSpace]", "+", 
       RowBox[{"0.6988208484819514`", " ", 
        RowBox[{"Cos", "[", "theta3", "]"}]}], "+", 
       RowBox[{"0.6685651087272766`", " ", 
        RowBox[{"Sin", "[", "theta3", "]"}]}]}], 
      RowBox[{"0.3181629515651718`", "\[VeryThinSpace]", "-", 
       RowBox[{"0.6685651087272766`", " ", 
        RowBox[{"Cos", "[", "theta3", "]"}]}], "+", 
       RowBox[{"0.6988208484819514`", " ", 
        RowBox[{"Sin", "[", "theta3", "]"}]}]}], "2.5243696022414497`*^-14", 
      "4.440892098500626`*^-16"},
     {"0", "0", "0", "0"}
    },
    GridBoxAlignment->{"Columns" -> {{Center}}, "Rows" -> {{Baseline}}},
    GridBoxSpacings->{"Columns" -> {
        Offset[0.27999999999999997`], {
         Offset[0.7]}, 
        Offset[0.27999999999999997`]}, "Rows" -> {
        Offset[0.2], {
         Offset[0.4]}, 
        Offset[0.2]}}], "\[NoBreak]", ")"}],
  Function[BoxForm`e$, 
   MatrixForm[BoxForm`e$]]]], "Output",
 CellChangeTimes->{{3.9296047072303977`*^9, 3.929604769021015*^9}, {
  3.929604799920083*^9, 3.929604824540596*^9}},
 CellLabel->
  "Out[262]//MatrixForm=",ExpressionUUID->"3352358c-b6e8-4e75-a4ee-\
846893a3519e"],

Cell[BoxData[
 TagBox[
  RowBox[{"(", "\[NoBreak]", GridBox[{
     {
      RowBox[{
       RowBox[{"-", "0.11790148675784491`"}], "+", 
       RowBox[{"0.055088936198656485`", " ", 
        RowBox[{"Cos", "[", "theta3", "]"}]}], "-", 
       RowBox[{"0.40476920470919403`", " ", 
        RowBox[{"Sin", "[", "theta3", "]"}]}]}], 
      RowBox[{
       RowBox[{"-", "0.391116529173471`"}], "+", 
       RowBox[{"0.40476920470919403`", " ", 
        RowBox[{"Cos", "[", "theta3", "]"}]}], "+", 
       RowBox[{"0.055088936198656485`", " ", 
        RowBox[{"Sin", "[", "theta3", "]"}]}]}], 
      RowBox[{"-", "1.1102230246251565`*^-16"}], 
      RowBox[{"-", "0.7317899249209967`"}]},
     {
      RowBox[{
       RowBox[{"-", "0.38986795237412`"}], "+", 
       RowBox[{"0.7131722308359082`", " ", 
        RowBox[{"Cos", "[", "theta3", "]"}]}], "-", 
       RowBox[{"0.6238450018326437`", " ", 
        RowBox[{"Sin", "[", "theta3", "]"}]}]}], 
      RowBox[{"0.8635972422713238`", "\[VeryThinSpace]", "+", 
       RowBox[{"0.6238450018326437`", " ", 
        RowBox[{"Cos", "[", "theta3", "]"}]}], "+", 
       RowBox[{"0.7131722308359082`", " ", 
        RowBox[{"Sin", "[", "theta3", "]"}]}]}], 
      RowBox[{"-", "0.6393833993871567`"}], 
      RowBox[{"-", "0.746780600005135`"}]},
     {
      RowBox[{"0.9132919681744173`", "\[VeryThinSpace]", "+", 
       RowBox[{"0.6988208484819514`", " ", 
        RowBox[{"Cos", "[", "theta3", "]"}]}], "+", 
       RowBox[{"0.6685651087272766`", " ", 
        RowBox[{"Sin", "[", "theta3", "]"}]}]}], 
      RowBox[{"0.3181629515651718`", "\[VeryThinSpace]", "-", 
       RowBox[{"0.6685651087272766`", " ", 
        RowBox[{"Cos", "[", "theta3", "]"}]}], "+", 
       RowBox[{"0.6988208484819514`", " ", 
        RowBox[{"Sin", "[", "theta3", "]"}]}]}], "2.5243696022414497`*^-14", 
      "4.440892098500626`*^-16"},
     {"0", "0", "0", "0"}
    },
    GridBoxAlignment->{"Columns" -> {{Center}}, "Rows" -> {{Baseline}}},
    GridBoxSpacings->{"Columns" -> {
        Offset[0.27999999999999997`], {
         Offset[0.7]}, 
        Offset[0.27999999999999997`]}, "Rows" -> {
        Offset[0.2], {
         Offset[0.4]}, 
        Offset[0.2]}}], "\[NoBreak]", ")"}],
  Function[BoxForm`e$, 
   MatrixForm[BoxForm`e$]]]], "Output",
 CellChangeTimes->{{3.9296047072303977`*^9, 3.929604769021015*^9}, {
  3.929604799920083*^9, 3.929604824544636*^9}},
 CellLabel->
  "Out[263]//MatrixForm=",ExpressionUUID->"d1d6297f-ebd9-4f13-bf65-\
a4e5d419a228"],

Cell[BoxData[
 TagBox[
  RowBox[{"(", "\[NoBreak]", GridBox[{
     {
      RowBox[{"0.40440060188006505`", "\[VeryThinSpace]", "+", 
       RowBox[{"0.055088936198656485`", " ", 
        RowBox[{"Cos", "[", "theta3", "]"}]}], "-", 
       RowBox[{"0.40476920470919403`", " ", 
        RowBox[{"Sin", "[", "theta3", "]"}]}]}], 
      RowBox[{
       RowBox[{"-", "0.7827565410157592`"}], "+", 
       RowBox[{"0.40476920470919403`", " ", 
        RowBox[{"Cos", "[", "theta3", "]"}]}], "+", 
       RowBox[{"0.055088936198656485`", " ", 
        RowBox[{"Sin", "[", "theta3", "]"}]}]}], "1.3857826465190535`", 
      "0.287193313245377`"},
     {
      RowBox[{
       RowBox[{"-", "0.048558563273025934`"}], "+", 
       RowBox[{"0.7131722308359082`", " ", 
        RowBox[{"Cos", "[", "theta3", "]"}]}], "-", 
       RowBox[{"0.6238450018326437`", " ", 
        RowBox[{"Sin", "[", "theta3", "]"}]}]}], 
      RowBox[{
       RowBox[{"-", "0.534850010515455`"}], "+", 
       RowBox[{"0.6238450018326437`", " ", 
        RowBox[{"Cos", "[", "theta3", "]"}]}], "+", 
       RowBox[{"0.7131722308359082`", " ", 
        RowBox[{"Sin", "[", "theta3", "]"}]}]}], 
      RowBox[{"-", "1.1632422507481435`"}], 
      RowBox[{"-", "2.944694101571542`"}]},
     {
      RowBox[{"0.9132919681744173`", "\[VeryThinSpace]", "+", 
       RowBox[{"0.6988208484819514`", " ", 
        RowBox[{"Cos", "[", "theta3", "]"}]}], "+", 
       RowBox[{"0.6685651087272766`", " ", 
        RowBox[{"Sin", "[", "theta3", "]"}]}]}], 
      RowBox[{"0.3181629515651718`", "\[VeryThinSpace]", "-", 
       RowBox[{"0.6685651087272766`", " ", 
        RowBox[{"Cos", "[", "theta3", "]"}]}], "+", 
       RowBox[{"0.6988208484819514`", " ", 
        RowBox[{"Sin", "[", "theta3", "]"}]}]}], "2.5243696022414497`*^-14", 
      "4.440892098500626`*^-16"},
     {"0", "0", "0", "0"}
    },
    GridBoxAlignment->{"Columns" -> {{Center}}, "Rows" -> {{Baseline}}},
    GridBoxSpacings->{"Columns" -> {
        Offset[0.27999999999999997`], {
         Offset[0.7]}, 
        Offset[0.27999999999999997`]}, "Rows" -> {
        Offset[0.2], {
         Offset[0.4]}, 
        Offset[0.2]}}], "\[NoBreak]", ")"}],
  Function[BoxForm`e$, 
   MatrixForm[BoxForm`e$]]]], "Output",
 CellChangeTimes->{{3.9296047072303977`*^9, 3.929604769021015*^9}, {
  3.929604799920083*^9, 3.9296048245495586`*^9}},
 CellLabel->
  "Out[264]//MatrixForm=",ExpressionUUID->"06191649-bbcb-4488-97bc-\
f259a97eb8b7"],

Cell[BoxData[
 TagBox[
  RowBox[{"(", "\[NoBreak]", GridBox[{
     {
      RowBox[{
       RowBox[{"-", "0.3353949222335658`"}], "+", 
       RowBox[{"0.055088936198656485`", " ", 
        RowBox[{"Cos", "[", "theta3", "]"}]}], "-", 
       RowBox[{"0.40476920470919403`", " ", 
        RowBox[{"Sin", "[", "theta3", "]"}]}]}], 
      RowBox[{"0.23320194277139575`", "\[VeryThinSpace]", "+", 
       RowBox[{"0.40476920470919403`", " ", 
        RowBox[{"Cos", "[", "theta3", "]"}]}], "+", 
       RowBox[{"0.055088936198656485`", " ", 
        RowBox[{"Sin", "[", "theta3", "]"}]}]}], 
      RowBox[{"-", "1.1102230246251565`*^-16"}], "1.336153410136376`*^-13"},
     {
      RowBox[{
       RowBox[{"-", "0.23110176764369353`"}], "+", 
       RowBox[{"0.7131722308359082`", " ", 
        RowBox[{"Cos", "[", "theta3", "]"}]}], "-", 
       RowBox[{"0.6238450018326437`", " ", 
        RowBox[{"Sin", "[", "theta3", "]"}]}]}], 
      RowBox[{"0.9189065187161232`", "\[VeryThinSpace]", "+", 
       RowBox[{"0.6238450018326437`", " ", 
        RowBox[{"Cos", "[", "theta3", "]"}]}], "+", 
       RowBox[{"0.7131722308359082`", " ", 
        RowBox[{"Sin", "[", "theta3", "]"}]}]}], "1.9984014443252818`*^-14", 
      RowBox[{"-", "7.749356711883593`*^-14"}]},
     {
      RowBox[{"0.9132919681744173`", "\[VeryThinSpace]", "+", 
       RowBox[{"0.6988208484819514`", " ", 
        RowBox[{"Cos", "[", "theta3", "]"}]}], "+", 
       RowBox[{"0.6685651087272766`", " ", 
        RowBox[{"Sin", "[", "theta3", "]"}]}]}], 
      RowBox[{"0.3181629515651718`", "\[VeryThinSpace]", "-", 
       RowBox[{"0.6685651087272766`", " ", 
        RowBox[{"Cos", "[", "theta3", "]"}]}], "+", 
       RowBox[{"0.6988208484819514`", " ", 
        RowBox[{"Sin", "[", "theta3", "]"}]}]}], "2.5243696022414497`*^-14", 
      "4.440892098500626`*^-16"},
     {"0", "0", "0", "0"}
    },
    GridBoxAlignment->{"Columns" -> {{Center}}, "Rows" -> {{Baseline}}},
    GridBoxSpacings->{"Columns" -> {
        Offset[0.27999999999999997`], {
         Offset[0.7]}, 
        Offset[0.27999999999999997`]}, "Rows" -> {
        Offset[0.2], {
         Offset[0.4]}, 
        Offset[0.2]}}], "\[NoBreak]", ")"}],
  Function[BoxForm`e$, 
   MatrixForm[BoxForm`e$]]]], "Output",
 CellChangeTimes->{{3.9296047072303977`*^9, 3.929604769021015*^9}, {
  3.929604799920083*^9, 3.9296048245535903`*^9}},
 CellLabel->
  "Out[265]//MatrixForm=",ExpressionUUID->"35c5e70a-93ee-4b21-a2d3-\
2058350cd3c0"]
}, Open  ]],

Cell[CellGroupData[{

Cell[BoxData[{
 RowBox[{
  RowBox[{"eqnTheta4Theta3", "=", 
   RowBox[{
    RowBox[{
     RowBox[{"eqn4R", "[", 
      RowBox[{"[", 
       RowBox[{"3", ",", "1"}], "]"}], "]"}], "/.", "para"}], "/.", 
    RowBox[{"solTheta4Theta2", "[", 
     RowBox[{"[", "1", "]"}], "]"}]}]}], ";"}], "\[IndentingNewLine]", 
 RowBox[{
  RowBox[{
   RowBox[{"solTheta4Theta3", "=", 
    RowBox[{"Solve", "[", 
     RowBox[{
      RowBox[{"eqnTheta4Theta3", "==", "0"}], ",", "theta3"}], "]"}]}], ";"}],
   "\[IndentingNewLine]"}], "\[IndentingNewLine]", 
 RowBox[{
  RowBox[{
   RowBox[{
    RowBox[{
     RowBox[{"eqn4R", "/.", "para"}], "/.", 
     RowBox[{"solTheta4Theta2", "[", 
      RowBox[{"[", "1", "]"}], "]"}]}], "/.", 
    RowBox[{"solTheta4Theta3", "[", 
     RowBox[{"[", "1", "]"}], "]"}]}], "/.", 
   RowBox[{"{", 
    RowBox[{"theta2", "->", "3.62023915340786"}], "}"}]}], "//", 
  "MatrixForm"}], "\[IndentingNewLine]", 
 RowBox[{
  RowBox[{
   RowBox[{
    RowBox[{
     RowBox[{"eqn4R", "/.", "para"}], "/.", 
     RowBox[{"solTheta4Theta2", "[", 
      RowBox[{"[", "1", "]"}], "]"}]}], "/.", 
    RowBox[{"solTheta4Theta3", "[", 
     RowBox[{"[", "2", "]"}], "]"}]}], "/.", 
   RowBox[{"{", 
    RowBox[{"theta2", "->", "3.62023915340786"}], "}"}]}], "//", 
  "MatrixForm"}], "\[IndentingNewLine]", 
 RowBox[{
  RowBox[{
   RowBox[{
    RowBox[{
     RowBox[{
      RowBox[{"eqn4R", "/.", "para"}], "/.", 
      RowBox[{"solTheta4Theta2", "[", 
       RowBox[{"[", "1", "]"}], "]"}]}], "/.", 
     RowBox[{"solTheta4Theta3", "[", 
      RowBox[{"[", "3", "]"}], "]"}]}], "/.", 
    RowBox[{"{", 
     RowBox[{"theta2", "->", "3.62023915340786"}], "}"}]}], "//", 
   "MatrixForm"}], 
  RowBox[{"(*", 
   RowBox[{"Right", " ", "combo"}], "*)"}]}], "\[IndentingNewLine]", 
 RowBox[{
  RowBox[{
   RowBox[{
    RowBox[{
     RowBox[{
      RowBox[{"eqn4R", "/.", "para"}], "/.", 
      RowBox[{"solTheta4Theta2", "[", 
       RowBox[{"[", "1", "]"}], "]"}]}], "/.", 
     RowBox[{"solTheta4Theta3", "[", 
      RowBox[{"[", "4", "]"}], "]"}]}], "/.", 
    RowBox[{"{", 
     RowBox[{"theta2", "->", "3.62023915340786"}], "}"}]}], "//", 
   "MatrixForm"}], "\[IndentingNewLine]"}], "\[IndentingNewLine]", 
 RowBox[{
  RowBox[{
   RowBox[{
    RowBox[{
     RowBox[{"eqn4R", "/.", "para"}], "/.", 
     RowBox[{"solTheta4Theta2", "[", 
      RowBox[{"[", "1", "]"}], "]"}]}], "/.", 
    RowBox[{"solTheta4Theta3", "[", 
     RowBox[{"[", "1", "]"}], "]"}]}], "/.", 
   RowBox[{"{", 
    RowBox[{"theta2", "->", "1.66852719127032"}], "}"}]}], "//", 
  "MatrixForm"}], "\[IndentingNewLine]", 
 RowBox[{
  RowBox[{
   RowBox[{
    RowBox[{
     RowBox[{"eqn4R", "/.", "para"}], "/.", 
     RowBox[{"solTheta4Theta2", "[", 
      RowBox[{"[", "1", "]"}], "]"}]}], "/.", 
    RowBox[{"solTheta4Theta3", "[", 
     RowBox[{"[", "2", "]"}], "]"}]}], "/.", 
   RowBox[{"{", 
    RowBox[{"theta2", "->", "1.66852719127032"}], "}"}]}], "//", 
  "MatrixForm"}], "\[IndentingNewLine]", 
 RowBox[{
  RowBox[{
   RowBox[{
    RowBox[{
     RowBox[{
      RowBox[{"eqn4R", "/.", "para"}], "/.", 
      RowBox[{"solTheta4Theta2", "[", 
       RowBox[{"[", "1", "]"}], "]"}]}], "/.", 
     RowBox[{"solTheta4Theta3", "[", 
      RowBox[{"[", "3", "]"}], "]"}]}], "/.", 
    RowBox[{"{", 
     RowBox[{"theta2", "->", "1.66852719127032"}], "}"}]}], "//", 
   "MatrixForm"}], 
  RowBox[{"(*", 
   RowBox[{"Right", " ", "combo"}], "*)"}]}], "\[IndentingNewLine]", 
 RowBox[{
  RowBox[{
   RowBox[{
    RowBox[{
     RowBox[{"eqn4R", "/.", "para"}], "/.", 
     RowBox[{"solTheta4Theta2", "[", 
      RowBox[{"[", "1", "]"}], "]"}]}], "/.", 
    RowBox[{"solTheta4Theta3", "[", 
     RowBox[{"[", "4", "]"}], "]"}]}], "/.", 
   RowBox[{"{", 
    RowBox[{"theta2", "->", "1.66852719127032"}], "}"}]}], "//", 
  "MatrixForm"}]}], "Input",
 CellChangeTimes->{{3.8902576497625074`*^9, 3.8902577670666704`*^9}, {
   3.9268345115182223`*^9, 3.926834512332732*^9}, {3.926834845731964*^9, 
   3.9268348464749556`*^9}, {3.926834984865153*^9, 3.9268349894499764`*^9}, {
   3.9268350358847246`*^9, 3.9268350361520634`*^9}, {3.926835936925356*^9, 
   3.9268359479099674`*^9}, {3.926837672763075*^9, 3.926837687349062*^9}, {
   3.92690335913245*^9, 3.9269033604187913`*^9}, {3.9295920182534804`*^9, 
   3.929592021157439*^9}, 3.9295921816103716`*^9, {3.9296048421907063`*^9, 
   3.929604842746744*^9}},
 CellLabel->
  "In[266]:=",ExpressionUUID->"32a8f407-8520-4734-b32d-c3a749819039"],

Cell[BoxData[
 TemplateBox[{
  "Solve", "ifun", 
   "\"Inverse functions are being used by \
\\!\\(\\*RowBox[{\\\"Solve\\\"}]\\), so some solutions may not be found; use \
Reduce for complete solution information.\"", 2, 267, 242, 
   24070921819066541416, "Local"},
  "MessageTemplate"]], "Message", "MSG",
 CellChangeTimes->{{3.8902577184299994`*^9, 3.8902577710658226`*^9}, 
   3.8902609726695175`*^9, 3.8902610219676065`*^9, 3.9268348504196143`*^9, 
   3.926834989829671*^9, 3.9268350372589283`*^9, 3.926835952989335*^9, 
   3.926837688838913*^9, 3.9268388584743204`*^9, {3.926903352713376*^9, 
   3.9269033610490727`*^9}, 3.9269046100484915`*^9, 3.926904885043751*^9, 
   3.9269097562083015`*^9, 3.9269117860021896`*^9, 3.928233322720932*^9, 
   3.9282732235008383`*^9, 3.92840461237903*^9, 3.9285282739123387`*^9, 
   3.92854858784684*^9, 3.928983145936392*^9, 3.929592029210738*^9, 
   3.9295921829017377`*^9, 3.9296046179683123`*^9, 3.929604843994911*^9},
 CellLabel->
  "During evaluation of \
In[266]:=",ExpressionUUID->"72307122-3207-4d3e-a18b-ecc2e469a445"],

Cell[BoxData[
 TagBox[
  RowBox[{"(", "\[NoBreak]", GridBox[{
     {
      RowBox[{
       RowBox[{"-", "0.24951505468273397`"}], "-", 
       RowBox[{"0.887619128315856`", " ", 
        RowBox[{"Cos", "[", "theta1", "]"}]}], "+", 
       RowBox[{"0.18300667823383793`", " ", 
        RowBox[{"Sin", "[", "theta1", "]"}]}]}], 
      RowBox[{
       RowBox[{"-", "0.7672414124117928`"}], "-", 
       RowBox[{"0.3596225506962654`", " ", 
        RowBox[{"Cos", "[", "theta1", "]"}]}], "+", 
       RowBox[{"0.2979548865016898`", " ", 
        RowBox[{"Sin", "[", "theta1", "]"}]}]}], 
      RowBox[{"0.5908323387958972`", "\[VeryThinSpace]", "-", 
       RowBox[{"0.28775667512416114`", " ", 
        RowBox[{"Cos", "[", "theta1", "]"}]}], "-", 
       RowBox[{"0.9368732258590708`", " ", 
        RowBox[{"Sin", "[", "theta1", "]"}]}]}], 
      RowBox[{
       RowBox[{"-", "0.6979112147842699`"}], "+", 
       RowBox[{"0.5168446658374204`", " ", 
        RowBox[{"Cos", "[", "theta1", "]"}]}], "+", 
       RowBox[{"0.6205368325426814`", " ", 
        RowBox[{"Sin", "[", "theta1", "]"}]}]}]},
     {
      RowBox[{"0.05705957152346153`", "\[VeryThinSpace]", "-", 
       RowBox[{"0.18300667823383793`", " ", 
        RowBox[{"Cos", "[", "theta1", "]"}]}], "-", 
       RowBox[{"0.887619128315856`", " ", 
        RowBox[{"Sin", "[", "theta1", "]"}]}]}], 
      RowBox[{
       RowBox[{"-", "0.6207187063835682`"}], "-", 
       RowBox[{"0.2979548865016898`", " ", 
        RowBox[{"Cos", "[", "theta1", "]"}]}], "-", 
       RowBox[{"0.3596225506962654`", " ", 
        RowBox[{"Sin", "[", "theta1", "]"}]}]}], 
      RowBox[{
       RowBox[{"-", "0.7819542779747857`"}], "+", 
       RowBox[{"0.9368732258590708`", " ", 
        RowBox[{"Cos", "[", "theta1", "]"}]}], "-", 
       RowBox[{"0.28775667512416114`", " ", 
        RowBox[{"Sin", "[", "theta1", "]"}]}]}], 
      RowBox[{"0.4063425961243501`", "\[VeryThinSpace]", "-", 
       RowBox[{"0.6205368325426814`", " ", 
        RowBox[{"Cos", "[", "theta1", "]"}]}], "+", 
       RowBox[{"0.5168446658374204`", " ", 
        RowBox[{"Sin", "[", "theta1", "]"}]}]}]},
     {
      RowBox[{"-", "1.389347636340986`"}], "1.0456447136679567`", 
      "1.1879386363489175`*^-14", "0.`"},
     {"0", "0", "0", "0"}
    },
    GridBoxAlignment->{"Columns" -> {{Center}}, "Rows" -> {{Baseline}}},
    GridBoxSpacings->{"Columns" -> {
        Offset[0.27999999999999997`], {
         Offset[0.7]}, 
        Offset[0.27999999999999997`]}, "Rows" -> {
        Offset[0.2], {
         Offset[0.4]}, 
        Offset[0.2]}}], "\[NoBreak]", ")"}],
  Function[BoxForm`e$, 
   MatrixForm[BoxForm`e$]]]], "Output",
 CellChangeTimes->{3.9296048440049467`*^9},
 CellLabel->
  "Out[268]//MatrixForm=",ExpressionUUID->"02f812e2-99f2-47e2-b8f1-\
e403b7370224"],

Cell[BoxData[
 TagBox[
  RowBox[{"(", "\[NoBreak]", GridBox[{
     {
      RowBox[{
       RowBox[{"-", "0.6682030951044693`"}], "-", 
       RowBox[{"0.887619128315856`", " ", 
        RowBox[{"Cos", "[", "theta1", "]"}]}], "+", 
       RowBox[{"0.18300667823383793`", " ", 
        RowBox[{"Sin", "[", "theta1", "]"}]}]}], 
      RowBox[{"0.45213025902473924`", "\[VeryThinSpace]", "-", 
       RowBox[{"0.3596225506962654`", " ", 
        RowBox[{"Cos", "[", "theta1", "]"}]}], "+", 
       RowBox[{"0.2979548865016898`", " ", 
        RowBox[{"Sin", "[", "theta1", "]"}]}]}], 
      RowBox[{"0.5908323387958972`", "\[VeryThinSpace]", "-", 
       RowBox[{"0.28775667512416114`", " ", 
        RowBox[{"Cos", "[", "theta1", "]"}]}], "-", 
       RowBox[{"0.9368732258590708`", " ", 
        RowBox[{"Sin", "[", "theta1", "]"}]}]}], 
      RowBox[{
       RowBox[{"-", "0.6979112147842699`"}], "+", 
       RowBox[{"0.5168446658374204`", " ", 
        RowBox[{"Cos", "[", "theta1", "]"}]}], "+", 
       RowBox[{"0.6205368325426814`", " ", 
        RowBox[{"Sin", "[", "theta1", "]"}]}]}]},
     {
      RowBox[{
       RowBox[{"-", "0.6122612064496583`"}], "-", 
       RowBox[{"0.18300667823383793`", " ", 
        RowBox[{"Cos", "[", "theta1", "]"}]}], "-", 
       RowBox[{"0.887619128315856`", " ", 
        RowBox[{"Sin", "[", "theta1", "]"}]}]}], 
      RowBox[{"0.11697744326894899`", "\[VeryThinSpace]", "-", 
       RowBox[{"0.2979548865016898`", " ", 
        RowBox[{"Cos", "[", "theta1", "]"}]}], "-", 
       RowBox[{"0.3596225506962654`", " ", 
        RowBox[{"Sin", "[", "theta1", "]"}]}]}], 
      RowBox[{
       RowBox[{"-", "0.7819542779747857`"}], "+", 
       RowBox[{"0.9368732258590708`", " ", 
        RowBox[{"Cos", "[", "theta1", "]"}]}], "-", 
       RowBox[{"0.28775667512416114`", " ", 
        RowBox[{"Sin", "[", "theta1", "]"}]}]}], 
      RowBox[{"0.4063425961243501`", "\[VeryThinSpace]", "-", 
       RowBox[{"0.6205368325426814`", " ", 
        RowBox[{"Cos", "[", "theta1", "]"}]}], "+", 
       RowBox[{"0.5168446658374204`", " ", 
        RowBox[{"Sin", "[", "theta1", "]"}]}]}]},
     {
      RowBox[{"-", "1.1102230246251565`*^-16"}], "1.7684959786671606`", 
      "1.1879386363489175`*^-14", "0.`"},
     {"0", "0", "0", "0"}
    },
    GridBoxAlignment->{"Columns" -> {{Center}}, "Rows" -> {{Baseline}}},
    GridBoxSpacings->{"Columns" -> {
        Offset[0.27999999999999997`], {
         Offset[0.7]}, 
        Offset[0.27999999999999997`]}, "Rows" -> {
        Offset[0.2], {
         Offset[0.4]}, 
        Offset[0.2]}}], "\[NoBreak]", ")"}],
  Function[BoxForm`e$, 
   MatrixForm[BoxForm`e$]]]], "Output",
 CellChangeTimes->{3.9296048440099525`*^9},
 CellLabel->
  "Out[269]//MatrixForm=",ExpressionUUID->"cf077f3e-de2f-4520-85ff-\
992a0d45c2e3"],

Cell[BoxData[
 TagBox[
  RowBox[{"(", "\[NoBreak]", GridBox[{
     {
      RowBox[{"0.7714971748627694`", "\[VeryThinSpace]", "-", 
       RowBox[{"0.887619128315856`", " ", 
        RowBox[{"Cos", "[", "theta1", "]"}]}], "+", 
       RowBox[{"0.18300667823383793`", " ", 
        RowBox[{"Sin", "[", "theta1", "]"}]}]}], 
      RowBox[{"0.2360280843707709`", "\[VeryThinSpace]", "-", 
       RowBox[{"0.3596225506962654`", " ", 
        RowBox[{"Cos", "[", "theta1", "]"}]}], "+", 
       RowBox[{"0.2979548865016898`", " ", 
        RowBox[{"Sin", "[", "theta1", "]"}]}]}], 
      RowBox[{"0.5908323387958972`", "\[VeryThinSpace]", "-", 
       RowBox[{"0.28775667512416114`", " ", 
        RowBox[{"Cos", "[", "theta1", "]"}]}], "-", 
       RowBox[{"0.9368732258590708`", " ", 
        RowBox[{"Sin", "[", "theta1", "]"}]}]}], 
      RowBox[{
       RowBox[{"-", "0.6979112147842699`"}], "+", 
       RowBox[{"0.5168446658374204`", " ", 
        RowBox[{"Cos", "[", "theta1", "]"}]}], "+", 
       RowBox[{"0.6205368325426814`", " ", 
        RowBox[{"Sin", "[", "theta1", "]"}]}]}]},
     {
      RowBox[{"0.47555364619477725`", "\[VeryThinSpace]", "-", 
       RowBox[{"0.18300667823383793`", " ", 
        RowBox[{"Cos", "[", "theta1", "]"}]}], "-", 
       RowBox[{"0.887619128315856`", " ", 
        RowBox[{"Sin", "[", "theta1", "]"}]}]}], 
      RowBox[{"0.40298416438835916`", "\[VeryThinSpace]", "-", 
       RowBox[{"0.2979548865016898`", " ", 
        RowBox[{"Cos", "[", "theta1", "]"}]}], "-", 
       RowBox[{"0.3596225506962654`", " ", 
        RowBox[{"Sin", "[", "theta1", "]"}]}]}], 
      RowBox[{
       RowBox[{"-", "0.7819542779747857`"}], "+", 
       RowBox[{"0.9368732258590708`", " ", 
        RowBox[{"Cos", "[", "theta1", "]"}]}], "-", 
       RowBox[{"0.28775667512416114`", " ", 
        RowBox[{"Sin", "[", "theta1", "]"}]}]}], 
      RowBox[{"0.4063425961243501`", "\[VeryThinSpace]", "-", 
       RowBox[{"0.6205368325426814`", " ", 
        RowBox[{"Cos", "[", "theta1", "]"}]}], "+", 
       RowBox[{"0.5168446658374204`", " ", 
        RowBox[{"Sin", "[", "theta1", "]"}]}]}]},
     {"2.0539125955565396`*^-15", 
      RowBox[{"-", "1.6375789613221059`*^-15"}], "1.1879386363489175`*^-14", 
      "0.`"},
     {"0", "0", "0", "0"}
    },
    GridBoxAlignment->{"Columns" -> {{Center}}, "Rows" -> {{Baseline}}},
    GridBoxSpacings->{"Columns" -> {
        Offset[0.27999999999999997`], {
         Offset[0.7]}, 
        Offset[0.27999999999999997`]}, "Rows" -> {
        Offset[0.2], {
         Offset[0.4]}, 
        Offset[0.2]}}], "\[NoBreak]", ")"}],
  Function[BoxForm`e$, 
   MatrixForm[BoxForm`e$]]]], "Output",
 CellChangeTimes->{3.929604844014668*^9},
 CellLabel->
  "Out[270]//MatrixForm=",ExpressionUUID->"f73e371c-df14-4e1d-ad0c-\
538377b53a4a"],

Cell[BoxData[
 TagBox[
  RowBox[{"(", "\[NoBreak]", GridBox[{
     {
      RowBox[{"0.7537585345019147`", "\[VeryThinSpace]", "-", 
       RowBox[{"0.887619128315856`", " ", 
        RowBox[{"Cos", "[", "theta1", "]"}]}], "+", 
       RowBox[{"0.18300667823383793`", " ", 
        RowBox[{"Sin", "[", "theta1", "]"}]}]}], 
      RowBox[{"0.2876894490566108`", "\[VeryThinSpace]", "-", 
       RowBox[{"0.3596225506962654`", " ", 
        RowBox[{"Cos", "[", "theta1", "]"}]}], "+", 
       RowBox[{"0.2979548865016898`", " ", 
        RowBox[{"Sin", "[", "theta1", "]"}]}]}], 
      RowBox[{"0.5908323387958972`", "\[VeryThinSpace]", "-", 
       RowBox[{"0.28775667512416114`", " ", 
        RowBox[{"Cos", "[", "theta1", "]"}]}], "-", 
       RowBox[{"0.9368732258590708`", " ", 
        RowBox[{"Sin", "[", "theta1", "]"}]}]}], 
      RowBox[{
       RowBox[{"-", "0.6979112147842699`"}], "+", 
       RowBox[{"0.5168446658374204`", " ", 
        RowBox[{"Cos", "[", "theta1", "]"}]}], "+", 
       RowBox[{"0.6205368325426814`", " ", 
        RowBox[{"Sin", "[", "theta1", "]"}]}]}]},
     {
      RowBox[{"0.4471963982672906`", "\[VeryThinSpace]", "-", 
       RowBox[{"0.18300667823383793`", " ", 
        RowBox[{"Cos", "[", "theta1", "]"}]}], "-", 
       RowBox[{"0.887619128315856`", " ", 
        RowBox[{"Sin", "[", "theta1", "]"}]}]}], 
      RowBox[{"0.43423828543058496`", "\[VeryThinSpace]", "-", 
       RowBox[{"0.2979548865016898`", " ", 
        RowBox[{"Cos", "[", "theta1", "]"}]}], "-", 
       RowBox[{"0.3596225506962654`", " ", 
        RowBox[{"Sin", "[", "theta1", "]"}]}]}], 
      RowBox[{
       RowBox[{"-", "0.7819542779747857`"}], "+", 
       RowBox[{"0.9368732258590708`", " ", 
        RowBox[{"Cos", "[", "theta1", "]"}]}], "-", 
       RowBox[{"0.28775667512416114`", " ", 
        RowBox[{"Sin", "[", "theta1", "]"}]}]}], 
      RowBox[{"0.4063425961243501`", "\[VeryThinSpace]", "-", 
       RowBox[{"0.6205368325426814`", " ", 
        RowBox[{"Cos", "[", "theta1", "]"}]}], "+", 
       RowBox[{"0.5168446658374204`", " ", 
        RowBox[{"Sin", "[", "theta1", "]"}]}]}]},
     {"0.058862770554498435`", "0.030625184830437024`", 
      "1.1879386363489175`*^-14", "0.`"},
     {"0", "0", "0", "0"}
    },
    GridBoxAlignment->{"Columns" -> {{Center}}, "Rows" -> {{Baseline}}},
    GridBoxSpacings->{"Columns" -> {
        Offset[0.27999999999999997`], {
         Offset[0.7]}, 
        Offset[0.27999999999999997`]}, "Rows" -> {
        Offset[0.2], {
         Offset[0.4]}, 
        Offset[0.2]}}], "\[NoBreak]", ")"}],
  Function[BoxForm`e$, 
   MatrixForm[BoxForm`e$]]]], "Output",
 CellChangeTimes->{3.9296048440206757`*^9},
 CellLabel->
  "Out[271]//MatrixForm=",ExpressionUUID->"97b52d62-d543-4f1c-9282-\
aea9422f228c"],

Cell[BoxData[
 TagBox[
  RowBox[{"(", "\[NoBreak]", GridBox[{
     {
      RowBox[{"0.11790148675788267`", "\[VeryThinSpace]", "-", 
       RowBox[{"0.09757536226602824`", " ", 
        RowBox[{"Cos", "[", "theta1", "]"}]}], "-", 
       RowBox[{"0.39544510307595504`", " ", 
        RowBox[{"Sin", "[", "theta1", "]"}]}]}], 
      RowBox[{
       RowBox[{"-", "0.3911165291734599`"}], "+", 
       RowBox[{"0.7770808038317135`", " ", 
        RowBox[{"Cos", "[", "theta1", "]"}]}], "+", 
       RowBox[{"0.5430633117488202`", " ", 
        RowBox[{"Sin", "[", "theta1", "]"}]}]}], 
      RowBox[{"0.912757963551996`", "\[VeryThinSpace]", "+", 
       RowBox[{"0.6217913420070365`", " ", 
        RowBox[{"Cos", "[", "theta1", "]"}]}], "-", 
       RowBox[{"0.7407465220206243`", " ", 
        RowBox[{"Sin", "[", "theta1", "]"}]}]}], 
      RowBox[{"0.7001789148627346`", "\[VeryThinSpace]", "+", 
       RowBox[{"1.5740361012838806`", " ", 
        RowBox[{"Cos", "[", "theta1", "]"}]}], "-", 
       RowBox[{"0.15351429639299397`", " ", 
        RowBox[{"Sin", "[", "theta1", "]"}]}]}]},
     {
      RowBox[{
       RowBox[{"-", "0.38986795237410876`"}], "+", 
       RowBox[{"0.39544510307595504`", " ", 
        RowBox[{"Cos", "[", "theta1", "]"}]}], "-", 
       RowBox[{"0.09757536226602824`", " ", 
        RowBox[{"Sin", "[", "theta1", "]"}]}]}], 
      RowBox[{
       RowBox[{"-", "0.8635972422713363`"}], "-", 
       RowBox[{"0.5430633117488202`", " ", 
        RowBox[{"Cos", "[", "theta1", "]"}]}], "+", 
       RowBox[{"0.7770808038317135`", " ", 
        RowBox[{"Sin", "[", "theta1", "]"}]}]}], 
      RowBox[{
       RowBox[{"-", "0.31969169969356837`"}], "+", 
       RowBox[{"0.7407465220206243`", " ", 
        RowBox[{"Cos", "[", "theta1", "]"}]}], "+", 
       RowBox[{"0.6217913420070365`", " ", 
        RowBox[{"Sin", "[", "theta1", "]"}]}]}], 
      RowBox[{
       RowBox[{"-", "1.418064093940766`"}], "+", 
       RowBox[{"0.15351429639299397`", " ", 
        RowBox[{"Cos", "[", "theta1", "]"}]}], "+", 
       RowBox[{"1.5740361012838806`", " ", 
        RowBox[{"Sin", "[", "theta1", "]"}]}]}]},
     {"1.1102230246251565`*^-16", "0.6363259031303234`", 
      "2.5243696022414497`*^-14", "4.440892098500626`*^-16"},
     {"0", "0", "0", "0"}
    },
    GridBoxAlignment->{"Columns" -> {{Center}}, "Rows" -> {{Baseline}}},
    GridBoxSpacings->{"Columns" -> {
        Offset[0.27999999999999997`], {
         Offset[0.7]}, 
        Offset[0.27999999999999997`]}, "Rows" -> {
        Offset[0.2], {
         Offset[0.4]}, 
        Offset[0.2]}}], "\[NoBreak]", ")"}],
  Function[BoxForm`e$, 
   MatrixForm[BoxForm`e$]]]], "Output",
 CellChangeTimes->{3.929604844026722*^9},
 CellLabel->
  "Out[272]//MatrixForm=",ExpressionUUID->"0a9f2513-79b1-42a7-bb18-\
a448c5bb8152"],

Cell[BoxData[
 TagBox[
  RowBox[{"(", "\[NoBreak]", GridBox[{
     {
      RowBox[{
       RowBox[{"-", "0.21813860446406438`"}], "-", 
       RowBox[{"0.09757536226602824`", " ", 
        RowBox[{"Cos", "[", "theta1", "]"}]}], "-", 
       RowBox[{"0.39544510307595504`", " ", 
        RowBox[{"Sin", "[", "theta1", "]"}]}]}], 
      RowBox[{
       RowBox[{"-", "0.345381599415608`"}], "+", 
       RowBox[{"0.7770808038317135`", " ", 
        RowBox[{"Cos", "[", "theta1", "]"}]}], "+", 
       RowBox[{"0.5430633117488202`", " ", 
        RowBox[{"Sin", "[", "theta1", "]"}]}]}], 
      RowBox[{"0.912757963551996`", "\[VeryThinSpace]", "+", 
       RowBox[{"0.6217913420070365`", " ", 
        RowBox[{"Cos", "[", "theta1", "]"}]}], "-", 
       RowBox[{"0.7407465220206243`", " ", 
        RowBox[{"Sin", "[", "theta1", "]"}]}]}], 
      RowBox[{"0.7001789148627346`", "\[VeryThinSpace]", "+", 
       RowBox[{"1.5740361012838806`", " ", 
        RowBox[{"Cos", "[", "theta1", "]"}]}], "-", 
       RowBox[{"0.15351429639299397`", " ", 
        RowBox[{"Sin", "[", "theta1", "]"}]}]}]},
     {
      RowBox[{
       RowBox[{"-", "0.9077851478653287`"}], "+", 
       RowBox[{"0.39544510307595504`", " ", 
        RowBox[{"Cos", "[", "theta1", "]"}]}], "-", 
       RowBox[{"0.09757536226602824`", " ", 
        RowBox[{"Sin", "[", "theta1", "]"}]}]}], 
      RowBox[{
       RowBox[{"-", "0.2715204273386449`"}], "-", 
       RowBox[{"0.5430633117488202`", " ", 
        RowBox[{"Cos", "[", "theta1", "]"}]}], "+", 
       RowBox[{"0.7770808038317135`", " ", 
        RowBox[{"Sin", "[", "theta1", "]"}]}]}], 
      RowBox[{
       RowBox[{"-", "0.31969169969356837`"}], "+", 
       RowBox[{"0.7407465220206243`", " ", 
        RowBox[{"Cos", "[", "theta1", "]"}]}], "+", 
       RowBox[{"0.6217913420070365`", " ", 
        RowBox[{"Sin", "[", "theta1", "]"}]}]}], 
      RowBox[{
       RowBox[{"-", "1.418064093940766`"}], "+", 
       RowBox[{"0.15351429639299397`", " ", 
        RowBox[{"Cos", "[", "theta1", "]"}]}], "+", 
       RowBox[{"1.5740361012838806`", " ", 
        RowBox[{"Sin", "[", "theta1", "]"}]}]}]},
     {"0.5550439052939691`", "1.2164881757033768`", 
      "2.5243696022414497`*^-14", "4.440892098500626`*^-16"},
     {"0", "0", "0", "0"}
    },
    GridBoxAlignment->{"Columns" -> {{Center}}, "Rows" -> {{Baseline}}},
    GridBoxSpacings->{"Columns" -> {
        Offset[0.27999999999999997`], {
         Offset[0.7]}, 
        Offset[0.27999999999999997`]}, "Rows" -> {
        Offset[0.2], {
         Offset[0.4]}, 
        Offset[0.2]}}], "\[NoBreak]", ")"}],
  Function[BoxForm`e$, 
   MatrixForm[BoxForm`e$]]]], "Output",
 CellChangeTimes->{3.929604844032227*^9},
 CellLabel->
  "Out[273]//MatrixForm=",ExpressionUUID->"13fcd6ca-20b1-4dc9-98b5-\
d000c0732168"],

Cell[BoxData[
 TagBox[
  RowBox[{"(", "\[NoBreak]", GridBox[{
     {
      RowBox[{"0.33539492223357914`", "\[VeryThinSpace]", "-", 
       RowBox[{"0.09757536226602824`", " ", 
        RowBox[{"Cos", "[", "theta1", "]"}]}], "-", 
       RowBox[{"0.39544510307595504`", " ", 
        RowBox[{"Sin", "[", "theta1", "]"}]}]}], 
      RowBox[{
       RowBox[{"-", "0.23320194277137668`"}], "+", 
       RowBox[{"0.7770808038317135`", " ", 
        RowBox[{"Cos", "[", "theta1", "]"}]}], "+", 
       RowBox[{"0.5430633117488202`", " ", 
        RowBox[{"Sin", "[", "theta1", "]"}]}]}], 
      RowBox[{"0.912757963551996`", "\[VeryThinSpace]", "+", 
       RowBox[{"0.6217913420070365`", " ", 
        RowBox[{"Cos", "[", "theta1", "]"}]}], "-", 
       RowBox[{"0.7407465220206243`", " ", 
        RowBox[{"Sin", "[", "theta1", "]"}]}]}], 
      RowBox[{"0.7001789148627346`", "\[VeryThinSpace]", "+", 
       RowBox[{"1.5740361012838806`", " ", 
        RowBox[{"Cos", "[", "theta1", "]"}]}], "-", 
       RowBox[{"0.15351429639299397`", " ", 
        RowBox[{"Sin", "[", "theta1", "]"}]}]}]},
     {
      RowBox[{"0.2311017676436738`", "\[VeryThinSpace]", "+", 
       RowBox[{"0.39544510307595504`", " ", 
        RowBox[{"Cos", "[", "theta1", "]"}]}], "-", 
       RowBox[{"0.09757536226602824`", " ", 
        RowBox[{"Sin", "[", "theta1", "]"}]}]}], 
      RowBox[{
       RowBox[{"-", "0.9189065187161352`"}], "-", 
       RowBox[{"0.5430633117488202`", " ", 
        RowBox[{"Cos", "[", "theta1", "]"}]}], "+", 
       RowBox[{"0.7770808038317135`", " ", 
        RowBox[{"Sin", "[", "theta1", "]"}]}]}], 
      RowBox[{
       RowBox[{"-", "0.31969169969356837`"}], "+", 
       RowBox[{"0.7407465220206243`", " ", 
        RowBox[{"Cos", "[", "theta1", "]"}]}], "+", 
       RowBox[{"0.6217913420070365`", " ", 
        RowBox[{"Sin", "[", "theta1", "]"}]}]}], 
      RowBox[{
       RowBox[{"-", "1.418064093940766`"}], "+", 
       RowBox[{"0.15351429639299397`", " ", 
        RowBox[{"Cos", "[", "theta1", "]"}]}], "+", 
       RowBox[{"1.5740361012838806`", " ", 
        RowBox[{"Sin", "[", "theta1", "]"}]}]}]},
     {"1.1102230246251565`*^-16", "2.0317081350640365`*^-14", 
      "2.5243696022414497`*^-14", "4.440892098500626`*^-16"},
     {"0", "0", "0", "0"}
    },
    GridBoxAlignment->{"Columns" -> {{Center}}, "Rows" -> {{Baseline}}},
    GridBoxSpacings->{"Columns" -> {
        Offset[0.27999999999999997`], {
         Offset[0.7]}, 
        Offset[0.27999999999999997`]}, "Rows" -> {
        Offset[0.2], {
         Offset[0.4]}, 
        Offset[0.2]}}], "\[NoBreak]", ")"}],
  Function[BoxForm`e$, 
   MatrixForm[BoxForm`e$]]]], "Output",
 CellChangeTimes->{3.9296048440382853`*^9},
 CellLabel->
  "Out[274]//MatrixForm=",ExpressionUUID->"f550bc1a-a4b7-4aab-9098-\
257643b97c5f"],

Cell[BoxData[
 TagBox[
  RowBox[{"(", "\[NoBreak]", GridBox[{
     {
      RowBox[{
       RowBox[{"-", "0.3855187538118929`"}], "-", 
       RowBox[{"0.09757536226602824`", " ", 
        RowBox[{"Cos", "[", "theta1", "]"}]}], "-", 
       RowBox[{"0.39544510307595504`", " ", 
        RowBox[{"Sin", "[", "theta1", "]"}]}]}], 
      RowBox[{
       RowBox[{"-", "0.13508586318241522`"}], "+", 
       RowBox[{"0.7770808038317135`", " ", 
        RowBox[{"Cos", "[", "theta1", "]"}]}], "+", 
       RowBox[{"0.5430633117488202`", " ", 
        RowBox[{"Sin", "[", "theta1", "]"}]}]}], 
      RowBox[{"0.912757963551996`", "\[VeryThinSpace]", "+", 
       RowBox[{"0.6217913420070365`", " ", 
        RowBox[{"Cos", "[", "theta1", "]"}]}], "-", 
       RowBox[{"0.7407465220206243`", " ", 
        RowBox[{"Sin", "[", "theta1", "]"}]}]}], 
      RowBox[{"0.7001789148627346`", "\[VeryThinSpace]", "+", 
       RowBox[{"1.5740361012838806`", " ", 
        RowBox[{"Cos", "[", "theta1", "]"}]}], "-", 
       RowBox[{"0.15351429639299397`", " ", 
        RowBox[{"Sin", "[", "theta1", "]"}]}]}]},
     {
      RowBox[{
       RowBox[{"-", "0.8799965775895795`"}], "+", 
       RowBox[{"0.39544510307595504`", " ", 
        RowBox[{"Cos", "[", "theta1", "]"}]}], "-", 
       RowBox[{"0.09757536226602824`", " ", 
        RowBox[{"Sin", "[", "theta1", "]"}]}]}], 
      RowBox[{"0.3512879738585772`", "\[VeryThinSpace]", "-", 
       RowBox[{"0.5430633117488202`", " ", 
        RowBox[{"Cos", "[", "theta1", "]"}]}], "+", 
       RowBox[{"0.7770808038317135`", " ", 
        RowBox[{"Sin", "[", "theta1", "]"}]}]}], 
      RowBox[{
       RowBox[{"-", "0.31969169969356837`"}], "+", 
       RowBox[{"0.7407465220206243`", " ", 
        RowBox[{"Cos", "[", "theta1", "]"}]}], "+", 
       RowBox[{"0.6217913420070365`", " ", 
        RowBox[{"Sin", "[", "theta1", "]"}]}]}], 
      RowBox[{
       RowBox[{"-", "1.418064093940766`"}], "+", 
       RowBox[{"0.15351429639299397`", " ", 
        RowBox[{"Cos", "[", "theta1", "]"}]}], "+", 
       RowBox[{"1.5740361012838806`", " ", 
        RowBox[{"Sin", "[", "theta1", "]"}]}]}]},
     {"1.1907470346085198`", "1.2446339813284328`", 
      "2.5243696022414497`*^-14", "4.440892098500626`*^-16"},
     {"0", "0", "0", "0"}
    },
    GridBoxAlignment->{"Columns" -> {{Center}}, "Rows" -> {{Baseline}}},
    GridBoxSpacings->{"Columns" -> {
        Offset[0.27999999999999997`], {
         Offset[0.7]}, 
        Offset[0.27999999999999997`]}, "Rows" -> {
        Offset[0.2], {
         Offset[0.4]}, 
        Offset[0.2]}}], "\[NoBreak]", ")"}],
  Function[BoxForm`e$, 
   MatrixForm[BoxForm`e$]]]], "Output",
 CellChangeTimes->{3.9296048440427923`*^9},
 CellLabel->
  "Out[275]//MatrixForm=",ExpressionUUID->"66a58af7-1c86-4cee-8049-\
bab231e6c31c"]
}, Open  ]],

Cell[CellGroupData[{

Cell[BoxData[{
 RowBox[{
  RowBox[{
   RowBox[{"contourPlot3D1", "=", 
    RowBox[{"ContourPlot", "[", 
     RowBox[{
      RowBox[{"(", 
       RowBox[{"Norm", "[", 
        RowBox[{
         RowBox[{
          RowBox[{
           RowBox[{"eqn4R", "/.", "para"}], "/.", 
           RowBox[{"solTheta4Theta2", "[", 
            RowBox[{"[", "1", "]"}], "]"}]}], "/.", 
          RowBox[{"solTheta4Theta3", "[", 
           RowBox[{"[", "3", "]"}], "]"}]}], "/.", 
         RowBox[{"{", 
          RowBox[{"theta1", "->", 
           RowBox[{"theta16R", "+", "Pi", "+", 
            RowBox[{"(", 
             RowBox[{"-", "0.349248127691723"}], ")"}]}]}], "}"}]}], "]"}], 
       ")"}], ",", "\[IndentingNewLine]", 
      RowBox[{"{", 
       RowBox[{"theta2", ",", "0", ",", 
        RowBox[{"2", "*", "Pi"}]}], "}"}], ",", 
      RowBox[{"{", 
       RowBox[{"theta16R", ",", 
        RowBox[{"-", "Pi"}], ",", "Pi"}], "}"}], ",", "\[IndentingNewLine]", 
      RowBox[{"Contours", "\[Rule]", "10"}], ",", 
      RowBox[{"(*", 
       RowBox[{
        RowBox[{"PlotRange", "->", 
         RowBox[{"{", 
          RowBox[{"0", ",", "10"}], "}"}]}], ","}], "*)"}], 
      "\[IndentingNewLine]", 
      RowBox[{"ColorFunction", "\[Rule]", "colorTheme1"}], ",", 
      "\[IndentingNewLine]", 
      RowBox[{"PlotLegends", "->", 
       RowBox[{"BarLegend", "[", 
        RowBox[{"{", 
         RowBox[{"colorTheme1", ",", 
          RowBox[{"{", 
           RowBox[{"0", ",", "20"}], "}"}]}], "}"}], "]"}]}], ",", 
      "\[IndentingNewLine]", 
      RowBox[{"Axes", "\[Rule]", "False"}], ",", 
      RowBox[{"AspectRatio", "\[Rule]", 
       RowBox[{"1", "/", "2"}]}]}], "]"}]}], ";"}], 
  "\[IndentingNewLine]"}], "\[IndentingNewLine]", 
 RowBox[{"Show", "[", 
  RowBox[{"contourPlot3D1", ",", "\[IndentingNewLine]", 
   RowBox[{"Graphics", "[", 
    RowBox[{"{", 
     RowBox[{"Orange", ",", 
      RowBox[{"PointSize", "[", "Large", "]"}], ",", "\[IndentingNewLine]", 
      RowBox[{"Point", "[", 
       RowBox[{"{", 
        RowBox[{"3.62023915340786", ",", 
         RowBox[{
          RowBox[{
           RowBox[{"-", "140"}], "/", "180"}], "*", "Pi"}]}], "}"}], "]"}], 
      ",", "\[IndentingNewLine]", "Yellow", ",", 
      RowBox[{"PointSize", "[", "Large", "]"}], ",", "\[IndentingNewLine]", 
      RowBox[{"Point", "[", 
       RowBox[{"{", 
        RowBox[{"1.66852719127032", ",", 
         RowBox[{
          RowBox[{
           RowBox[{"-", "49.3"}], "/", "180"}], "*", "Pi"}]}], "}"}], "]"}]}],
      "}"}], "]"}]}], "]"}]}], "Input",
 CellChangeTimes->{{3.890257964819556*^9, 3.8902579919914117`*^9}, {
   3.8902582730358458`*^9, 3.890258280519286*^9}, {3.8902583534363112`*^9, 
   3.8902583903912277`*^9}, {3.8902584782758007`*^9, 
   3.8902584971383314`*^9}, {3.890258636682495*^9, 3.8902586427412877`*^9}, {
   3.8902594880770645`*^9, 3.8902595033758984`*^9}, {3.890259965549752*^9, 
   3.890259968206298*^9}, {3.890260154460184*^9, 3.8902601585801983`*^9}, {
   3.890260371907984*^9, 3.890260378741707*^9}, {3.8902614719398136`*^9, 
   3.890261472287881*^9}, 3.8902634720375586`*^9, {3.8902637273371563`*^9, 
   3.8902637320994663`*^9}, {3.8902639038914595`*^9, 3.890263904274435*^9}, 
   3.8902644520503235`*^9, {3.890264769318653*^9, 3.8902647703209424`*^9}, {
   3.8902649122386456`*^9, 3.8902649278948584`*^9}, {3.890264968476249*^9, 
   3.8902649829350953`*^9}, {3.8902679322658105`*^9, 3.890267933305043*^9}, {
   3.8902694382599277`*^9, 3.890269447087302*^9}, {3.8902694778699636`*^9, 
   3.890269478288843*^9}, {3.890269727243439*^9, 3.890269812810711*^9}, {
   3.890269854962209*^9, 3.8902699213443604`*^9}, {3.890270147867005*^9, 
   3.8902701487356825`*^9}, {3.8902701865284443`*^9, 3.890270207917528*^9}, {
   3.890270250223432*^9, 3.8902702674473133`*^9}, {3.890270518006301*^9, 
   3.890270520831741*^9}, {3.9268366332869453`*^9, 3.926836665437046*^9}, {
   3.9268368430583134`*^9, 3.9268368441702604`*^9}, {3.9268369490713987`*^9, 
   3.9268369692861023`*^9}, {3.926837053200803*^9, 3.9268370597316513`*^9}, {
   3.926837267495593*^9, 3.926837271598112*^9}, {3.9268378501390038`*^9, 
   3.926837889095457*^9}, {3.9268389433863535`*^9, 3.926838949224657*^9}, 
   3.926839067606553*^9, {3.926839326600793*^9, 3.926839326745779*^9}, {
   3.9268397082683764`*^9, 3.9268397379956694`*^9}, {3.9268399487003927`*^9, 
   3.926839948951888*^9}, {3.926840369505885*^9, 3.9268403696967907`*^9}, {
   3.926840448882505*^9, 3.9268404490704665`*^9}, {3.9268405944503117`*^9, 
   3.9268406081019726`*^9}, {3.9268410618948703`*^9, 3.9268410965922737`*^9},
    {3.926841431752492*^9, 3.926841492660136*^9}, {3.9268418176646385`*^9, 
   3.9268418672221546`*^9}, {3.9268418983495054`*^9, 3.926841902069355*^9}, {
   3.9268420476515064`*^9, 3.926842050018289*^9}, {3.9268423805641947`*^9, 
   3.926842385122058*^9}, {3.926842419157672*^9, 3.9268424581284914`*^9}, {
   3.9268424946850824`*^9, 3.926842589072713*^9}, {3.926843002652109*^9, 
   3.926843009700103*^9}, {3.9268455199722157`*^9, 3.9268455634759474`*^9}, {
   3.926845665185385*^9, 3.9268456749703765`*^9}, {3.926845757617505*^9, 
   3.9268457745179205`*^9}, {3.9268458141644573`*^9, 3.926845820708249*^9}, {
   3.92684585093272*^9, 3.926845851565259*^9}, {3.9268458832707148`*^9, 
   3.9268458893066206`*^9}, {3.9268459767007914`*^9, 3.926846041670389*^9}, 
   3.9268461315759954`*^9, {3.9268461707583637`*^9, 3.9268462213356285`*^9}, {
   3.9268462574309*^9, 3.926846284778289*^9}, {3.9268463220544577`*^9, 
   3.9268463695266047`*^9}, {3.9268464444320765`*^9, 
   3.9268464572395353`*^9}, {3.926846547644905*^9, 3.9268465487637215`*^9}, {
   3.9268470183949966`*^9, 3.9268470419981117`*^9}, 3.926847633996215*^9, {
   3.9269034467097535`*^9, 3.926903476511815*^9}, {3.9269045675573964`*^9, 
   3.9269045768777466`*^9}, {3.9269048444139957`*^9, 
   3.9269048574768095`*^9}, {3.926905116484552*^9, 3.9269051254824286`*^9}, {
   3.9269053808146954`*^9, 3.9269053894488354`*^9}, {3.9269097371682177`*^9, 
   3.9269097454220753`*^9}, {3.926910794192139*^9, 3.926910802089337*^9}, {
   3.9269110192065697`*^9, 3.9269110328054314`*^9}, {3.926911718326171*^9, 
   3.9269117251801696`*^9}, {3.926911833888111*^9, 3.9269118642630806`*^9}, {
   3.926911914665063*^9, 3.926912005275696*^9}, {3.926912122206942*^9, 
   3.9269121492164636`*^9}, {3.926912221548788*^9, 3.92691229067577*^9}, {
   3.9269123338629627`*^9, 3.926912376906519*^9}, {3.9269124089104805`*^9, 
   3.9269124732781363`*^9}, {3.9269125349944153`*^9, 
   3.9269125394920397`*^9}, {3.926928088807021*^9, 3.926928114565387*^9}, 
   3.9282732415272655`*^9, {3.928273272957286*^9, 3.9282733087306833`*^9}, {
   3.9282734816846356`*^9, 3.9282735364884963`*^9}, {3.9282765482647066`*^9, 
   3.928276561983038*^9}, {3.9282794562052097`*^9, 3.9282794651233764`*^9}, {
   3.928285857733712*^9, 3.928285860821084*^9}, {3.928290955504574*^9, 
   3.9282909591325545`*^9}, {3.928291104207695*^9, 3.928291108372658*^9}, {
   3.9282913678047113`*^9, 3.928291373804675*^9}, {3.928383782175635*^9, 
   3.928383783860528*^9}, {3.928527392771697*^9, 3.928527395601048*^9}, {
   3.928528289944847*^9, 3.928528293412245*^9}, {3.9285288573735914`*^9, 
   3.9285288591326137`*^9}, {3.9285290406867414`*^9, 
   3.9285290449380903`*^9}, {3.9285290818757744`*^9, 
   3.9285291196019087`*^9}, {3.9285291735512586`*^9, 
   3.9285292356052103`*^9}, {3.9285294703091784`*^9, 3.928529652434873*^9}, {
   3.928529692111644*^9, 3.928529696261008*^9}, {3.9285297355810227`*^9, 
   3.928529752529357*^9}, {3.9285297882129407`*^9, 3.9285297894246635`*^9}, {
   3.928530016235505*^9, 3.9285300561198363`*^9}, {3.928533048523883*^9, 
   3.9285331461385717`*^9}, {3.9285356022973094`*^9, 
   3.9285356057694016`*^9}, {3.928535645063075*^9, 3.9285357678538065`*^9}, {
   3.928536089128295*^9, 3.9285361023462734`*^9}, 3.9285361489054527`*^9, {
   3.92853619929913*^9, 3.928536223839264*^9}, {3.9285363068021903`*^9, 
   3.9285363075972166`*^9}, {3.92853644519337*^9, 3.9285365345071435`*^9}, {
   3.9285365818340044`*^9, 3.928536582555822*^9}, {3.92853682325072*^9, 
   3.9285368293612623`*^9}, {3.92853686693311*^9, 3.9285368678558073`*^9}, {
   3.9285369045570974`*^9, 3.928536906642706*^9}, {3.9285370517252836`*^9, 
   3.9285370678576293`*^9}, {3.928537104617239*^9, 3.928537105134138*^9}, 
   3.9285371604558067`*^9, {3.9285376584830823`*^9, 3.928537683009194*^9}, {
   3.928539074246722*^9, 3.9285390793051453`*^9}, {3.928548571550708*^9, 
   3.9285485736940556`*^9}, {3.9285486229552946`*^9, 3.928548627990676*^9}, {
   3.9295963689191294`*^9, 3.9295964680975866`*^9}, {3.929600238553506*^9, 
   3.9296002558029847`*^9}, {3.929600443429144*^9, 3.929600447314429*^9}, {
   3.929600557001297*^9, 3.9296005573153152`*^9}, {3.929600678142068*^9, 
   3.929600714142706*^9}, {3.9296048982329206`*^9, 3.929604899239397*^9}, {
   3.9296059303554544`*^9, 3.929605988975885*^9}, {3.929606080519868*^9, 
   3.929606167947139*^9}, {3.9296062206684427`*^9, 3.929606293812753*^9}, {
   3.929606339799336*^9, 3.9296063894513474`*^9}, {3.929606649569165*^9, 
   3.929606651950317*^9}, {3.9296068169059544`*^9, 3.929606826466902*^9}, {
   3.929606939913879*^9, 3.92960694085923*^9}, {3.929607027227821*^9, 
   3.9296070624873486`*^9}, {3.929607097456247*^9, 3.9296071137008905`*^9}, {
   3.929608177601433*^9, 3.929608178786886*^9}},
 CellLabel->
  "In[419]:=",ExpressionUUID->"ae44382f-34a9-431d-af48-579be9312a8b"],

Cell[BoxData[
 TemplateBox[{
   GraphicsBox[{{
      GraphicsComplexBox[CompressedData["
1:eJx0nXd8VuX5/xOSkASQjYCrarV1t66K8xxbq3XvvWfVuvceddTZ4p5VqVv5
atXWGT2PVlQ0VVGjokGJEDD4gAkhhECAX38vnvfnvK7PI/yT18V9njPu+7qv
8bnGvcYxp+9zfJ+Kiopr162o+P9/+Tdqwx32W7RGfSEd99rWP3ulOYl0UXT7
y42nfHFDl433in5vh/2veaGzMo3X14gu/U3j7weI/tcN99yyxjqD03i/IaKb
lwy+8PfZMLv/CNHVZ1931EkHjLTnjRbN95beS98b6aJovjeO94rme+P1NaL5
3vj7AaL53ni/IaL53nj/EaL53vi80aL53tJ76nsjXRTN98bxXtF8b7y+RjTf
G38/QDTfG+83RDTfG+8/QjTfG583WjTfW3rvjO+NdFE03xvHe0XzvfH6GtF8
b/z9ANF8b7zfENF8b7z/CNF8b3zeaNGRn7uyyM9dWeTnrizyc1cW+bkri/zc
lUV+7soiP3dlkZ+7ssjPXVnk564s8nNXFvm5K4v83JVFfu7K4voWbX2Ltr5F
W9+irW/R1rdo61u09S3a+hZtfYu2vkVb36Ktb9HWt2jrW7Tvbbbvbbbvbbbv
bbbvbbbvbbbvbbbvbbbvbbbvbbbvbbbvbbbvbbbvbbbvbdb32ncntu6i+V7b
96L5XpP7ovne+PsBovneeL8hovneeP8Rovne+LzRov07f/qv1jex9U1sfRNb
38TWN7H1TWx9E1vfxNY3sfVNbH0TW9/E1rdsHX/6O/O/tn/te4v2vUX73qJ9
b9G+t2jfW7TvLdr3Fu17i/a9Rfvecj796XXMv9P/mnxOTD7re80uS+PvJZ8T
k8+JyefE5LO+F9rkc2LyuWwf/jSfFsu+y/Su/pr+tfXttfXttfXttfXttfXt
tfXttfXttfXttfUtlzM/vQ+LZevm32V2VRqvl32Vmn2V8r3QZl+lZl+lZl+l
Zl+lZl+lZl+VydGfljPFMr70dfPvMrtZf81+TiM/16RmP6eRn2tSs5/TyM81
qdnPqdnPZXrip+VosWzfOV/6uvl3mV+Uxt/LP0rNP9L3Qpt/pO+FNv9I3xuf
11ji+9qS/d0qer9Dz//Vc1cPTKHf+OP5N85aYYjoT9bY9PJLJg8VvfCOp054
6IwVRQ/c64RDNtlmlGiet+y9q/Q86A1mLt3p5tn9UmieD839obk/NPdfNm8V
uj/0svnrEF16rxSa50PzPGieB83zls1nT8bzoHkedOl3KXTpvUXzPtA8z+9X
+qv7QXM/6NLvSvuvVdeX3lvXQ/M9/OV7bN3EN7zf8n7nf/m98Zlo5h+a+/t7
MA/8PzT3g+Z+0NwP2tYvsfVLbD10P2hbn8T4LTX+So2/UuP3lP0EPePrOWcN
fHS4aNt/qe2/1PZfGr8vx3t8Pzp+4PIg4jMdZfIi4hkdut7mUTTjfH98nwGi
Iz/USB44fuTyiuuZL66HRl7YfBfieuZ4Uny/5sTlTcQ3OsrkW8QvejTOOkFH
uZ6PO77i8tLxFpefyCvjJ+Et8Xkjy+bD8SSXfyW9J//U5S/j8HEcrxEd5UuO
t7i8js8bUCa/kZesr39/fP4Iu//IMnkfn9ds8r0ydfnueIrLe8dXXP4jv3l/
xnl/aPZ7/P3IMv3B/UxuSj8wHu3TXH+U1lXf6/qH+0W7rMO+tzUzeazvg+b7
oPk+6GivdmSmXzLTE4Z/tWYm9w0Pa7XvbcyQF4xDM877M877QzPO9XyPX8+4
6TvDexr1fT/tZzb69yXsf8aNTux7zD9q9PdPeH/G7f3dHjB7wv1+ty+0r5Zj
b0hvud2qcfiL8Ug3J1E/tJp/mM9HtFc0H4mtt8+H+Y/5d7v9Ev3EjjK7wel4
XY29n+w9m4+ifX9R3x/tyPx7+X7GbX8a7tRh69iVmDxJor7vScz+Nb9QejM1
u0F+VrQHupJoD/QkUd/3mP3YVfZe/t7+nv7X5Hli+szsrl6b/97E9HFq8jwx
eZ6Yv6F5Mj1Txic+j1EOS9/KruSv2SOp2Rep6dM08kdlavo1Nf8pjfK9MjV/
royvIy4nvblcvne+Mf8xNfsvjfs9xw/cHnc8we3z5ckl93PMHjfcON+3/nvH
G9zPMTtCtNnXqfnzabSXcrzBr2fc7GnNF9ebv5+aPe3fV7DvMfstt9ex5209
CsYfBeOPQpR3lQXbj4pfuH2JfRbxFfz7EWX2FddHuVg0f7to/nYeb4r20jCz
b0aU2TslOWzPazb7pdnslTxe89P2SR6/+Wn7pNnidbk9BR8z39A8H5rnefzE
7QmPp7g999P2TbPZM82JfZ/hvbkedn3rcsf1J3R8XtGeVyzTMy63Xa5F+6TL
7JEus4967X177X177X1zvNv1C+Pmv5mdID9HdJTDlan5q5KXrg/Mj5Ad4HaB
+bNptK9zPDrKT+EHwjvjvq4pk8MuZ5cnV7GX4ncPsfs3lfR438IRY/Zf96KT
B6XQjC/jkz4lf79N9G/enrL9AZ/2T6G5ftk6Lsm4HnrZ+tWl0Mvmp7r0Pt0a
h14m/xaW1re9JB+II7RnPI/nQC/73s7kwMFr9h6127CU5yybxwZ977L5aCn7
/tJ7FHa57J7Nv39ghbL5KN1Pv3ea+eD3jPP70nfoeug1+625x9u1/VJo5tfH
mT9+X5qnkr/WN4VmPn2c+S3dh/nS/EIzznyXvkvjzCs041xfeg7ro/WEZrz0
HVpPvgu6dL+E72d9jV80znN233SHPnefMFTr/6f3p/w4d+QI+DU9evbSrnU3
Ga7x3x1wQt1HVwxhvdMtL7xuYN/7BsMPKfzEOPyC/me9Hf+Df9DnrCf7lfXk
/V2/s34xLtSt9XS8hvVgHDraW21a74hv9DH8olt4A/NeWpfs3Mdfa3tt8Qi+
R/MZ+axW78v+Y3+xrtC2rgWe7zTzzf7w/eo017Ne7Mfbttv/ixWfHaXruR/j
yGdoxrHP4AtfT2jGsd/gM19PaMaxz4yftX+ifdap9Yx6t83WrymD/6F5nsnB
1OQa+1nj0Ca/E5MvCX+RIzwffoGO8eH2xOSMaO4HzX5kHuFHxo3fyr4DvcE4
z/PvsH2k65EPLg8YN/5SfNPjj8gL9D/+AL+P+ne05APjUR9gn+T5dNFe75Q8
5/me/+P43nLGzR7L82k8HuZ2a+TT0bJf+B7e86dxNrdThddbfC33/z2+7PEn
929jvKRB+jz6T3n8KcYXGmTv8D3IgziPPeYP5fEIxiMO2VimF68/+vwpu08c
KT6Pfgrz0mD2UavmMeaHdOh65p/nsW+Qh1yPPGTcvk/vaXpeNPfjeu4X5fxo
jTOfjKPf2V+2n2TPs968H/Le9n8hytM8fuj6AX3O+0Oj77ke2vWN2wtuT8N/
jEOjD7ge2vECxuEPp6N+GlWmr2I+QV/JF2j4NeIuSzLu77TrtxjvklwXjfwy
+SF95vZlxCd6NG58bPKwxeyZ3L4p7QPJR/AE9Av6k/mCrxlnH/H95jdI7yxP
D0FHv7CtTI+Z/b1cPQUd8dKcZh7NPknMn9D9oM0+TYxfDHfvlRwxvwP/R+8R
6ZFl/jj3w96Eb/C3zQ8pmye3W6CxJ9y+wK7medDIH74be4b7wQ/uf/B7xiMO
0iA/3uzj1OxhjTsO4NdHP0P5Bqn5t6n5/8IzuJ/Z16nJu9T4Tfuf/Q3t/qX7
h+zPiGO0ZNFebNF+9HH2r+3H7PKr75l29bQVRZv+FF5hOENiflIZHeVWbt8y
Hu3sDu0T+NX5I8qF0Wn0I8QfBVt/4cnoH/QTNOvr9mbUh/Umr4dL3tv+0/xy
Pe8f/Zucjjhbq/xP90eR5xE/67J4dFcW909nFvdXp54f8Yrhun/8nqLux/tw
v+hfOd0l/yri0U3it6gvZC9nph8Mr25yfrV4bYPFI1sMh2wXbTiM5G/EiXN5
DB1x3iWJ8YP0nft38fc5bfih4dDS+2X7CdrsN/kZEY/N9Sr3dz3r8SnXmx5f
Wg7ek5o9l7Je2IMWpzX/vCeLerjb6k9yecV38zy3T346vt8sexn7I75vm/Sz
xYEs7tyWRLuo0XB85VPpesMpEtvn8s/Qr6wn3+vyzu3niM80CD+NfhL5QYr3
Z+yLKJ9a7Xp9v65HfvA89ht/o72meJPsP67j9xGHUL6Qfg/N76P/1WD+U7PF
P1q0X9mfy+F/6Qf3b52OeL78Mfm3EW8eZXhVvzI8y+0B7HWLP8m+d/wyxtu6
Za/HeE5LYvLX1qepTG7E/NdcfkY/QviK1jHibMLzTI5UmN20xOL+ubxlv/D+
UT4r/it71PFXz2/w/RfjIcXEcEfR2LfuT/vvozyW/ZEa/urxs0Jc75qC+THC
eyNdW6bv4Sf4HTr6/92Z4QfiV2jDozLDo3S926/YD7wP/Mz7xHhVTsc4ZqPs
X/S/4SgWX28RDf+z3u6PsF+j/dxheHCrvX9F2b5gfdjf8KfLwbh/mhL7LrMv
hA9JPvC+cX/n8XTnD/DUaC81mn3fmO04a+kDX/+N/T8hi+9boX0Pvew95yTL
cN58v7l9DB39w9zehGYc+zHmU7Vp3O2t6E/nOH3U+31T1+Pxe9qlL2J+huKl
Fl9oEP9Bm/9ceGvR4DW7V8nnc9nvZ2m+LD+tEO/Xq/Vl/iIe4/nz4KHCCzPD
C5W/EvPfe8UfhlMIb/P4iuN3vC/yjOvjPqkvsE7R/yra/ZZI//J8vtfwasUH
oC2fQf0JwActH0z343rLZytEPVah6/neaG/2ZlFvdsl+8ngD8xPtwh7LP+4y
+ZPX07t95vEuaNPPlh/k1zfb+7RZflNeL448RI8iP7A7zM40O2xwGsfl75bp
3Wjn5vW+cV4132X72uI7Vpea58F4/mzEIeRP63lRL2n97H3z+lXGLZ9fdlrc
J4pfWR5jleyEuC6qH0mjPZnnP+IfRn6qkX/BfaO8zf21OD6vZDdjjyjPVPYH
9GvPN76x1Y4DUq63/Er5K8gby2PV/WP9Sp3sb/xNaMMnC5bPIPsJe93ygQvw
H+PIH2jyt7ie5zFu/n1m9mkW7YU8fwfacN7S/WpK8zNfz0de8Hyuf2b7/Tc6
fu8Rut7sDdULoN8sP1z3i/aX8vrlP0BbfV8W8dPWjHwR7DHuDx3940a9r/sr
0f5TPYDJ26Yyvzva7U1JxPeaEt4POsbLm7Svo3wanjrt8T7W1ep9EsP/EvMP
E+Mv7b+I++V1FJ73bfkZqeVzpPAHfGX1tmV5755H7n8tv0T5QdB8b/R/mqTv
LX+oYPkCBcM7FI/EvsIehv7olOuebxwysGSHViuexzh2IHiI4XPip6ifhSco
nyzaU/JvFZ+L9o/sy5J/tKC0ftMsntek5/EejovY/kgM79K45dnJT4nx0Bbh
J/475KTFJxKbv9TiranlO8o/tu8sq1/1/EH0g+G2BbMTCoYjFEwPF6L9Wyt9
AQ2/Oc39LT+uYN9TiP5yreINXG/xMz3f49fwI3rZ48leTwl/xfyCioLhHaqH
5H7YH87vMd+ixehcH0V+6lG+u+enMs76RHywtyxfEnvT8helPz1ehr6KeRtN
WfTjGgwvaNX+W/b7SRnryfOjPdRm+sjz1RvMfm705xsu3FDm98NvjCM/oXkf
3+8uL9hHhveZH5zrP9Y5Pq8xMX2t92Me4vs0JjZ/+r7lxQk9juJ5bOwHro/5
HZ16P/fXLU4g2uwr/eX/eR+Pz6PPo7zoTsy/TaL86E4MLyt7L+wXfg9/M27x
wsTy1yy/sEI4VtQ7uTzG/oBeZ98Tnrvim+Elu2BpYvnXqck/0cgl7BPPg/R4
k8fXsRdM/qaRv+qlP5Dn9nzJS/xz5AX+N9/v8jPGN4RjGT6R7//o3yrvy2mr
y0MOjSjL90COxnh83u/H80y9/sHxYq9/MLuqrN6B92H/xLyZySU+7Ft4rmnO
22ce1b/kF1aV7CfWbWkGXZKjGTjWMr4gHjRV/uGEvz31ctUGK6TRX5xWsoNr
ZK9B/33lTSd9e3t9yY6sLDy+YPAHT1zUr/Tdi0t4cU2JTxaJXsYHC0t4TJ1o
xnnf0nfKP8IOLvm1JX6ZX9qns0Qvm6+ZJX27SDT29DI52Ef2dWn+tN8Yn185
5OPbjh6c8p68H8/Hvy6tS7bJr3d4eue3RzAf8r9Lvy/hUXNF877Q+N+lddN6
MM78Q8Nf0LxnaZ0LvC/2B+vFevB+zB808xW/r03z6zT6mfUBZ+b5JX5LmG/4
EH+D+S49l/lIL2lfutsFnw3WvE/7xQ6PHTFlEPOTRnlcW9jr3Sl3P3LuKPGf
4UqyBzzfzuMj2AexfjLPN7W6gbK6a/cn3F5DH8d81ZYkykvk1oAy/cLzYv4e
6zxL/MR7QnM/9jf8hL3L/i2th/gHecJ+ZH5ZN/Yr/IB8wX4r8YP4CX8KGry9
5AfqO1hn9g3rjR6I+VC9wv/Qv6udd91LLy0YJv565LjzN7v/T/n+vvcv92z1
6TXDtP/hT97D8l1FoyfYn7xnSY7p+1gnaOQL82rvK/nMfuR65M3Lq226zkZb
rMj8az/FvNOZZXrE4xEeRzEcuixfOsarlT8hfo7x7rayfIOYjzA+Qe98/u/G
Edd/P0ryCPuA/Rrrp7sz+DPiZT16n+XhyDEPE5x4vviL+cQfc/3g+W4Rn5gv
fRzlySTZH3EeWjQf8DX61PJF5R+7/4g8Qf+z/+A/9jvz4Pom5oNXmj8sHLsQ
7aW8vzjXx/pZ3r/W4jv1ut7soILZkwXsHebX6tsLVq9WsHpI4dXxfZUvX4h4
YF6/zu/ND1K8Df+f+YKOeSo5HuB4uNdXxefVi474bqXwtIhP5PiYxTe0/zxe
Bd4Q7dgKvT+/j/GcvL+T128yjj3M/fAXYv1Ojr/Heu1ey2/N60VcXsX9rfiM
4dd5/2vGrX47M//N8hm7DN/O+1vH/MuuMnwkysd64R/RL8j7WbP/rT+Mvo9x
q3fX93k8gHH4g+djL3h8gPhg9Eda9f4eP4jxxgEat/4+1o+81d6/2fw18BDV
A+n9YpxN+Iv4O9Y1dVqdkOrLrb92o74nxj0HaJzv8fzEeP+mJL53Uf6l4VuG
/3ofYnAg5ctYXZj3tW0UvsF4xIO8/3N5Xp/roZg/12bv632Sy+vS4vuW50Va
/rPwp2hXyH9PDM+Tf84468HvDa+0vJy8v3LMa1e8Xvd3O8Fxp5jHn/c34v5u
j/N75IvjR8yj5SNYXZzkdBn+EP8/jz9ZvZL128z7Jcd4tPpPLjeObXrfaPUr
VHxqeTiH5a+U1eGYPWJ5W/Vl7+FxdrM3DDcpw6sU//L4OfY98+lxlBj/zuNf
+Kf4V6wP9ofV4xes3lf2R8yHUd6D4ifEM7gftPX3KMT93Ct8Hf1sOHQGvoR9
Hf3crszwVcUj0C/4c/h7kW/bM3ARxq3ux+Ij7VmUQ63mX7RYfldzFu2ZZq8H
Vz4O9zN5ot9b3axoy4fJojxukH5m3OIDmcnnDP+n5Be5vko8Dmv6Kon5Vnmf
EObJ6kGs/hR5Pzlh3Vgv5Bn8HvGHOvw16bko5/O+ODFOXpm6XOP//fcWN1Ne
gP81e7osT3nyzieMv6N7oPA0i3cXrN62YPVvBcs3Vz0q9jf2DfvP6vUVX8R+
tvrAQswXryg0fjln5UKfUcJb0HvRHp6WgJfiz0LH9e+Rf8m4xU/kn2Ivcr/S
73Q99iZxCPAdy3tVPgx0zCduUPwQOvJ1g+wK/t/j0DG+3Gp2SBt+uPAi8EBw
KMb5juH3PPX6nKE5/lPx7ZyJh+00JI24c64PuA/8BF4B/0DDLxHPqBH/MA5/
Or7r+By/N30l/9n5LfYvahW/xTq9avmj+KsWnypYPET+e3xe/nzeh/shH3m+
9aeRf87v0b/QVv9heFOFvjfmhynfuQAeBr4EP/E+rDPjhgfJX4AGn+V5Mf5Z
IfnB/aG5PtZJdNv+yeNdnk8GvoP9Aw2OyH7neexvaK8PiPE0xX+tX36b4Xct
wnORD9DglZbXbfXxbdYPqF3vh/yBjvq/uUz/x/eVf5NF+dBkeHuD8Omfxp/z
+GH0T3uXY280Cm8D77P4u2h+H+OjTZnls2WWX5DFepUm0Yxb/ZvlMzTq+5fT
RyOL/Z2aMsu30zjy2a43P9H9XfpwzpSdYfn4VmfUlER/w/2GhiT6H01JxKMa
kihvm5IYb877E7s9xbzE+p48f8LzrEwO6f5e1xDtnryOjfvH9c39X9bR9ofm
z+u4mcfl9RX66Xhy7ucazqz39L88b3n/z/P4f5O3qeGDlp/ZJfyd97J6qMTq
VRLr/2F5nH1kb8JXsa9CtfIt2OcmrxPLF9bzWfdtVljz0aFPrSh7gu8hfmD6
rKwPleehW7/U1PqppJY/nRpenJo9kJp/qHiG92eI9cUNls/gfsgE+QHEc2L8
S/ZNiv2CnsXegWY+uX9c/9rU8s2VL4O9xfd7vh/2Eusb62tVny17HNr2jWjs
GdbH7Rn0u/FHwfjZ6qV6TF7n/WmR55YfksV80A57XnsW6yU7TP812/OaZe+T
v4DdDI1+K8XrTD81W/1Lmb4Qjf6JeHCD7se46Tfr59pQFnePOF6TxTEbLZ6e
45/IW68LjO9ftHzwNslJ7ysAn5j9VtYHIJ4fs3y5izyK/lLen4DfxbyxfH8j
j6DdH2c/WT5sGusV20yftibgW8Q7Iy7aIX7BPwQngAb/gY72W36+SfSXpyXk
FxE3Jr+FfBlo4rjEy6F5Xsy3bJb9Cn9H3L1FdgvPhT/wz7DPvR7E8x/Ip4l6
d6bit/h/ll8mPJH4MDT58vyecfIW8GegY75STrPfY/5Urq/IN0CfmT9cQH74
/aCtztzj4boePDDmy7ZavmWt47GF2G+kRvX9sZ9ZQ1l9wE/L3169n9f/cH20
G3P7lnwVw1PFPzHuPjmBL9jPyPkYP6hNWV/2G/oT/Yd+JV+H650/0F9cT74g
tPv/7g8zH9Qbg0/FOMks8bvzP+sd8ewWrT/7j3ly2q9n/0DH+oy5CXhqxCvm
Wv+JvP8Wcgx7DzwI/ofme7B/LH9Pch2av/jLzJ/ja/if0Z9sUb4e+B00/Ex+
EOtl/ob1v81pnke+EfsPGnsk2vtzJB+QdxE3nmT96CaZf01/1tx+t3oR2dOe
T8PzTG8KPyd/zPodKb+IfRrjFRWyK/jOmI/XIXkR8QjZIRl5jsw/NPIv1mPm
/VSgrd9TAr/FvNn+lk/QLbwIO4D5gR95fozP5v527Du0wPZLHj+kHh49anh8
IeYfdik/jfgR+bDQMc7ZIDrG93vEP+Tr4S/gD0Z/a57wbeQw62DyVvfjemj2
I/Fczx/keVzv/h604WfWp6Co9+Iv+hM64twdskdifslkW9/JwuNYH9bX4i/a
T7G+qFv6j/mP+fjzxd/4n8ifmN/enUX8pEfyw/sFxP6i6huj/FTuj33H86FZ
v2iv9yrfJOKtA3U/9J3Ly1jf1qt6NPgevB/5FvPN5il/L8q7GtnH6Ffm1+vh
uB77zvH+eL9ZCfo+1gdVapzvs7i68sOxp2McvLIQ45m9kt/wW+wXnucvwZ8x
Htll+dRF2VPY35a/ksV6pWb7PflHwhvlX+Cvcj/43+5n/cDwO/L6qXh9Hi+N
/qPys5JYH9hp9cr5ueKeTwKfedwz5it2W95J3j8J2vuWwl/e5zTmdww2PCrH
hyKOm/eXtj651m9kkepHrF++8jehybfmeubH8ZgYb8r7/RrOKvlHfCbK2SXS
B4yDN8R4UU6z/7je1k/7IeqzAZJ/yCfGmR/sWdYNeyyuf7OuRx/H8QbLzySf
oF72BPs71gEo3mP5RsUk2iV5P0W+2/q/pCYflQfAc1lvxllvxrG/vX88NPbG
cq6XfwdNfBf5DF5Qsh/wC+SnWb+2JOIdPQn55djh2DPYH8xjzP9pl/5Cn/M+
6B/8e94XOtbLVgnfwL/CLoCOeF6v8gGQ9/jN0Lw318Ov8Dv5Bvhr+En4B9E+
LApPwd+Cxh/DDoK2PEPLn839tZgvL7xS68c+j/H+yXaeYovFp/xcyzbhONwX
Gv6A5vcu96z+RXIXOtbHVsmf8XgA+xh/Chp+A7fxvAXLPxAeDw3fR3y+UTR6
MX7X+CTyyXh9l9Xbqx6O5yE/obGXY93hqLJ8Ou4H/1mdXwI+YfZ4FuMQXcIn
kLfcN+av5f1WoB2PwH5ADiCvwaOZt2hvNqueGDkQ8fH8fDKvp47ydWAacWud
p5xavkFi9m1ZnCv256tI8b/w67EvoJFz+Jvob+wF/J1Y95jT4BG+f7AnIy4+
1fEM4WDIG9Yz5kfMkTyN+Tx5vWPEi6ss3lItfoCGf+I+nJ+ZfklNv6Qmv60e
KMc/kafmh5l8K0oOoa9jvtcs2YPL6XtfiLgW/Tdy/cO498PGnmI98Cegsb/Q
j4zHfg9Vqhdkv+IPQDMe42m1Wi/mFfw+ypUK5ScxzvyDR8U8xfw8mJ/WL/Qz
ot/fdM9HKetTzzrDh5HfOmQfEAeAhg+t3kry86f7ps608+Gmlurd8N9bhKdg
F1p9ecHqEUX7+uM/s9+xD9jvsT44p4knQYM/cj9o75/O9e8P/MfHWy4aXsK1
F6l+lPWK8qdL7xPjF07ndXmsA+uDHINmnPWFn5gX5BHfg73v9a3Q/J79ihzk
d+BuMa7XaHkik7DvhLexD7g+1hs1GD7UIDzQ81Cwk7h/9Afy/YR9ifyDjvtt
ieovmX/iC9DI9ZjP3COa+YNG7/O+/B48Jebfzld/WPevHC/0fAbL2zK/elJi
90mifac+yKqfxH+F9v7o0Ga/iY71kN0a5/3ZP9Cx/qzJ7FL1Y0qtn4No5jnO
w3jJS+ab+BL7FbyM/YB/C/9H+bJA/gDfA42/w/oSn8IeAw/DX+R9oh2V41vY
F/Cfx1Pwp3k+9h3zwV+Tf8J7+R3vy/xZfzf5b8gT4g28J3+RB/AZ+5t4EDT7
i/lBn0KzPuhX7EFo7AvkPfYEtPVXUP0o8iD6SRWFaJ/k/YEj/rpY9hvyn/Xg
faJcrBbeBH9jj0J7fA49Efsn5v2bsUdsv1ofu1atD99v/dSsv3JR/jH2RrS/
ZmYxLjLL8t9btV9jfKDFcD/lO6i/C/OBvGA/wI/Eu1h/9qvhgbKn2C+x71+l
6o88/sl+YD9GHHxkWf4d18PPXB/zhysL2FHYk4ZnCn+G/2K9XI7H+n7jvlxn
cenE7TDGsXeZZ9OXwg+hYz/Ubslnjy8R/+B69gM0/ifXY79Co9+RU7wHNPvU
8xpjvmSt+tkgv3i+0/AFz4dvoLkf/MA4cg35Y3Fx+evQ1j9P9iv7PeZF1KQx
rj5T9kvEz/rKP4i4Bf1e6b8/I4v5wEWtP/wT9UWb9B/2NO8b64kqZb8aHm04
1RLP35I9D/9Aw1/YLzE+MEF6xOZL8g/a9JfsE+horzXInmLczjMpmPyVvuZ6
y+e0/MfaAvqV68Hb2V/gJ+jXiK9UFPCfIj66pMzOjvmGeR82P6fC4nuWJ75Q
+w/5ivyGtviG8C/HU2JfqzxfH/2C/vC8cst3036GX+L+XSD9izyJ52V0yF+K
OJT6V2rfMS/cL+73nDb9ofmAZj7cn8Sf4P7EW6DxR+N5dZ26PzT3j/lmOb8a
Him8PubzzkmiPTVH8ahYN95H+D76K+bp5/VQ8C/8ijyyvBPlP8A/Zj9r/bG3
oj7I55froeP5TkuXF08qy4Ox65WfwPzE+kDmI8+biflD42U/4D8Rb4z1Xzof
pmD2RxZx/y7Fj6O/26v5iPXUXRZvLir+4P3b4nje383iwXbeW14fFOV0s/R0
xOGLFsfI+99H+6U3ibhp3q+SeJnn8fj5ktEur7Hzo3U+Uhrj5/V2vkq94nHQ
ES/tW4j6va/6t8f8UNWFFMz+l/xn/1h9ierfkA/4n9DE+7ne7FXhVX49+pXr
sU+i/dmeWf9SXY8/YHWpfn6q5Uu0ZDFfo0W/Rx5YvZN+D231tcKLsA8ZZ54t
/6asbtr/Mr/wLfMHPXT60vbtdh1YsgOrCuRFxn6OC4Svxvqv+gL9/PBnDX8T
PsI49hfyk/2F/o/+fIXwAsZjngX98okPzMwiPj03i7jhBIuHTlC9MPTYp15L
+z00VPYpv4fm/SMOL3xR+DE078ff36/+wr77Xze81PdwqeIF6F/0ncffsG+Y
X/QDeAnzjRxCvls+Ven9+gqvXXaf+aX3nyV62Xd9Lxq8esC1oweN32xEumye
8N87S7hrXaGuds3uc49fIYUu/S31faR+Zp7uz3wh14678p6bfrN9P+6v/LEY
D8ntc74Xe8nyJmQf42/zPcviuH0Ln/1w+ft9WkaU5nN+Bl4Y/fIu2d+8D8+z
OHLB4sjSf6wP9SfYM3a+h/Wby/vFIV+tj4PyybB/Yn1hTnM/ywOx86rzemf0
Ne/r8S7X117/7PXLXM/9vN8g+jjmexetPtbHm60/wmR7n5nS78hbq5eyc2hU
t1LW7wi8Cf7gOfa9do5zfj6M42Ssv8lv5et7Pgz8Fessq0XDH1YPqftDRzu/
Svgj+trqP4XHIn+X2fPV2i/4c/CH9eMWPsB6W3/xLPYX6Mws/m798elPq3Mi
RaN/rd7J8ldz2vU19h9yPsY31L/d+lk2Wb6/zokTP3levOdl2fkxidX7l/XN
WF4dro+z7nb+hvc70u+sj4Ro/wu+gjwFH4zyta/lo06Wfw3t+d34F9Y/pwwn
w//iedDYF/0aGv+z9oZDNc7+8Xgq78f34B9gf0HzfORL9C/Gl+WlX/vfKTtu
/+qQ1HAG4ZXYx9C8D9eBF1keZln/ausjIfyD8Rj3zvuDn3bE+dcu/UV/2XuH
PPLaraceWp8ue+/KwrLng9PRj6KrtC510t/gb+hT9teei8fuvtppI0rvUaE4
Luu9bH5rS312F5f8gS7Zl+DfMY44x+KvRdHMM+sFHfPnZ4lm3ln/6GfVFgxH
kX+P/xPrvOtF83vm3fvFxPhgreQx/AL/0q8G/sU+hY7x0r6K//A98XyHKtFR
/9eU+W9eLwaNn8D7xf4XlTpfMca3Zhm+keN78Cf2BvqH8dgvpKIQ86/y/qL4
f/AB6xvPv+6x/h091h+jS/yGvornafRYf4+ujPw//MvY/7rT9EuH49PWP6TD
6h1ye4dxyz8TnoH+gp+gLV/S3r/VntecwV/RfmqW/2r1kd7vXPlcxOtZf+wk
z5OI9UC5vcVz8LfYx9wfPwn7Ff0JXs8+sH7bCfqA3/O9jKNvrA+X5Ivlh2gc
+Wz4aGL4fwK/cL3tx9TqLxPHcWMef96fkX1r+cbS91yPnep9sS1vS/5ltGfL
z4U2eSc8CXnN96C3WA+PDyC/7DwM+R/uPyH/0CfYp+Znq19i9Jcmyz+J9bYL
VL+OvblM/tLX5EfDJ1utHzm0zjUXjX1o9c92nmeD9RtstP3eqPcFv7Dzgsw/
arT+g44/NZblFUc8qtH6JTQm2P9cz/x6Pab7S97PwPsiME/wm/cPhOb33u+A
eTR9l8b8pTy/An6I+A36b570J/4lNPsJ/YS/6f36Yv3oEuFT7LeYnzNNdn3M
h29LYr1lbm+zf8C3wCPu/GTOqT9/Y6DwFvQr+6HExwl4yjL+ahfNPuV69jH+
IPuV+YAGv2N+GUfeeXwBfV3CXUq4ZG+pfrq21FdmifKPmG/WK/ZrWyy8B7mJ
Pl6Gb9aU5GC38IKYD9Jd4vsfdD/yM7kfdPQPWw3/aJW9yfpiLy977nfWr31q
Fv3BSZ5vKPwy9qmQPElM3qheFf/R4nOJ5X9qf8Y8g9zfhPb+SMwLes3PQ0Kf
sX74K+TLRz02Qb9f9p0TwQ8VX431C0XF41hP+Iv3YdzqexVPg1+gI35MH66v
xG+sJ3gw/p7VxyfGf4nxp/Bf5gP8FPzX/FPrr5r3U/F+Keg/aK6Dv/HP2K/I
Q+QD9DL+qC7p17zem/U6+KvTdpq574rCe5e9R0eJL/L8ePQn8e+Il46XvDR9
LHsJvUQ8Ypmdhv+xoGTXtcvfLPmjKf5rKa86+8td69367pvDJV+wP8CLSzh0
iW9ny/9cNv6p6qOQJ8izmA/crf2OvcN+ueWcupvGPp7jyTGeOD7r8+TWI6bt
MTxFDkLDD7GuJMcV4nkJU0XDdzHfd4HkLfwc42FLhWcTH/J6amjWg3hB5O8c
DyjJXe1H17/4i6xbyc4qMP/wE/mR+HOx30mn5CX+EPlj6FGexz61/BjFZSJu
OEn2bsRrqHftTBzP8npUrzeF5j28nhTa4uuyFyPu1Ca5E/O+83pNr8/0+kvo
kl4i/qJ6ydgXrN3qHb8p4Vbky01P4IcSjiN5U9Ljorl+2fd+QRyJ8QQ8iN8Z
nqD6C/yOZe/3sfb//js2/fOrHQaX6s7q0ktf3e3uJV8PS7Er+Mt+JF7J/jL7
QvsXOUG8jrgZ8rKk5zOrX0r53lI8raSX5ial9ytMvfWpQft8WJ8u80v7FGad
fl39yv/qJ3kHnyLf+a4SniY8hnX686hNL7pl7gC+v8D7sj7Q7C/sI+xA9h/2
kvvtJblY2ldLkmf7/+PCHw4aVer7t0TXo7ewf0rzVUAfldZZ+or9t2TdHRaP
v3yA7DX4iesXfHD4yiudNCxFvoBflvR2Fv2HqRn8Cp9hT7BPltnTPcT/0s0W
jp3/0QejUtarpDdYL+mjaG98LzwUvoHfwWXR+9hfMd7bKfsF+Um8Ktpn0xR/
L8VdCo9u9Pbla549UvulpMdkz8fzKchX/4r1K+Uf/CCa90Tfb/27poNv+scw
7Sf0M/uH+SF+Cp5CvHXYR4efdWL/weIP7A3kJ/sVeRLzWiYYXjRe4/gp8Af7
GnmMvuJ9vD4JvJlx8GLkAPMHvsD6sM8YR757Phh05Ie+aWHjtz8/Y8TwFDmH
/cR+tzq0AvsHfNnyPwrRn87x59gvrU40+gb8BPw09s/slb62/v26PzTfjz4H
j/B8L2ieF88/m6x695jPUan4PrT1gZX+5Pfkn3k8POZ75vFJ6++h3zMe4+md
hn8Wdb5p7NeTx4+I93r/FPxP3ofxiFe36X0Yj/3h2+x98vOeGI/80GTngbfp
faHtPAq9P+N2HoWd19Vm+FWzndeVv2/M35Vdq+f7+U2xH0x/jYM3xbp31Z8l
Hje180TsvKUG5eNZ3V0ScW71C08ift9ieX15PTi05bsmls+YRPy2U3Tsq5DH
h2N+Wn7OBrT1509jflp+fcyLlPyQHRP7BvYXbfl9acT78nzCWH9ZJxp7oxRn
LNj7SF55fyTkjfW30X5nPPb3zuUPdKzLz8/PifJI9Say7/Gf4vt2aT9wvfUL
UjwF/zj6D3P0PMat35n2I+MRr83PswN/tni59Z/Jz8+Btn5Iwo9j/1Sdh+bx
euHn0NwP+vwz6zb/bQ30/db/v0n+beyDpvcTn8d+55Wy5+y8Qd0nvlfel4nf
Me77gv+PcaW8Hzn+CeOmb9MoL5HLo4W34d/FOmedX5MSD/Z+H94fGxp/Bn+N
cfxX8KvYP2Co5fN2qP8ueU7ws+Huwg/8/BniDzEfvVH+bewnqfMKkliv12P9
8avkn2MfgY/yPcgLx8exd8APwDvAF6ANn9R8Ec9mvvz8FezZ2Pe8Wv6Z4+nI
H3Au8EpwP8fb+T32JfH4WC9frfi71zuwnswj9hHzBV7E9zHO9/P7WG9SWbD6
zkLcvz1ab+RlzJ+YL/sJPJbnwU/Q4D+xP1CbaOwD6w+l/C3oGG+ZkMW47TSr
b2/M8A9LOIPO4+T57Lfor6nfnOaT6/kex/v5fewTOUE078P7x3y0+bo+5jPS
h2Cg7Cfrz57E84cmqJ9NrLdSPN/6lkywvsiNhoc2mr3VaHm0E8gDL6uLjf2b
KlK3p/DLYn5dh3B2cGivs7X+McLjfTyeM9aTeFwSGvkX40R53NLjkjyP6xlH
/uPf4x8ybzHvcILwS+gYL+hXZp9xPbT1USrLx4/5QzmN/ARP5nnQxFPYv3wn
8ayoP2bp+tifVf3AFE/F/oDGXmH/MW7xGsVh4F/mn30PjZ+Ovo39rXL5BA4C
PgWuBH4d8ZsvtH/Rz8RfweewD9BP83Y7oWr6Pf1T8B3wRezHeE7MLOHJxIdi
vVWH5EOc306rl+hUPCX2W24V/gq/4Gd5vDuevzVX8Qb2ZeSXWYrX8v3oa/gr
9n/vVjww9iEk3pHnX1m/bMVDoW1fS97zPcwXNPsPexs55P34eJ9Yp9Oh92Pe
o3/aoPjVsvv8W/gseCR2cezL92kC3ofc5HkxHpjT5I8h59DX0HwP88F6If+g
iacwP8R3Y36f8oMKcT/26vfcD/kCbfEM5StCX7D1/le8N2CA8F/wXOwxaOwj
9C3yC7wPGn6Btj4e2l/ej935jf0Z6+PmK78H/Rv7/bZa/bf/9fOgGxPL37P4
vfqqpnGf49d0JIZnqT9ujGvp/HHlqzEPyEXvc4Jf9dN9Q0dJH1p/Ip1Hgv6z
/mOp2euqjwZXj/Nfo/pGxpk/7OFV3pwyq3bjQYqvYO9gz6JP2B+Me3wPf8j6
3GUx/rZA8sH9eWjsU/x7O8fN+kHl/jz2Hvsf/Ya8w1+O5wW1JBH/aLHri3b+
Vbuuh6a+HTmK/RrzSYaIH6wfr/jL+89jp/H9lhcnHCDitVU6bwo70s5PUX4F
dSrwH7g5+h6+Zf2RN9Cx/0Ler9b62Rasv5f6WyH/iF8i7/je2A9Cdoto+An7
iHHsC6e53vrRi479YPsI/wHHw/7CPoKO/AnuPF56CDrWRSl/2PqvTlAdZbxP
vfiTfLdYF6n+PYn1V7DzJtSHVvFy8jPQe+QD8528N+tn/Y/Vz937XcXzYnXe
ufgH+yb6i7XST95vALyT9cI+tD53sh/x34nPwV98v/MP9g+4FfwT8fKuzPKf
lc+DPcl6QMd64Mm6H/418439avnX+n2Ub22irV7Xzi+f4P6z6oPgL+opIr+N
ln6O+auTReOv8zv42vxv6x/fovoe+J7nc72dzyL/ke9iP8Z6F+G/qhfyPPl4
vfonyI6Er5fXB4374UdCs/4x7y+nkX+xH9NoyXvmk+dCY/dZv9GU/RHj0jkd
6xtqdB6h63++C35AnkOz39BXjFv+omjwO57v5zNhL2C3sL+g2V+xni7PxwIv
Yn9EfEn168I9oK1/p/rLRny8RngL9pv1NU8jnpL3Q8X/Qn6Qd1PCybL43Fbl
B5APQT0Z+YUx/6m2QP5HKZ4v/4H49k1dg8855MsVUq8/I38Xmvp1aOaTfATy
BaK86JK9H+2z7sTxiTj/LaKxhyKOWJS+4PuId0V8okP5wqW8APnzyDfemzwi
k/fqPwWNvRHzUnOacfYn+ZKsE3V7zC/jrB/rjf/H+yKfrF+q/FHskdjfIbeH
XZ9gr8CHTsd+au0ax16JfdVGKx8E+4L9Bx31Xz+NI5/Qp9DuD/D+0OADrB95
K9bXVvX8sR42f57V5yr/g/2D/iAeYPW6omN/adUTKT7g/V9if0nhYoqnxvr1
vD8Y/BHjJzrPUnQ8H0H4qcZjvFb5SepPEuszaoWnsZ48P9b3Vsse4/foZ6+f
jOcNCQfW+zFu9Soah47xsV7hJfyefQl/om/wR6O+z/NbuD/+F3gF8i3G5+Yk
cXzgcvJLehTP8P7EyNPYT2uuaK5HP5BvGPvYtosmfg1/MY5+4P7Q7G/2h+ef
IA/4PsYN3xB+jP0Zz99tsXyYVqv3b9X7en4K47wf4zEfIK8fw95E3iG37LxD
O/92fBLnr8Hms9HqTRuMbrT8gUbr36xzNMvyZ2LfrV7R0X9otXhQUffju+08
QuEN0e7Paca5v/UP0Xj0C0aUjTseFutwhlh+gfaD5oV9Hf0f+niMsvqWprI8
BsvLShzviPWdtYrnWL+Q1OS/rvO8HcYtX1A4CtfDH04L/y/JR/xZaOxl8BTw
Nvyf2I9nsvS92Z/Cyxzvwn+0cyhK9QDU0X6TWf2u5CvxUotvZuYPKj8FPD7y
Uaviit4H3uruZf9FfD7PN4HvuR7a+8ZYv3TPDylYfkjB4lfCF1gf8/8kf5Cv
5IGX7Evl2+L/xjyZSYqPwLfwC/qX/Gzyv3k/7xeG/wTfwT/wB/oef43roRnn
fvweGvsC/8jxFvQr/jb6H//D6w/Rt/h/jINv8HvWC/3OOPgMtP8+9iPN+9kx
jj0KHftPFcv0s+cXxPx41dMr3gM/xLrv9sz66Ypm//I+2Pu8P79nnN9DR32u
vuqGt8/U/mc85oW1mD8x1eqjpnm9rfkPkxSvhI7+dpPO6yAfBP6L8e3B0veM
x/sP0XjcD5NFc73lo2aGZ2URv8jzPyI91eyHaYo/Yk/yfPB06Bi/axD+hN6y
3ycRH5mURP+6KTF8L4l4wQSzF5qVz8H94be4rsOEt1HvZHVxup+dR231Bc3C
wxi3+l+7Xn0Ik6indP5UYv0kZS8xHvNjisLhrG+t8DSLz+r5UU5XWrylUngA
tOet8P88L/o5efwm2l9dicVDhc/zHthDMQ+wV/YT64/c9bwM/rr+i32ec/sL
/JH7WT6c+IL74R/EPN4J1p98lPBF8B3GsR+8Xw/+Jfzs+TX4b8Tbfto/m5VF
/Tc3M3wui3bg3CzGw3O8CnnIPonysV00+p/659g/arJoz7dnf0Y8PO/fEt+j
XTTygu9m/tj3+HvoW+SP5xuyf7E30ffsd+YjnheVnycVz7OYJHmE/bIsT6lK
9gz3R18wf+By2KPQ9Mvk+cwfeDr2X4yP1ShPLdZLj5a8j/09GmW/LnuvN3U9
cpdx6i2hqWOL8eZKk/v0G5pQFq+O+MB4zSfxtnhucX6eSzxfZ77lM3YJf2U8
1uvmNPYR+Cn4JHzEe0d/doLkL/sz1ndMUn029eTQ1BvGPETFvcRfdr6v4oN+
fl7MJ+oSDT+z/uhn8BvsT8bhI/wBrsf+pD8I9aDUM1Ifb+cF2nkk+XnXjMd4
Vn6+Ne8f87nmi2Z9Yz3JfNl3xKPNfpC/Znlo0qvY964v2U/wo/cnwk/Gn8Rf
wX/AXif/iPpH7BH4Gxq8ItpbjQnzTfyC+h7P147+xWzVWyMveZ8oP5dk1OXS
Txe5GOvNdB6q4vvkS0CDC6DvLE6lfnLsN/oHsj7IffZbPE+yR32HI97eqvg/
fEA/B+QT+YrER7AvkEfUI9PPgTw55gOa74/6q0fyg36HMd8lP78x+v35+U7H
vrTb9v/ccqTiS9DkjcY86w7JS/wl5gf8AZp8N/LtyQ8kH5B4AvmE8C90xP/z
ccs3LsQ4bq3ibci/aO/3ZNSbM1/wN/s/9jvuUb819iX2MTTyyvsJsR/ATxm3
fGU/30bxXK5nP+Nvx/zhCutX3pbd/fpuP+522WDV22MvI3+o46aeif0HHe3e
8Yovgn9Q/4Y8QP5DY3+D92B/Id+jPZ7Xz6FvYl1RpfAX8A9o739JfAJ57vWy
rp+4PvYj65X9gXyy+L/ZL/nz0AexX808y5/EPtB5CZnlH4iO+maR9ht6Axp7
E3kS+6HMsvrWon1vUfkwPA/9wv1jv768nyz6Lp5fOdX6tTUbXt9s89ds+M9k
3R9+pf6fvgjY416PG/NciqLhTx+P+P+ssr9ch/zhObEPYn4+E7TX7TF/2CGs
L/eBjnGJ0bqe+eJ64z87JzKv74O2+vnU8ExdF/sZVgp/pd8C/T4i3kN8c5jw
TORjxCunKh/bcIuM9aW/AfImXq8+5ZnlAcm/g0b+QJM/wf1jf4mFon0/sx+w
z+B/6JgPI/6QPQyNvES/x/r/ovJNov81VPE88ANo689s9bHjxQ/sjxjHyeM0
4GmMc33M125KDB+Uv4rfEM/HbRKeBA0/xDq73P4k3gqfxXgTeexfqc8L8gQ8
JcqX/NwirwuHZh/EvKJ6q2eq07idF6rnQLN+fAfxGuJNxDOgLf9X9UrQ2CP4
79iVMV+l1c4Dnk5fGMXjI347yeRhq/zJmE/bYHRj4nmmMb+hJYlxw1Zdz3vH
+tEO1YmBM0T7pUf9ebDzrL+V8k2wl7iO/CvyW9y/43qrJytYvl4h1utUyX5l
fZCvjPO9sd60WvZZzOtbqn4XToOvWd9Z0Z6fgbyy+jDVb0CTv4U9aP1NFR8j
HhNx0JxGXoJTwn8x/7pH8cvYH2Sp7BVo5Cd4EviDnVfjeIXwKfLz4DPGkb/Q
yI3Y34j8tFY7j6NR9ydeYniMaK6H/7g+xu+m2XldDaqvhYb/uD/7CPs79p+b
JHvJ9yNy0/LfFaePeGd+DrXlX9h+nZRYPkZCfgh0xEfy/GDW0dZftPXBlD9l
53GIZt8zv6xD7CeQ97f2eAHv5edIWH15avtZ9TzoVfiVfYO+5vfW/135wLyH
9RfSeYVcj7/J9cQr/LxFrie/Eb/O+tfqvGJo+mGW8I+U68FTuB6a60v6SOsE
fmDyODV5LL6IfXsmSl/Cd9DolZjvMU36lv0BjbyHb+18VNHkg6Bf0UPsL66H
5nrwR66P57PUS9/EeotyGvnJ9chn6CjPxQ+yp2P/5nIa/UF9MvoDmvsZvpHF
fosLdD/vN8v1sT9Nh34PPhTfp0O/j/GLafIf2b/gpexv/EHoWO8zVDT7i+tj
/4LJVn89XvoEGv7A/rV+ubo/43w/NPs1xhHyfrvoI+Sp1ZMrfsx1sf9o3v/T
5Wesm1Y/H8k5/BLrX2Hx6l49L5672JN4XJPrLX/V6pAqJT94L/K1uR46xmua
lbePv8h+jPhvrfrTQONPxbrOcho9Bx6IvIDmfuC3xJti/6ceyZ2YL1UvGn+N
5+Gv8Txonoe8wT+w+o/CQ882/rH48CDwU9mnsV9uToPb0r/Q4vOiyW8hP4R6
epsf5e+CD3A+Hngs+4frY7/evsJjI76rPrbK/4QGZwe/5XrkETT4Gbgy8Q3s
ae+nzjh0jL+NsH5JtXoeeoz+CdD83uqMVY/t/YXpb896k2/GekOz3vRTYBz/
g/FSnwX5F9jT1I3S3xV7Bxr9hf6hnyvxNYuPW3yzSfX/9JsGj4r6P6fn/nn0
y4ffOkrxBK6Hj+38dF0f+yfk+Cvx35IdoXgH+QvYZ8wnNP5grKPrMf3QK/yR
8YibyC5XnIz+F+xP7AvWB/6n/ybzQHws9sOt0HmT+Gvsb2jkN/uZfhOc9xHz
oYtaL+phYvz2B8Vr2P/IOad5HvYdz4v+T7ufL2Z0g+qbiPfDJ9Z3RDTzQR8S
aPI+sC/QQ7E/Sx/1L6X/O78nHg7ejb/6/aNbv3H7+JEaxz6G/9BvsV+IzluU
Pxz9VeEjitexf9Db7Df8U/qxRH+1KVvx2O66c1daUf1z2S/Yz7HOcYH8VfiZ
9QIvQv5hd0PD7+hr/GzyT/wvdhV+XfT/flS/7djfKs+fjPVkef1+fL+OJPb3
n5tw3iryHX5F/kd/vUH7hXgl97U+M7K3Yj5ll57P/Mb56db68D70R0HP0c8X
f439gL5DrkQ/vMXqXFuSGE/tVLyCeYl9sDrK+mKBx8R8f+I9X6iffcQZ5ur6
WO/2BXFum+/8/AL0o/nTig9Bk68Av2CfoD/he2js4djvfYlorqd/EfkJ/nv8
uYhn5P2NiGfzvtAmf9Rvj/hk7GeR95+L/Vtymn7exCvQf7F+VfWaildCM46/
iZ8S9ViX+B19Eeun1X/J+lFJT+r34ON2To5+H/M8O0y+5PspnleW03wf/oTV
x8kfx+6z84XUXwzazi9Orf93Gs+Tqxc+Y32cFH9Cnvn5zdD0Zcd+tP5uircj
rxhHntDHH3lCfxDsOZ6Hvx3rTdoz8lDIP+F9nEbfg8egz8z+UfwJfJP5JD7F
/DEOTbwq9tednMR+3JMSwwOUX8k4NL8Hf2Cc/AL813g+Ud7Xz+Me3q8T+535
xZ+JdV55f1/sTeYfGnsQ+93qnS3fvSEx+0H5WegB4vXeP4T9YvEE8b3FdYUn
Is9ivU//svgx74V8jHZNk+aDdYnn5zSLNhy6wHpAM//4k9wfOuIU9QXsV+Q7
+oN8IPwn9AH+F/Eb/Cnywei3BM3voWMe9hL5r+Bt2KHIX+r5WO/YD6ZX+R6M
Y486zfOin9qt+mrkf/SbFiifE/2+3qov9PadQb75XNlDxC9iPmOj7FPseexX
7Hdo7Clo7C3y3/DX4D/fz/CB9ZNX/Bna6ldE896xT2Wn8rWxJ7GbOMeA38d+
mp3Sk36OputF8HjsOZ4Hn8R+NnUp9ir5q8hH5Gv0RxtsvipT7MvSecfqF8K+
R57GvJz8vGU7T8vkSo6n+flo2J8xXqR9ndq+l1xAb3p9KvfDHwa/Qi7F+j6d
w5zR3wH9hX6EJr8PvAk/BnlMvN3lM/YcNPgL59tgj8U80B6dB41+pr8FcoD9
D8350qV+bqn18xPNehPfKeXfyH+Axj+M9nGerwuNPgOP4HrWF5px4hd8L/Is
5tN+mkW7am4S+bWDPvnab9wPGpzV40GxT+4k4dQxHyCv847j6rOr/RTtLeX5
qp4k9qv4Dnll/cFaVN8R825yGvnBfPL94D2sG/IZ+evnuSFfwR/YB9Dg+uQv
MQ7/Yaebv6F8U/gL/5T3ol4Amvthb8PP0PAz8UFo+sDCX9hX8CO/t/wXjSOf
2M/grrF+YmYW8+VbhWdxHjv+I3SMp0zP4L+YBzSvrA7IzzOM/VxazH6+X/mK
0FwHfon8h8bfRd7gL/A9+NfwazzHMffb2FfxHE+db6h4PfYCNPsB+49x6ofg
V/gT+QBfYZ9hF0b7rUbxADtPQ/nOnh/MeMwvqylYP03509D409BWv1ewuFYh
7lvqoyqtP2u1/HP4OJ6nl/drwX/x83e5P/Yc18d822rVu6MPrT4yi3b7IuXb
eP4P1/P+2JPQ2J/sM8bZbyW9WrA6T+VL4q/GuqRZmeFQyndEf2PvcX3s/zIr
43ww8KeIXzSaP9okfxXa+jGqPhA8FXuUfRntlQn6PfZXzC/O4wDIAevvkES7
dar6ycY8h1GWF6H6OMvvVd8a5SXjr5MviTyzujvJA+wuaNbP+916XTP7mPgJ
dMwPy88N8XNyoGM/qDr5j9iFUf7Uy/9kHH8N/xF7Fxr/jf5kse9FH/nj8bwK
8OdK+fOM83v2D9c73hPrBdosnznvR23+gvWDzPujMx5xkA7hrRHf+UL6BnlM
PCbWn+b9ycBjrJ+j/EXqyOAf5AR+AzT+Mf42eAbyK+J7NQXwPdaL8ZjvmJ9v
xPWsB/zHfEKzPqfevt7WF/4sP8+RfFjw9Hie5ULNv/d/j/mNc/V75Af6F38b
ucS+wD+O+RLjtZ6O78R+Azl/43/Az9D4M/hzzA/2GTT2DPYFeDj+P/sdeQw+
Bn/F+vd8HH6K55+1Ce/n/uZHy75l/og/Qcd82XbRxC/hP/QDfOjnCZDfSb5Q
lP/l9eDoi5jv0yA8jvWNeJ/3/22W3MX/jX5fU2L6xPLIx1teW34uBvyBfOR6
64el/qNcj7yFjvnQTcqXj/2wdF6e8Av0TcyPyfsHWV2H9BP5WcwLNHgK8219
6hWfWl5fhXi+ez6OH438svin9ePI9ST/z/Ni3CKnuT9xJN7Hz6fj/WK9Va/w
be5n5wmofgI9EO3dLsW30d/Yu9DWv1/5qbyf9etJLJ8wsfOahA8xD+wf7hfP
D6xMrb9Rav2RUjtfUzS/t/o+9aeIcrXB+vY3WHz0TdUVQOMvQrOvwDe4Hn0G
Hftl5ueVYa9bfleB+UV+Q6P/4H/G43mKVTrfwc/rgo7nvVbLHwJvjvZp0c7P
bJW8xF+O5wnN1DjyHPkR88P6SR9EedOhfCLGrY+YnU/VLH+ceqevNnt7w+wl
8NyvLB++Sf0CsP/t/Cf1S4S2/j9ZzM9skL9scWzhSjGfYVIS4yEtkpfQEV+e
KtpwA/kNjOMnOe5s8T/V9UV52ieNeHROcz87F1J9gJA7sW4x/3/irzzP8h1E
xzr5ERpHHvEdxCvBbamfg8Z+J14T6wDaVd+GPxnrHTtUPwf+ix6Ajud8dsif
hgZH53msG/ZUPJ+NeP300rlL9Hv9TjR2APsTOyHu128S8rmg8bfjOsy386W7
dL44/ULQS9AWf7d+eB36PfPD76Fj/liz8sfYr9bfyvI9mmXfcT32HzT7GXsW
+w78PN6/Tb+nH0LU399rHHkGXgX+DX+B70NTXwduib3MfsW+RF5A4x+QPwdN
/27qJcBPGWd9uD/5dJafo/uBB0Pj34EngW9BU8+G/gd/w56HZhz9hX/D9xue
IjkY+wzl/4+8wL9HPqCvY35UbYq88HgT+g55C03+DfmU0Kwf9jE0/hL6FTsB
/474X8x3zWnG8Q/hf9Yf/mQ9WB/40XBjyy+bputLckN0CY9Sf954X/m7su+w
36DBAeEHxsF7kNfEDyJOlNOMoz/gZ+xg8F7yOWJ/zZYSvgB++p38ZfZn7EPy
hfUvnaD4mcWh7VyoSdKT8GPsyztedfixnzr4/PiyfibIx5jfm5+PFvsvFEWT
Txbl72zlz8X6/1nqf4/dAf97PweeTz4D/jL7g+vZDzwP+Us8nn4uyH07V0H4
N/Yl+pP9xvp7fiX5AuCQfLfVJ+m8JuLj1i8uMftV9+Ev+aPQ4F/MNzT5DLw/
+8nOS1Y/mZjPO194HnET5CH7Hxp/AXnB+kS8JT9vjvox8CRo5JHhqYqneHyF
eEg8lyzPh6T+mX1LfAN9hz8Cfkw/B8Y9HwF9HvGPVusbOU3rBu15STGe06N+
V7GuNqcZR8+zf5Dj+MP4U/AbdPSX+xboH1CaJ+W7QdMfApp8XPg99vv4xuIn
4zPqhbgv9ii46oIPDl95pZOGKe88nm84SfMU82y/07mJ0KX9Jn+C9Y/x7Trp
c/BZ4oHQ6Efi0/ArNOPcP/avXah4adSfM4Sn4h+xv9BjxFux1/BXmQ/0K/dj
3ZA/xJORb+SNEKcHR4v9S5dIn7KejJMfEPuv5vVP2O3EX4njx/6hfZWfQV4D
NHEl+CP2Q5iv/osRl5op+Q2eGeV5q+wPxrGjiBdT/4P/QH0AeAg084U9Bk6J
fmIcGvsOP5V8OuJp8Bc0/IieYxz8APuMeDf5deAP0Iwjz2L9R0WBfhHYY4yj
L+AfP9cYe+2zHy5/v0/LiBS7Bbvd+ZV8H6/jZJ/GvloNZfYF/hvzj7xBf6PP
Il4yXvEY7BjwE/RbzIPJ+68xHunxqq9gP5CvQT6xxQGtv0yj/G30P/oWGn7F
H4n8mp+PS70UNP4J+BbyhHwU5A008gg8lHF+j33E9dhH0NhXsb/HPOVzgAfC
P+AIrDf2jfn34Fj488K58Weg4X/id/A7+gcafwR8ALwC+xr7ivnle5hPaNaD
+WGcfnHcn/VG34IfxXrZxZofaN4z1s/VF2K8qF71F/jn2D/Yn9g72KfIZ+w3
7AXih9gLjGPPwA/IK/iJ+WXczp1T/Sj4o50/lsV4Bn5wnq9u/dHVvwI+AS9H
77EejMd6/fxcPOYx3q83sf5Xyq9kPNbL9ybWz1/xKfRZ1As18s+hY/1/ZWr9
vlLyGcChyWeI8zhaz2Oc+/N+4G+Gdyp+B239mCWfkH88F/ln/epkbzIf2C9c
hz/NPJGvwzzhf6MP8dehsWew/7GjyTe0fijWv6lD+TX8jfhMHo9EL/E+6A3o
qCdaJY+x22O+/gDJB/oHgc8Sn0EfEx+BJj6NvINmHHsb+WbnM8teg0bORHxq
gPKFeT/yK/GPmF/WEX8s8mGP6sHJb2P/cz12H/o/1j9NE79hL0R54ucTNcq/
JB/eznOQfc86e96r9R+yeG+L4r3wd+x7M092C3Q8L6hN8gya/ej9vJanJ1wv
EB/C7orx697E+qEkMT+hUv18Y5+qnGY81lXlNP4af7EDvX4MvonnaVUqHogc
Iv865qEPsb5COU08FL6L/UDzfvyeN+95ADH+2SgaeejnhfL7/Xds+udXO+Tn
RxJXjvVIxJmrJA/8/BHwPfzR2B++j+orYl1V0eL3eX4A10f9VFR+ANcTLwAP
iOendiUxX3ie8DXkKDR8f8s5dTeNfTyPP+EvID/If8Q+jXUSHZIfyOtY59Gp
/trwc+y3vdD6VZWd351aPqzqHeP5ATlN3jz2G/4X8QjsH2jWG/zV7CfF5+B/
4nf4RVYnaufNdGXgDfgzrBPzxfPB67AHvF+hn8sQ+1K0yb+AT9C30Pif7Av0
BfsCmn0R88eU32Lng07V+8P/sT7/3+ofGvs65OvJfoTvsK/AW9Bv0PAj+Az3
QT9afY3OL8TeiHmVi4RXYf/iH4DXQGMPUx+A/oVPYv5uTuP3EB+L/XCLig8Q
37J8FtHwE8+HnyzfTfUIke5Svh/rhf5mfcElot7Lz0Xwc9Ps3G7xc4xP5P2t
Yr28zmFTfh3zDX4BHoDcYD4sf1f5E7GfjfDTzPBT+fdcb/U1mdkVyjeFRk4z
P3aerZ9TpP6+8XysrxRfhr9ZH/g72ldF7Wf8RfCjiJfk/iH2JfyDf4i+5zti
3ckc5YPFvglLRKP/8Vfgg9iPc67y9e0+yrdlHPkPTXwu9jOusHhLm+Yv5kc2
6ntYx1ink+f7wVfgl/gH0N5vWrhT6f2xN7Bfoj2i/l3Kf0B+WR1gIcYNxiu/
0ftDIN9Zb/wP4i/xvL2RVl+rOiHR2Pvgxtj7Vrdl/Y7y8xTRT+Rn8V3ES5h/
/MiYl9pX8b54PnnebwoafeX1XOhj8EpwIPQX9gvfC836gK/YeVKy/8DvYn3v
pCzm99QVLN5fIF7M+pH/yH4jvgAdz5PqkL0Pv4GPgltaPa36kRHPAq9jf7Bf
kEeRn7qlX7BLobFbwQfpF8T+iPnwef0b9hHxiRjXahJ+TL1krNfqK/mB/x3r
A/L6JtaPfYr8wT708w+hsQeIH9t5vC5PvJ+unROU50H7uaHIs9hvbonbc5nZ
c1of9EXsR9Ch/H70I/Ilxumnlf2Nevc71ZmyX7EXoFl/6yeqeAQ0+UX4B+xX
vhf/l/eN5+bl5z/CH7FuaLLqC6GxH/G/DD9Ufjs0+pU4RIxnjU9iPuV45TeD
Y9h5osK7oNnPzBf5zPyO/Q/N/LGe8TzIZsW/43neleLfmF/SofhrPD+u2vD8
auH5yC/0CflIrKed42D1Xr0Z+QfYv2bfS95Bo5+w1+M5g7WWp1mHnle8mP1F
/AL7ALwAeQtegDyGtn6wqfWDTa0frOwZ5A/4OPUn8bzUygL+Q8mOVz8N5ivi
G62J9YtRf1T2BfuPeYe/sMu4f6w771R+K7T3SUUO8z7YgXbecxrzSVsUz8K/
i/EtP2/hfvlfUT6OkL2I/kZOxPhbX8eXlZ8HP+EvQMe639z/JB4Uzyttktwj
Tyb2a2lV3Yr15U0M97E6aPrNTFd/DtaT/e3xipjfjDzrUD9vy2sQ/o8+g4b/
yF+BP7EHoz7sU6C/Jf0Xwfe4nn4cJTkoewZch/0FzfzHuh3VQxNHVT8D5A37
j/WHxp7Db2a9mU/wTT+XFnngfTe8Lwd4SKxzm6V9Q/wQ+Uf+Av0u+B3zz7pB
g/cwv+SDEd9DnkAzf9AWb1G8gXxd+An7MvZrqVP8FPls+lT8DI0/yl87v1jx
OPZzjM8VFZ9jPfh9zLPOz6uyc3gz8r2xD+J+WZKBDzFu5wdldn6Q9Cf2FPoy
nj+l/tCyJ/z8SvJf4F/yKVgf4mvW/0X9P+J5okNVf0L8ADwZvsU+sfic0c0W
72yUfIl1lQMUXwBPYz3AQ4g3RD++SnrT6uSln4ljoJ+xh+I5Vw3CI9Hf8Kvh
9dKX2PPkA5Jvyf2oX4Em/yPGAcdbPWJj2TmoEReboHHkesxryPsUxXxi4aXC
E5g/7PeI8/cro/EzsK+Zb8sHUn8+ricewPXQXE88kfgF8i3WXxRFgydRf8F9
8V94LrTVIyreAY2+if3/cho94P0zyD+K/V5nqv4Jmvnw80yIH6I/Wd/YP2+C
9zfQOPIffCf2bR0iPIhx/LpYL5zH/70/DfN0394zrjn45jx/3Pqxqf4OHAN5
4fkW0PG87zmKF0HH/uPzVa/E+8a+DHk+pvcniHHp/tbfuk77xc+pwD7BPjI8
Ss+BRn+wTtDIKe5HfId4NflayEto8unBc2K9/BzlA7Av8K9Nb6vfNN8LHc/N
WCI8H7w/6oei+I/nR33RLjuGcfBq4k3E66Cxr5Ff2NfR759g+RN5P2Gudxzb
+xZ7P2D8oxjvqpH9g73Ce8X6u2bR2CHR75hkeHw5zh7rkL5S/CzmERN/+FTj
2Cvejxaa/Yw8g8afA4/DHmRfeV887wcLHc9772N5pFXaT8hh5Cl8gr0ODf6G
vgWfi/33cxr/GbwM+YR8h47nC6ofkvdLEh3PlVZ8uWDxZ8WrIh7WIv0dz99s
TbAv0OvQMU7VIn5AfsU+T1PNL54svBd+gZ8jPtdX+ZrR/1wgfN/yr2W/kM+D
fQNNPBp5ZP0oJK8jDrOC4QHfqE82eYbklcMv+C/Q8C/+n+M38BN+uPUlFR3r
GGoKsX4nl0/ot4jzL9B+hub8DPCVKL+qdD/qEqMf3qH8i3ie9Pfa7+CT5IMT
PwXPRh7wPcgDPy+B/BD4M9bnLRLei72NPIEGL8Kfi/2kGpQPZf2YpM/IP7b+
NZbv1iJ8CHmMPcH8xn7S1cL/+F47r6Zg59VInsf+Md+V9WuHZr2Rp/Ap8Xb8
d/Y/98NewH/E/sceAq+P+TLjzT7slj3k/Z/svaRXoGM+js4XxK8XPgzf41fC
H7EucLDlg04s68dAHA4aO8n0pOLd9AcgXxk6xvEnJzF+0qTv8X4fMZ9I/dbK
6uLjuT4dyqdn/0HHfoDl+DX4NPsh+ie9ilfhb8b8mB7NB/KX73c5hX0ATgeN
Xohx+6LydcjHiP01J8s+YT4t3id8DDraKy26P/gk+AL+NPePOD95kDqHXPXR
0LGes0F4ufXHkH+B/I/4bYPwXeK9sX5wvPw36ruQj+hD5IXX00Bjv4OPgfcR
5yf+Gesi8/oPq/dIWH/iT/A1NDgveCL2EfEO7KPYr3Go8BXkDeuAfornReQ0
9rr3H+D94W9oy882fK3B6MYknh+X5zczv8ifSNdK/yN3WH/wCPY3+APvTf5D
rMMcVSbfsBvA6/CLrP+d8GjsKexZaOQ39qGd/6jz9mJ+ieS9rse+4PrYz1bx
Fl2PvIrnUeb+EvIQe4T6JvAG5jmex1mXWryrAD4ODX6B/ch8M5/Q5EVwHkbM
X21V3g72QPRDppXRsY95o+Ql/mKMfzSU/Y74LfIr+rv5+Uox/7tZeA3yOuI3
kyW/0TPwJ/YJ9hz+Jf4HNOsU87Xy8yWQM9iDxIOx57C3oXkf7Cm+D/wx9ne/
3/q9j5d9g73hejnGmzqVf8T+g2Z/xvPYc9w41jNMKMuLj30aBgmPwF6MdUmj
ZQ/Af9EPymnmi/XBnmc92O/oe+Q/+RfwL/YW/Ovyn++LuFF+vi3va/lpqpdE
H1i9seIj5B/EfJoJli/QkICvYgcyf+Bw0PEc8Amy9+J58l2SH/AVNN8T48dd
wh/FhyWa68H3sRfIx0H/QWMPYP9hb8V+jB3qzx37CfWXvQY+AE39P/hYrA/V
PItGP+PXMn/Ef+F3aOrZiJfxvsRbwPOhyQsjfm34j/w/71+Hf4O9hD/D+8X6
pS7xKfIOvrT6qILpZ/VbxT/Cf/XzwaAt/p2SL4tdFs/pqVJ8mHgu9hlykfMT
kIuxv9IE1fdAY6+AtzN/xOM4X87rT6G5HnnA9eSncD008tHP4fb6ED93AX6H
jufMfkW8Q3Q8V6FFfl3ElyrTqA+ayvgaPoaveW/4ETwl5tNPsPNd1PdS+i32
+czjRdYvT/Eixw/J94QfiL+Ar6OPkCfwMTT6ies9HxY/IvazXmj9euYIXyfu
FM8Tmi87JPZVmar9ZP2Zhcdiz6Kv+D32En4p/Q6Jj0U8tF3xZWj2L/Yg+QAl
vN/yQaqkX2K931Tlm6LP0Rf4H9DgU+BnvB/ymHh3zG9sk74EPyF/HBp5FvNP
qlQfxfORd8hX1g//EDwcecB6QKN/HJ+Gpl4snqPRT3gu+hu5Z/15Ld6W09gP
jluyv9mP+G/E/7Hn8df4HfH6mEc2zc6faZF/hz0IXoE/R/4Z9gPyL+aN5vsP
Gn5n/+IvxPhqnfphgvfG/LHcfyK/Adr9JfCEeD5Zu+x5nod9G/tdd5XVU8X+
xPNk78c+t18Jn+V8Geh4HvBSxYPwu7DfyRfE/o71pfdLvsZzMSZIvsBn8JOd
F6f8CvSB1VsrHyPKrxzvsr53sp+Ij5DPj72EnMXfs/OUZQdCR3utJYt1aS0Z
+4263YhHNApfQ5+jj7FvoF2/Y79Do8/ZZ+hX9iM09n48p1396YXvR7y0rWy9
sP9jXna37HXsn9h/tEr+CfIf/8j7nDpuCm31YZ4vlqAf6EPF98R+uS2io/zs
kr8FP0X/v1v+IPPF89AX+A/Ic/gz6hudx53G+OZ4i3c2SJ7jb+I/wE8xXyXP
N7e8ZfGr9ctJYz/uVuXTQMd6hZnCA7zOP+aB5n1r+R7mk/mGPv/7xXWf7lSp
eMlJ6++ySf/f1IjeZtMrjt750QGijzvxy7We/ttg+SOXnLTvGYfekPf3x69+
7+v1Nhw3rKbw80Wj1n76U+qRKgubNf1ry6cGq190Yfjsf2wxZse837/q9eZ8
PXOFiyuFh9/8WsdjHzQTf6lM9+zT/GXFSpWFLT7cp32fByuF7/31vaefunPs
ANHET5rnfjhk3Oj8fs88Na6n0LpI48cc+3LTyc2LsstvmrP4rHM+Fx7+6adX
3vLy8B9E837rXlj38oVT52UvdN64ctXj8zTO/S++c71bH/x0nvLbDrrgjt/c
vnhe/j7b7vHvg7vmZVts3u/YvmeiH4uyv3Z49IFzJz8/L5t00fRNHlpdeYvZ
6Nrko8cGFEVz/83u+9Pofz30Q7bXdteu+mgr9RvNyj+a0L7Gfe0vFLO2wmqb
jppcp/EHv/v1iO8fGyL64s+v2He1J4rS54eMnj/hidXq1TdxrW/+9dw2I0eL
3v74CwcuOjPPq2T919l3rb2u6/1jcuXpr2834u5ejYOX/nha730DHngs2WPY
Pne/t0LeD+XGPuu/cdtDep9k8qvPX7vuU+o/l6y1ddekD+ZoPYTH/W7Pq39z
+IktwpdH/Pm77K7vm5PtVu27OPmqTngP9sjqJ37ec+uAb5L7/3pW28u3fWV4
YDH555R1HjltaN6/8METzv3X1PV+TJ6ZNnftjV8cJnk15KARmx610kjRfN9a
Ux69+Ktv5+v3R98ydtKzt5LXNTJd6/v9P7h6k/nJr/8y4/mmLXT+Y7Lx0EO/
OOo/n0uPfrHHxH59TyEOkuPNcxaP+OzYQUuS63e6/q6t5g/SOPd/edypp36x
1eJk+9Onj3j38WrDywakF79989gX/3f9xOIPq+w0W+cb6/4bvLjxgaP69FH9
wF923f3okz/rk/Y9+c6fX3a4+g+m/e7s2vKbLWpEv/v1kZvdcVreP2yrf6/9
zuurdSUfbLV6Or1QU+g9boeFt/+lMm24e0p31/yawtjn1956+oE16V7Z2Q+8
/3pN4YcLPz27dY+6dNVTtt199uF9Cy89Nu/6NZ4dkF74wm2rNd1eU9hqtyG/
/O99w9LNVmsc/N6kmsLwL8/Y8ZH/yZ8nLrr6lW1vrCk81HnSRVtv/j95dkc6
dv3n+xQ2u3TewPXXqkmvvmLDaUce0qcwe6tBbb0rDk4PmH7S570j+hSeqTt6
9S/PHpHu+ugGqz2/Rp/CY8/dvsZpjZXpNe9uU/VU7eJstavGvb/tPwakV0/5
cdXvZvRm4/vvN3ODfUek+x3wwN4T71qcPdrYp1+/zX9Ivj73nFM323ZOtusO
HyV3XTkofbF1l4kfdv6YfVi7T+Wc6/9nTx78Qs9Xx87Jnlz1l5OfHvdl8qeh
6+y584lTs1V3XPHsydN+SK49sO9/nzr2m+yJX9VsN3av3uTBP96xyaGHfpMd
88bBa0zftyb9v3P3veuVM77JRh87ce33FtalYzpuefbluVOyr/9vysZD7xuU
fnLapsfuu3FL9ug1hwz7+43F5Mz/3vzr4W+el63aeefrE7PK9Pimdb6dNu+e
bO+3ij+us3p9esUp48/7/S92z85rHvPs5/0GpHvcc9DYIRP/nf1+Wp/tblhx
dLrfY7f9eYPvrs1WfXb3VRcMGJxOnLl4/l/6fp3cfumu390yty7daNqXZ1+4
6Ifkd0/f8+Glu49Mxxz7+/FvnVlM3jyrofG9hq+TvWYPmPTmrl3J1x+eNuag
3Qek5/WusfktLYuS2d8ufGD4ASPSzbY9p3r4jEXJpCknXLz5SQPSK7vOHz97
q5p08+pjH2667n/zX9z7rFVfqkuf3uW1gd/tV5N++sYm82uKdelmJ457d6uz
8r/b73HbL7e8ZET6yoGTJr5RXZ++dMj97w9bd2R6ae+f1tnr3bp0UP0bfe96
aWh6wyNn7b3ZvbWFrulb1P91j1Hpp/ev/8bqF9cWXrq3uvaDwwamF2ZXjVt/
ZlXhko1/u+8lozqSQ4Y/vN7rd1QUdqxaefaer3Yk9552WfGIQ3uyMb9ae9i8
vy1N/jBsn+N2+a4nu7b47nXHz1iazFh51qym6zuySWNm1IxZuiA55uPBH+/1
+9bs7hee36nntKVJy4Hf9n+pZVL2pw9nPbzZnrXpwpvHLlmlz9yk8z+/nHTY
tqPSqw7f7sK9V+1J3jrj06u2auubtg6eeFLruUuT88545He/fOFD9cv6y9LR
/7psms6nK2yzVfHqkw+bJnweu2Grmvv/ecWhNYXxf7ztqbVG9SSvNh317/0O
rS2cf0jHATccnOdH/PWx9R4ZXjsk3frKp3bqaKwqZL/6+PGdKoak3/z1reeW
PlxVeKDr4oVHvDc03eHAy/98RUuV7r/lDetdeN9/KwsTzp12TceGtdLf2O1r
Xbvxei/+ok/hmC8uH7b6YfK3C2N+v/ToFX41MP34oSFHTri0orD2Kg2Xbnrx
8PSIy847dtHQ6sIWjdN2aPx9fj4acv/+zS7ae4fpS7OXxq3Y76Cbp6jeEXm9
14vHPvubj5Zmq77Ts3ff8+dofOrayaLTb6hK/3nsnwZ1H1ah8+e6bv5j/48n
Ls2mT19h+s5v1sgfueGyDW54ukf9a7I7TtvtrjtfGJpu1HHC0bPPrpD98fyR
h1W/c+mC7OQli+f/+bA+wpfA2Z4u9jn1il3nSz+fcduZD919yYLs25qt3n/v
rbzf0JyGe2/++KGh6VOFR1d6unphdtKdl/U89bNR6aZHvFh555Ud2ZD3Bl70
0Zpzk6uy5IBBba2yL3Y/aJ+vxuyf96/vfvTgy365bkf29i7X3Dzz7Kp07+sX
rbTnyzOyq7Zf7aTLnu+Xrjx21O8mnTQ3uyqZOrbt6aFpzYcPbbf0ybnZIwf/
57D19pqRlP5ms9Zb9bfDFk1L1j1p8diBF72TnTPu1B22OXhu8vdrL9vs+NaP
slcO/usWx88bnK607ogBfQ6ckV028MH6j74cnLbPqT9iUcu0rPK3Z34+5J2h
6SH3de97zi8+ylZOm4/e4e2h6eEnfzt25aHvK94xvPuG7c+u/kd20Uov3Pjk
ph3Jh3s8ddpHL7+TrLHzxodev/Lc5LzLvr7pjIs+SNonHvm7c18dmF71+zW2
/We/j7N1Hrn0lFcrh6UXHPCnW49+7t1k197VJs5buX964J7vr/v4JxOTNz6Z
esm0ffvJXvjkmdYbZt7akXw9/emjT99tRjL73P06iqsPTO8cdF/lNq/NTQ7p
O3DN61dWfUJy9q/+uMptWw9JO9e+c/sh23Yksx/asX/PYVXp/O+//NXtM3qS
j3ebdWLXF4PTw98c9P4vdlmQ/N9v12z/dK0h6cFv3v3m/u8sSJJLTrj0+luq
0o0Gf7P+B/OWJkP6PnP3gL9WpZdf1XvmIQdXKI7Zu0LVYa/ct1j2fGHwH4dt
nixKLnjp5k+vPGbF9GePv/TQuYf0aPzgq/bYdtvn+qSzN32+sPO7Q9NZz9w1
vKGqIj3grb+/ufMPQ9P/OSMD/lJdkf6marND5t+2YnruUSvs/8Nbeb/l6/ap
O3LMln3SM97bqN8nh6+YTjx2dOGJe6rS75+6fURy1IppRdM2K9dNrUpHvLHp
h2/NXpBctfUVq+6+TW16beVWxzzz42DZB+SDL3n6nFlrvlaTVvescudaJ+X5
ans/9GnXJe0Tkq65627zbZtwpOR3L3XfVvnfvP9J38MPe2XTCbXpdtvsN2xu
P533pvraU4p9d/uutl7+wNSbjlj7taurCi+OvHjA7JPmC2/EPjl1wlaPjxm/
NDv8xbXe26OoekaNH/nOwEv/s1pPdv/0m9+uKwzT/lv30YYfH1I+QYfya05+
ZE5zv79PUbz8xm3v2HjPM75WPte8Y7Y8+NbL78uqOx/a9fBJQ2UPc/3skU/c
//efPS7c/ZIFa/ed9DT2Z1X6SLr1ihv3+0H1j7+b13HluG1+SI46deweN4yo
MHuyIp3+dUv9s5O6VA/53sMvHztqUmcy6aXdt9zypirZjwescMJtR1ep/lLX
r/TYzMPur12c3Pnkied/e2yV7EXi+9kr9+58zwkVsg+3nv7Ykye9WZv+4Z5B
H/zhsC+Tmrln3frh+30Lp//62JOv+2SFtGna1I0rtu1buHf2DZ9Pf7wluX7x
ult8s3plYfaYTW6//vi+6Y7j2ouvVi3KGn92XvUq7dXpE9f+7P6j9p+Xfbdo
7QfHXFCdtr7xj9U7Rs3L/jv39XfTjbqTazacfM1uZ7Vlf5o/5txxm3cnMzZ9
9NI/Tf0+O3Dp1J8f/0N9euekSzs//NfCpPrGr1cbcfbg9IINClsOvynvm7Bk
2KkbvHlmR7bD6RM++EPHiHT1L4999+NfVKYb7PXOr/Y7slZ4X92R3//22gd/
TM77x75rVg2uKxzScvgbWw6bl+z+5oBLNzihrrDqqxcf/scHO5NT5/76xDV2
qyu82b3w7Lc+7J8e+sSk9B9PVhcO//6FmY8267mFjRo2++Pm11cLT6VepE/L
3NH7ftuVdR726sKZC6rTzYbUVE+p+FH9r0cec+Liuu0UZ0zOnLZb9ZShXdnF
v7/sjQtOn6/8siuu+uUneyzVeZHZzmvXv7bRkNHaV+DTd+409JmPdykmc4+9
uXPMXjr/QXx5xbCDs3dm9GS7HVHXNOvNm3TeMc9frb7+ztevW5xNeHmz/Vrn
zNI4v9/jzufGvXTBd8kZwwaMOf+Oz5Pj7n/51DeHdScXjbvhvVe+a0p+Ofv8
7qNP6U52euXn3+2xb16f/O5vd9zvoD/MSi5qOuHeidfQ37Mj2XrpXU88+L/5
33X/I3/2wJl5/VPnn9MPhv2iX1r55PA+G77Wp/D1vz/6sn4L1R/pvNh3Gntu
3utXFYXaioNO/P7OWuG9bx/31tr3FUamJ+2x68BLHqderju585fXPj34iqL2
9/Tznjrt0kPas6Yzbnn3q4kLlD+2+mlDR/X+rUv5ar849bQ//2K/urT17Sdb
6g9qT67Y6cVH1jhxWLrW2EM/Xjy4Kr1z511Onzi2Ozlw63ePPubgunSb7L9v
f3VInv/yWMt313S9PjLda+kbK02/pVP1c8/9Ztouq/epK1wx89pvVl2k89VV
33rTkol/PWWrhVn/B/6y58tXql+Y+rv+eaUZL12+ca/0/0sXrLrSwUunZePe
3OqkI6dXCE9gf7y711vzJ545W79/b8TWF37z+jzhGQO3mjzq0SmfZet2Pb17
/6RL+QCs4wXfdl479/T2pO+vn/jxlKPzeo3qqjPOOPWYPP95hQ0fmLfOJaPk
/3H/h/6w1aWD9luQFWbeduOHL85MrlvjpClfnzMv6R0/eMWzls5IPtyue3LF
M3OzxxdMueC3VcUkyuO2pHvyjUuPfC6Px3w57LgN/u/6JVnNf8fvtEeSn/+4
1Qcb999szvzk7rX2njFx8xezl//w7rh5j6ofmfJQrjv37OP3eaQruXLxZVsm
a4h/NH7wt6++uuqmNYXjT/+/tW7cqTuZOPLuqwddQHxyRDrulkmH/O7G+dns
RR3jWh7M+3+zv2ecOuCcdysr0iNf3eHv937WmTy5fuPPx3y5MMvGV4zpXfpp
svr0xos+v2FhctmhhT0vH/RZct2S3+557G6LkuqfPXvjg7/9LJk871dbPLzJ
kqTuviMX9v/N58kN68++6jdXdmd3TJm672cftCePnv7IA1PqfkweP6Xj9plf
NCXvr7/SVdd/0pkNub7q/V0+b0o+2+U/404c35k1nZqdPPaJBckBsw7t+8Vx
9IvrSb7d+/mHq89crP4fY/YZ3Pavs2sKhebbH75q2ArSj7P3PnNc0ymLFY99
+M+FQ1+sH5D2PW7Cxbsf8j/5/tJGD673Vf//yZkjbp7+7cLsuAvP/8OF4xYm
c69d75BtjqkrfPfhA3sMOjrvB4A+WuXjh5rWW29xtvcju80beO6S5G9PLzq/
aoe6wqUvftry4z5Lkocvvf2FvX9eV7htvU1X2/nTouIvB+y57SZn/WGp/J+D
L927dcPthsl+uKPr1ZN3PEnnZOl7T11j+88vuqJPYeyoB5/b8V3V/8s++PaA
fz/xSEsf2Rv/PbZ1z++3yfPrvtmre8qmxyxSvO8/k2ff+4ejFsseP3jOKhds
vueC7Pyn/3P5Ubsvkfzk9yveceBFv66Zl11/5kPrr9eR9zODX8ZMW+OifVq6
suOeuafl+PrR2u+bbn/poi8P7hTex3rdMDR74ca7vsrPd97qjCOumPpl1nvL
vq9fPF39FiS/L72scvHLP76ZFNbqefnVCWcpL+rzRbsd+Z8f875d8P/Kd+zx
xodvNid37jYr/WFwXm+rPpzvDZh+1D2tyZ5v/G3D5+bkcYxVx934yUF76LxO
4r7pKxvMrf2qZk7yz2NWu2LfTQbr+gtPHXfjjffoPCrdf8LLmz/S9uTc5Mwj
FqzS9Zr6fSgfvuvUybNuXKMzuWT96yYvrPkszytt/tc/O9dYrHgJ+VzHPFIx
5YsdK9I96mf/7Y1VRyv/Y9HOjy1tOLRG9qvk793VTy/6rCp98Il7b94yqdf4
mi89/NLaL+b9YQav2T72/D55fID1XOOtJ1b/y1416eUXVT991bbDLC9lWPpg
08C1LllUl/4/st48nKqofR935mOepyZTAw0iRSRrkbHIUJQSESGKUEoyNNCg
aFBkSEQRoogke4tQITKTmczzcMx+3uv3nuX6vN+/zrXtbZ999t5rrft5nvu5
792LUdLrq6mwutctLLOehgNhzx9bQwTgkQXPj3J+NNz55r4GxbUscCPVRV5u
JT7f6TEyN2+4DIDsSJcEIOF1Er9cblwlw/9+4qdj71nSOejQ7zfXtQRWEq47
Vnnxux437HX4pCg/R8TpAbIh5tLc0NuF49/J50T8T7zGP/9HE+AgMTFyyGwJ
22MtJ32cugzKu9ZwC5ex4J1XFmabb7HDuTFl7JXEyniQPKTcxcILgwTG98hq
sODUa2lvng/wwNs2wk8ZRcuY8eEbws+qhGD0jTXLU5pLWKJ+eA+LUx8oIyps
HfRiYK9wcvyeyjkQHH6TlO/GwJYHWs9MKM6DOk8H798vGdgTddX8zHkWmLqZ
r3RZnoGZS/+c7B4nw/WNlRY5OdPY+xk3nbx+HmjSZ2qbnDqL7V86zfE7kQfy
BfYfe/CIgT2YP7jPBwjCq9f9X5BlprHliOjCLAcu6FZAPZmwbRx78ury9DAP
F9SuPMK/k2MMu7EYmK7ZwgM/DfENHfwwjs0e8hNJCCwAGg8jMvfU9WB/flAf
TL7/DgRuiuUHlXRim+rXfQl6TYXuBhvqbAs6MJmvEVWfrrLBxdOn1ORP9GCH
bypf3GbIBdlEC+2GT//DJh+yj8BmTngxcL2T0FAH9jbo5o+CyVLw30+sJSdk
eStvP8ih8Rw6LPoN0w2v+PIVruC2/cqBDfzlmHT0VMiQLxv8KiJn9uBHJabn
mi5oYFgLnhN6C6yLqoHsytr3kM4Co80rjhz9UA4aJDqF55zI0OzuVi2vI3Xg
w4ajTyV8eWHPygrE4loDNp8dn45b2cZz2G/diaoBgpXd4ukG/FAwJUS85lIN
2G41cituigFE1kuVb9nVCUaPKO57mzgLoFNv9PVrXWDBwqcmaLcAfJ2v6/+T
2gGU2uNlgwoEoN1DgeC+Z11gTuidkwkQgKLy2g4FFqNA+8hDw1e1AlDPvo7P
YccYqNcx+7PTnx32tXJtaXw0D6oK2EPGHvBB/vh2ni1Gc8DMu9AgY1oA+onZ
VQS6zQPFW+JJnyJFYFTFnwVOpXkwmNj1mxjFAyU29O5+HbQEyGVfEzcc4YWG
fqJJbvuWAa7rXdrULQT3taZ/VmUlwPhWixOb8r6CicpZ9X+RZPiXujAjSVkG
zzynzmSKkqDEzJ4m25gl4PuAO2r3czJMeDMAyBbcUPbQ7bthz8iQrOmpt3yJ
G8KKUpO74WSo/yAvsEFJEL6xTott6loZd61lCvdsReDBVvWi0AskyP9Q3qzq
HAuMdxmNyOKnwZGNO5M/8pHhmP65HfNEGkx011bIf09Fn2LrKEoKSbzwWKH0
omMfDXrLz/Lui+eBT3Ed60gjOk4SIFWOx/BAu9OZ7UW2VPykhM1oV58QLLrL
cB/XpeOTirYaOSu/d9NARWSxEh33vEjTbktnhY88WK+Nz5Fx4nSOuuJ7YTj5
wT5pfwMZh5a/VD+GUiFZLsx6cRcBP1l14O21IUE4yBYmk3ZgCRtSUk3mYROC
l0UvbbI8srI9dvt+UHkdcNqTGuzlM4/pEQ8WxUvXgdqnMemiAXNYX02aZL1b
B3BPauStE2Jg23/VfRzLGgH/yhrfQjYGlt9yTW2ZbxQwNiR8vO/EwB7/PSMw
JjUK/vuJvXjSuEFk0ygo9z9O3rZtFBNzZ8v2zCXCIFm+hEW3WkzAsbIogYsE
iRN5iTK767CroQc9+9e2g78P6LUfv+SDw5Zia/yE+8Fjfi9MdqkNNCoUWA4t
s8LEgYbiY9XtYKA+7OLEBCuMY/ViTGt0AEHNw+XC5p3gps+DKMbFSRDX8BPv
LBKG0Y9VqnhPM0DKnxp5oWNUyL5NH/fYQoBTEjxEC1sq/Dzxd3MCgQCFFL6a
bnZhhx9C+J7oXyLC1+xNnnyafFDqIuVp4AYSyjvluty3uwyp+A4txT+i7E2o
n9LQKLBMyb7mf/QhaoCSZIls72Eaqo//2c+ffSmNgm/iKNxw4dY8wjvM+vC9
W8USrrI0vOcpzX88Eek743LcuJSHLw9kvPfV3fWXjHeOq93f4MID9/0+6QwM
yLjwlBN8dJ4PguhO4r1fRDzdsAZYxQ6DowZFToE8FBxTe92oLMsJ9d44/wvz
IeCZJbR8/VPIbxn1w6pdjjly+vcy6g/YLxfRfLF7EdUvreKU1W0Ml7Cjjv7+
OneFET7/DD6vG/To/B98RIR/injydzBmMWbclHUrV+Xf+xmMPeBoZnTsPPgS
ZffPzGMSI8X83aD4bA5QtHfHRgpNYvlv3gxte94DogooKpdj6pE+av5S+uQL
9W5M4tIpDq61M4C/Qd5A0qUS+xta+71BnR+Os8RQ91zuw/oSOy80kPoQH4QZ
b2x/3Uk95/YLk5bm216azqwL5iL8hVVcDWmwKcIuHtU8bE8fBR4U7osFGXlg
08fwXz88J0GShRx/o1w6iK4clfloOwJuQWMrhnUdOPDnyrCcLS/c/eoEHvYo
Exzu67lVJ8EAxhs6vDYQcFAPp9Z5n6HCTm5JsUyJGpAZvOnLNWdehL+qOfMz
A7N4ofod3zXD+9sA2bS/pukCD/x6eI+owc1+YPzxV6USPz86HvkzZHa6Pjeq
AWEZN+2ih1lgpa7tfb6qEdB3l5PV7woRpspa2Kn5T4LDhqXA8TonvGy+dEjn
5wioVLfoDAjihG9IAopd+qNAQtTk9PbkecCtrqj78/k06OUyrpmjL4Ewhc2x
BxznAS3i0+jpDirCa8y4qIL1Xhwjagw8lllMuXeLB75Kz+wwS2MAjnVF3Z4W
k6DatGpC8fM0iDl2cKeYBhviT2pT84696haB91SrdwQmLQLJYv1P1AIqwm/M
88vSE9fItbDA61VfHbbGsiF8xsTfz/0rBgTgCn6T7lknFs4JuXa9ul+XRIa1
CcFOVrGc0I3c/fb2WzK0zmMpGl4ZL6HGS6T982TEH5GKxtY1baTAH+e6FYTP
rOoxMPnSt7rPpajup8Gmhxr3SCGIHwGHop5G6j1C+VP8WmCOV+IjTlQvYfYP
/PH8a0chr+pRdW/4ZOYwMo+Fthw7dg6wo/HTSLIfTmWjoviBeR1X317/JsA9
jWlL2eAnnJjxUR+mGVfg3iHAj+KBdAmzWFE5EuIVlUdGK7jTqP9PfXlHiNHt
GyVkxP+NUJKQunOXBpnX68bhE5G4n4Zwr7aNk4G9Qh3IvtXmLLXUCqxMx8Y9
Jyg4UUx8nvC6DdgQT/wuaKHgh6r2v2iW5IQjZ6TpHdSV9Szjp2XUeBf4paTf
V2JLwaewlI67FqxwIH1geuNnAm6/LHX/fBIb/OnqnmkJFrHT5zc9+EenQn2f
wzSXsVnsVXT+p5N1dEg7qBeskjWLvaNsr+8Xp8CzdiaxG55MYvtfm0MeZ0F4
uWareJY/CRZtmlCYPCcIN+v+G9VYWf8T7rmPXf4mAHVjLW/ckiXCuvrPszZz
K/HZlqiLVSvb26WsPu+9wwOX/MYSTy/QITGXg6paPgluHy7i9HtBx123ULpz
LDlg9aBaVlkaDf+8zPlgnxAXvF7ZmH77Ix0Xb+l5P8bJBTXKphrGPtDR8+6M
/bnUF0nHtZcrHw3dmQROMcpsvzcNYBmPjcbCAydBTNuhU35rezC3a/aXzl6d
RM/Tc43DMecFCszx35B2l2cMJG363vWETIXStvf8X6wdA7PcPHLae1f1rxUd
G2PfEXjhciZVzTSOApdzroVEsvJAF75CG/cnNOhF41E3eIb8WBEf+FPzO8Fp
OTpuqttItlOcAv+XH8wAx3zlrLYkjWOxNg33a29Wo3hreE9WwMypjv+nr8qU
FDyoDX+AtjuDQ7+sTqO/33HeCHx7OdF8wbw/WpT4p2/iRkGUUPyliKRBkDU+
cKgKrOqDfQ3xTS2OpuDZfM6610U5kd+fu9bZDkviNNDK/sK93XsMs8gyzI9r
nwQlmX8EXfd2YcuaDTv8F0kw884LBzl8AEhd+t3ZkLTaDyDYCXPLv6/qQzH7
N7vU3OdqDFb9sAebAEc5fRnw9T+28T2C9CKAyW5i9I0Cfvjvk9EeYiURrp8t
W0zxFIAn2Z67eBwmQs6ldKkvtgJww9nPbTXHifDtxzSJpNOC0JlVjzuGnwy7
nuUISZ0QhOXPfxbFHyAjfc2i5g1RnA/IMOsqoV58mgNeO1S+cG7l+R3kD7P+
3iAAc7aIHdSaXIk3W+a3BHizQH6TXR1B9gPYVes3/BdW3u/Y2P6+44JTiM8W
GeTvqBBOhB1imq7H21A9GZYmOHv3TMyBoC1P+BV65rB8BT5hldhJEI692CnE
PgaCSbcb5QPbwRWxq4cDpiawu4zWl4qX2sH+42ZUmt8EphujP9r5ugdofufY
Vnl9EgvM/9GswN0Otjx+c63AaQR7NtJ4LlqkHRhk1m5IDh3FJIKPay09Qnri
WNTfpiDisMjKarlmg2rfPHbt+oVCQ4YIjI03C9wXNo+tU++5tv4Dyisiv/mq
OFfoa7LqRyrr+ys3J3gCcz4+opcVM4v0nJl5yyT68meOdVOov/RGUmdXuzcR
soeK6mYaCqDx8zyu0eactiDSn2LevzTFlttq7mTES0zn1rmwtPYPpjLTfa75
FgP1V43UyMjpeY8jPi0X7XuhnN84KKsTKAvTpOAihAiNaK8JwJXzqPKmAwXV
lzl+rb1R8ZmK258Q8zumS0TjU3NdpIlo7xKq94uzzduESJHQ+mJwzrlzZxPq
O0X1+M0yH3Yxbqzml+sNLh911KHhMl9SLDXkWNH5mcfn0w8KxChQcOb6J37v
fNZiCR2//O6Z/cft/PBtPCXSsYuMDx/xXibSF1A9jnn9xRyUm3ezSPin2xZ6
6rMElG9jjjNzscF1mZcIqB4/7A3v+ncQ8bJWFpbru5EeG7peI/ftpcfNyPiH
8V2Fh86yonqBvaHT0QfpPP/DPxCGGl3j0HCAhPh+GqI+C57vlrER+b/sKfcW
ET/AZjt1VEKEgOoLKZc5gypVyChfyZxv3A6Jp1dOsOD3L+17Xly+qmcRnlLu
z2/Cg/7fbJmtkyLIDe3K2HPDdy5j2ZYvqy1X8BpzPzM/JKmD5wruYuYPB0Go
s7OE2e05zMD83HKQ1RDy1xyR0ExsE5wEP5qadZMcJrAP5fuMb0nxoPxsh5Hx
uMN75H+C/b6yvXgighftZ9Zrtz5aY9bgsKofC64Spn/ET2HXmgrV+AXy/4e/
OAicuR/Wbb04gbV8i3873DmIxs94X1Xp1m7k+4gt26frcHlzoPops36rS9v5
LY23H2OT02L/Oc+N9oux7Ph3Kop3tZ+jUYpdy7QE5Td17a6wZO3nQHiFeb5Z
ufOkC6V12KWhB5s9ySh/iPSTfWRDvhVe+YapvacvK4c0ITzPxOuvF+4citJ7
AzZ43RhV8+VA9TTBy0fFVR2ZfPnVPtIP/iBk3qEe5SP7fDbIhalWof6EHHJm
T217Dcovqm3QeDrskw8cT+/5bi0uivod+h8Hu6Um9QDt4pk9uuH9qN/HclB/
x16bAZS3XP9s25mRGz3AaUBz4+TEDOIhMq8nbhu198oAk+8oCBOiE68oHO0B
YvaV7+zZ5kCfDxB0WpmnPWW7tPSa5/6nT3kOxH+yYU2OmkL15m8E/qb5leOZ
5xOP2DW9sH0cfHf2HNW0EUTrcXCYXnHmtWlw1aB4dp38DMq/nqw2utdSMov4
jS62o1Ghv+aAzXkF999VK/jjZKLK2iUG4BmAViONQrBX38a8k3semOmoVOht
W0b3VeIYMdMtWRiO3zpUuX5mCczs/DaWs3fV74lZ71EIDr/bykmEHh8bQh67
NKA6uk5xfUlOcj7SDWPOX5IhvJbhOAXxIdcVBQWlrqz7yqHj3pQjiF8E1d+e
2iEtieob6Hu52x6vrY2kwe9L+XVyXGj+hc95NTfe1Ub1Bxi/wHhsq0NF+8sa
ctapb1nNIzM/f0df2WyM0aDTRBHJ7imab+GAoHfMuh/c8Hz2zZFFXiq+kH5n
i8QvbvhwF4uTzwAFL9N1ztp3lxfNz3PPSS8XXHlhEJ+rslYIFadf92OZOcsL
b3e2mI2rUnFmvLd4UcqPewcF9VdGFxqPf5Qh4lkNAVTtuyvr+9sRsRh2Et5K
vFL8+RUvZL1mtmi8loTHRRV14QVz4BevWmnXiSWsx6A8wH5tLSjipJ/Q2sXA
ZOsV2MlDNQDzO/vUJm4KM5lbY54vVgs41qZwWBiMYuHv8Le5i5MgZ25NBKfi
CNbIKH13pIiA+mm6UhLDtp0nwN8LjsNqVcOYlcaWwwkCHJASuD0pP+k/+SDT
N3ncA8jfNjXjzGGzxBHwf+eDObDmdWXnk9hmxLfydVHt+KnfjqlbNW+o+yiC
5gfDbl2uB0Ui8LXXuKrd+w50/I9FVVG+5ihUPzlREgkv6MVhwbNe5wtOo3oH
tp/baWPqBV54Jl17fXIMjp16T9TfeI4XNvRUSrpyZWFvP4GdWznQeMdOzBYe
3vKME8XfZ7d+ZRPvGAfbb0V6ptn3gNqHrDcPrpsEmziPwDH7XoQnaaEsJkIc
/YAtK/ngZmECfKob+kOwaQ7IJofkvMioAWZ9eRIf6AQoYl5EvMA3D0pkBWS9
5lkgV/KFm8vuaP2Cxx1/ng+/RIAbz25M3JfAAtPFL+zZxjKPxgvn+RGt6C9z
oDb635hQEBnOticJPI6ZA36W4RxBv8hQ/OPgl/bXK/Mzq3v+sVt03Orr1LWe
cF5Y56/jTmCj4yFv11QNnOWDHu8WC2dcqHicyeKho0GC8Njgjm2VDyj4KZ8r
uTFcQnBrr1x+7WEqTnLwmSAXC8Lh2OzHXM5E3DE3OFNPSAgOMO71nH5LxJcS
9q270T0Bfn/haKZLEHDNXPlOl9QJwMZqb2YqRMAPy6u4y9YIw7MvbgQoZCxh
9Z6lgh7ZXWh9VIwu/ta1uwv8Nl8cf6Ixh1VEncpis54A4gH6ASbBc9jgFbI7
95dxQP9odEJ+8xy2ye2PSsg+pOeHUX/q6Wr1j4J72OlvEovj2FejHjPxwlFQ
yRZ38EPwONInO1UM5Qy9xrCXo6qLfZRlcP19cJaX2xhWfbLam1+TADVEutuD
G6qwqUMDmQGuXahv5q/O/JnM70So1sf5JHqwGsU9Vs2htlD1H4hYyNRIsutG
6wJD36iwZpIKXd702NfrLIMJp7HSR+L8MOzc0+Y18iSIKd9zWMfKD1ON241z
95Kg2/Xi+J0uvDBCp3db6xMqVOhb5olWEkL5CSY+/hSlmSJmTsF/ngxYruFl
R/oA/pL692UruOA+4X2f3gfScV4dZ9dBXS6oUFa3LbKIgvfyPUkbF+OCDw2K
etrZqbha4xaZ5mRehC+lvNzC3vzkgctiVk7KXkQ8Eeb3Rd4aBfXaYlVq75h6
xzxwvtlwv/JlIt7hXXRMWhn1k+FsbGU3GxK5Id+zZbn75Syovm6QTsk22EvE
Dzlb9obnC0Flk8RLJuuZ+HEU+O0BTRQbFnydMeuDr9+ocH7r0nCXwALy81p/
TF/ev2QRox+WmEnRoaH+QCnKQb2KC5ww1kCI3t61hB3U4f4qOcO5yhfz+MYV
o8gHQ6xdrSsLFzFxge8WxBN8kF7v/p2WtYTehxrLa5nvfaewKmuBklwDCgQS
s4nRFQyM8ePFxQvuFKS3gXQLk20Prvs9i2WlTM+5GfBBi7t51xdzGKifvXi0
d0LuzShWfuJrC/Ug6ufEjC6HhsmHjQC50vYWjsY+TG+7NUfz4xEwe8Btf6ht
LyYUFBywThD5VmEdKppegryjYFN8klnE93bMnqKXcpc+Cs4YTht07urAFNbC
3B7KDEgxM19fzD2BSc8u43G7l4EEq6ZN+ZM27HXuwavbvpMhT9rH8y6xfVik
7uIXxygyVPdik3sI+zCRQNaWhSFWWBLy82LayVFsjaja59RTfLBfwv+8N3kU
c8w55z1nwwc1Liy/fa44im0Xi86p9K1D8/e4WOsrdZN2tJ372K+kOa0d/PcT
w5SbImdj2kGl4e/z57U7MCPXY7u2RXYAFp7KoqKmWtQ/6ej6I+5gYTfG+Kge
wG48hvgqzPXhmLGzEJtPBXZGfah+3mYOFNpLn6gJqMCUbpQUp+TwwIaFo18u
TbdhAmzbTp29zQP3v4u78aerFltrMFoi4sEDBRl6/KR1VVjDC9sf/0J4oTEx
3ftIUC0m1NWvzxq0gv+abm5UqKvG9NM32Ok8FIH6z2e6L0v3Y1mXtYpyortQ
vrhWNvkhJsoNd1AENZJ56jG5v1r85HZO6NW1MyDuUgbQv3a7M9mcE7ZWOC+m
Z9SBE8FB8yKunNBN3S7ylEA1uK5l/Ed216rOO3OeWO7eN3ah4ztwe7HzvPel
f0C1ZUqlprMRKNU3mvrvYoCNG28+91xTC+wEkxoILxjgksYRY+XwWqBRIXNo
10k67K0STHqojwOPJJbFA7fZ4YSDSEzt9Afkx+mRdfx4y/12oJwuDj++Z/an
1YAbfq8+CElwovr9ZTa1ruU9nPDsQnp45Pd+wLuoHW/kOgksdfu2Rz1qQ/xF
odtPlS67t4ND0mzifJrLoDFp5+sxjzZQccPpBvXoEhBvOZlqdLMP+T9+dnSz
vqHUCxymKCbhJ/mg6zSrChyYAAGw56ixLx/EFaIKtkpOAlNeY2cKnAdC+SGN
Ju9GQIpyToDOEhEaHvAyruJggLSOR1O0i4z/6Z9kgIZMu+IA8ixoufyJy3X9
HKAO7Jh+krEIJsNS837iSyBjPYx5rrsEhuUrHBgnCXCi6LvH895FwK7y3FvV
iQCHlz/xmoJlQNqqGvtg+zIQ/N1QWG9NgMevtbyYLuGG1jW2+tnFq/2RPvt6
X1w+MQ22PYUiT3cKQpL+Yl4XYxocHZ05JzQoAJPYpvQZCdNAcXD2roa8AGwY
EJ7ZOjYHuO8YvFRREICdxopDv1e2n/QUrmPdMQ9evqp4mveZCPcTTkmybJ4H
janWg5lTRPiPfnz9BSUUb8O/RGzveCMRjuZ6bb+VwPRBEYA22U9qv6UvI37o
lyNij3OLCIjfq/ZmTo/DjQjFjqunbA7mhWs3XN9TlkuEJGfleUN7Xmhi0GDr
k0CEshTBD9dPF4B0Sfvb1uJU+Onhhj8m2T9RfyXz+9zvHD/lrEKDnj+3T/y+
LwILUsyj+bZSoY7PaOTEVuSPiqsoP6cVyPKhfEZCyFcxOT5+tJ8ZF+mojak4
OhLx/VciFQYNJ4Ck3ZCEDC8JZz5f+Yb7G5poZNywtewlxY8Lxes+G/iP2BaP
oHg3yrihJotKR/Eo87q5zwY96zjJ1NNtB9fYbyaPKbdiX/gKz6zJXJlf/Xkn
9t1uxP4F9jjMHp8FVzn0HgqHNiN9gQcCxNFb0U1YJLf0QG4p8gfD2IIfbtxp
zoXw4iUWvkvf+/hW40UfRh1/wCTIzt41FuXyBwjwpvm/dRxH+VRmPBtC+0H0
FasEI18mB58qcEKLfd9szmq3gQt5viN2RUwd5VVdoftYrXHNSBfo/XPB8fpB
TsTPIfwQesVymw/VA/rZ1pd5CaB8GZDqoxTb3GJBea6c8abRgsxVX0VmneXs
8K8Xc9rTgCxBKJX+MYPiTvfSPvYAxyUU5zLXzzXReSqhMosov7pHm9q9xWwG
7OpPU1hnuOrPysy3UYqPsHyVYYGkjremxg9W9cAmn2jy8X/ghheEwz0ruGi4
2jifoOvSPCgKTbYkK49hm7s/u7NnzYNy7QjzPVvHsAsbVTPnMwhQgCzVfeDy
GLbLdKh53ykCbHV0bOMxHcO+avw0OSvTBfa9qVY7FkHADxH5zdXjO4F9jR2P
USABXzul7qOf3QJ2mvYr0xxYcJi668ON+VawIeDtuuh4FnyxJkTg9EkOyDAt
zG67zYK/29rrfAEugts7Y/bdIU1hpjjkSdFZBB83VaRtshvDzEVvCC3Rl0AZ
8bQzy5UxlF9vLDGaxqVbsdJjB0oLfzGA1e43/UEPW7CdxX4xIirNCEfaap1N
cfFuBOsWeX6WT7UgvwTDF/PTOxUY2OmaVqnUMgZIvH5t4vTVf+j8Gwrk895M
9GD+f+Vf+Xgh3TQs0IBwURrnhsVx4ptk9lDw6c6qrjvLJMhRt8c2bO8Cxp82
fljuGBnqWVdvXDsyifjOGixhJxb2TmLn9qaYtuqTkR5gwT/VOyyGq/rv3oZf
Ysv3C8HvlQqcx8yJcP16xkXbA0JQRK40lOxLRPqRQ07b+OPJNFzlNc02TBLh
WZz1c2I3l+cYiLiXK9K/bxJj2RuUx6c6gfLH4Wt/Xn3/DOVbsYvJonsGL40D
Ye2kgspDIxhTfyjbf/2g+E4Kbt1x83ffBhF0fuZ4USTiFXknFrBoj10mv05U
o/HnsfPeQlN5N4iMI3Qt2/UB23mK23GpevCAdW0qQ24axDyJTypvFoR20ip/
jy3QYHK976w7G6qvID3ILSVlgX/u0qAD6QPLwBZuxP9l6ivdb12767vzCh6v
TJljvcIO83vztn3TI+NWSwuDX63Z4cfCsbJmOTJeRtfzD5TlguYe1jsSdq76
p/vu4wgLEFjGOFmSzR/tYCA9CqZuwKcPCQNVV0cw0Lz70ZWb44jvvN73EW1z
/TjQ0zKL9djUhv1IezpqWfufvFBtqoVsG9KX2GFwK3LmUhtW3SnksbFFGI1X
5v2tLNq1NJa1jOrPhIRT6qHiJHjzg8wCT/40qC8VkDSso6N5xaQpy+6MLx2u
+9ockkphID1+pt4HKUWK4Mk9j1mfeHPcb4wFqnqFGlnYdSD+wFulWSnCo26M
qWP0U6L06uWmASxZ2ffGsCUB6Xsw8eM9545HqtJ12FUQdGPrbSFIFf8ubbqD
htaPAdXdJhp7ZzHzum3TLiRRaNeXduVjTwnWR3l5D/QJwq/iVidFfHqB/D0+
O/lZEdgomNX4rqkHEN/L1zaPViPc83i3g08Qngd88y98TaKNYuH6d4REtTPA
5t22TZe0J7G693keVa2fwPedr3LTrCewij2u/75hQ+DtBbfnt2lT2NCEfE9V
ihB8ne6ndPN3P3CbvnRv8KAQZJnZswnUUuDsxJTCGU0hOG2sTtgsQoXrmk9v
1n7A9KucQuM9seMd7ej0FKqPuE6Q138uKwCfMcq7F3YzwPhX9RuBiTRMV2TT
vZKV8ajs7TbMGjeNLVjH9D/PFIRV5cqO9u9W6ysuxKSB3roK7LeqUP5NewFY
u7tu4UgTFW6MjO3bfasWHMrgmorrnME2pXuY3Grnhwf0X3/VKV4GFy8HMGQ4
BOA7ZQOZA9nL4Ab5a+G9EwLwX7ZaL5a62q/0131kzGvl/bk473dHmjwClL6c
r1WmDINSkmyad9QYcH3SdaUmbgStM/bfMtyNjrzBFBKTp/Y/ngffSgw6NE4T
8BuOZywU61dwU4IW4ZkIAT3fPWdvxH4OWcB2poXnsu2dBoSk4YEB9gUs/lui
RZoFN4z+Y9YuzjqPGRq9feNA5YLz5ee8HQKnsYNHytSmFlngDVueN1v06fiB
euVxRzUOuOkqqYnRMY+FHJO11e/hQvX6Yxoy8exSXFDLRWxL9dQ8dqoAzJ0V
5IKiwi4fJErnsUhyBoV1tZ8ad/9QKKdWvQg8ittbY1NpuEX+vjO5cpOo3sN8
f4V+n76kG0fB3x06WfFuZgbpKxV4ZW3xKZ9DxzPvz+BnbSuJSAq+ZHrhh0cx
0k/ErTSNLb8YIP95PC+jJPewaT9IP3vZ6g5c9dsyIuUqzpxbuX9bDTNH5VmR
HvaUmrkN5/AkqLty6ya3xSTK15+5GSr0iW0C0xr0tsnfwY7qBQGJtMebK9lR
vYLJJxqzcm3sCZnCTux5uSx1GflRYNmzR6sf8Q2h+G64V2/3M1te1NfCxDHQ
FXBZtXaAHybvmovODPyPLj4vTMvLvPs7qxO4WQYEuf/hRbyGy5/Sn66VRPoL
aL7yU3y0KdpzCOX3r95tjNa+2wGWXn/5qGXJjfAPk/+h8uphvUP0FMq7zye6
eX/3YAD7wYZThSenUNzBzG+czp57pHGNAW6T9DoN3JA/M6AdJDT3vJpFvJlH
YmVb7wH0PCHz97y3nLirMUuEjz30+kbyedH66qhikaRvKYzyPzucvbx+7kc+
R/iILHuNTOo8EB3fKG7CQ8VVfOhlFfwCUMcjPNskhYr48FsGD4OnglT8bkOO
8LMxfrQ+/ttLyHx8txH5V3EpGzpLvG0AOuqRXy7ii1hNWeIex888sIs+/ngj
+xIm2Wab27Z+1c9Kxyabg+rGgfqxNjlTTX/LrYwfKSUVz4hpzIXbY/b9i3lw
gn5b1ux1PNKviGMt3rfjeD+gmi0oGKizIry6fWK247D9Aoo3zuv8WKySXAAM
b6vZY4F0+N31+EadeH7Uj+PWKB+seXVlPuq67TcbSofy5M9BB1RW/ZsCF/2d
+uWEIes+d025lf8fkL9wUdJhVd+5+7omq8dpEWg1mbiQOkHDXWeSgwW9OkGM
8frj/D5/QJ0qh2SEWydg3fMgiz+uB3xcv+PvI0E2yIb3bRuvnANPlUx/L0kL
QaVPzfKbi6lQ0PtCqSW/ECz8IRkhtY2G6v0he/U7br6h47SgsH6GBRfSS3xM
Nq6LdheBPIUXTkh+pOMp+wNIl91EoP62hOTPb5n+yt3gtAp2orNiHrMqSA7T
etCN9BWZenwVqueL4y8tYF8Phs/kbRlH+ZhGzuPCHjaLYNNjykb/5n/Y55C4
uQuZi2DLYY/akzI9WNCJ0YZPIu3gqHDiMmOhD5MnHJi+vK0d+PfJf88z70X9
RFu7txleXm7HVBM0WhSWJ5m6OKj/N/h9GW9ITD0w0ezSCvi66ju4xeWpoUN/
K1gwbuvYNd4JiNtmDoVZtoDEu+6crkUdwLp5/cVc/fb/iW/aQDPv/gMHZLuA
RKPK5FdTlO8D2Xb9Th68JBQPi3+48cr9NNL/hzbEagexgzPgo0qqrWYFDaYd
ld7wSeYn0Fr7oGQfPx2yBqnXFYeXIjxiCuyyVbV4YOm/co4FAh36nEl6ob51
Vf84Q7383cchfpgxQyzS+riC/zrHzyYnr+qJbZ/PXPtCnRPxRPmGQgM3/+CB
8ZeLT4DWYdBnf9Xa5zkPmo+Y8WS9rZfG445B5Me0s6MplBw6Ch41O6QeH1/1
WzQoLKVLX+dCOkNveLbfvJwjCA2zsy2TU1fiuIvHmkJTVvVPb+a1qW5amAUJ
hLXWgwwKrL0u/CpjZBZEDEG8gJWK9Pmy6pwpJ89SYfYFpQOJ3qzwIhYuHTz1
D8Q1BkvxHmGFQkEOidb358DC+fuifg9n0PuE/I9ZH1Tw1HUjf8yFHVZlMeUr
8VO6SlNNNRnps9XsKTqwO0gE+t9KCJSNXHkesb6Rdf4i0GQqrMW7mA5fnOor
5k0fQ/ru1Yq64uS2cYB7B213ExhD71e+s+OhTaqr/pupL1wN/7TRkR6T7/AM
n7wMHSdZtt3xxVlhz+izgzMqRPzG4g/Z3XdZEZ+AiT/fz5HiQoir/LzyyDix
oadE/H2bVs79jlU/yvffj7Wfe8AGDQ80dUcrk/Dz394sW6ohPiLO1Htykrya
GS5Jws24H3OutReBNyJEa2x5hjHi18yu4Dd0yGc6axt6dhjYXnI/knNMCBZ4
Wmqzm1Og7OtNFHtLIXgdm9nj/4MM/ffw+lbLTKN6JBOfZ8neMZcnsCK9toLo
rdcHjOiIp6SdrrJoS+/FfK6XR/z5t6qXy9QHzCrxp1vms0CmfhjLevYz5mfp
+C93JRVhMivSh63aQesTvSQAr72MdrFKmce6sIW1izcEkD7lR3fzgXPKRHhg
8Uv1rHsX9knoYZLmyv4o/qcvnA9OYlZKhuvCogRQvJgr9TSsbY6C9A2Z8Sx3
upHm68sj4DD19n2egUmQsKlCXW6agbF4vm4W4Z0GdBfnzs8RM1jm70cHkoxF
IOtrq3ErzkFQuHf6WfRdEfjTrWDvqQcD4Cn/6Jo/Lf+AbLJkhYbjJLDkmi03
rUhDeJmpl9V49YOop+QSdl+N/fqR6VlgKtshQrmfhKVXKl5n2zAHrN5LmpuP
JiI83Oni1/RiOQWz3nFTQMZ5Fulfi9jsnjdYWsHb0UdFU9cx/dUF4aZ5Mxl3
bBq7rthzPNFDEL3/pJLKiF/SCyB0z+31LVEVWLjFrCnPlXlgklBQExFQgbkE
d13dO1oF2p4RfD1NFkAD9epWRTANKC7VtItCVFwg1Lj1u/IMWGiXkvjSRUV4
9xohIXyPDxU372vcXW6xqlfH1HMrsRzY2TgzgXGuFTrF8a0V4Y8dMMKf91wz
KE++kzkVQ4EbRUWUBvpawBIV9ARspcITjbsmpsr6wXXTOyUaoZOgqubbjkuk
AfDEltNvzYtJsPvlUE39ml7w8m5qxq42Oh5QqllQv37Vt0Xn+b0S/ahq5Lfx
7aLx+a/K/LDe+SvHcuwcCH137VzMSX6o6BX+MDhtDkyasqoAb2H45Lf7D/Oh
RfDwVcZOTolhgLXvJvr7EvGqxG/YogU3qucw8dnbj05eOposiN+Ye2C7ymGf
AfCyvi+Hc9cAiAdtI8q6yxgVD1rc/2ES2BMv5s+YkPA1VrDj+8tJ8PXwVU2K
IQnv5oz/NfZsJZ4UF3LOOduJpf7OPs59jwdW5Qgx6nYS8POLZ6OlV9aHWwcX
Rzb/XUb1Iq9XUVHT72Owzj33X//pXQTqN3dLpEtSYcnMSJZkswDiGzH17RwT
H/ra5i6g/uy2rTJxao1EHO9NLGgfYvpnEFG+4pwndrPnJRF/xnb/xDoHHjhr
/3R28gELrtZ9Ov/QqUVAqcxcf4RMg9n3y96e8VkEivcVojSqqDC/9ZKAbs0y
qHM0eF+QF40psz3mNKYug2d/TQvmFWIw5jgs7qOtW5tLxJnzRO2O3Fp4OgJr
vaas1XCFH8UPTP8/VkOzRL0EJp+NF35Ks7/w4AEZr6VtLEqdXc33fnipPuEq
yo9+PxN/X2kcEszKX8Qi53x6VXpq0Pi802OHxWzuRdtMHOhUiE24CjOwNeHB
x4KX51B9eClVp2sB8Z+n0PmvJdCT9rZPYxdUrZOdVf6hfPCDXHZ12QNTaH1h
xltnAxN1VV4OYg+L1+xW3It8f9H5cuugsgnoR/3YNx3OC39dqMaOcTnzKqkT
Uf6XmQfVzzke7mLzA/VdLjocv9R8px0cvFfis1+uCeEa5np5VlOC5Cc3jHBS
HteMknnvFMqr/nvVon706AzwsDR9HrJ5AcUb0v17up6cWNVTn/R6l+5WIIy2
mXGU9X/7Iwt2vqp8cvQF0qesURcr43AW/h9dbAo0/MoDahVJMEd1Se77BwqK
P/6nXwXpIocEbf5TVLeCl35S/9SvRf7WkKnnmxCxfnPGWlbY/Npq6j2NDEll
yl1LnDR82/MD+XvbSfDB2RY5kygSfidKPycphgXmj5RWylktYxH2a44P1pNh
/wFxu6l1S1idpvfz0z68kPRKbOLcwyXs2vBGEaIXL1TIvXjhuuMSpub1EUid
4Yc5H+Ul3sosYb+U9nBrGQhC3Ez0s/3DRSxgLz2t7TwvnO1j+SYZy8BqPggY
3T7ECw93q/tq+E9j2KGXe98f54d2t59ckNvEwKr3LE4bJnHDmNt928vejGKx
A+y7RNx54d49pIEFy1Hs4V/CE18rXvhNh/tKsdYI9tggJlvuKT8UvZ8iFsUY
xg4bnCENztcBxsOYiv3bOzFXES6hQ2dpUEPq0zOjQ92YbGde89oSdthfUiEY
Jd6BDYm6dd5NYl+5XwnsN4zascTWvtbgWm440f7Giu11J0Zl634YylMGvPY+
7n1rXYqJ5b6p3PO1CSzVPrHXz/+JVV7KH03yrAB3ZNY/b6yPwXh7VOfuHeGA
hku/pZqsirA9xbh2jTULTMgQ1tmxtQL4bNPUrfAmwJEXZwMS+f8AJbVoggyL
MLxdFXpo6T/+kF+9NmX9R39Dfpyj6TUZZpwXtIj+j65pjVHsiRV8/aNw58yo
HgsUTdlQvPcKDer0Utlt2kjQxcJn/LYnDUoVSh3eN8EO5w2Tzwpb0OHGB1KN
J7S5YLLcV6kRPxJO4XLpOK/LBd+c2qr3+g4JtznpklW5hgQ5PALrOs7NIX14
WFmRuoPOinP8X/0B5GeYUXLta3sZHW8TuSElwD0DZuhuvJ91yXjTfUNG+VUu
qBVmeIROIuCinMNLKX+bkJ9ZtkHna5HHA2h7IJYn2+cvEZp81TBqe9aN/dAI
LTh2ahToPPqyQ52KY1ddOs/dGOODz2738BucygeEIKWHvz34oLd94qRaWu/K
fT9dL+/EBTUjOn5qB02AdMIJ9oTdM8D3uGyUEffKemcoVZs3zACJrK0/jHJm
wUiSzoOrsiTI/HzrrFFkLE6C1AzCLtcrJGhhtsuszlsAqi3DtLPvl8HzSU+T
/McCMKJG7l3qx2Ww/MIfFC93AD+VJqcdszSk5/cj1aYqnE6HLQux+qXt/Ch+
mQ/ia5GWFED5aqZe8867hv03X9Kgvd6tX/0r+NzYT99nJoMKeasi13E+FIEs
kcIDpgKr/SFswu8+s11cAFZSPrprtzFAh86A8Nizfkz4qUu30p1pMBwgFWx0
rA3j/K4haKojCIO3O+7O9iLChKi85eoTnPCDnHqIlh8dH+E7SXznxwn3Vgm9
bgih4zY0GTOlcDo8l5YR3J3Ggs/OsUoN+k+Clt0mLKmRPZiFkI/U/NVJQIm1
yaz+1YuRlUt0c69yIP1ow9HXebfKCEjP2nOoyofdZmrVn0/BwzdXrg/8X3+C
WfDgdaKX/Scy7nyW7r13cnbVP9Hz/afsWkFoknHsqUXONHat8Cm06xeEXRLa
7PNfpzFrIeeTg97VINc0UuSy3SzKD335vfz4XQsFn27a9dR1ZAr5LzL5xhtL
H34hi89gG92/43XfOBCfhDnf5zhxKmSXUHGlJ31uT/4uIP185jwd89mv9Z4f
DfkJVWZsua7OQcf/OKwX3z3Ah/IZqRt1PpYICv8PX5wBglr41rAOE/Dme+a9
4axzCG8w74fMTMGaP3dYcAa7Etkke465XuDDF0GpaB7yY8bP6cp7/pLjQ/EU
s74foCT473omEX+SQQgOGp9A+SQhtW4L6yIG4mczr4crJ4Z4i40FN9/+b8qP
jw/hhdTnYZ+JxXyoP/FDXFMd70g7wgfMPN/GAG3v22FTCI/RuEyGhNVnsf0f
PjpLUPkQPvA+SHggX8GH8HHzH81ThZR2hA/olz87aKuMo+0sy2MjR3fzoXwl
M778dqrfG4q3YU+le+LVRZj9Ow3o+W3nVyH6H/qH8MKtyk9PCwxeoP4EPtv0
8xxx9WgdTkoimUtYM/2IOOCN+UDPQHYK1B1J3ripkAjDbgxm3DWm42S9LnOD
CCKEnsJ7SEs03E87YKaoiAzf5iy29p+i4489P18vTSFDm4wIQw8FOq6gADcX
aYvAL8nVJerqNPy1UBIheGkRqPnU3BXrJeONwce5WcOXQHCgRrDRbyI+x6Vn
kpZKhHnD9S8bf5NxvUGnm/JkIjyVsMWz4DcJP/VlnzctigxdFl45CqaQcaFP
AdcWuLghT7GUgrwhET/DG+hypHIBZAW5OIX3EHCnLeGGua488Izs1wMZz+ax
nbt1VK/H8MBtgQ8SgyAD23ry3sn4Q5xwrdbOHb/sJrFovwmVtbmccA3HL07P
phFMLH+keusxHqjZ6m71oXwS+3H5T7z5Ix446Zc/7EIYxZxuy/VaPueBw+az
W/MURzE39Zd1NxtrgfnFlLuVP/qwc1N76JspdaDpYTC12rYXO7/e/XXURwo8
yC15iio0iGmFbM++7ESFUScNwAl6B+Za9cYySJIVdtB28DV9GsS2OUjnpfJw
wie36bvaTwxgu35adUZlcEJpQdXyv5Ht2F7zNTuDQxrAfz8x0mg1t6JZE/hC
uvtkzOc3Jv9WOWOxuRvsrtjX9OjHLezILteSrTwMsK3odqacXwcwe/ZGEk9b
AD2l7DERjX/BVjeuXzcSpkGp7F7fEv9+cOsLKzHsKz80LurTffBoCuiSjfbe
kOaDa7btFFecmgVrfqq+rEmtAyli3dkLT4nQVFbxsvHTeuBrdBp/p0KCCscf
qr1fvwzOxL3xXAwiwm7LMk9vKwJ8t7X5cX8gEbbl6agdNyDAySukXf0iJEg8
6q4a93wJ7K93vhqYSoZOH4k9Z84IQ6m99VYdrhQ4t1s1sySDBSqecQnxEabC
7/VntqR4EuGQfhNXJRcVEnVfWRasJcKfLqqB5rI0+MPuYoLkWTJsFtvxIkOe
ChmxjVUOjVT4S2mTyMBdAl6hsrFv45p6UILH/z0kuIBprUvbIvOjFgxRFr8F
X5zFjt6rN61MHQQn6ncU/Yo4Ci6/bhj9KSwKZTR5a4pO3wI3T446G4mLwnWq
xWftDueCMTzKWiOYB1rrMviM3Cn4rtf33pxz5IF9bzl0vCXJeKvM4ObKtXww
fzhaJlKFgsf8UMiPX+KFz7rf9Y/nkHHXPBmeAj3EP8AdFs8Kpmhzwn8FknZX
Igi4vueuvoILrPDOxlEN7bFJ7Of8m5NbdgpD+t+D5r+HJrGZugyXP9sHQRpX
atztmCYsQIL6toxnCoRvNRm5IZIJwgI463dk8MI7CbKKHCOt4MGCOCOqhxsm
9I8WSlhMg7Zo+82hj1fw3u2xs5xNU2BjgpL3Kxon9HxekLNm3QJQyNNiKz3L
CfkkBLr/6S6Ap4wXw+EvBeH7hBu7Bc8ugE1ndDf97aLAxeGK/dkGRCjV/yx1
oIQCX4467HdYmTcMntvB0gM8UHQqoOLM3//MG+vC1CtnED+eWddcagx+fP/6
GJYomr05epoNWpUef7H7Ewn/u439QvQZVkg33SHp9o2AdxHVffySKXBn+En5
xJYZTFHXUp+3bmW9s7tm2zJPx2ODTrupyDEQf/HnD6GlQ56CkMWR4rLXkAVe
UWo0nTARhDqX49r2b2NBfQm+B2KMHO7PYmrafRFVj8eRv4ewXm75zAYaXDN1
xIpFehGz4tgIqjbT4FJaxfgXsIiZcZSQD6dOAp7ja/SOX+lGekQcey41torQ
YNTSkUFxvmGgcc/vqVnLJBit/AdEt4+A3c83X/s2g3S+wba09S2FOZOgDRZw
bosYQPrrrm9/7owabgeF52ga+nemsNDQdYcvgHZgEzkmXmswjt1RELnOKjEI
Xs8n2OaBccz4nen+wzunQdgvnvVXXhFwsTGhFCE1Bqi9Gbnt3sr8SK7P2vAO
8W9oOHP9SobR3EoHKKifatQ+BZtKoeKSnN3P2SioLxr/H31mXDzQh1NpFxmd
j5kHZxHkth3bSMdDf9re3XKajv6fme+se8T/IUqejifHzG6J/EdF8ft6I9/w
3qqV+Ko316hpiYT/EHTqHlXjhfUW3dk/pSn4t/vJeeJ7eeGwlHmD1ywZ8Xvp
x65veXifglPT3x5KGugG37Sjy3yaCHiils25bbwsCD8k1XYGb+9fQHpOzN8P
fDl1zQqJeNiNwgmpWyj+xJdjxv10Z1G+H2fmsYThiNQWbjI+nhYvLvKXDonX
3idLU8iovy3IatuYbgABt8uMCTM0EIZrvNroVytJ+LK8Qs2OpwPgs+0dmkcG
U9+VB0ZZfbBm/F3CFPuL7jru5UF+jMx8K3w0WzjowoK/8OG0hYbccLTCuLSH
gwX33vxcaT6CD+WnmHjodUNjdA7HMvb+pcSi5GMehG+Y1+fNseaZPnURq+bA
n0f84UL9XabPXLxCGlb7wZj4e2wgkux5bAq93xZ7dl8P45vBnuWm3lJcia+Q
/0lWgcJJPz70/8zr2fSBdeqZxwzWOnO+ItAZ+bWh6zHSO3boLD8Du3Qh5AM5
Ugi2rrGNdNg7jd28ubR9Q83Kdu5eHbfCKez1YvzFPotJxLdnjpOORvfEZ7yT
WIDxKbZ5My7EvztaLcY2L8mK8NSo69WfvCU8aD/z+y2G5s8WHB/FfGPtVdo1
EJ8N/X4PZ823YUIjWN1TnUtjz/jQ/zN/H3Y9zSH12CgmGWDGGWzLs/p9/81v
3GU1tVZxaEV88hPHj5zK5OzGApQ2OLPs4lrtL1EIMLAcWO1HO2+UxT54GNV3
0PXEvBFx3D/QhrUyCI32f/mgEyx/6HjvL7bBcOC6iWwz4gs7hKt2eSyXov61
K3c2rtl0vxNti5JPKdUsD4Ejz8RD5/sqMNHngTfWGA8BULa7te1ENYY/TmgQ
vjMAYoZoNtF5FSCx/fi5yeYlxF9ijh//Fj5Fq22liBcbrag0rcXfBcy5z9Qd
GB8DC5dvTTTn/QX9cDSx+vQw0BYNW5Lo7ASJFFkX+blhIJ9YnP19dxeKZ/Lc
ldufPewDoTDmE5k2hXjKvgMLKoljBMi/QfYZy5NuQAxJCB2VYYGsQYHbOtMH
Qbyeq6wcGx+kPp6UGq/tApbWJ65PTa7g79f+B481D4DDW6qUTQVFYew9zfCE
Td1gn/047158FizvxRRvnJoEftzvPtqAOaDZ7lmf/HcSnP95Qu0u7zTwvyW0
a20zA2C/xNak350F4cS2S47GC2D8e3Rl1Sbk5wIOrs8+7xIhCJ3IirY/whhg
4RC++70S6q9F9RIBX3HLoSYyrAk6IfbkJRHpHjDzXuOU+W/578gwQ2ubufNp
YVRfjJI2qJ4/I4yOR35y7qKOPc00eKTh+IaNPxeQH8i5A+37WcxWdYKZ8/v6
C+YzSbU0uFnZ1XWZyILq1Xuf7Ca+HCGh4yUOW6SxGQtDNRk5luRDNPiV6wz9
zcr324z655rEU6CPQ9azEkthSH2nP9duRYXTWvhcnC0L/JZlzfgnSsOfxl0t
ECjmRvM/s9/x+Nt+63hhGi4Ra/dA/g0fWj9st/j8OnZg1T+euT4v3g7L8M5n
wXVeW1vh/hMoPmTy+0zFMjwd+4k4I6xfa+4E4gfi4bgoZ/DmWuR3VFbz8vX6
LC64ee+Eo+TXGeSf/am0+FWk9gim7X15TfKxf6jeOHd0/B5HHPKxQ/1ebzds
v1p/+g/S70u97L05b98/rPXFBhPXN1yo38vjYZoq/SUXVHWRdkjl/4U9Y70/
eNIL6a9gqP+TvSA6L6cCG0p+/sz8O/JLxvT3S6UdfEFD/V/M58QjWXwu/9M3
sFZBbjH1Kg1+iFWiXh0qB72vWKYjWNnR8cz5Yvrb7FBFyE9w2oB711MiO/Qj
f/j7gLUcHNhbd4smIYT4D1HcLV1f20XQNtMvZ6frbNOZ372AfWqPfmED04do
FsWTS81/jymGzwGX3+JxKYdIaP/Gx7/0N/6Z+x+/wDlQpBjvqHmdBfqe9D/a
SV9G+88ISAe1PiLB/z3eLv7Au5aVdVhaTsWWo2sJ9Z8F8sLpoJ/sCD/kSNq/
8AHc6PmvP/7yKh838g/F/38fIS64+xNH2M02Ir7FsyulaGISxN0Z6HczJyA/
yTtGcbfIaUuo33fflHv7h19zqH7hyZarQzs6gX2MSCsKMlgE5w+/tEx/EIs1
eN+7HDS/CJx/R6x/vvEVxvTvcbgReiDcqgr5+ew9r/DDr70HMP0jFYr4aMbu
VCj+mEVGWYYVLnCW3t9mSMNFttay3XrIBsmXpxPb+ij4QqBe1oNHXHCA96ah
SuxKfP5lh62hEQ9Uje6t6rtAwofcX7esVV+JXyd1RS+yk3Dhk2t6xCRHgNrE
9rSJB0R8E/CPbQkdAS1vXSXlQ1fi5/Lo1yRsFGyqKWJn/UDEM6iz7Xf6V/Bd
ehfpqRUJdyFtLqkGNHgqI2u9LhsRr4L9MS8JPJCWPh33PoGAf39k4LMwxA2t
Byzk5F0JuKhQdbNMKRck3ZupVUkm4GfDKgaKrwvBpM2+d39NEHGOJvb8xAsr
68EKqJRRW8Q+hXvsLvGmwVHOl4ETSkvYduszXlQXLhgS2hnv0bWAyUfc36+t
swi2KHiYVD+Zwfgt30zLVywDLdfj4b1s09j1+LUtfcoUuEWGvP/YCwYm71vU
9tyCAXrugH3fkgexdX/sgvrNF0Gqra2PvmordlS3j027dBGoD02U/XrRis32
bQ3lrFsGfUOajrqEdqxbmnza5lELOOJ1R3PXrSise/smdolTzSDFTXBJWCYH
i7zvbHnkwRQQ73/q8G6mHeVftv5QdV+f2II9bfZ99PCmCDQI5+FsthjAHsta
vxDzZ4Pn/34vTzdtAFMOdz6fvsMG45PutO3LqEfvffOgyZDnwd9Aivds54lz
q76Zk8lk5ZlnAnA69u3Of5vm0XizalM89SVu1Z/SRKHF9t61OdSPLRZ//4vo
Cm6PKx8VqclmoHmDyZ/gvS2neKaJBh9NfVu/4zMH6lNmzhfGyo/tyAUEeOjB
hnMSK/ur5LI/Zq7sf8emvmFc9BfwnN2/fZMZHbpArUa74FIQUL9f/VoyHUpT
rp6qtUH+71BZQUNu//1Bpv8Y7ut051nl1BiQzSwNvN9IxNutjjeJXJsBttt+
5W/UIeKbL1qY5FTzQzV9Sp7L3DJmcdm7MxHjh6KGz5IcxWexI1pY0Z52fji0
NfLwuNMYtnmqWuDnynpw1utXknxBE5ae5Rbms50LlvVK58dzJGByLw0Hxg9w
wdJ1hZ/MXmVgrzX7dJ3/8MG0LI8tDdAbsF2iCq3rnwTHEj/y9tOqAPmU1cUd
61igsYB6ChY7BW6U/andT1gEtSw7Pv9tmAHuykeF9I6QoDwbX+97KyKMaSvo
VDQmwWekf33nnYgwJDFV8cVmQehYyiBVsa3OX3NV/9SmFkex0id4MP9e5nMc
Q/nEzGUC9JAn4Kry0VMv/ZHfF344s33NOat2tN4x63jJCcsCDR/+o1ctMXIk
lRvNfw2nRPXKrvKg7Z/3QteIO5ChmM8rqYENU9gFgnm800EhaG/Rc4vwkQi1
zI6qeNuNgTNDQ1vqhCZRvnEsWLKghDCGSSXfy1ElicASllvJ3xYoeOQf7SUq
WQQKRTil6rFQ8RnDCNtyq0CQfYZzLMdoFlt3WpYkw47WW7BOq31aiDAL0twW
hil6o5jOfc1H/kassGzrcplfyBxGS/hX0/JZAH658vd9s90CVnzxCnvIDAtc
dzVr312uIeyI9xWn7xemwLWia/bBa2owkd8y9/J0ZsCoUI+igN00dujOyRL3
9TNAqfxldbvxNHZbRMBINFYIXlYPefktpR9dx6Zo6uvrvhmYaUNEhkWY8Cpv
5b9+pDr9+JWXpkuAn7dt8tQTQRgwzQjIeTyNxvfuwLvlhSAOyzypfvzkAQGY
MnbiA3i/jPphiJ03TRn/H1lfHg5l9IY9Y5ixM9YRKioU7ahE51BIUVJJWUqy
pmxJuzWUtJCkZGmhJCGUqPNKVEj2Nfu+79vYPr/r95vT9X3fX3Od631neN/z
vuc8z/3c9/3cHARiZmaxN+SGcf9QY/nM3sHKSpyvRDzyLKHdaMFjDXl2Zcu9
k0AyftY0M2QRRY0+JDu2TgK2MPBd++/S859x6mtT/DSYE48uVds6jzQWPlWV
VPDByk88719PTiDFlt0auh6LQODw95NHpziIzdeH3fmjF0GjHpcglUElCmf2
n7Bt4sF49mvQovsnjw+PWfvhSukv7JtzZtHBfB/rescF7I8saC67sax5DFRx
fafTr3AQrPUja7eD+4rj7ETm2pbOT738GI9n6Q34iw8YfxFmI4KPFISqMjmh
HhzZ/16FTCSGL7MxqOfG/RxZ/ejMXjkleuwfx3wZu672NTfz+tHE3d1mxVIS
uB/eyZfReyP7+WGd3DU1ctY4zjfqt7bYIyoNrrzw3XCv1gzuE+z2f/e7wfXj
/e3dAQEKLH7qGGgIso2zkSATh1z1FaguPbh+8D+dA3gp95LtqNIiykzu3mNA
G8fxJCv/1D8++/v9z6n/9XPmhcS0uOJw9STSU4zMD7ciwZR9ht7Lsp6hR9V3
r++qJsFS4b3jVOOnOH4MKDVXmi3qBaqW7rGSbxiQ9XdZcVjaM+Yd5xvjgB75
KeNH+CI4N0yN+pLHCQvv7iReVC4Cc+FWHp/LnJDFlxj2Lnry5won1mu3ORRU
7shn4ueVuZh4vI+bk7BeGXSHTasB/HniKc8hTiJ+bBhUXDXVDqCSk53ttlk0
VKTS7c2YB/GSD2kvwzvRRGLB3LHWdtBRUqJfVV8FbrNf1Tv6tAVsmIl7rdLW
AQjRoiKdTTRYGLNAc9y+ABpuWw1LHqXBiANtor6x82CX4ome1YfFod3dc7bF
eRT48vJhP23VYhDy/vOQAjcX5NYIdbLXFYQq+Q4RDTROOF+9fL/kCRoUemMa
xHFwClXIPXpwypofanLf8CCm5gDfkxv7XZ+LQF2hAnG7s1T4/tYGRucjdmhh
biCrED+BNgfYtksHYr4tPH5TTnb51Q7w/lRvVNrmHmBRZEVh3zUKdvOelOQW
5yQsessZt+JGwZE01fhPspyE8o4Ham6XqFjvR+25/mTbDk6YPeJ9SEqRRChL
5k39PsmJ+ZLdKxtM66p5oU3JHjUPaU5CVCnJ5aUHBzz7siog4MAwKBLhMR4y
q8B5s3uUhX+nUwUYaxGyP1e4AM55lde+8q8AGr2Pvp9buwi8VSyGFTQYcPmI
cUBQ4AKKfE08ecBWgXUKrP0g63vXB7ZIKsz7+OWT5z1eOKvtZ/P6zdLzOSPR
360wD1J1jgf6LacR06dHvLKl54GptbJ/uSiNSGFLmx44LQx3Vrx2+2LOQZzh
YhzYIcwDHT83Ow64jeH6VqPJLbbaTc2ol6nZG3lhgfV3EbXS64A9rQF0JIxe
vVvUgv2vlPv7hG1HmODNwYtFV2/MAK343OfNUVS4aruoUZzZDJhZSD6zMZ8K
t66rcHMrZEDp2zu3N7P3guWlzh/7vObAfBd8zFjJCTWuW5x4vo0f9x+9X+md
ks3WA9wrOLw6MzhxfTLhYH/4M5Eu5JJwfs1rGw5oPpy6Wezp0vP1Pz7aZ9X7
dhJJi1iHGPtJf5PTKgoRZFKQsyZkHLB+n7ZJTFTRbxzr11jx1mXPU8pfQ1tR
yvnF3AsCM0BiJz3rUBI7sWF5583QH/3gVlmxiIoDG3F7SncwPUMMv7++ZlV3
dy+rB76Jycvs+hfQxvQny7hM6sGJed5YZaFFFOshGfV2FwXn/ay+ou86kmVF
AthgvnOajXyqMGzb+k5lUoYT8ynLkj2vK6VNIjamGDnGZQ5E9MxRTj2kElsv
HaicpgvDo158r9lSOAmBrcoirvzC8JarnZ90HCehKMsXpCgjCC/Pv9a7FbOA
MrZ8nX6hLQhtarryfJsXUTq/rbqK6Dx4rHJK1anmF5hYsXW3qNMC2JsfUQt4
i4C2tso98ooFMJU7oP7+CwfsphWXilDngUncA8X2pThecfrWAf/KOSCiKnhk
WRYNGmXkiQs6VGP+VLTOr2PL5oUgD79Vbfy6OaQrYJkfTxGFf4KTWvZzzyNX
Np9nOs0i0M5iXb8qMYcS4qU1Ti2dfz9W1n3v7Dhi7asiTdkW435sROq1Zk2w
dhjcT8iC3DFshI2V/OFleQL4ff1vf2MB2GT8mbF7L5nY4rM9VspXEB9/+cuB
Hp49j/mJrOcp/uurXrkYKgx+xm+dtE4EmpW/2uWqS4MXTwsAr9ERMCtkLCu2
FL+22kSO86zHfFncv3ldWqivNC8X8erZBd+nNSS4+GrkinkdO/H/+PkQrHnf
q3SOL9yLE+PnsrarFi5mshNFj45TbKOwLybuVyI/S+av0KUS32+HlVVq8MLT
oyJ/j63kIERpq0TU2ERhyOkz67xK2LFfWdnvMB/ZlezE0IyO+HjYPNb3bDDz
587zJcMDbna8go9JBMPE0p5uTYJnPILf5WaQCbZIz8vlx9nh8/hOvzVL+fF1
dvIF30I63MejleZ9iUSIfPGaSRIVhrv5P98/cJVM+OQ7nlkTX8PikSEWv0yz
YLfBTY15dEb4vFhADxnf/33pJcYJFSQoqm+QwndqFu+f9OG8kNbJWXT7m3VZ
xTAdn8+z7bRvaiYd8p0RNFvkYiKhTb2Jb5XpcMhzOH3Z8jmMp6+ia33z0ZlB
SRp7O8pMBXG8kxL74fM+XkFY0d3fzG81ih7sn57fJCAA3WsK/lS7j6PadK7Y
R5V0fP4v8zOnnnyiw9xmhgSjeRSFOr+gr15Dh0/CpI6MrJ/AehLfzVKUDs1x
lP9p06czBlyYz8eqrx87lxhjmDqKVNxvtxkK8f3TL3HXtJ5x4IW1wqYlRF4n
msqxG7q6kQeKqDKizqT04etZl1Fwalp/DKWn5B6JVBHE39+y85FMiIAgJKl0
9Rsd7ETbBk8euNfDD9OOShBxa/qQhpsTp1EJHZ/P6Bzuv9BNh05JQxuL2jsQ
xS5p9cwydshlUtLoXV+LuEdvDHXtX8rjXrUsrm7rRnLGs3LaxzlZeBB62w4n
ShU4IbvIdFjdmip8fUGGbKtjOXtQoM36j3HZvPh8T9ktm0of8MJ9wYfHF9f/
QYY1cOreGh64gpGWwzVTh69vw+7mkTrlbtR5WPiZhLIg/v41aY+QvEMCGP9m
8W/vl/WGbYxsxP1vv8V+V+ri6kIcSP+uJDfWn6MrmX7SGhMlmJd48I2+aDKz
H/D/Glwxw/fv/w8+FTq5/EIZ0rH0KNNu58X8yhKmW8/5HB6sD2Ppy9jjRgvO
Oj5E9LRbvrk5E2DDUN8f832ZQHKv5aja7AxQUdHNXXmkFu/Tht/36Ty6Wwce
xRXbM0QE4Q3pk1rMbQXAgXK1b7m0INbre8TujmIaTmK92WN285aejYKwrCd5
8KF+B7io16TDJTQD/OxuGlNq+4EZg6uXj0MY/mi8kPPg7zjWmz1+ma2eJTcB
3AYKhsLSxCC36f695KvjgMVXTv6yS1ViYRzweQu6RiTyQ4EV2VqFhWTsP/zi
QP3Od3/J8JLIsH5UHQnjzaz1KcFb+OrcfQ4o9vdtS8M5GmSTHR7Y/5wDNiU4
3eaQFYSu7G9C+5ZyWv3/2z8Sx2E3tgeg2iROyKx15/KnTADmNsHtwp85MB/4
9VXjJuGNHARrPfjhKrSNYy1Lf9gLahlBPZn72QglZUphdijWqxGT71Uue1rS
cT7Cwld3LVTMtgeyEeqyz6r99ITxcdb9Wj2/cCaBScZ+ivuchOTUf5AJ95bD
GcPUYRzvb5153U/AHjDFa/yQqjuFblK/rFUqE8D1L2fqCc3W41jPh59XM/Yw
F6n8CZStsq+cU74KeCsyt4mSh9EZurPtR+cqcMWAb4eA0gASXh80Zni+D+vN
H8h/swpaPYzHGSsUmr7o9IHG0Oj8loZBlK1/KGyrCQ+uN7Gez5mTDy8dTx1C
4kU1hy7YYf0ichn+ljvKO4zHG+xnw/887AMZvGEtVn+aESs/knRb1Z/F04j1
+H/Pe+/jz6hHXBO7jlb+YmA8PGBZzCPDUgZca71wu6OlGWlntsfr1DCgmf6H
PVL6TajkK3OTXlAvrkcx/fc9fKrbB/j/bCGxrU9BYreyj8lrk+Hw2/uyNlFP
0fkZhc4BOsv/LBFJ7/kcfk1YAkav+jFJXH6F8kvWXZzXqwasz2UHtZOWa9QA
MZ7dzGpqHdgyWSpxVoKMcZcPfzXfrZUiQ7HSh0E83LOA/tBT4McuMozY+3ar
zbE58HhMLOgOqgTC7+FGbxEyXJXpEWLzuAp8a4+OIZeRYbRrebat6D/cjWuH
5b2PErPgnaDC+8VVZHiUHivIsWkWfHjPHuuxdD4qO/Vi0h3vb1DxVd3uPJd/
n53miz65zmQYc+B3cN19MlSZPvz4ZJcYPp8/w7treY8YbCjQDV2+dB33RFU/
ElRx+FpWqnHnOzKUNHlwdcDnn082631q1DEuMX3HDlnzXxS3d6D1KQdcRknr
N3BkYL2av1E/W9gFBiyiSBdwb2KHvR3HOL57MuD24B6xNAoHzC7p/GaSRIeL
e2z/aIdzQuNB8c0X3tPh+FwzW8p3Toi0vAwNm0sxPkCNyfDlicP9yQjqyw5i
/dL4AvPtROuapfynbYfFzQRBuPTMLtq604jhilcSpPPY75z4sfFGBNdzwX96
UON3+bK2QnisPrhBoXlkGFxSb/9LCiYR/kr2aQJ3W/H7yMJPtd+SdvpYMZHG
UZPVMoEYd0MnszifPKlYAKuCK7+2/4ff8798psvNhL/avhTH98GkK/H2D8rR
9casjNxvJNh5fjg/ZnM5MhIuWVDyIsE5NwblWkEZOlEp1OPQ3YX9PVn1gqmE
8E/ydlPYbwgkvNP33EyBzQ5z3Pt+/QE3VhrGTw9zEl9PC0bb1pcAo+d3TvDd
4SReMnxzxPi44R1Njq4mVU5iGT2Tff8KbjidopLxHz4RS/9M9nn3MmE/lWDb
7qjdE8uN/akPGhkoqTf88z+zZzD23HYVwuONswYX9FKpMOXifmtrK3bi7Pq5
YFc3Tugpc1WbI5BCsHCSsueuXVfCltbL+v1T4a9oMDTTqdvgNhthrVv8e90t
GtajsfgI7E9DlF51UwiWnm9zQd7bW4bshOauO4p320Qw/ojsPTeniolDC2Xt
hl4TCsHJb8FlnzQE7hTxMx4bsvppUuC5asCTFkkijK68UHoozY7jPY661Z6P
hnlgxwWjIy3cJMw/rWBT5FFqJhEuVxLV6/uE8PmHqh4UTnuK4PHuy3bHnxiJ
QObBuO9cv0lEmuag8M2YKtwvIm9sWODd0vy2xtRaGb2aRDP2qduEDEhYP7Wr
flXqgxdCsK7om3CrKBPZ2GkwtuYJwXUSag0rzo8htW5RU1PlTsw34nJcTcke
6sL68uDpNpP6iVZgfeh9XoB/OTp1jHG4YWcbKJmw2tHWX4LWGin80NjYDYQo
YUZmr8pRxfBRYTTZDYxCLgBBm9/o1QnahirldlCkN/b4YVouyjkhZ2nAOwt+
lHqqHTPo+J9fNROUNrvnHA4tQWa3hLJm02bAe03xHQ9el6DbJcqHOpxmwGJG
yAOe7BLs3zvuf2TW73E32t/S1EQToeN4qe9sV64E7n/Wg+JOV1gbFC5db35z
VUd8BRJo4o6IjmTAmU0jlpp3u1Fkxrtv5mAI0OXiMm+5/0T56JOr18tBzC9g
5WswLu62+9vfqCsiJ31PbTuYfn3a95bSR8xP9U2x9NyiSoAm1/vNkMmP4y+D
q1VbiDw+WBLzzkWggABHtrUH+52h43ipKPrX49JTA6AmKznVdWcFSLEennxc
3wMavnKnvC77BYImh0pXXOnFfAVW/LAyJPp+bEkxxofV7+fIeV4jcLxW7L/e
ouF9Pvg2uiqxVIAJxt2+XHPclwe0ogNeb5mbAcOWM2DfhjyQzutY591Lgeny
rzw+t1eBbU7vHU0ql9YPOXfSXGUrWP8sLFyVh/yvvyHLT+rW77fJl0dB6qZB
TkWJabBB822J79wo2DvoPvLz7VK8ZR30MHHZNHjSK5pm+oUES7Z4v2rwmgad
X7bK/uChYL0NU8ix31iaAo8cZaotb5wChIU+158tFKj+gQ6NnabBgg2f9T43
3G8F1KgWTOWbMjH+9EmjUrq1YAGPu1f6DphV//tc6/il59ncAghlH7AzrlkE
8WDntbUKi3g/9G9RToBhFIynczVZHApeGs8+qb8hU7MAOhQtgq3q2XDcuEzp
8NMnLt9xvs0rfVBz5688oGFxKC6qiQpJ60x0b578gfmBexXVr3O85sb+AxWP
h0kT1wTgXaGBwMHdNPjtc4eu+CsBzFdg5fveM7q2Wi406LPnp3/m3CSQFhux
lu6nEEZ3j3V98OaHhHJ4eZcgi//FD8PO7LbPFCMTJ5zUk2Y+8mM/irZ1Wype
ifPArnIhca9NC9iPInG7lcLG4nm07Z2m6OkqbuwH6Rpc9hfWC0Nn231t3Q9m
0KV872WHpoXh55/q3yyW8tXlM2+h7fAieGttJPGhpQfvX7D5afomx140MZW7
1t2EtX/1opcn0u1vC4nAz/c8Mza7jiJxRX0ND4VW8Lzid2H4wb+I1L5JcsvZ
YeBElThtmdeAZI6Pqt72Hsb+10/faXg7Le2vx7r4bTM2NqCXXR/l9k7xwWfG
T3TnxOMAv1Hh0I6qCXD5SNkpA/MKsHm0V8zNnwJ7A5w8rujOgZ+yEXwx15bm
N3poeY3rLCi6tfxR6D0KPBkUQ/ZlzAO31+klsaEU6JNENNqvXwA8Kwymd8TQ
4UN2YwjCaLDee+FJ6CgN6w3MDh3hHVrKB+ycE+eGxKYR2aRJ1fLkOPCTpp7R
4anB60WMV2mgvTQn8STD/u+P5UNAI3Pt+0RRTtyvyI3t1f7AJHZCIGTPYJ0K
L+aL/BfvY4fnSZO/dZUm0K7MPZTSm+PYryj0uLh4kOEEoPce6Dp3ehj7C8za
fl4VWTiM3gd6iiR/mMD1OVMx8+avfZPAJdaLw8JidCl+tcq/3DCKj5uN7jlx
+u8oUA63TmbnGUFCdKMM1/BRwH3vysJI8zy6WVgVWi81CljPh9AL6t+Ug71A
cvS04MqgaVQ5bWxy/yYPq15KsOohz6/UC858pRIsvd75gvq/q/XGEIvvQspQ
O1p1aRIxbBrjDS+K4f2Kb1L94JdPIrDg4PbMveqz2P8mJ9VY98r6Wby+bZZ1
TRFuZ2J/y6xBkRunPKfQeJ2vPrV+ab377yd6LH7z53U0AxLnvpZzGzJRkLlK
h6LuFHigFf5n++YZ9MtBfzjT9eu//KTyh+dx0SHsD3HKqGzmw9EuXO8qjcz7
btLYB+5r1ekZ+o8gkZCQCIewPrBPKKl1NnPp/uv9EO+3FsN+Ayz9ef/DC5tb
fD4h3yOTh/aXTILUT4v+zl8z0HlPyx1HborAe4U3nAVfUuGahM/cJQoVrPsN
DvxFn3u2VwDXdKnnVmPzgJbGc+ldXyVg87/JdqN+BAnqOlWIq7Zgvy/L1BXx
/S5ToM1y9cTTZ3OIf/U4G6qcARZnfngNlMyje7nNI4mXZvB8irrZ2OrxCMA3
H2VqzJpnUIDbqfuLB/lglFZGVBGaQfs/WSrfmcT8KuIwb7vMxu/80Hjm2b50
jgX0kDy22iGOH68fqVtvylRyL4IeqGHa08iJ+alWqTa9KYc5iQQrTpfDjQtY
TyTX+KNbjykM98IXEep6FOLOq1XVhntEMF+Vhcf/fLg/N/Ylhbi/7Kui7jZh
uPN4cLvnLzLBGyAgEv9XBF4bFN7t40cmpCUjBFw7ROCGzsLvKXfJxFoDA9VL
pAkwZuR5o99jFg2RNWWqZ8cwnsuqf4k66ciQ9WYRX+sZ5dXcotD2RPIJoW8T
WH+sZ+Kqnn9yAt3v+hIzdcIZsKem39BVLQLB8w/oBUt5067yekd/lVHQLPeD
59NeNjz/rH1m180Sat2GYZAi2WaeuxvracAh+XsCNh7Y/x/76b9Qc0g6xT8K
1nBInDfxFIO3sgoerWGOAf4BDiaqpEFYz7yi1j8LSlIzv+iH0zCPjsWbq2xt
8yzl/ecDwxB+zNXCNws65pgDpa00XEd8OXnzWtlyCRg5JarptoGE621WOz4+
PrSRAu3GI9f6HuGBSvn2B36PcMDh+knxrEgeqBr74ZFrDgfMPCLFPM0jCu/8
1vP+6MIBWffLX3bF7ZAeDhhR/crsgoIoa32DxdK907qnBXA9JPDSJpUWCwHo
ZThP+wkpBCu+M76/IXzfDRLRoJ+g37bhH356OWKZpc51OvbPObs4VPnxxz8/
Hemmfg9ngx6cXx37c0NRij4HBvbkOTsuTCF1nSbntY6d+H2/3ukvfVW7E/wu
du//5jaAnqbZr35l1gm+SDw6635jCJ2gpp8+M/sDfBjc9XpOvAn3i969Z3XO
FY52oJVPPXZvswgkri+/HjjdgtcrZbOrPRlNw0DIpl3ZR1EEjsbTHhFaw9iv
5HaUUd73qQUgXJ9zqjBCEPaVP+h8emsB7B0aOG+eR4e2KOxX76NFMPNeK/xZ
7CfMF/vwTcFMQecrGN0zmnUxhR3jXTa3s9I/h7PDguNZ5T6R/NC5IaFYPXgp
XjlTr/RIQxTyhbe6Jxaxw+1S8vW17+g47/5+nbPMtFMMv98Xi3+biPOKQ6WI
evuqEk7CSaDNrdNBDMppHj/z69wC2vVW1X1N9kt8f/UiehOtdyeCz3zKT0Yd
J5HWxu3BqiNvwe2U5YlNFydR4jv2ibqKEGC5zLk7vmoanatoeSvfEgvivbue
uXZMoYYHKR9SqwZBxpXgl9G6k6hs9apHfhVDYCkN+tmgPID97Ni3KtJXpVeh
rtKK0E1OFPh0ZdKjG0v7raHOgxEHey/sB1xDS8jd8MITyMwkeoWo/QWvBWys
ZBV9wLmeLs9NUlWAOP1ePELLHRhLXWZXtvoNprsHizWfegL9+fvWDryVgJc9
rlrjeicItFpr+ls/CjQcfBH5lrML1PdQv1wvSAafu1W3rUBc8MDWlfTddu04
f3ZzXlDf+rIfiN8wDzhaJA5Ls2/3t8T0Aw6368+3yLaD0tjtjeFu46CxLpiX
xiUEFwxeBq9iX4pzO2y7AobLwOP0TPvubhrxcU7GO2JPJQgqmJfefJJGSPls
dJw3mAUxJ5W0ckc4sX/ZvlH/X6ejOInexiiVXPIsXk/Z/PfE5LbPgIhVNsrF
dTSi5fCHgtBzTIx3sPKtnWkzXsQojdgY8Tmvdym+6qjkr7T3ohIipjET6LUg
PPjeJGRCjYb9FGi6t9CiKAdRXj0YfujMIAh6M8tVL8BBpCznTKWtHAEda+R8
yTIchPfmJPqRxWFwy/qb0q4VHATvlaJdP1/xYD3AWcsdU1cTltbXzO8cK6gL
aOF2S5pIbitY8ejAtMTXKZT/5aq4qXQbiBjeFCQfPI35h2eGl/FIP55B9VTd
qEohMixQ7lEL1Z9C60yojvJj4tBgxQMk8XQU+1k6bX1kX2w1huTCo33Xd4pj
vgYt7++Z1BtdYHlpv1mway267rDzA1VWCIa43S66qdOHdGOia9REhSCdK3xQ
ZUMv4v1U6mrC0wMEf4+kh1oUoaD9un0NaSwfnTw0T4tW99EbA9q9iiYcPL9Q
S/nTiYHeMXyc/swiVn6DIPzgricCGJdATPnXdfes6DD6uU98A3gGKsojAv0H
GThfVOvvFHnVzYDHQru0s1bVouxtffzvl8bp/Gbfnq6oRc2rrWbGmAy4+sjg
fo7fJWjh/uNLuycZUHtKKPX4nzJk5rq6IifeC/sosOoTyy4+uzO2uh08bH9w
tENCEPPzTINOBMkICMKSR2+jV+g1gourVJ8JMgRhJbdaq6JbCzh5oQ1JWdMh
N59aUk1ZDrjLpnCnwoEOo9aNfPgz8wvwyB4eHYwiQd5P+jF87oNge4Qn+UMY
G8yOt3bZQ5kAWtk5Un9ONoGNW4IuKLaMg6BmB8tOw2ZQ5l9d55w5DkKHSnN+
/J3Hcd1XzerdlJMLICFA0tAldA7AJ9sHnC7OA4ZcDod+0wx44FTGu+7ePKhn
9Fz0EWeCllnJ5UVd4tDq7zKr0yVTgEMp+ZoIBwOuo1hWN2+ZBiw/+TGJ4th1
jBnAVp9/z4DGwDzCUMVt1ivVxWFGFf3E7NgEKDx5zuX5DAPng5bUldtnmxnQ
nej8muw1D1695TybLikBfwfIojBJElQrt0jVYZeARd94P/rOLuWdtrJDxhrc
8LHn1pUCAhToPrY8RDtcCMo8746qVqPA99teq9XEC0HG5F7OPHUK5is2Z08+
lX3DDlO+RCy3ChGEixsT9KUj//WbWlhurnGfSiUiRHcaXn0iiPGzEoei5znh
fFDLRJZRxyQTdpvMJp9U82G8ixWPz6t5jEsXLqCEdzGq2pAK791qLgrum8B+
/N9GtaRqL0+gZfnZpIOZVByPs3xoklU/loyv7EEHaJ0WmcrCsLTdyuHrmW40
Ynt+D2OVMFw5Z79OurITCRekTB6kjoC9cTNCiT/ycB/zk3qdtS8/FwAtdiP+
4wdFYVdmb45//Sz2o3Ja3Hg1U30OGFzqvnaykx2ujYzIPhlWDe4rXF6YP7QU
d+y0b3p+qBrk+DaqnB2iwQ2J2uprToyA92s6Y/bZ0XD8xIp/9jEqhKWjR3D8
Y/1V7m3Ii2GQkKE+zsfLif2UyCcd7kt6cmK9DytfeVkD+ZY7zyBdo7t/WoJn
MZ+eFTfJ1LyxWZPYgTrWaqzff2EOxMf/uuUp0onoQn8lti/FZXFHfkk9ze5A
l7ySVvlkcsCmtVyL3usnEPtehaNxHRyQn/lqd+KJCVS0WvKEzTwP1g+w6kXc
9iKTq5/QiEd/+X1GfcbBnW5gc/RNL1qdHrWv8Mo4iLzS/tL7Yg+y27yti19a
EI4kpQYqfKDBi+V5wgnrBrHem5WPet+23ew0OIH4cnzHNOKnAGs99Ke/KW8J
YOnD80BAl+VRfW0GnL+9BVrpzIBfbap9PU4MqPH4C/v75Uys95Mdlz6xdRcn
wcpvAmKjdZvGR5BxuTfbAatJsNpHScaycwTnp94OPTk28V8Q3dbnoacZDbYq
6Q00LY4An1l+SWaXKOQ9dP6inOA8SJx5ZR8vJoZ5DM9G5gaSLMVgQf96IQ9i
AVj0Sibd8hVj7SeYf365w6WLU3Apz9Cr/X77iwisffD48yJ1Av99bqtUjuKr
I8DvfQOfZH0XkLsSoWfbNY4W/AZ26nC2AG7LVTfvvBxA3Aa7Zz4JtuD4sGnF
7YEk4S5wZn/qp1rmKBr43Wv961Un0FPLD1SzWcq3DPgLNP06wcARNaLq5TDi
PE99PHF5GFyw7L7RFDuC8cG6EqmMJzuGkR5HxH3S0WGcfxvWH3qTF3cJ86Be
Hy222D7MwH5hIkcbCf1aLsi76khAftcEYvmv6ew4+8RYewIV5ykWsYlw4/d1
tYFPmmgCNxSJ9w0waZhC16sn7JTcuHF9j+W39rOT9EDGbgrjr15hPa/WdY6h
kex7LU7XaVBSpUBDiTaP+Ymt77tq9tOYSEbvEY2yagbrS1l40v0vzxKQ3zSK
G1GtL/zDjfGSiL3J6pstKHCr0/o3fX3/9Jl+B7r9xhsoxOXjc38W00gYb38S
cfF3ujAVnghpXLz9m0r8IQcGjl6g/uv39D8crTCoNfCrIQ3zT86r7G02F+PA
eHzzsYXWxFAq0byOyax4S8H1GObV0kXOZzQou3o2zbSek+BRKe17JkPD8S+t
TGDBcyn/q4ZsuxjHOIl7zh7XmLMi+LgNWT9wynwO/Cr+aVTbTyFWHLednJsk
w5u9C7S5LAohnT+okLGSAgOue1RqhbAR6w4afWgKwHgjES0tXywfx4brt6z/
32FTV9eBbWz4/889d9Yr0IlCoGXnuz8ewfwq4knTTeWgpfk5of/ncboVBxG3
w+D3Bh0uaPKnY6bOix378/V/PbqPqGUn6nt3f29PEIR+lo0Sk+VkYlCFf8Nu
XTq0ey0P2bzJxC3VDD6ppfERjol7Bl5kYs3BJPlPRxeBry3clvBhHteb+K9q
00NCSMTFmo86eqlskHfwXIx4+cI/ftkfdCVXmkSIhGXfbDHD+hd8fX2yVzI2
Ki0itqANs1vm5zG/hvX76vrjMdcY8xhPXNcyW18XsICOHDvhd0COhPM7lv+e
4622GpFr/+rj223MbEafL+D6wIvgCMPIViYysnAiawj848M833B2xIw+AK6u
VDh3PoeJ18evLn3iq+7OYn0oNfbs9X0Bo2jtkFjamzrsH4n1TvZJG/SB7jTa
WCmfUsP8x2fRr0Nj4YHfgO/7bPt5pV7En7UCfKztBxMjFh4zSWMoSPq11zs2
LjgprbeyZX4MddeHTS77SIXJ8zfbTFSH0AYrQS/uPg5cD2c974f7wnUMdAax
/vLN3Vuki3HDqFCZqmbFQ8N+msXWc8UFobzwbVa5hdmuUbQ9UahKdCcvzLvQ
Z6a8egRZqUZynPvOjesjrOvdufNUuTxbN+r1c5HZFM+Pj7OuN8TzZNul7mHU
Mys1/+IrF3x73f6XMqMNCXur7Gh2p2G9J2u/nVlJV730tBuByucbVBS58XEW
vnDphpz6puR2fD3GzUYDT7b8QdMJO4XjRDhxPMzCS11WbNfudGpFy1yqnwV+
w/1X0KbsPlePumHsJ5JBrg88ztGJ+TJD4ba8fLpjwCjr+DpJ/iiwo+7HkzIJ
lm49EUSnZUlkq1KhYWehYwUzB6lz7H9ltgrr1fD9TyL8RO7If0euir2yXyq4
4JMs00NswTnoSPdFD7Zd3Ph81vU1jo9l1r/Nx/7wJ2Uzek2bs0HAZFm2/bI5
YMUf5aD1sxN8/oMK47gXME/6pJEvtbaWif1cWXFxrLp4tfWzDlx/OWXgu8Z8
eR/Qrfuh0qZI+n/8UUkwPaiuTsFmEHTt8b777LQo3H5c4WRcUScQ/gqi/Eii
uF8Niy9ivDzbwrGpA7yTUGm18BKFFTkf3odJj+Ljx85kni+9OQKyjGODHGxw
P02MV9Wru2bf1J4BSYermq9fSwbWU6YXwj3Y4J0RB+bq1DRgGK9xKE2CAv1E
T65ZaczAfNH0F6Xkp4J1IHjXAZKxCDv2gTWJS72bYcoB+60EP+fK1APM27mm
fJbRSMX1lB0fRXR7qWzQvUNXNsaeBtWPfopsO0qBl3z7PCI+ccKBqXqjvAUO
SE4N1zlWQMPfu2Pe1pYuQMO8guiq61fncmgwQvntGotgCsZHXnv9LnxozAUf
5tNr2IJoGB/b8JzW2jpEhQMhpPg/JnT4FDzeWFXHQdTOWxX6J9NhynvRscqT
FKLkr0N31XJBGOh+633J3DSKWjS2fTAvAMOjYE3R7BTqaPHxdpStwvEGA+7g
LkykwdiEsc3DOiPI9ZONRVF8J+a7rFp7w3FhYx8oh/eeZZDb0X59/hW7QR/4
EsH2/N65NiSovWZi+Xgn8M501E8KakK+R0gRUZWdQOWNzPH+181oZdCm7KwN
s0Bg8w3e2i8NyIcRa1gQOAvohkmkg20NSMXKxe5IOgO2h/a19Zp0oI2HF7c8
ccT1SjTudmOd3dL87z/Q2tVg8wSd2pTy8Qq/BARuc2LTNR+RUmeuQKKgBMwP
GvpyKjkV6w97BRszBVd2g/zXYc1FlaNAyjr32U/zLhByOLktMbMS46QK3J9J
Eu5kuHz9X6rhPRJ88W4L/fN7Jp5/ww+71FTPMAHbiv4ORR0OqG/j6Mwbg/Es
4tHysmOqr+nQLdIxXamck9j3q8LOO4gO6cetZYrP0gi1O38njNTngU7GE+8+
lTnkPOZODm4YxvFw9/fdzn+ThkFUV2BMjtEouiee/4vHch40vKFVac6VIG77
t3JzFfPgVwRfjpVkKYq5d4UQayTDDwJT2iMNFWjRi+CyL+LC9RyT5at4fy1y
w2KLgOdnLKjE/sw776q/CsL+7+a5xjvZMB/2aPSvIdM9FGIy8sh6pMWJ8dHY
2Zsv9nfQ8P7Pym/26IZYxGewEdRnzqtLlQXhhnm/49IEG7GKuf7ZuR5ByDmf
Z3pRlkLs2620d4CdjvH0g28EmGXGbFCz+Yngw/tk4sdH8aeZ5Xzw3HNVk5jO
RaynMfeNCb1sQML92T/vZP/kengRgZVybrLxfBjPYf8l4DQqIQQN1ZtTVOLJ
xMPN+cS+w0J4v460i+iP2ygEKUU2IW0P59FsDlgUoQlB90T6kYizc6jpzhBj
HArh+NRaQSiQJi4ErXUJD3nGJJo9ani2YI0QVNkQ+ZPv7iQy+/qgpG4C60qQ
W1yw+o3YIdAh73o4ckcnWj337vKPjCGQGK2bazrSjpSYB0Nv1HDh/ZFtf2qg
iTwX7GZc4HtY3I+MV98qOX6LCzptX7HlV+ogsmp/IF2xSId+anU8R5fysyav
JPEASyH8/cNFb2kNmkKQu/aG4FTjANqZrKjkx9YH/veJyJ9nWnNJfeCYCPWd
cV0vepnQ1ti30AvuvH/5i1u7CwkbpiRyL4376nfkddp0IUZAWGb/tk7AKB8d
5OLtRwqGuxdtVDuB4ffPnbd/9yDJIWL5hFoNfv/Ferb6lsa34LE75+uHpyxb
wLNrK675Tbejws+UKb0vrZi/UejLk3v77giYT3tlpTxZjv1TI1Sfm5ILS9GR
U9VbyvpGcH9uVl6sXFuatd69GvE0C4REPmACbYWwd8O+JUvxE//xVCNBWOAt
Roo404danTv8L6oLwtsWLxaef+9BqKpeOslREMLp+Nf8WqWozmzxnsBdOt6v
Y+7U1n+PpsPLOwPZv/2qQ6f5Vyz2aGP+KAo/U0Cx27T0fuR9sGy/44VWfUyu
pGgKwiM3h1XuemWggBPmjd+PLsVbcZov0tl/oHR+k0jyAUFYZpg0cZ+Ri/Mt
zgada993fEMeQ3FRHllDGI+TTLkhs0euGbyh8avtfZoILltqLF8p3wwmlW+4
qP5KBD2TIUEUKT44OUb6Mhdbi3LPIQdeNj5Ile5rh2XVSM1LYe8uLQG4ovno
FuhRj8xj23cv+8OH+RxTU91ThrasfnCVoHx25JnEAT7oF+x5I2FLHZAgh+qv
DeWDhy6sKuJz/411dqSqr4vxAlVgZ+TE52+m3UBIhEFxdc8BV/iphv0qc4DO
I9AYEP0T8JXIPXEKmQXbTvgl8Ib8AI6XExRLw6bB84CtAl5Z1WCMpKeftUkE
43vr/V2uyqUJw01KH0QFzjZg/Yjo59mPBrRmcKqchNDUCIiut5c1/PUXFNud
NX6+bgxcnjmU/5anCfMqAtyeyJgnN4FdO3Je7CuaA9vIZfVFHA1AbYCnwoi0
AN4ct3/zuKARjC7sPr6lZhE0iHuMPKC04O9fFuF6OvG7B3R9brrfJkSCPKcr
tsuf6QeG7Wwu+0wXgd69l5/6efrAoVJz9VYJEcw3Sa289+tBoDAM7f3+Mfv8
IOifnXQ+fF0Ydsyfbk2Fg9jvFa5MPO4jtvRcM6dV35yaAVrqa8hXVQfATBhN
cttmJojbnRhWuPk/frFO0m+F/sMf0bchP5wHqsGhl8jWZIz3OT2yjv17kAxj
F8JtKRrzwKwMRtufJ0NFGDO7594iYGi8rT+7YRF0Ht65sSqKDLNTHUbJYbj+
BNz47/h/rBKBJa+FhfLuTQI7pazKKjoD8yPXRnCqfFaYxX3CipNekcY2z4II
hdeWnaJs8PiQV/tayizIv1KyziONgvtb3NOta0r/vAiucl6VUFUXx/FThgj9
NVolDq3Jeyap/+kfJXT60ql14pD9VGeSgzcbTGnbafL+kDjc1uxhV5pOgfBN
RnL7LnFoml7VeJOTApe37f5KEmwAaclX1Wc9OWDGpXR3C7dvwGXrvhN7ijjg
ey3J3jUBDMzXfJAi28K4xYDjZZuPl1dxQJ/Iwb3PVtGhuStp+vVldiL8wc13
iiVT/9NRseP6LdvZyucC9Uz0rU+pbSh7CDzxSJ8tXNOPTs2ajz+U4YRrBq0P
DSqw8HsatB/Ojc64MoIuXi/WeXoJ+9Qj1u+dElRRpvKOod9neLqt5EXw8QPf
1UJmJFqBfoz/0bccDeignB9DrbkF671Yz9U66TU+zwab0S8rn94xjWF8XML4
2cPkV8Pg3YnDp7Yx6tHtdVJhixsEMX8+T/J4Kj+axPUmVnzPtyFfqnddJZjp
kPuyeGIYWLOlikqu6QDO5Ub0IRM++Ea/qohSOgDGOjXdVnHz4vyYhfd5pCVM
fHIkESy9ifB1SUUeyl9wMmXq+FUvAbx/v3Wot+C2GQMzNbejB/VHcXx1mbSb
J7p7FPHEMGO+pY/heGZFe5+zhmQ50LoSHZa7Mxe8TF3JTSFXgDcPrS5efPUL
7JbqiR9S5IF6n8Qe/RijEAvTwy9cFrjx3ztv4eG/KMcD99Yq3KEOUoirO6jT
T6tH8f3aKxFxwTp8abxVxvmmUwuqPOE+/SBoFOdfLD22hHP2lg3lt8F8o39E
2pw4rHY0EZaOJ8Hhp5rja0fEoffielTrQYLLzjxMXqvUgP1mMkOdzgdQJSBr
/WZq9Duu55aA5mn1gfrGOcixIOzjWi4JeNqKVP3C+Rtq0+6PWL3I8qPrApT8
s9dW8UjAyJF7io80O4GBpEBpG6cETGxv0nkX3Al0C+R6uu0TcP/1HcZoXK2R
AHFsF+i3jw+gC+ZJs1INmYBDwviNm8woctZssXhkIQ5b10/s/ejRDwZEtXyq
88XhyT30046v+gEzVO/sBoEpwAznOS1UNoHzv+lg3rTRKxPIeU/4kMadGZBo
qpIn1z+J9o1FdU7cYeJ6KguPsx7odA9ZMYWYQ28HHg1MgE7vgT5xhQm0F8j3
XteeBLtO6w2nnZxAmeOHz2knT4G9jTvYnRVzwAlFqV4idBoEN0oPnS7+htfH
R98nQvNRCcrbDP68UxaBTyrZ2q63MZFd3d3xt7oi8Ou+yhsa9mM4Ppj/Jnw9
OroTXKO9Kdb4PYr96U8ppGxk9FVivgkrP73j7OIWtpJMsPDWgYekn3afZxE1
86prDZrAfBrl2isHlq0RhOJjX08xNsygwxK2kYtHBDA+g/2qzAt2LXgxES/7
TX+Fc3y4vwJLn/1xMn+gBC0g74HtvENa/PBv9InAOuM5lHJWHug2MMG7ye0u
zBAOXO9stu7NdJLhIAzfWaUQ92axvyypafCXmS4d7lTdLE5YchBpjyJ7w94K
wIftSpldqnPoVNwTK8EyHhg5brTWKngCLduqW3lNhhfjrUTzb6eaDV2Yr8a6
T14Zh/f5SdUjEx1xl7OZM3geWP9PalPTJTuPeTyWPtSm3tjBAXc0Dl1/aS4O
zzhejhXzpEKW3qV/qDDkhgqFsAqY/lvALo7zA1b80LdfNHByLYlQmnsxO3Zs
ad9zi7Z0JJGIzQJiH3ZR+aCL5zfo2juPzkeLDpC1+f4/PM1k59DVT/sWkNRt
cdHnDQvg1h/KLQnnbuTOsDJg2C8CnYGTkdtW9KCIjRcO+/RU4fibR+rhmhGp
FjwuTTkJs/RaQNf+byl/lDvRfqlNGdP1bPBcy8jOkOfs0En8Fl8TlQIvj9vQ
XvdTYITGdoc/d3C/Qdyv4x2nZqJIDoWYRWduN9RMgGOzexy0HlOIN4Yyr7um
ZljzB+sdLF9ZohlwTGefkJM+FZ4ZWBZYF8OF8Q0WHnq0VOb0Wp5OsC9x6una
E1zwwKaLKlqa3YBvmpE6ujSujaqv1lHrBrzpezMypMbA3RRw4HLyCGK+4/jK
sGTgfnlj7Yf0d+gvgLyT5XLHf3QhTR67H59b5rHe9r/50wLoHlQ/G3urCymJ
7wwVksf9dvF6oC2XfZ8onEbXSlfJz3yZAE/svogccZrG/Vom6iQSJe3HwWf5
jA1ARxz7UX8Rhss7DojD0M0SHS7WNEhdpWqcsVccBueU/ex6R4OF4SUySkAc
PouY/PuRjxPeJZ3tG9MUhxd1Un9sH6VBQ6Wizq9GX4F16L47WZrD6Mw2+u4X
n1OBkZDWu6HecfRM+mE8WXEG1KRkvuqpfYf7YRTSOf6aVFBhy92pdA0fEajO
J/tKKIEK7+xTD/opUAFqs1eMt4rPA06nr7YUoQpQ0ndU+QOcB2Fv++R08yfB
ep7b1N/aVALZnr4noDKF+2/99/meBOlZGil+hlRcT4qM3HqjTI5K9OgGrt8f
Nfm/Og+VcDAzum/wdhpUOYbk1S+nYT8H7b6LgV0dVGLP4laRlPhp8F8ffRpR
RJskZtL5oEKFzmYHxMTPO3O62t7bZgYpDqx4qzfICzXDrrrHfZxGLz/6rKfW
8cKqa+MapBvTiHz15WVCnB/XY1h6q1BG97RXAhOc9B0eeDoqBCdOcQcL3GIC
sR7rDlKGMBS5f3jmyk8mSA7c0nLJUgCeVsuuld1MIg78jIkPDxFg9RsiDLts
PrYc5YffS/bwtX8nw+Z1e8h7ivnglscJmceWxozMKt4RB0F8/pCJTpxWgyB8
8Gjnd0PdRXRk7nSb2KwgjifY7q83jAnH/le4fpvE82la/Uo0uv/bqndfxyI4
pf9q96a0KMSx4niacfcCkFL0jT6/JwYx3rtVFxtPAM9csqzkL068nhuRrxze
+peTCCl+xMl4M/E/Xy1OwteCuqo8RBC+mwLXw+hcWH/294n1lbND7IRaqtam
0cckXO9gxcGZVdbFMj5sWC+sO07clMokE3vARrpLMB2WHIw9t51gI465KId8
GaHDaP5Mlyr6v+8HTJfLnPk6i/VphxWZVZ/UZ5H93bemSQ8E8HyZLPRGmRcJ
YP9IFr/6p59nYcfcHPJXzFIo1aHj48LMgSebixl4zPIPy6+4T6sVmkML1fKf
Pd8LwO9b23ZZFE2i7dMJPHAjHevlzEuIhqddYtCm2/7o1qcTaH2C/C2fATF8
nNXfITdX8L0TZQLpq4sevPMfHp/VR+uaoHHU4zP3+KzyHO63oeZ0dN2BVh6Y
qJxAbOYeRnL8NRPnJARwfYB1/eydgZvhtiF0Te9qRxWg4+MN4iuut14Xh7tD
zvatNR9HaUXtoMxMHOt7WfhTkayBETO/Cl1Y+Ciro8WD9aot3QeczjQx8Jh1
PwZvFHQGb2T5d/eD36WF5ts/VKONe2bY2r36MR4voZRz52t2LdCM2X6h9XAD
WGfafNJDZxCMlYYtsziQDAbmNkd/ER7EeDzreeP8s0Y3XPYT1jvIWNj9Ld7T
D3SdNXNrdMiY77io3Dz5UWDp+ppiBo045wDr/oLf6StXGc4B5dzXRYW5DJh9
95zNfps5INpQ9cGqCM8vELmq6K+xZRbHfz2BmuV/hcSxnxTr91y2DE/8VGWD
u+rk1zYk0rEe1MThVmxdERnXF+XqVEutI8jQRPFOqpEYlbATd1T/DvvALvm1
2gWH2IhFoV13t2QJYzzv2lamxEsfYXir3mf3pCMbIepYJufuWYv5uTGRK7T3
n60Fds9P73h4Zx65XmBXWf9nDHzt8HX7dWFpv376s2ORcxb7vez0rbW+Ps0E
2ugZPefyArJwrZ2Zerj0fmZ73D1WOodapfVsb7AJYr6utqaM0IppAeiv12Ru
az+PWP2lA9ddPyilPYmUP0+ve9U8zsIpUL3LoweobBzYb1QYPbB2ED1ct0Y2
JH4cRO5SeCL3tR/5WKGtK7bPAdflWpTd+o1Ie7GoojUX95dEKY07Ry3T6fAk
+Y2q1MFmdGW95XR3Ch3Gi9jv/FrQhP1G3T1G7Is7P6Ex7WdXyr9zYHyItV6I
Sue9/CqUhIqdDJ6Y8QhivIXbd0VhPrcgDNl6rsL3VDXIKO+QfH5AGB8PynQ9
rnFEGK7Tr9Z8xlkFQspzXGuuC8Owc6g0PrYWMJ+KLS8U4ML+F2oOXsNvyVzw
5Sh/dcH5PsyrqnHJ3vJAfgLEyMmZ/WX/pyu+VX/4jWfXv8+s1ln7a2/YoWQq
crf354C33O/cKtnDic8nS3hrGUBOWPuSy3Tt0nkxAtPLqHOYzwdX7gk1ah6c
BYEL75vqs5feU28p+WxbITi1xTS523VpPxyZOHL0rhAsmFydNUilEVIW4puQ
HT9k5d9aNo3ea87wwwPTNnuj6OyEmHb/HvGJNsBhq2xX3z+DvpC5HditF4G2
g0Lg34ZSJLY4tV0ruxR8cCuteTifAI7GfZs997sU1D40DNzf9w7jFtOntt13
p1eCs6497Rc72eBa5WWAfVUlPq5nlSr9Y1M3MJROiCPm2aAMsMvovd+NfY1O
pr0692d8BCy/46is2k6F1COzcmITI+D7hmeLB3YxcH2J9dkR4cLHsKQROxQ/
Vwn+mmHxfAgum77+myrc2F+CxW/gyGWXdajgIOy2s8VwhQlAfjeV6mkvGlFz
zYDtWAzW2xDftk8cvXZTCGYphclpi1OIinmdxMYIIfjHnmfNJxMKEeli0l8W
y4nzYda8ZKTcTGL8oRCs9YFL1N0g0YJCbMhSNm/U5IDVxvEHXogtok9ifn2f
rDgwXv5JuHqVuwAVTvKeq9C/RSJYcezITrEcIzcScSXDT+78PQoc9mAM7DSY
Raz6VPXwrqk/KbPIzyxKy/gPBe9v6jZd5tlRZCi56cz7Y6RpVEJTdIzOJ2P+
Rfhkxf5PsWzwri8py/cBy8+YDfYfXjh3cMsM2mK3j5N5ZwEIJc6E3vWZQCYC
kgU7YhYwf4gVP4h2WRedbZ5ATy7NbM7lZ2D/4KKaQUmCjQH1Sg+IiWmNoj3m
h6LKxHC+iIRdnvhXM0bB+WUL5jK8XSj52YMvB9Q6gcleT4qfazf6lRgVypkw
DjJOKCUVPuxAMQLpvXpvxzHfKm8Nm5cVMYr1eCw8of7t0OeAmULcTzE6rk/g
3NFSFPD0290xh2nQKdb+IWl7KfK7Y3MhqXUaXPzWyOE1WYL+aLvHvq8ShDpH
bCpvv2tDm/jlEtuxX2k2KuM/dTl0afx0EzRJriWQUveLDHftDty/LjTI/rFX
PT+cUN25xqyiDO9/fqvGEg9xl4Pt5iuSrRT6WXg6OBcmMsF8ToEO7Ml3FM9V
/eNx7047lPuqCuvInrNbtY5PVoD0JN5OtadUKDKW5UJRrQBjE6dmrk9RoV3J
/a3XQsvAZ9GjJ99a8WC8Wf1v55uk3TwwQsYg+9XXXPD3sp+iBy8Zeth4HuJU
HAbCe0szbCcWwdM+B9LcxglQMAmeN9xdBFek2ZkJXuMgRd//gWbFAvDkYxNP
dxoD6ztW8ttbUWDxhxWuFSpM3G/T8X15amvNFLh3r811qkwQEuXV31S0pjGf
ffDnM+cjz6fBca9LZSu8mED+28LL5aMLgPfB9kuahUzwsin9zawYCToXGCr9
kVkEm5K5g00RCebOZa91FV0EjqbZ/D7OJCjn2tyc5EnBeGmc4T6rzX4UGJiZ
7F5VRoKag8dzclfxQOOJD2rM47PA5v6BMcFtDHgpb81H5x4y1Cl4s+OiNAMe
cBsuOr2fDFl65gSTR9cblu5DGXdiQvpVIWj8MdS7aPZfP/bGMzH66VOLIPP0
I8kFVWE4YsEe+5G5CL652zS/+yECp94dOZeXtwhM4ggr+FkEyp2O7NdEi0DB
VPOB3nEx7Hskb2CZUGoqBhdi0y4suFPgR5erBZ8sxVjrMYR7z3v7LY37DwUo
jgqzwy++jV2jh6Yxb3F9snZGnMs0uJwS8D40iQbX7HS6FRE1De51805HBtCg
eIhqz3h0EfC/d/3am2RO7JPLVe5/cFsGJ3S5IX30UtRvVnwO7+iIjYp6tYP4
fuHM1hucUKo/O9NPpgPvL49Hj5bdNOCGzjcaey0zqJBV/xPNZj8eKkuD86YP
Xgns44fv3J5X/ZCkwb8yfUHx+vxw+suagLtLYxYec9GkmrlWhgbzLB337CD4
Yahj6P6WZTSoLce1/k8WP3Q5qNjyfGlMKQ1KqvLhhtts6sa64ziJ549Ih8eC
uHE/3++PXsiV2HPj+Ju1nkdcH6H31M4h9Y3yzmefCMPyiOWHJRiLqFZyaqIk
SRivr21dhSeWC4nA92Hkn9vtSASrXxNN6qe77y4SQT2xSf7ebWF4ksrzWmvt
NPKNLdLzuSuM10tBLXa1tA/CsO16UbCN8TBi9Yfa+z6UXfLlMFImG+qnlwiz
+KOI9fu6+Sd5No2PoC8Zc1kPVrRiPEjcrPPKzhhBHD9/u21up18sBMfWytXV
aFShwDr1daic5fdSi7h7G+yrto+A0xPafgY8Kch2y2OOEPsRvP5c/CVVUSvI
j/Fo1nzBUV8h06ZjyFR+H4ddiRC8NDBeOqbggy77ZwVN5wvB/oIKc1nGJ7TB
tSJXr1MIbrxtK1x8MxPcyVNNjqpnrX//4u/X/BLy26fLga3FvdXtkjMg+Hfe
a7O8MbwfG7nlxYUXjIEbCTwr/exI0Gnry90vKyfBidKjA0GGWH8OTDPVfhb0
ToOeE1wVX1bP4u9LUQ6qbPGdBUj+RshH/RkWPghqkv1CN5ynwO+TP6Mjn5Nh
1OkPYQcvUeAcpfJ88xEyXCfWbVIhJQYtbOfifNLJkOeTTOzYOjEcr7P4oF2+
x+33qbBBil1L6pq3LUDFYU3lHTsatPJyPPTAvwXrcy96OkGaGy/cs2HZyWWT
NLizmxTwNQn3x4IeW6B22x0+uFl+o/OZPTR4au1uxutTfFivy8ITvHUUlULO
0iA6Mcho6uKEV7SOlB65zMS+jf4H1/0OusgEvyfenNr1cClf3EpOvr2RBrnt
mgInI+j494TnQnjrMgWwnlJa1fD9TiQAM0Nf9VvmUYlUObvK6O8CUPGR/7aT
t6jEc3rrps91S+tGjadPrO4iktwvx9DXZYI8Obec08XD6J2Bhv/PaiYAxWm/
1kwPY/zD02NmTbQAlTCX1ho0NeGDfCqHV4isoxJOPEaBv+z54KFllPC6LVTs
N12rG3SnSWLpeHl20I2/fPDpXCMw2kkl9vVU3B1eimdY+GxIu+bDyi1UaOq3
4cWUCxM91SW5OatSYWvcRZXV15i433bVeOXPzvhJpFIvZ1JSRoXB3feuc4VM
IrnG0cdtKzhg8H4L/kCdKWRd7HDEYxUH5gew+sWedW8RzVha388dSUg4wy/G
0jvD2geqDw8/pcEzQtxj5qlT6L/+qDRocv7uw8mof36XO5hwzd9gTiK4KEY1
S30cfD4WPG3qzEnc4VAqi/4igPkbEflDa22X5kPG4Zbb7Bg7cfvL7gyONAG4
S3votG0xO6FQoeDXFiGA4+0CFR+S80sBeKUx5ynjLDsx+fVTZeLSmOlm9dzM
cWkcdj9kax47rJWxlTfe9H+K+vJ4qL/vfwZj7NtYS1JSyJJIlrq3EqXVWklk
KVpQJCpbWdqVLdJClC1SpELcV5QlRMq+7/vOjN3P5/dt7vsvj9djTI3X3Nc5
5/k8z/M8NMQUf7NP7R3rPz3/NKp+k3s7dgb7fCKLhntrwgs5YJaeUsKg8zwa
2/x9R3sqDbyKyWn/1FeFRqQ6/OX30cHa4JHJd5ur0HRqifON+2L4/BrV71Tz
uCcG7wdoUqcn2GG7Nf3vtrticFhiawePMAX60Jq27vYXg9vazF41BlPgybpV
prWBYnC9S0dVhCUF6hf99oQvxTBeVFTwZFskiUN7WtneV+dL0PHUr0/cGkWh
sfTuudtn2YiMRNWY493Y359g1If0s4HhAvNsxJDIQJltwhjWfzL0BvdnwAaj
5QXsV2qbZr0te+0sWrtrcgvTntOAY/vtABpLB/ha1vK5yIULXnmYNKb0m0yg
JKqe/mVeaCj/4O7rYFbi4e6R+fnzvFCOfFeu9QArofv2bVL0EA+sm1rL9eM+
iXDNvcU2zb2Sr1wUq17/JRFXJyL0HORX8qJiqdcxESbim/h1/ioOCpx5rZir
VbGMTga7npI8R4GDGje4VjkxEWvVePv7rCj/9kgzEcd8E/dOVtMxPr62JHfB
kmkG+CyN8pxYGEGyaVEzPFvpoM+pUVRXbRBJL4XNOQP6v3g3iEZONtc9854F
97JURfL9x9CvdTv5jF7MAoqLV2VoyBjaeVZ+h9jVGcDen3zKvWn033zCDFi2
PVHrJjqGz7PZLdYN2tL5aOsWia/bLafASduNn+RMCtCAzcKN87GMPdcjgHL+
s++OMAr0Th25KzI2Av6oypfq+1DgxZ7ACXLwKGDksxiy3YmrSSToVipSxsFP
hXPNpxV0wklQPCJgWkiaCptbt7N8v0OCH+icr9JCKTA8rWjQgH8SWcXo1d96
L4r1sAx/Yqe0TS/jNk+h9kcT8UzuIvCz6zEllQtLeB5cJby5J8VxCT2rrW1w
rSPBsnbNpdmgbnQ/NbBUpYaE9aMM/CJoJO37uaALScxrczxqnQb73/PNz2j8
Rb16exQNKTTw2lP5dlT/H8S0NLuXq33l/uya/fLzeg36v+d6GpTHKmxU66tG
IeEVKnc2icDW2I1CvvWLwDBWznncUwyKuKckWAtx4DmhBEe+q6Ixs+ivbpfm
st8MsBB+7URHs0hq0KFT6n/7/4r1mvvIczg+IckdhtGf+8AWyxY5a3YRqOGu
ZPz7bx/WX2xxD3z3NGUMsC0nTanaTIL795hE1ALGQJDn7fVyJSPgaUa1vsQK
3otOHg1qL+7B/TbGvz/XmOYz1T8BCo1Bc760CIw8RHorpzwJfrMyw4rdnPC1
109P4zYaCtK8VHLPkBNWTemdUmSl4/3cdgUP3tt+oyHjH2OdW21nGH1sjKd6
N8+qbj/zAaFHHCS4TAch1UnrMxXSUfGqyCbbeDpos6iz1LDIQA6AUzfKawzo
sFpkW6pj3wHALG9r5WA+jecz9DjJIelvaej5r+SfFrIi8FxNaVN3Bg3RHfqF
gvhFIOm5NV9/Dg3tXZthbHqHCi8Obqajl2QYZl7m9WyJCrnNhs27B5YBUrWv
5JmlQt4I5QTenpV6XlNItSu+DfMKekcseUnebcDc2OE79y8ybNdyY1YWnwDP
wq4Jx5PG8DzSL2t6qkDvKMi4MphkV1+N+dasBbeU2rpqMHWP1TYoeAqZrbuR
w9FUjfvpMudG5dWaq0Frec47oZEJJFAyT1ZNoeN4xrh/82ODqnxLCyhLWyur
vI0JcsjI3RHmoxDP1pxN35LBBDd+faq57gM7catT5ojmdm4c70NKSKN23NzQ
Oyu0d7v1PIo7N2UXMr6I+Q65IVEdZtklICW+sfbNDDtxLC9zmBkNAZPaLvLb
HRQicsNjhaE2IWjgvKWrZDUL8eeXot2GJ1TYfXM28asCM/Y70nn4u14YMhPn
/4zaxtVTsV9IVJt2Ll++GLSUM/tDYltE/m9XcQkKiMPmtlPr+5Lm/p0fcRgg
dAIV9swi2lNlQlhKHOf/ffsaS580ToNLmXqyU7HjYFtJx1leFjp4MjLnzas/
AbRsxc/KXqXh74FRJx5pXYx4PDYOri0PHK1TWASPejZcmvMdB749u3ICKEvg
eda92RZn7EMBelL0VINnV+pk+zYbfkcRuDNL805AOcNvQQSmGHbml1VPAsqs
8rCgEgcs+7kgcKqUBarXLgX2/OKELIFJb2YNyZAxv5J848cjYR0yLDBTqtmv
y8WYr4N9eY+8IvYIQa17Uscc+DlgkIWYt4eTEAOv4Dn+bqZPvUor8WtS5lfV
Tq4BvD+1XOwqxbqgH6iZH/L1GaTjeQm+R/ZCG/XpiKHXVswV2aiTT0Oxaspc
IT+ZoOqClr0hnYZgkWMWVBGGr2PPw3N8NLQ9p2Z5R18+7re2HBNKO4e+Y77E
4v4Bd8dmARgy7L0QX9eFeBvXe0+VC8DnIW15b6U70Qde2/ljNEHMx9702eAf
xy4EL5dq7o0W70LS1j+0O5YE4V7Qe659TSfi3i89/6RZEDZSX84VzjX9D++c
sBwThA6xyemvddoxH3szKMzi3Z1a4Hr5UVMBLz80Kllqqu6qAJ4KhwIec/ND
9x/kxMLff8B1y+MTF3ywHhC0dZv0P3QSgA9S+yX3MFdgvfkilW8Ahc6DU+Pu
L6b3CWO/guUsBUVysBj2A2L4rfNnZrbI757DvmbdN8bOzFxmhQwe5kPXpb4t
2xj7a/vBvsDjPM/k2Qh+ofxYLfoAsDMN0rOUYCMUXhaPW7QNgLfPL7CBVWzE
UfHntfzePaCuTUyQ4zAbUWAjJMr3txecDPQ9ZaHBRjDi8bFnPxsVjiwhy/bf
aK60DX8OxlxXZYTIRbXplJW48uAYBxMJvvydlKn0tRsoFLjxx10jwYdb8zfu
4OwFx2cfiB9d4MD6PcbP1Gih5Lz7UyDqa9GmQLZ2vF+Psz1S/7A19veGAj7t
MXtlyLBV8QE6nsCM/fTKew6GcRuQ4N53DSISWdywQGNb8pcVvJSul8aSwL+C
f4pk9Vm3kFbqRi4Hrm3/O/8brZYek+AzEveh/qZGsCH2b6K4KZnYnrl+yTeo
FesnGHqlCs5gweD3ZMLD26XtjUs1yFRYVLI1Zif8am4Jnqipxft4w54ZXcrt
/d++biFV0m52gtG/snFNfpvaxk5cqkTB+lf58H7iH00T7GM3+KCbuWtURSoL
UZPQ/4hsxwdbYx6G/zViwe//+Y3X5Pl5FqJ6TB31X+b75yPPQozOJ6jOsbD9
5xfxz4eCU/R90VzGEp7viB28lb7Awkw462pmm0qScb+Vweuc2Vv/zqNsDpU8
/l2nflwY18Pry4YXXy+KwB86soUqq5dQtqj16PhuUag4Un/+z7YlJEHr1Y+z
FoVzh2eDS44t4XrI/c8w58YHS2jX6k3yOySYMb5h4BgrFq3TqxvoyHj2qsab
DhKOrzFiOzeuOUmBk8/Cstd3zWD9zaJVyBHlbVPoTKTQsfvh0yAkUq7tlF0u
2quyv4q0kwboe99M732UhRj+zmmbtr3cOpSNpiTe/9hrOQk21/1hrw4pRhoX
+RXmzLF/LViluzq0JIQfGs+cOK3tPgQOjxvOaGvwQzT8KDaZpQekkp+m/TjA
Dw8e2mfXwNoHxIbWf6nh/s+nnMEff7pyV0zdYArEXLsQFBHIg/WdHzeRXAoe
kaGJVLyTY+Y4fl88l9Ghj+dowGMutSBi9QSIcdrwNidjGnygBapVbZoEq76Z
fTCQpgGG34jfmVdN66qWwbnbx509hqn/fLSWwbRn2Ra3GW747POyg10XKzz9
5t7xcx878Vwww1+gYY8ZmR1SYEGJVFyRJidckCaCxUwXEPVpcu6IoBDkXiss
kX+sG3GzMneP3R/DfqCMekfnmP2AydcMPE9NvXZAbAMXCbIMntWsXCsCrZq/
JtALmeGD6ku3jkvwQw09GBxDsMLD9p+c5LPw/hPs/zVeoa+i+5YVXtfzE7p5
twPzg+EFlPiGVdx4PoWhHzx/5fprDwkKLJ9bL2XxiQ3WFwUuL/TUgFdHpP98
B2QcbxmfT+DE5jwlkxog8k79x5MTFBxP8fzzy9Kon8FzeL5HeqNs+9o6Mjzb
XdlS6yeA9+P8lT6fur+HHfNv/4f3KDDSzf6BU84yzm93xGpYajzGUVhNoN+g
FRNkT73+Ssp/HO2wnK0JsWWCv3k1RMpXrqc6jqdyVDPBrdpiJeM3x5HSzJsJ
lr9MsEVPIvfzyjXITktyceLF+Dwaur18YscLtV/+bPx6no0wM20VOn+BF56r
dOPS2sJGDMtlB7qs4MNDPCmrDn1hJYiH3p3SK9e1C11xtqxsxA1ddZtYHXY4
Idxh27iOjsZz167VFGWHa5mu9zKN0tD+ddqPki8KY36341rk72PnhKFWSNYP
aw4W7HfzFx3+WbWZBOUMor7XEVT4w2zYkkWZBPXX2IxYLVAha+PB5csr1ww+
JUOVKd83g0IYye12PZnKA++HpjyNi6EQVmp5ZJdRHsyHPpjmv2JexwMh7daS
QgqFMBm9XqV0ioz1cv90MdBhV7X2We85rC+6l+K7lQP8QeoH865IraP9e67+
4PNZacPmVCA4DjwdH2em7SHD7C9vh0vtx4Fhm7UjodIDYOca6s0ZClTUe+10
J+QvsOfPDuvtnMG616+f56fU8unAJVpVSFGkmlHvgIHxmvr9tWOg4weZ+4/L
DLr9rK5MYqWOY+ifGM/LX5H8239SZ7AeN0Dh/TrDu3RUoV7V1LKCixj1U9r6
CncurQ7wesPfyyi6FLgUOeufgdywJCpChbl1Hu//rvgi1HOVdQHHj+K0dh8n
Iwrx9tAuEeYkNjgzLdNH52Ai3Ha8vX54HQl+1Y489+P7DNookjSWZkcHgb0L
J1Oqh1C8mILwyVg6EOBXLSwfGkabDyo0XLk0Dbwcq87ss8pDkd/iNiRNTwGV
Jf+tZ9oJpKpx+UUTEoGHNwxIujgz/dNFicDd2cHn3mxgwvq9XElJ+v1lJjio
dmBUp1SEkV/wPgThHsFoncwFwNBbMSXHbXAxJUFN2dOFucFUOFkkm0QDJMia
9KR4v4Uw7ifEJZ0KPnJWGBb+kgYS/SzwuuqIy7aV54M748yn0CBWmNLE1x31
mQfHF8b5Y2p/yCvyhBVeK4o8U1XHDY9qR2VEJTHm2+aAj/vpKFtqN1pHTYz1
MZwFzQOslb8UulHWzdeqfuWzQDLxt7qpSDdaVedj5VUwByqiyp593taNpg3P
Cj4Bc8BATrdr66pujDfVL/qMWq28/n/nswe00N3SV1E4oOn4qtVy8VPgiJFB
RwX3OOiXF31xWqodz8eLbHVKvSveDrpb/KKrY8ZQT9bpZDeaL+BL4O2vgs2A
2BjJe933Gij5OKO1a6AVtNW9sdjpaA1GX87o6XW0g+02X0xW3/MAHvO7f6qf
aAO+rdz1F5jEYe1DJlOxQ/NIsuujnK7uLKjVj4lbeD6J1D2MjQvbxoFfwK+X
319MM3Af0Ddr+vDm4BjoAno0czcu+FXddXC8eRY9OEXT2azAhf0jGH4bUvn6
5qsSZvH86szQqs5v5XNoYdWGqOgALpzPa8+ULW7n54L5ym/74ppmEEd1dokQ
3zT282HwFW4NO/IXP1CIrPn7iv4NzJCj1TWv4i6Z4JBtqSmWJ8GC4GVeEyl2
gqGfKBY462PJSSaqNY3uL/1hw/oUKHk9pusFP44vxY1WauFOwnifA6P+Zi0Z
mb5+iUJQ9PbTXa7PA6cjF19VebAQjDq8LUVIWvo1C0GcvBxUYcSM9SxxNq0p
bSQOzIdaHmo6sF1fAOPL42oiZY99ROGOE3+eISNWYvnE6002z/F+UIJRH+nt
cJc45sdKRPtISX4RXQQcGhW7kseXEYPnz+a8dv6Z2SKK5EgsPnafhOu7neYs
0l2OrDD4dUir68ZFxHhOglQ/buGMX8B45ZNNrr1XwiI6aMM7Y/CKFddzQ1/2
ts1854aCR4d7+EnMRD3JPGsjeQj7HZiWrBEvCPkGhGwHLUIGB5HPrQLOYYch
zA8w8vFLuah4sv44qth3ULt+iwDMiqTmJj0dRB6J9MyzogJwSFUvscmxH5lI
VEielhPAfpm5J7dk/REtAd7eV69f62tAjP6ew66oJ/0Rv1CvFKXIJfsnnu9i
9Bd0wWWtX1daEZ/KWtep2xg/oIm/jeol/WOgv7160S24Dm3/4r1ctFLv5ZW5
cFxKisH9CV+SzqfbStYoS6l7fd0HDtwPz/Xc0GxVOYrxDJ6XN7OLemqTDsrn
zNLXKveBGrYnPn9ftuA55kQh4L59BffcY+7qbv/f/qd/OMhf5frH82vF4alC
LSV9yVyQMWJK8jDowzqv6hb/PTbkAeA3ev3gl7+DgCSp5xW0gqdFapkvr60d
BN86u3eJd8+Bk197XA6ETgNd01ex5Y/mMY/AiLfSzt1l6hrz4A7ng7bnrKIY
PzL2VTUlq3yv+j4PrHTSyLT32G8DJKRaozuaYjDirmUOeZYZ7jEa8pbPZsb1
FuP5usB28l7yfQo8kJux5Pv1Px/zW2YlQyOJFHxtpGwtPboSL9Qii7aGfadA
oGMiNMHJhfVjjHhxSuvm2Se1FIzXhHJ3xq5zp8C77J9sVj3mwnwDW3LnzNRP
Puz/s9ryvr5gMR/8dDOgdH0MG9FrdlVT9lofMMmmlPVJkog/XF/nLtT04H3h
DH065FC3qWUiEbuOvqoKiOoFKXwPF+o9F9F4+G12yeAezGcxfj/zc50V34FF
xPh+JVZ1DSieWkKcd6evBa3gYcbzg3E5Rd5+tesScvlq5eg/OgHM5708Is1p
yHei/qSs3gTWlzDiq2df4YjhLhqeZzmqwhM8IUlH+baCb3eTsY8mmo0UVEwk
1eD8oEG5YWvEXgOG/pSWl46MIcey+OpRzmlgrlZwytd/FH3Z0SASOMiF5zdv
bymXf3i+B5yAZe+k33ah9KOPmZ886gH3msQkXGY6kNPWygXxawLwiR692Cu/
FG2cGM/K30uBlgqi7O+Y5kFdtUJGsjYbnGr/oOrCywqVjiyf1d7IBmVcpB1d
drFC7S0Cbp36fHBw37r4Z+IUzA/E7HZn+6lOxtf6LD2W9REk3B+5whJ4T3AF
j+52UzdL0BKD/oVasPneErrnt3fDeR4xeIhcZXIibQndLdCwlrnUBar9h/5I
hs+hnSmOvZ8pXTg+Me6nUOLnF41ac9g/7/Hx3fHfh5+j+JNkwmclX/x0un9c
8uwz5GySk2UaS4IvP/Tk2IQ+QwNP1z5nvc4CXXXEdTSOvkJft6QXTYmxwPmp
20DmazRyNi1omHpcheMBg1/phdecOIM+gL6lh5vFVEhwvJe8NT3hD9DVMcly
kuXF57VWK/9PhgEvpAeSg/IK2Iirpdz2Phv4sV+V+apuffUCYbhoQSohHEiE
6OaF2E2KPSClNy6GZr+Afgjf+qT/uBvEuHw5y1szj+5taU3n1BODcfxek7eO
jKG5Ba0AVmUx3J9XFrdELCGjmC9j1KnPq1+9ostPIsHDuSmOlTOgRure78+O
k6g+bYYl8tUMEIj2rmg9MYnzhZLBfm1j45V4fUPtt6oCG7y7/k3+w5gBlNwe
+PR56NS/89mDYHvBwIXv2F8NeY4tH/T4yw+v2bhofvboRF5DiRIqj/hxv//9
Kr66Vm+sX0RTZz9qkGVa8fxU8aLcDztB7DcH9u8ttBHeh+dN8FzO3JMhzqXa
JuwPEae1RWhBvwbc1jjInrCaBeM/Bo5xlBLwTu6rBi+EDV+lXKJgPZHK8/Vt
1iIcsK1SelefqjtQcNMeMyQoMDXudfaE33vcN09ebtW96lAJvvCmS3EJsmOe
jQKDG3QyueA+Jf+D9uJBgM1P0nXmGyfMicj6oaLE2PvGCV8f8jbIe18JjiOX
WdZmTvz+ijQRwdNyPJh/8Cl4uWeXFg8U+lTp6ic7CN4IpVqEr+eB/rdCxtLU
egHnDuPixyvXE7nd0uoevUAr3fIdRWIaWGhco4gItuN9Bjr+H07/mp8E8O+L
fafeCcIN6meN8y9MYX8Nqx+Dsw1bR4Hlicq7W53ncJ4rpGm881vBB2ZJYeR2
oVlAZjliPXibhvEOg3/KzOc45Rq0CLRcZyT5mfjhxcWJ0xe6FsH2Bpg5/pUX
skcf1o+RWwSEWJUopwgf9Gz7ZrlsvYj3zS2EKpgyT06DDX1rWnO+CUEhS1a2
D2HTgC68pmHbaiqMEDFpiuuYBvl954w9r1Ohb0DbgJQ6DRTtOXs12ZgK7wie
darnp2H+FP7qT9teTwOM+HLGC1SpfmeC66WvCO6nCsLFuM8jQ+XLYBWXwcfZ
g4Iw7orBYEn/Mggu+Ln+yishqL1J4tdi3TL4MHnWf7edECTdkSLlji1jPZhK
xP4XfmokmPvhwE6whR82hmS1jLCRoPOz6d/dvvzQgunG0uRGEuwueuTwpYkf
XveXKRU1I8H9QeE+Xwr5Ya+Ts73YARJk8AsZmWETIZkkqHLX4I//NgE40vJg
VP/Oyut3fucXEDyQ69zRPw/V2KG2pZ7Osx4eeMlOb0BDgR3esFELBSvxVvqF
/U+lrexwkmpqbiqzEn8TnqYnybHDM4eow98EObE/BENP1PfhUQ53NAX7zb7j
tLcyorEQN7b1uWmLCeD6lSVeeHcdFIR+f+SGzWrYCM6vZQUbFAXhlxD3E57+
bATjfFX/SbbKcyITJjw1NpQDgjjeqTyS8tSYFYTyzCLXIs+w4v0P85467+UF
WQnvBZ/ntd2C+P9j8E27vdxPL8f/Nz/r6mzyaOQ5E/FlPmZiSYWK+UlLm4DC
Rk5WKBjtsiZ2shfrRXnePxdqMupFRmahvjMEw2+/F7GG+R48+JgVz4cw6uNb
y35sPQZ9yGtp9H3/UU4oYJGFHKzHUWrLKwvX25xY78m4f/Hulf2rKsex3w3/
e2+jwBdjaPKN2xafLZw4/jLwpLPz6luy15qR4rN9YUOf5oD270jO2NBmRBwR
OmimOQeyP/tutfdpRpkXdiZxR/PDm9csHmd6NKH1TDmvQux4Ybpf3DUPSwL7
FXG67h97ZluIohLfmbb48OL50Pec+5Za9CbB4VfMd+V2VgK5LzKm5jumcJ4q
aiXTv8rzYH5dWC/lZbsaD7z6IWQ2ibUNBE2XnxFbiSdZ9n7fJzo6QfLT1A5D
GR7oJCsp7R3Tifubq2/u1F1d2Y3jwMu9ngpfhCex/07Z/Lm5m0V0sE8ygOMH
WsHt+ZuO6+VNA8/fCe8q20lYH8V4v6tyqWGA+BwI8K75Zuu8BPi8LZIu/loA
Z0XvS/pGL+G+l/AWZa8FSREYQb5Kno2ZAYJR+ynbDotgvTSj32rAudFcrX0G
+Pqttt8xLoz72Afer5eqOioMr6cupOnLMUGpHTLHR1P54K67DoJzsux4XvJW
0IHdB7LHUNwJ48zBjNl/f9cY9j8snA348VRlJb8qFScV3FgAFQ3nJfUOjGN8
xrouwkd2YAw1mwUzd7GQ8HmQCd1wpf4vM1wcnsmoPjOG/V39xjcogvvMxB/q
hpu7v3WBA+DoHrUMZiJ1TP+obX4r474SypyFu78GtYBVmxMcjU4z4f2Z2T/T
HKNlp1F9Scf9OeZF4MMqUtA/PIWUnnDv/eCyBH5OWt+q9ZhGm+YT9Vf1LQJB
nVzz17umEeP90YkfXNQcx9GvdVT269yL4GB/hdnelfN/di/tfZHEEkjxmuH4
6z6OorUqBGyl6eDP1sN9cp6tuJ74Wi/zwWtdC7pvtDH49sp9d+NS3jeS3YzY
uQqkvt+ZAeseKhmeHWxGUxZOCuHf6SDR8Rk9NKIFz7tSQt6nJuwiEzfsHMeU
rvFAxryba63wuOsC6z8eiYYiAqP2HnOkA7moFPm9/r3oeKd87cd9jP3off/m
5+mgL1uAy8qvB10xrmA/NM8JK4krYdpUDiI3VWyCu5APloJXXwJc2QhaYKUz
920+eOXQA1TbyEL8uHj+07lgPjj3ZcBBi4uV4O1PihGTnsD7B5qfU0QlVCeA
yLiJmJHOEAJXy4tLN0wACYOxX7mGg+jeWMYnfZEJ8MKf+fN6+35Ef04f4Fwz
Acq35Xi2RA6gs/GlmzPXTQCjY2Y/qk9OowojDiFu6wmsnzmUJBHbuYIPDM7r
uflYDaP6XcJlQUcmwBZr+qu5smHklupSKuE7Ad5tTs/xeTGK4llDDzjli2I+
+JhE/CHRTWLwHLOCb00kmWD4vwqGQRYxCjvho+D8qE5dDOvrCDmhzkKLMaBG
2j1wzX8B+b8KX1/77C8QrZT7JRXxC/OdFRuNyc67q0D9WtW8icvVOJ5Eb0sa
uUMWgSeCbc+zOLBDFcl3M1eHhLH+avOnsrBOGy4c318FHpMnRXJBunwgj7cj
K/ZnlVMu7DmtzEqYXnYt3qvCBf9Ph8NCFGonGumZ8uL5A8Gu5bGdB3jhEdmX
V2LDWIiWRdd7+8PI0HHKYI7lwTzuZ/H2Ztkqyc4jNwVJjc3+5H84cx6RQNfO
9mTyf/MD/+Y4v58x7++snEci9eLj2mqMumYU/d5XdzmXOgHIG3be6G3tQwIV
ql7fhCdA+O09R1dwI7rEzPYoymDiH+/aifIS26PtbCdABrdTtvCfDrSryovv
xcr3O9CJ7Fw6O5BDaVfe5y0TgH6koGg16RH2f6sZuBdwhTQBZC4J3d5UKwp9
HK13XuRmgo0XLPVmc0Wx3+dQjlHNuVci0O6I1V17+Tnc7w/V8tu0N3AWZEhn
hFIjRDCPyX79c7JjlQjubzD42Xtn1E9JH5gD1m72O8JMRCCLbdbvMAEWuPN3
7mLrynVL4D75NioL1hUGdp/zF93biazeTip6HGaGB431+AamO9BxLaq9mS4z
dP34gvNJdwd6m2ue9PIJY/9uLXK/TFHfzSYOmZNqCw5PF6KwJ4mHBzKE4SQ4
s9euvheIk6eM1VmqAd+rj3+FNZlwnR5TvHjVuokJWsSx3VQ4XI3zyrsBis/o
gzdAUvpEkc8LZsg2Z1KlMRoD4nOI8wmGzNB8LuCi5udsYD5gvSn8zzgyMpDZ
V2uRjfVD+TlzYd7lmXifxZuhVF0tj2Gsf4mwWx4uGh4Gwbn8ZTZgGs1pWUiU
0odA1gFrh2ctk4jlpldClN4wYBviyT1qOfXv+xOFH1Pfa7G5D4Ggbq7hDXHC
cDfdMHDYZAK4x+7Zd6dKGKLj6ly3YibAouy64bc+XHj+UO+gSXqvCxfMHVkf
uc53Cm2PP4LGhWeBvtfBBkOtdyjI2ZDMqi8KxdMiXn+kLYCtO7dzNjmKQJFp
17oPN2ioeEq93en6EPhyaNeTipXPydBr/4zo5nKqXMZ1PN/NArJM1TBI2RbP
o2z438/k0szCn7nDYEDF6zWb7zDwbt1X5NZdDQ6lKdYoX5lGmRVUBbemahDR
7tvhljWFrIzQ9rOD1UBm0HB7LdcEyjFLzrForgZW2TcUGr9PILZ7juJdq+fB
aj123r2/4tHky2nh//kcdzmYr/nsyYznmyVf3i3YK7uApMbCmZI46eDkmpJG
S8cFZBd2aJ1iNQ3UxIr5hpgsIBeSsotJNgnXr3IZFrVye5lharsl5esABc/D
5hnqbld1phDF39vqpRWYMb/LOPdB4W/jGraxEN0vmgWtVz4fwz+g/5fd/uaG
flDHueBvtZ1ECNYmFwnn8MGXzHe9H15ZQEjzlO/fJkGsX/98cIBtbNMQMHwq
m9Ph1wHUqtxiVTeOMJ5/zOOtVE0mp1+2A01rgVBVf2HY9tutaOESHTDmCxUN
W68EydAB4/zY23zTe7xIhubf1zzccVwU9xfLMhzlR2uEoPjmcZZDK/nx3DuN
BZYMIVxfM/SKjjXval97kYnyypQxqNoA7FVPFUfDJcS9+WmWzL5+0NBY5vn8
8hKiPK48nErlh68vGcu0bVtCIwOb2REvP7RZPGDlwrqETLNevetqngT3v9Dl
f2rQUexrd/F9q1nhg8tJ4okwAUlvk7bQ280KN1w+l8GWnogKP2oszm3ngFUH
BGdmvfpBkP9RkWzNBaD1PlrXzpkCk273qAQad+J8calQQ3VzRQcY/RNL9xWq
BP3F1I/8NR0gQKdm46xSJa4vMx8+2RlOphBcso8VzELHgC3pAk/kyvWXg1w6
pNgxcH/3e9WdK9dvzLwmtB6Ng8Xjc/w0Dgpxla9gbcKVcaDqSfD9pVCIRZPX
64K9eaHO9ls/aYkUnD/Enc4PH0inENZ7gMyFB91g0Vvm7IOqebxP9mOCg+/4
2kVUK2K7TqWfG/Pja1/ORZkqTwBIvrUrVKgbxbUlfcvXmQCh27LHbQ27UKFv
/pSHJUMPN4S2BkU5OvO1g7cDTDKNfwfR7VsneoPKeoA+cWr/+TeNgHAJ5N1l
LQJdwuPzjwSyQvu0jZ73Vq5vZ7OVmh5lhboniFUO7kKY3/8/XYcQTNlwr/f1
9yWcP/i5mq2a99ERh6dI5U9rIaynYPy+KYscKVtwBtGsCk8k5lFheNr5z6Mq
ZFjAd2t9ZjUV671uR8iHFH2jQvbrJUtv5cnw0z3XzK0uHNhPxvx1TojjSQ5o
3qD68Jd6HzjtpNfslUHDfjgMPwP7/YfQbH8rcqs38ntjMgPySt/k5eZ0Y/2u
e9xR7fuXutHNxq9SC1V0zB8x6oaeJ0NifTQ64knkzdv1lv1fPUH/t4+GFUrz
ineZ36ch1ZQtGwseiMFCHRWveH92+FJo7heLnxjmi1UilDUd04RhEPfmyVMB
FLiroPKrWIkw5qcZ/Uf/d8+5HQ0o0CVFNFmNNgHyOKd0axQphPCPDwfyj0zi
/RH/FzcmwbQGx8BdbQqR5NhbVfSNEzbc1bos68GC9z2SPjrfuv6WhTizs6Le
tpwT63FWm5dLibzgxP4lA853OFZ95ITTittMcuxZiHcnjxqtvkv5zx/h/+u7
KHDoocCnTB8moha653WZiEHpR29J7++NIrfnlV8OHxODwXkl68JOjaJp2dOK
TlYi2NezXYPvU1b6Eq6PU4ZjmS7wkaBjrP7Z9UpdaO3qrvsCPnSgVhPtE2cw
iwRfnFM60k0H1Dbo2+Ixi/IaHm9nb/4LRngF79sLMkG5tFsRF9L/gsrshDXh
McuYBxUZcjpmOjuG0OkL+u9uf8X8NGOuxiLk90fqSRoSM93/bu1dMWifqX+/
bmgRMSmXOcyWckH/oKRsSc9pFM23u+deLBcU3isr/4Y8jfGz2i53I0OYjLgs
l2i3C+eAuNe9VW51Cf/8wGfB5vkj/tEsKcgr9HP/tRMr+faw9LVDR2kYr33Q
qNTmfFSJKIX1POn2C2Cgtrx8KbUSBXrm2W8wmAeWo+Zk45uVKJH9ipQP3yyD
5yMY5/XtRwdaw1p2IlawvFa/gA7eq9EThFPJxEmflMhdGjNY38XAH50O254T
aWSCtTySOGVChcl7r4veNphHC9MaMpkaVKxfICVpC3cepkKSbOjqaM157DdS
WajSKRwyj9qLVIsdT1Jx/brjUbe4sR0Vepgc7zzXNInf75J35PPk7UnUXPOd
//wN6r96ewpt1NaFxYLt4LmK7iOlNezwRgqZ5r0Sj0LlHdlDVrNDofT3+1bQ
DIN/ZtQl4IrJYy7JoywE5aWUSdrOaVD6woPi5sJCeMQ2RzG7kSE8qXvsLgcz
cfSGouwvQyrcdEyRSVqUnWDL4bH86E7F88WMv2eincZnvJsd8znOn+PzmdvJ
xJm/Z3hStlIxHllTMJSadpkf3p0HP3fkMBFOm5c5FK/xwwrBZ6JfWpgI0pZH
SgdcF7He+eNHla7+PYtAi/evxsAmdji0piH6ZCjeV0h8aDN4U7BlBW+DWaOl
s2yE3bjizkpZYVhL+9g3U81MOEp5crv680Ex2qMbdtHzaI+x3tpahylQ4ZwY
9V1uHskc199zIIcVHkX0L9vZm1DRORM6b6QAXHBoOLh2byOo4vpgsW1MCFKb
TRw2X2wDQmcErHN38sPa8YjxXfJLoOBvfMe1Zi7oVRLOMx/GBosKBPdo5wrB
xLfbhByqSVA8TDxtzR5BqOyXrBCvRSLECRAdfYMfXnoxKneZQkPexzx3H7fl
gS46KhSrhGGUsrvJwUh4AXhUDZ6MuvYaJZY/vrjeZQHsVLI2e1Mfh6QaKO6v
Z1nh6oYbXyxl01H80bQbYeZskDWSV+zb+0/I9WDFbq/XeN8erJZRNfYwx/My
BANnNHk+k27xHkdzwu7EKdMOoKMYPr8rjo0I4HSNXTXOj+OXn2h9u82B/65P
XL0FJ8fI8GFu/83dLxfQm5vHhhy92ODrvKMn2Y7NoG1zjz/MN7DBJ7effr9h
/58epnmJTVVl8gcwMtAtmYecsCC2nNp4qwXovByMlH+zjPWeRRJbA1J1BKG0
l6mpQkMP2JpoGzVgyg4T+o4kDbxYBOakXcopJZyw4r3XtSPq8+BHuFfDc1kx
jGN6TSTEfKs44cNHh44455Fg6YNGCnMuPywPlvVo12OD5z7k23juEICvSdQv
ngJkOOy/Y4vqYjHWn50KD7DQkeOH2w9G64sVscNU5Y1TR51ogJRupOpIsBA1
M2Y52d4sUGnv5gOyMgPAfff96iPpgpC20e/V6ZMDIP/sY007X17I1Ndi11o0
CdZ0t5Z5RgnD5rU2h3NuMOHvhXJxnY2s3xTed/Bz8zDBFDwHRDWKWsKvY/0C
VNfMtg4uoUBJR0HmS5NMRJpyXPHWlfP93SHrqIgBCT7hZ48tLR4HYvw7zGgV
U0hRfMCRZaX+Dv8m7H10ahxJPJC4rzHDmGf/jbiL+qr2JdbifjKjnjW5Y/kx
d6W+9pzc2Z6zko8dNfo2VqMlNHfzl/B2ZhooXv2is4PajrLy6BkFp1ae35rI
kKo9FGjuFEHbLcwDPS5fWz1pRCEq7oQaG1E5YKaR3xGR9XPozrvdtwfvc0Cz
b22NbstzqJGbsnPoCRXaMF0TbuVaQNQxtimrHCZY8+PHm88aQ6i+sHbz5FZm
2N0ynRQ0NIxIjwXCI15RoTuX3UB/+hTu16auDps1d5oCElvi+DZw9mJ9QjV5
8QHlrBg8e2JqGeotoQkqc3iz0kp+cUgSP6pMR7RGg9jQgJV6nSP9cVoADcES
2Cx7sgbrsSIK5pZyJXnglR9xRYE7Z1GTa/fH4rUjQKXmm/b29RTCmWyfobzy
fKcI3uZMbCbh+Mf+0dT+zAQTccDz2db1N1hhqhSHZtnpYbDV9wr5XQ/eR4L9
QtPu7hfKpEyCS6tFol9YLeHXGfzzE2Wn3tBQMsP3EUwbl3O5Mi2hPf3Xk7Xa
+bEekaEHoBzXLOPYvoT5blna5d5u9VrA6LeXbE0UKkmfB2Mve28fX4fnMbC+
1LHt4NOxE/Ogs2+MbVeCAOZ3tH5V/yalcsEb118Z13GwEyeyc/62raJAjxs5
Z6o9Z3D+TVk3V77dfwoZ0Ndr2cqs4BVrlHuhqRLMlITe/fyGDNPzbn3cfooJ
XjoUVZj5RQSuaw+MYk9hJy62bbLTquCBAb7bNvGFjgPHG2F8rortQKLtikHo
43G04YfR5KhcO3iU4GFS5jKOKIfrrjZpUmHU1BTLohsJXoiObDU0EIbWEW7V
vU9YYSWNa/jmSn1OM7b9LEytwv3ixbBTHg2H2Yg0J6tSn1IKfPNy4bFr4CQ+
T9v2/zwtYTuA/eoCBrbq5q/UL/2Cqb98mGpwfz6QvVdscCs35nuvrclW/uDb
AYyfrv90oaQHMPobuotNCx+3scD8woTDnJpcsO/1eBN75Eo+rFI5UHmIHd5B
+05LvF9EUzxR5vZxo5h/1LFQf7pBswHrX77ln//9zqED+w1t3H+4UCKFD/df
81f5qXOlM/yx2lB00K+1EyM8eN6ZERezW9weJtmOo3saeks7DrPCcH0bm56L
U4j5a0r2pZXr1c/Pk/7QJ5H5ju7pNQdFoLa++r64LDIRfCx6VD97FEjHJTQa
r1mJ9/KPpzQF+WC9yuPYGjMK8fVQusqkAh2MKpxHjU9X6us667dm+iIYbzDw
a8JV5wKzvGVw2vJ1tpXfFMigjxe/e8ZGsCa78W1R4IDH6tUOPXVnJgY601e/
axaAXw44/GyJ6wCDgeMqN3WE4PMhEC65fRhs/jHgUWzHB02jX5VrPZkGV7ut
x/ZdmwbeepNNdHs6yBOMbhfvE4C9AdGFaWMkfM61eA1db/K/QbwGt+4prRfB
+DvXvPybqivGE4RiJpO+seI0OEb3UNzB2okuLRmefBzfDURjNd3vDtSBhp1b
A1oSWjEfoL/pvNDH/DZwatXCgO5YF0ilrhatjOSHL3+sof/6OQSkL0TFPlzm
h/JePOrh1mNgsuDDtFEQB3R5XnMazjETTFF3rYUmOeCluKaRfTdIhCGn39qA
E5xwE/83uZg5EmHXGKKfcFIE5w2mmJns6CM0sEr1wtJ1AQ6YLFdafbxWGFZc
ObetrJcJct5ZUh+0b8E6aEZ8tz+jq1MVMQWEmrgq5pupMNRrww/VnAWUrmG8
56rOOKjT3Bu3LZ9ENJ8qy95ylRtW8JRfajNnI/qFr4zuO14PnL/cj/l9qwmY
Punnf1wnBGNPONmNBIwC21+nz8d3ssGFEdZH7o/bsL9Sn3HtFfWWeeC8vz2i
zGcEKPL5fDaXYyIeVRmNFHsKwCfGccOlLBNgdPO3DtbrAtChqm5g/Y5ZIB2i
FaW4KAZj5N1L0g5VYP+VAu5Mg9qHQ+BajIs2xxYxGCmzRrfGagjMxG88KMgh
BluUp7MeBg5hfuHlQYO0Eik2ovbMz6yxH+OgSzPO9K8SGyErKZUXmCAGI2aI
ygTfRdT+67bkkQwKTPNS1bHZxgpDfrbKCP+iwkwXf5rMADueJ3sT7VXvFcdO
yD6x2XMwh4rrKQbf+sNiVBtYLmF95J/TUe+OeM0DBv7cu3qduP36JfRphM/w
th0PnldVka613bByDs9yNfi7TI2DiehNHQFMK/E/slL8T/s8urSRS+0K7wKQ
qd6oYaG8jBRPxmTsfMwND6G4Jz0FTIScTqxsoUXXv7wxh5JqjC4c2bkADpiS
bMZjx8BGjzA17eR5xv4F7EOwDGbh4f1jYLXG86B442IQf858kHjODpteePI7
9xQBo8sFDes82aHVSYevA8H88BOn3tX3GfXI/bCb1T1Hboxfl+R0F1N8uKHq
M9UT4u+ZCE+yeF1yZiMQqTtf0JjU9i+uNYCH4Yc8pn61AqdNY/m3rDIwH/sP
94DAp+wnFdbFo/OsLBFKIivPh+68kXneABg70Pe0PIIHJt5I9HXTLwM9D1yJ
pk3FgDH3TnladGychQR38luonFUaR+ff7eg2kuWGrI82XeDYx0S8qtJ2mhTm
w3rUHZ6yTEvafLDfKXY67PEcSrkc3WmoxgcDIx7WU6/MYb8L4wNeE/Occ4hX
pnTh3rMa3CcJuqGGPucLwIxzdS9iP0+ASQ6ShVCoALwt9P3Pd52VPMNudfdc
lQDUXyupuz5hFmTfI4VYPBSAE0sfr28xmQW6XVJefgGdwC5bx6hp5yzuZziq
5z9RF+1AslNp13ntyDi+M57jk4FzJ6h/23A/b6j0OevPv6/QeGTY1q6nHFC9
S/jG/u/sBMF992uBkhB8lialFaa8iHSeN3fnyAnBk3dbflwQpiHb+x3blQcm
garVPePY8nr0+2fyT2Ytfhjkssezj5cOngvX+7+YpMKaHelCAplseE/ZwXNq
hlOcv9G+YHfrLWxUWHy1ZTpZcw5lRUUcZRKhwgKTgs7zHnPI6sVNea3NVNhg
vTlVe3wC/T+Ei173
       "], {{{
          EdgeForm[], 
          RGBColor[0.23828125, 0.30078125, 0.6328125], 
          GraphicsGroupBox[{
            PolygonBox[CompressedData["
1:eJxNmGtw1cUZxv8CASUYk0wgOScckhM4F7xA6dSO2gqjKJW7olgdC0XUKoig
XCIoQWmnRS4JiOh0pgW8oB2FqCDWonbkfrHW9kM7LSWKdUaQEDUYR53qTPv8
fF7Gftize/a/++57fd53Nzt9zqTZ3ZIk6auf7vSZJHmsV5LcOjhJnlX/UWmS
rNG3uf2T5EmNdxWSZJ3Gr2p8vC5JVlYkyTx9/0p791cnyT61jpIk+XtKE2ck
ycv5JHmkJkk45Bq1OWqLtWecvj2gfq3+36rxeo0nl/isJRo3qQ3XeGtfj7/U
+K1e/sY8c4tjPLWb6VytI++mV+vS+LZskvy7R5IcG5gkE0S7K76x9rJY31qZ
JBtFd7S+b9d4ecizQDzPVxvbTzrQfIdal2i19kyS72ntjVpzVN9vVtum+aLk
LaQs6xDtuUffJ6u1VlvmSWrfLXEPb3sqLD+yc+ZDce6qCuu0SePpZdK7+uvV
3pEe2tRukJHWiN+FvcWTzt1wVpKM6mFZXtXcDSX+/0etfV3t9hKf82CFZf6B
2gq14WfYVowL7C1Pkjd7WZaLZPtS0T0lXzjRzzpYrnV35ZJkqejMUr+ixGvH
a36ovn9H7SrNXay9fbT3s9jbriaVJKl6+9LAjHlZGvyMrjLtS8XPyj4eP6TW
XpR84mdCxvZtDD85rPWP9/L/q9JJMkV9UX64eYBlXah9/xhgXUypNy+Pabyy
xPIdDXtNkew/qbbf7SxYn1/JfleK5nXoKG8/eSD4RAcnQpZH8NsKy1sneR8W
3XLxOUd6Gau52eqHaOER+UpzN9uN/sLEMp4IfXLmr3vZjpzREXZEn/hQu/53
St60bDNCdv9A9Mqkw2tLLDOyjxa/i2ulG/nKmoYkuUDz46WnUyn7ammp/fUc
6aGPxqM0PnKWaT5/pviodWz8ImPfeKW7/QHekQFaI/TtOvHRqQ8z+noeeWZq
PLTGc5emvBc78n1o7F0o+tPE2yrxNq6f4wpdvixa5aJ512D/J9bwpRc131vz
W9WPL/H8rG7285PdrQd0N63GZ/F9QaypF58XaO9bBdukSfJervnNdR6PEm4d
0Lei1hxUn9H6wRofKhifiF1ic3vwBo+Xif+vZaeqoLEkaH6t/qTOaO9ln/xX
+OVx+Nb4Q/VPSa6b5GOrtH5vT8sDn8MDB/GHSTEGDxnfHfjwWl+PmV8vusvk
b3tE48KC+5/3N57Ojli+OsbsbZQtRqp/usExBK/wuVo0WsCdHvZRfHWZ5Ptn
0djbXGsfw7/mhj/eGDgJliALfGF3bA7G/aHadoUW+gMD4SGr2OshW90t/2yo
N27dp/HEKmMdMQZ2Eo+nNP5Lb+8Fr+mLMV5X4zG0wUf2kmvm5qyTkWnPLQ+a
jO+JfAQOTg3+n9b6t6WD4bL5D9UOafzLeuN6Y+SQESnzBD/Paf1e0XpWfVfG
OAK2ja51XI7JW5arsT32yNjOl4nm7qyxYZf6O4oeMzemynjXqXW/Et0Nor8s
5zm+gXvr9f8VzW9QP+9syan2pezbLrtP0JoT6ptl+zadWSN+jun/WM1fovMP
SqZxQR8bzovccbt4aNP8sYz1A9/oCMyHJrg4qcRykbPACGhB5zx9Pzd8G4wh
J10fuemWMvtZvfhokQ9k1X8svracaawGE9DlJ2oHs8Z/8kBn4D7xuzzGyI4+
3q2yf05Ke+5AnXUMz9gXDEAn4MBsrdmpPc9IVzuLxrt50s3Moul8mLG9sfsz
ygktZdYp+gQTiQnGHRHHxPX+rM/lfLDkvJCd7+xhzdL+38YiukHmxojdSRGz
4ERH0Fwkfl4Vn0+Iz5aw3RDJ9bfAaHh/L++6qUv+9WiN/Z467ETRONMkfu6M
2MPfDurcw5XWNfzBBzwcTRlrvl9wvQZ9Yhj/Ght6fj7rWqQ1a38ZEz4DhrX9
X35FLuz4J9E6X/N10mVTzvlvcc5nop8p4SfnxxjdwANYNzHiA3/DDtBkTUfB
9iTffp4y7uyTrJ8UbO+TBeuJPEQeId8wBjuHDVJtJ1s+LHzbVnA9VCbeXi+1
XtBJTca59Y2C67uHwxZHAqupTa8Y5Dx4ufrH89bnRvWv1DtPH8g6V4AzYDB5
aWnUUvdiF3ReNK/w/FHBtA8HfbDlcNiFfFJRZT7ATOihH2pm7AyWt4Zd7qs1
vqPHe3LOkez/Wnr6NOPajBrt5VLXxOjlyj7mhzw/O+pc8gK+g9/j519ob7m+
X6K9xwf6XOp98vbUMud94gk9vh06RbeV9c7hrPkk8gK6xa+Y+2nsRdfMV2dc
O8Jnrs72QLdrJNtLedfR42t9N0BPW/POA+AQeLGt0vUl+ZJ8NT1whhp942k7
9rTs+MP7RY9npY2d04JPaIHzjFc3GK/u17k3FV1f3ya5miuMa2DaZ1Efo7ez
Q3b8i5q6K3IJPXZl/FzK9eD0lP363PD/JenAlKKxCl8Fr87J2P7UjNyf8Hny
LH7MmqZa4/axnsbukbXOgdxjiA3WP9rfOAKePJlznTu3zDzCF3cVdLqq1pje
fYB1Dd+NWftjR6zZ1OC9TzU4/3Pf4/61v2gevki5Vr45ajMw8GRgJvhETr4m
6kCwiTglzqkNyCPUgDNjnvpgXNTP4MHMqB9YMyRqyPnyg2fF2zz1L+Yty/ao
w6dG/T8jamnoc/+bE/UU95hrwnbcEaHDHXFZvevc3Rnntc6w8ae1xltwl5xN
7r42bT1wJ8DfyEeM0UljznezB/PO52ujDqGmfuMc50vuFBuiviLWqRex93Lt
naE9D6mfnDa9O3TmBxnj0c+Kzp3k0B+lTfuRuAMuzPuOuijve+HamF8k/oeJ
5rS88+zwyLXYalrY68G4Y1KHrdD6iVr/QtZ3gi2VjifszL0XfxsV8lMPQoPc
DJ17817fqH5R2rUcNR21I3bdon56tWtEch/1OLaeFXXv1krH8uK8x/fnjX97
Ikdc0cf1FffzB/KWjxjlXlIa84/1N6/45o4KvwvwJoD86OGinOtTam5q1L+m
XN/8eZD9gPX4C3Ubdc7GBsf36bsXuZt94CZ4iI9Qn7RX2cbgKhhLD07MTPv8
jTnfLctjHmxl/HnUjCvj3eHUQPtJ50DbakTYCz3zn7PAU2oM4uu3ovt78fub
nO2FrfgGZqGfCWnLsyPeUmbXmx/4wuZ7wu5z0u6px2+ptp3Yw32O+hZMZu3e
WH/6P7H2TGAm2El9Tm6itv9vxvfSJtni+Wq/cWCDXRnHGjGHzogJYo6aDdmQ
Cx7ALu7qd4YO4X1Tzmc/lbMe2YcNoE/scFdC/tFRg5WHPVhLrkBXYNXu4GHk
IJ+zI96Ohsb7BDGLT+FzXRGHxON14uV3uW91xt2A3LFc+Hk8Y355Y+AOtabC
uM3dcXXEO3lqdcw35Z3DluSdu1pintjE7tgcX8NX8TfiGmwhB3GPWRF3mW/u
0ynnr7XxLgT/82IP67/xnfCfBTnvnZ/zWwbvCy8VHJe8B4Fxm/r5XMa8f7QE
1l2cMz6AE9/cxUsc+6wlDuGT78PiDWtl3mdxJn4xMeaRozl4e7zBOYhcxF2M
HDU1aG4KuvOLjrEF6sdkbGvwEn2RC6HDm8exuJfyDgZN8J83p6HxToKMrwX+
vKf+aF/TwhfIkZx/m2LzAO8+gx0H+CJ25X5PLqCGKcm69qMGbAs64B20GOOH
+NUtEUfw827w9H7acTK5wfxMD/r4P+8X3EN5e2FMPYDP/rjSfss8vMIntRc1
GDUFMdAZWMS7AvU6ccVdHay+doBpgHXQgSfOHRdvqtgY+9KTn/BVctSUePui
5joUdRfyvRfyrog8iU6o79ARY/CP2CTu1kctOzb8oyvyLzreH+/AIyI34fPc
V6npuQNRJ3I/AReoJbjzUOuw70DUxG9kXCus6m8dvxO8kVs4l9zBGbxjwhsY
vyPehZujLsBe1D3UP080uB7DHmDRypADnnljWBc8oHtqVvSPHqBPbfGfBuuB
N6F9ISPzyABN7MvbBT4ATu4NHAbXsPmReKt9odq4NixyA3zAw+K4W80oGmOo
EedGjQ0WgAPE5YqITXTJHYBamDfO8sg3m2tdZ1Gfcr85cta372a8tbG3OTAd
n4UPMJz4bY93TmLg0ozraupr9IEc5IWXsr5Hb1e/Leo06rXWkAudj4t3Y/ig
RmuN+Tfr7G+8wbD2hcD3trDv5PDDtoi10++nzFMv8i4KBraEb+PPQwIHmG+P
/6zHh9ZFjXpT1CfgHv6EX33MW13GNS337P8B43ejaw==
             "]], 
            PolygonBox[CompressedData["
1:eJwtlmtMlmUYx68SI0GBl1HKiw8g8Lzvy8qmfWgd1lxaKirUPCzXspppapga
KAf19VBbKojRStdWCuGhzFMq2cZy6nKhZocPtZY5qzXBUBO1tDW3+v29/HBv
1/1cp/91vJ8h0+dPnHe7mW3ipHAeCcwm5JiVc7rjZo15Zu3ZZl13mG0YbLaT
+/i+ZoOQ3QHdi/zj/c3S+5ldgV4dms2Bv2eg2TOlZn/z7Qn4WfCvQ6+Ima2N
mCVxuhy6JmF2PsdlJFtcgK10s134+z7XrCHf7ESqWQUyPeDpLTY7lGnWH5kS
ZEvQ2Q5/Cj5HR81GlZjtvtMsmgUu6FIwbLkbn/h7Ddnwlvw6vhXC+yPutjuQ
/w5/tcT0fIbZc5zGIvchXz3ILATrooTTmcRTDT0913PRg72R2Ishn4H8WfBf
g3cJvMdSHfNl6Dby00H8/4CnErwn8T8Ue63I5IOtGv6aiOdcub+BjSz4b8HP
hD8Tn6e4/8w5y/0A+pEcl2mH3jPE7ElycT9nN3QneFbjazz8Lvh16M/q6xjq
oRfgb2Oq13Q+dKTQ7DHkV8J/hXtL6FiT3FuhN3E+g77Et+PYHlniue7F/n/g
OYKPNuJ/F5uDuM8N3VYa/E/glRHzNHTv5f4V97Xk+IUMt7kR2dnwG8Cyj/iT
9MekfK/tKHJcQy62Fjn9IjrbirzH1GvDkaknX9dzvVdVA9WiEpvLsH0SPI+C
5yI+n8L3ZDBcgH6AcxT5Lzgr6e+XEp5bu83sB2wVBI71Hs4JZB8OPJfjlH/u
C8Cb0gcb+PgYX2GBz0IFeNaA51zcZ0k9oF54D5kDEY9RsY7GZzLda6haLsnz
2KZz1hHfNuQPI/8N+luhe5GZjGwz+lu4ZwXeGy2cCdgbg71l6W5zB1jayeFF
cnmV4d4PfR/fThNrOfENhe4C02/w1tPE88jl1yU+C0+jcxJ6UtRn5+Bd5IXc
VODvQqr7kC/NiGZFNawDex2Y3gRvKRgDZMdEfdY0c5rVc/j8PN1jmgeverDP
unqmCroZezOw1QS/NnQMwqKcvc99W77nQj00Fv2jYKoE2ylsHML+VTBcIDc3
0sz+xdZffOvfz3eUdlUf9CfCP4NOF7ofFHlupvKtDbqdmakeAGYwHMTWYnxM
pb6/It+d8BwoF5qhbuy1oNOT4jZb1ZvIrwJrgvg7415D1VIxLcXeZPjNYL9I
vMfw1UJNfiK+Y+pJbO/jW9UAx7AfelnMZ6Ec+4tj3nPqPe1o7WrpSFc5VW5z
Cjx27TDtsgdDnw3thIeg98a8t9UT+6CngO/bNO+BUcgfwedYZIdRsxT6YQ54
N6R5Dq/i73fsf5ruPdREveqxsQtbZegsgt6MvSp8d6DzI7n+CJ8rIj4jH0Jv
Dr13FXNrzHemdmcj9emL7/WDfXd24OMd6M4hztMO+xK6OPDcqZ+0y1Uz1U4+
txR5TVVb1awe7IvzfBcqxqYi31k3dxf6J6CrwbA923eEdsUq7biI12hK1GdK
s6UY62K+A7QLtLMLA+8R9cp5ZMoDz4FysRP5Wuhk1Hk39F6xW+eA7+2I53h2
wntKvaU3cxz63QUee7P2c+g1UC3UY2X4SiZ8144gvmHMRpJvMzO8Z9Q7mmHN
8gZ8djPbM0qd7mRHziz1Ha5drpgXgu/ZUudpZq7k+Zumt01vci303rjvbtVQ
tdwe+q7TDhoB3iXY2JvtO/QX9uXrge8+vbl6e9Wz6l3JLIUeGPjbUEc9DmP7
cq7vIs2wZrkh5ru5AR+NMc+Zcndz55DLHs5ycnEG/y+r9+M+a3rD9JZNK/Te
0z/AEXytyb9V61T/lzge990kG7L1aui7XzNbBZ2NfnOqv4F6C/fHHau+DVBs
Uf93UQ2Tob/ZertPY3MWeLoCp/VG662+Fvi/j2ZIs1QT897QP47+dbTjtOv0
T1QDvTD02PUPoH8B9YB6QTtVu3Vu1N8yzaBm8VzguVDPvhF6T6g31BPDof+M
+27Um3cJ+n/cJ4yG
             "]]}]}, {
          EdgeForm[], 
          RGBColor[
          0.3508512652385191, 0.5109693299094098, 0.7396480435869508], 
          GraphicsGroupBox[{
            PolygonBox[CompressedData["
1:eJxFm3l4ldW1xj/CkASSQEJChpOTkJMzhOd6y9UOwNUK1d46tVoHaot6e+tQ
JxAUkEHFCanIoLWOaAUcEBywErS1dR5bpmCr6H0UsAokICqDYtFW7vvLu+7j
H9/z7Xxn77XXXnsN71p7p+XM8SddVJQkyY97JUlPvRdVJslwPb/Wx6K2JNlU
miQ99J6WS5J7ipOkszlJVgxKksf1XFWSJG+2JMnt5UkyYEiSjEwnyXr1WZbz
uF+WJclCvV/W+KXqu7teb/0+T2MniX5vjd2gPkdo7OAh/i0nGvN6u/8X6jO2
Jkme7Cea+vvV6iQZ3dftKZrjFPW7KZMk57YmyQTxv7EhSdaI9mo9fTXvg+rz
gtayVO+3q5Jk64Akma8x1f1Mn3kmD/J7v+baJBpzo/2ZeD21R5Js03o7e3nc
AX3/ff8kyQwULxVJMqw2Sb6j51ta//Pi7QU9O9Xnfs33jObdVUiSR1NJcqPG
rtFar8wnyRPi4yq9P+qTJD8SrTM1x4vVHn+O+h0ufr6rZ2Cp1/eW+NyrPodK
TreI5l79faHW+Se179U87YO8H+wFD/vyzz7eD/alZ2OSHFbu76O0wZ/VWiaD
Sv1tRXz/odZ0nJ7h4n+l5HOS+Fmt/Rinsf8hPnaJh3btxVz1P63I+0f7QOL3
vPg+LegMVf8pKY+tlgyf05wni+ZP9Pdc/X6WaO/vYZl2Sb5fJP77I7VPVPtL
yeleyXhxhXn7kZ6fiM9btYfPitYJ6vOevk3ra1r9Cu4zQuudO1gy0jx3av6J
0r3tmndym/fq23q2a46OUr+/Lzrvh16wz//SOg6qcDurPq16xor+ulrzAQ8z
xNv4Cu97lX5/S08ldlLrvS5Sn3mDrf89Ne8G8fuWnv/W9+m9vffs+/oa7/VR
+jZP6xjX2/IZXae9r/M6U+rzA9HZIPqHFzx2YaP/Zt494n+S5vhQ76zk/LT4
XiQa39Ncl4jPg0T/OvXb3Mtj6P+B1rOwt/f9Bw3et6zs7pu9rXPo26VhX912
Jvo91Xeh9HaKnodFd7Le+6QnPxdvs0R3o2R8Zbn187tpr+lCjS1V3xI9H7Hv
WuN5ev9Yz9Ua+4nW8kvNNVH9TtS3SXo3iMZv9f1x8fux9uVUfZ+gPvfLzi+W
zO/N2IY6qm0b80VzcbH7XdRgPruaLUN0DnlWai+2ab4qvZ/pZ/tg7l2i83GV
5TVNMtjfx3NNkswfLXG/80TzI/12l3h7qZ9tjO/Mj03CQ4H168nrWa9ng76N
0pjbxdsxZf79Oc3zrt4zi6yPXdXes2tL3S5nP9XnnQH2QW8Um5+fF5kuY7ck
fm8MOnMyti/sbLnGzlb7Q33vJ3oHa9+/0t8jtU+T9duo/Nd6D2+1ks+68JOb
tL8zJdufaa1N2rsdWueagvuuj/4zyq3vtN8s8W/Yzo/U/z7N80zK62BtFfpt
mmgN0Xtbm+3nnRLr5F2ivVZyuUdr+3Zvj/15T8uMuaC9RutaKH7e0LtF9IeK
5jrxc4fWMSLi0wLR3FVi+fy1wr5uUZnjF/3owz5O1nMJ/lNzTlS/M3pbj/iO
X3yxYDr1mmeCvl2sZ4t4u0T7PUs0Ls5ZHntKrCNZ+dVXNPcI9R/eaH+5uNnj
GP/THqbL3OjJeOaP7+jUpOAHfef7jRo/Ru+f6flK8vyw2bbxQ9HuhJ8+9oef
KB69Ld3YmpXOVHq/2etPGy3fWwuW4d7QPcZNiLHjxc8vtOYp2v9O8b1Pfd5p
8/wTg7cJFd6vMWrPy7j/dO3pPvm0hzTXT0Xz4WbTPUpzHlTu2EwsJj7TPr6H
14scvlL/KeF78cF76+1nd2btMweGL8KHVUV7ieLh+9KFw/R8WusYhZ8k1h2l
va0utd/B/0zTe6/WskfznC9de126vH6QdQ9/hM9Dx/5YYds6tIftAH+KH3y1
2L8T17pCZ+m3Rvv9keZbq/dv+nrOOUV+V0WbtY6L9W6ud6y7TPw82d/fkQ37
iizmF1ke40PO/5C89uv5mdpLJedJ4u/BjHXtOj3jiiyTDRFTzlbMGS++7+hj
nUV30Z+l8fthai/JWLcfyBh/0Bdfcah4mqixh+W9z+w3evdFifkYqb7bBlj3
Tg3/93iJfeAhQ9x+RTIe39e+Ej/525xlN1dzLVL7D+J5Yc7xcW2tY//8Uus6
fGIDtPG3d2gPb612LJga2KDbh0knSsXHFdKTK3LGOcdrT1OS4616doi3x0rs
L4gXdeKpBbxVMF6CB+INPvb5wGCvaM0F6fv9orO40n4BTDs/4zh3Wcq0n6g0
fbAYmAO8AY5YWO1Y/7nWdMMg6//WYtOCzp3it73a8QDMC94j7kPvluAZrPJ0
pWMSvz8dfSYXmQfi7DB9SzTfCT08zxw9U4r85u9z9D1X7/bsQd4r/MUjkme9
5jmzxn4AG8Uu8CH4QfwhdgS+AyOCY9jrh6LPNMl6p/ifqvc1labzbz2sj2fV
mPbnoSfoKrrC3+A0fAc+5OQGjzsrxh5T4u/YyIHoz9ipea/ph+p//UDLGhyD
X7+z0nKuHeL9uLLRmPzSwOV1kv8d6jOryPpFG3sbU2R5HCF+/qB13aXv7/by
OMZ/qd/fL7beoDOv5S3jl/KmcWfQ7KhxfzD/NdK9Bfp+dc6/L4g+d1eaPu0v
+9k/Q5N1Iy/Wjr2C07BJ8hYwzrfE2wjxPLzWWGaI1nis+LlW+ju1yGsAP5+m
WFyvPR6jN0kY31nXe73sP5A5/oQ2NKvC9ufEPDfG90vCz/D3AvH4WrGxVHWZ
94X9OUQyfq/Muc0BMMIg/11Xbx6WFJsP/mYsdOriO7kPeQ9+D6x+evAPbgV/
3VJkH4rPBb+dGrgKfzJb+36u3iep/6gy+0B0KytM9j9a8xUNpv2ano0aW1Ft
zDZf836R8fe9stlNfdyPPugyOo1t1ojHaj0ni/cdzcZ5M0T77n7Gqfj6MUPs
B67X/ia9bMfoxIoW+5YrRL+M3Et0Z5YbL91dYZxzT4Xbz/Y0D8Q85AC+ays1
xhvV39/5HUwKbmD95FD39TfP57b5OzhraX/HPOy0WDns30S/n96Ly2zDzPtB
s3V5bIP9JrF8SuSpYHr0llyWnA29W5S3n7lPa7ypzjaCPmHj4MhjiowL2Duw
AXnb3MjHx+Usc/DyWNG/IPaUfYM39m6H+FivePAX+d5PxOuz4r+rYNn8NmQ1
PG2MBFa6pdF46la9V2XcZ3XKMfaekCfYirwFWRHzPxcPHcXGI/vV3lLsOgI4
kRyKfI88ER18Lu31U2PoK35O07ej9T66wTnVkqYkObKXfS7rQLbgReT7fvhi
/DB2h8/CX5GjnBh2hT6hV8gBXogB8DND6zlYaz+71bkjOSzjyS/RLda1L2IH
vq89dAxdw97QWWxwZY3zanIw8G9HYOBeQ4y5X2jxntxYbFsA310ZOJxaCTWT
1rS/zYjvYK+R4Tcm5R0fidWrRGuaeLhX8j9d7az6n6H3i3nHoFfz3jfwAzF0
Vs5YoStt7I89QB/7/lPYeJq8T2NvL7Z8kSd7QCzCPlk7mJt4x287Mx77Ycp7
+mX40pqBpgtOQ2+Jef8f74h14BPWOin2iByQ3IsclRj9VcTHKQ3Ou5Zr339d
Z1r4WvR9aviraYGzwEjkisRnctyNkWdhJxf2cm1qaC/7N3SAXJKaCD6328e3
uSZ1Ypt/r4k+5O414YvgIV9vPqhzQfPMeq+P78R3dJ/ciFzmgzbnfkemjWfX
DrJPra91LCTWUbchxwBboV+5oPPHtGtJx7e5Tgbewmfc1mh9niOZf5421v1M
780D7NPxY+e1OYc/X++LhhjLbms1nn0y+iwrNe48WnK/vN7+YHeTYxoxhviC
330pcuwLWq1j6NrxateJzgmtXt+L/Yw3/5axDyY+Z9S3tNS1vI6M6z/rUsZk
tD/sZezA3+QF2MPi+H5ryvWzWaKzTrLuqHMugz3yNzaJXWH3+FtseF30oS5E
f/oS088M/HMo+WaVY+bb4vtBzb1LslwddoQ9PZBznWFJzjkCeQrxmfkWhn8b
H/kQ8Xt9pf0+PNRIBrsGOD6SJ+PvejZZb/C91LgeEt1XNGZCg/V9Q9QD0bdx
4Z/frHSNCd+4rRCxv9kYkPmYizrT4VFrwncyBv9PLfDFqAeuyLse8njeWJ82
daLL9ffv1J6ed94GrT1RN6OuOj9y+DeDB7DTHYHrzq02b8yJT6f+xd7h41nX
+rCn88LfztYcz4vmr/T+S4vlsEy6sDXtOHFOm/HU2Fg7vu3wqJcimzdDPuwz
beLRH3Ouvz2Vcyw4I3xRZT/Xj5DjQxnTXJAy3kGG4B9ybuoyxFv2+dnA852t
tgtshboJ9ZOVGecf5CHoIj4E/0EuQF6Ez6FeQN1leZ1tG7kiK2pMPYc4d/gb
MaLZuelIxeKLW40tLtE7U+pcCVxLvefaCs/TWO586aDAxpPC10GvPvKR3Y3W
vf8VnZcH2z+M01rvS3lf1mregyMXIycbqqdE7W9kTYM8AzqH9DdWZ75r0rZ/
sC21xnfKnXuDgxhLfQA82RC8kcNOitrLIRV+U4e8tN41mpOb7IN3hn9Gfqng
f3bIFD7u1l4+JfprxNuKsFkwzgR9n6n3nwuOz8xLnMLXgC/wsZ2aa5Lmuklz
vVnv/PaXbd57dODRJtfQ8C/4lnnh78Fa5Pbd5w/6vr3VOUeH5ppZaixETW+O
xl9E7S/vOtSwyBk5NwDHgl/bte8TRGt3D9eM0R/24Ni0MUan+Jle6Vj1hua4
uMF+k/hAPk1uQ049YrDz3Pv0e1GTsejWNuNK/BWxGJyzJNobm10z2KJ135Gy
fWFn/au/jpNXDDbtRY3GfcR1xt4WPvZ6resszfG2xpxNHqn1n0heX3B8+325
9+1A1NLJZR5Elr3tA1nv9KiTc1azapD9PnzD/9QG5yJ1kROty9iXUhfcWm/+
WUdRrWvu5NnUxMkpl2eMp8g30H9y0AOBhUYNdu1xm+R0Y1/LE33YLxpf4Pt7
WKeIsTujns5+7mq178NWZ+SNdcA8YJKrNe90tb+jtTdXm05TtW0QTAlWuWGg
+SFecvbx9zj/mDPQv/G9K2rlnTnXLNhT9vaZgjHWswXX3ai/HZ82PcaCgW8s
mOb8guMt8RkZ3a6/u/T9Nr2L845jF7YY05GDkX8dV+OzDmREjYD+1BPLNUe5
5m3X2DK1S9V+rOB4gN1is+gIegh+yze7vvV5vTHD2KiDjQ97xC45DwHvgft+
ofYhZa4V3TbAe0i8O1I61ib6ozPOKbYHlsZnUrNGT1ZmXX95qt45956+zofB
HXynJoNuQJc4TT4EffTt9gH+zlyrgyY1cOTAfqGrxFlq+8QTMCw4HhzL2Rl1
SbD43mgTy/AV+0N/mqJN7b212bWWS/Nfj8GnYDfoH3VnaHwWtU5i8WdBHzwL
riVPOEe+9R9qnz3EeI/vYF3wG9/BcHzfF/3BRHuDN2wa7Ik+Hqn9m6f9fbjR
Z7qc0X6zyfWPs2udZ94cmBV/wPkU36mRUI+m7vFos2PXoxG/yCXpi9/A798V
ufaTBf/2A41bX2972l5wrAAnknIQS8HKJ0QN5PQ61xlaxOMpfe0vwL3YJPFx
ZdCENuNOjrHs1d7ARuQK7AG2yXkwWPL8VtciqMGAGcBcnwTueqvJdcr7pG9l
1a47sEf8/nH0IUcDN+AHR4vmQvH9K+nztJTrCdQVTmqyL8WnUrc/p9Z1ja3R
3qJ3VZVjGb4RGeGLiPH4I9qbGzwve8T5Jfb5edRpySdYM/lFV9a1oSNSri2T
X4Mv/73ZZ9vf0Ht9wTWra3OWM/oPbsGvnhZynq3x5eqfa3bNA/nDI/tzdOwR
vLMe+MffzA2f8+3AfNg+v4H9us9xKt0G781osAyo8VDrpQ5CDeTYlOPqcXnP
f2zMRazG34O74AM+wQy8x0QbDDa67mvdGR0yAU+CJcGYs4NH/P/DKeOGRyLW
oTPowJ6U7eZ07V3nANeR0JmnJbfT1Z5c73NSfCG5GbnPMVHbnFvw2fM8vYc2
G8cvT1nexA7qhCMLrnWOKtjGsLXHmuwLOb+hDkN8v6zSmLBjkH0c5xmNGnOG
xv5XozHC+MAJ6yIfpA/1JDAM8gSPkO+BSchXiLnUGIiN+EF8ID6vKGIleSR2
hU3h16cHxsDO6iPHbNeGfCJaK/POP5mX3Bw68AZN+OmIM0Tq5UOjZj447frX
KmJX2vdGpubsa1dHrMfv4/+JH9QcOOeg7rA2znFYI+/Xo8047nagJx2DXcdZ
P9i+aF3QzKSNM3ZkTTs1wHiZfHd95NHo9aqgQ6wmZuO3kUu3vMT/iFycM+Ys
y39FnRl/hF+i1rqtxrbN+eUbLcbD1LCR+1dxXpCPPB//S7znrgJ2Ac0DUXed
HTVY6PM+EG3ON+ANfwaGhB904DdNpvOvescseCN+03dwrOX5gtu1aZ/LwuPK
Fucf00LfeE+PNvlHXegD2KxH6MyEVusYeBn9YAyY/C/Nrqvek7OuMBadpwYG
7gVrcUZ0d8SCTQ3OC2rlY28Q/+PUZ3aTz+loExu+l/dYsDN5Hpicugjy5l4O
Mn87zsb5m5hE/ZM8lHVdF7wxjtyVseQF2Br5AvZBLQQbuSBnuzs/53Gzwh7Z
L2IftRTi8t6IxXy7Ob5fNtD9mZMYSM0Cu+if9u//FI3vZ617R2bdZ3nglu1R
l6Y+/aeCceSgtM/G89U+0yZHgXdwKfUA6hTUKBY3Gi8eUXBdk9yVvBU89kH4
KO6r0AabcXaHXyJ+vVIw/ZcLzivIL6Y3mDZtchNqXteFHIjnv466GTkZ+TLx
b1icvaOH1De2xFjw2kFRlwb3sC58KbK/JmhuzNs2sdE9afuMXWnrF/Vy/NiE
KusTOdVrBY87Unw2pC2blwqWI/ZLXGd/wDrzo2aJjqIDu4L+p2nr1Htxv6iz
4DORQ/V9Vegwurwq7ozhE/iNPlvV96Iqn++Q+1J3QC+3pX2OBR4ckLZfw79x
P44zDWqUYH7mZL3kO9yDoe4yMW8csjj2+bpy1xmIxWtSroevzvguDvXgoxoc
k0+LuHyVdGCZ+m9odsxn3pGxd8iZcyjquOwT+QP+l7ma075ngv8jF+YcnPOq
zVF3XBB5EDU59IZcGd+4P3KZ+VFTRoantRhvlzbbNidV2R67z16j7sE4MDG6
QCxFH2h/FrXHS9uMqZ4IXHV43nS+m/cdoZeqXA/i7Jo7TOjDklq3wZiMWxk1
8xdiXu7DzGs0huXMhDtH5FPIgTPn0riDhGxK4juYB7kOjXZ1nPssyvh+18KM
7/jRxgbJncihxrYYxzEWTHJzX/MBD9AYGDTZO9rsb3vGOT53beADHrCj0S2u
3fxE74vKjZHAhNSuqNtRyyKGPRY5/5y85XOD3q/XGKOjW+0hEzAqtsCdAewB
vwsmR27oNXUK8BV3HtCJD+OMEtwJ5qS2QGxmLn6fGX1K43yKc6oHau27d0Z9
CTvBRqjFgCHWZp03wBv7wfv1aHMWNyvuZnBfEn2m1gPWIK/En83A1vRbnyb7
A/xCd/7Q4JpsidZ+tJ7L1T5K7xVZ53XtWddoqNUQL6j5QYeaJDGX/sRKeCPn
6Yg6QXvIjXMw2uBGdG1C6N6IvN/d9Z5S6zo8o3fPxb5Tf1oRZ/H4vRVRj+Lu
KXnd4wXbO+eL6NjLcebC2QuxvT30gRo9tXruxL0gezlYGOEM4ZwxLY4157Xa
J02Oc2fiflPgBOI4NQrOx9+od+5JDsqdOe6NLM74jIj7i5zngL+7cbjmvCLv
+M99t0URV/AN6P6E0H/yHuoG1A+os2Pr1ITQX2qC2AQ1BOIQMQhsAkYBz3A+
Sm0HWVFvBq+T87K+X0QdAF27NvSTXJyxByK24+Pw7eC6TOgn9y84U7gq7uDR
B5lsjPNY5uIsqBDfObf8IvKpFXEnAj6JmfAM1qe2jb6CK8hryH2ok4PfqVug
S/hC/C903s0bF+5O2U/SRvf21bseQl1ka+RP5Edgsa3RPpD2Wo7IGuPjF3bH
PYplgVUPTdnGqA1zj4P1wjd+BV3Ct3BPibscnD8cnTIO+yjrmsjSuCfQFWsh
Hzs45E3eiz8jZ3gv6nbV4bvgj/WS35EL4cevz5pGV9xLA7csCOwBr0vjPhL5
35aQ26st1vfX9L485XNA7uBQAyXud98Za3X7pkbTWBY8k3turfk6j94W7WNS
1mPOSIfn7euG5R0j8E3YbVPEH3AIPoYcA5ulnsQ5DzUl8nvOEsgHL2izfnC+
zd1J4he2Qd4KlsUnv6v1r9OYd7K2n+/EXWLOfDh/4NyHOgi5J2vHf78fPhy+
4A8/jP97INr4mSXBM3cQqQm9WjBf+GV8Mnb/1wHGmTtSPit9Q+vdLT669H1X
1udw1BFLWl3DHh5jyUO6c9sezq/hn5jFt874ztzwg4/lvJXf8B2cibHGMXGu
y1q6z3YjVj2i96as48xGvX9XMF4em3M9mFjOeemOgnE+2B/cAH5ojrsW+ER0
mNr5zIhRu+NeAfcLuPPD3TLySs40qGOBr7YGlvvPtHUW3UXP8E+zyo3FuK+9
Lu6k4WuoDVATu6TR/nJio/3bsNqv93NYrJe+1BPIB8FZ6MbIOMeBJ3ws8usK
Gb6f9R79Pes70ax3VtzTYb3YBf55bayF+ndH0CfnJU9gf7nHgcyIYZvyroVt
zjuuXBhnSdSeO6NeQQ7AGdapkRftj9iHD7028B702IsfB+4YFhie+/jkEtRP
OMPj/yPwHasLpnkMd3LSxoTcB6QeXBY5Jn6oPf7vANun7gwm3xy52f6Q1bQ4
9yJn5SyQ/Bf/2hE+9qEm46dlTabdL+h/UvD/IHxc8DkbtU58BfkG/HNmzPkt
OQi5CPhlRNyzYs7LYl7uPeEf8SePNNkm+P+A7VFDo5b2cdZr/1R+bmbO972u
y9nuHo3cjTum1CH2pX3mxjkH+4GNrIuzY2Iy8YZY8+cW6+EpDT67gMcTolZc
FjVGclnueyOz6SEr9AofQH0YTL68xTWgx/TuzLr/rnrnLMgdmRNXkSHx7v8A
d5a9WA==
             "]], 
            PolygonBox[CompressedData["
1:eJwtmHl01dURx68gkAQIJIQl+/7e4xyVYo+WCAqIC6BARWh7RFoXUEQgASIQ
luCCLErEKogisioKCAoBFTc2CSqrikIPsuiRhD0BLFjp9vn22z/ueTPv3jsz
d+7cme/8ch8o7juiXgjhwStCuJLfHekhvJYYwnzGF3kh1GWE8GazEJYx9ueH
cCrKmkYh9E0JoRZ6YloIf64fwnn48lgIt7G+pGEIIxkrs0NozJ5vkDUA+QnQ
Z5lfiqzhTUNYkRvCvW1DeB/+l9YhDIa+HXkDMKiiVQi58INZcxVrY8johm1D
mW8Rz7omIYzICWFIYQjjk0KIR3+TTGzNCmFWQggH4B/EnmHMz8Le6sbohH6e
M/VrEMJvGRORNw55MeT1QF4J8qqRcT4uhJOsf5j9PZh/DnlJ8DHOs5EzZyM7
l9GGtcvR90KCZdSDXst8E+aaajC/A30LsP0MNu5Efzb/LW5kmTtY+zN8Anv3
cN4iznsOPsI97ITvAJ8P/xbr/4FNqdh3DptPYfub/HeIhaeQ/yHyW7bAZua+
w8bl2LoZ/RvY+zb/zWD96uQQpkH3w59p+LM9Pi/nLoZwJ3nwJVz+w9Ct2DMX
2fc2D+HjqO9IdzWCsRL6XCr2YEsKOq5G1+VUx04O+jaxvhc+2wS9hfEhsraz
Zwp739fA/j7oaIPuSuYzmHscn7yCb9rJp6yvLQihBt2TOc+L2PccowL7x+CP
NvhjDHs6IetaztyL8+zi/J8Sfwvhd0PfiYyHkVWGf1/kPpYi/2Pkf8J4HfoO
5OXH24be2DIQeQXI68QZjnGW7vmOVcX8Aej23P9BzjsMn/zM3jXY9xL2zWWs
hR7G/mvZ/0f2/J39yTmOtURsSNRdY9PIRNss25fgn/SWITzGfXTm/sbBn2bt
i9i7Ens/w4eRFOuU7mzOeJ6524jP4Tn2mXz3CvrXof+nVNuuNQOYOxv121yH
DTOxdyv8vEaWuQ36Jmy6G3oj/ngDfwxq67d3BHktFS+5vus6ZB7lfov4b1sj
x9TjyBuPPfdznmLWrFJssP+FNiE0Q+Z65M9kvkTzjEWc/UfOMPZK76mAfwqd
r6J7PmOK3ib/DeR+RzO/DHoUPu+C7w+TP4qhK5DXjf3r8dkBfDUo37G7hv8y
mWuJjbcE56wv2X+H3gdzS+D3wH+Aju+SHBOKjYt63+SXr4inG7B9qXRe4Tt6
Hbo582OZf5b5bOarOFNdnH2YxtxM1lRB/wabx6Frd7p1XeY+N3Kf13Ancfjy
Pfw1C3/VoD+euTnoL2V/X/zxdFO/iSr81w9+KnQX7ndIjt+43rr++zzXZ9bZ
lRNvY20ndIxG3vecsQh6Q6pjYSv6avHFHei4DP0Q8iqQVR8b5iLra2xsqLcu
+cy35Q2UIS8X/hL8FnxUDH8I+/chuxgdHZB/PWME9GxkdOSsv4t4bhDvswDf
NIQvgu/IOMH+LhHH9hFkVCPrR+z/Cvtvx183YttR5vNaOOefR95prcH+Gtaf
gn4Cf81Lck5QbljCmjL2DmRPBvr2RH12xdBe6NbYP7We9zzJ+omMC/hvNvwk
6N5ppjvij8GsjYvYVr3ZRtCP5Dv3KQcMhX6aNX9h7UV80gl7p8HfD9+esRm+
K3wKdE90PAk/Gf/OUT7iPIPzvUd75zO+5D62cIeTmT/E/Q/BFycY1fhjKWfq
pbcFPxL+T8TgRe6yCn40/F3Mv4TsVznDGc63AR/NF42PjmPvMfiz0A+xvjjB
NesY8r5F51XI2s389wV+k3qbqsnroDex/h7k/5s3sw99P7Dm6+auAfdgax/2
d7zC//3I3C+MOuUGztOOuYMFlq0aolpShg9XJvvNjIP+OdW2HeC/BfC3Zvju
lDOVO5VjlGvew181+Y55xf5C7qh/mmuwavFczjQWfikjeqXf0PFC13zV/o9Y
/yhzJznPcc5zHzWgPM05UrlSOVa5tk7+au6aotqyBf3XNvGd6m4fx8b1ycYE
YwodI4qVPfhsQMwxrFg+KBnQk/gvXv7i/fwHWeXsfzfZdzQJui7Va/fz32vw
1dmuDbLhXIHfjN6OcmoH9h/jvwPMHUbHT9BF+KsX83cyEqLO4crlqrkbM51T
lFuUI0fmW4d0SUZtqnOAcsEnjBPZxlDCUsIQOW19J7obvbkLrO+h953gmOrO
W/scnVPwbQ/Osx36Ff57FN9UYE83+JUZpmvZfwl7l8DPhH+G0ZX5a7KNDVSz
Vbs74NMi5L2MzvvQdVZvgvl92DOS+6oscC3tQzyWYs8zrNnK2pnYdCvzVzO/
PM45tR305+x/lf0Hib/DzG+OGou9TXyPQt8X8HvZuwD5mfhrve4k2W/kW+Rv
Z/+8xs7BysXvMr8QW8+yZi30DYxRyc6xHaHXRDwnGZJ1Bvl3pRgDCwufLDAW
O4r/ThQYwwnLqcZcyHSNUa1JJF4uZRrTCdsJ852HT8l2LTnE/q7p/8c4zF8W
BuY891Bvrkp0jlWuFSYSNsrEhk/Q/yzjQfT/wH+zoJ+Lmtad6G7mRI1djsPP
VS0ThsfXnxI/56BfinpOmEjY6G4wSMcE11zV3k+j1iVM+BF0ZdTYVphP2G9B
oXOdauJr0FuxsQ9zAZmfRVwTVRt7oW8X8q5n/3jm2rHmCPtnsGcx8XGM/T3x
xyPwE5KM6YXtu6U5FqfCj4KfXmBs+m98Ng16Mf7rUM97hjL/TtS9gGrYYeZ3
FTh3nsakveh7kjNOQH8Z4zrWFrK/aWNjbmHv1fj7DLE0HvlL040xhTVrOUMl
iyrYc7SFfS7fC+MJ6wnzC/tX5zu3qWdR77I63blzDTFcxdrWmcbK6iHUS9ys
O0ReX/RPxL4u8NNb2Iabou451HtUcCfdhR0KjZ1U81T7hOmF7Z/ivxHMVTL2
Jrnmf4v+PzAymromqDasznJufYwzzWbvJMZ1nPUd7Ptrnt+g3uJQ/uvL2uV5
pocxVuTZ5/J9e2K0gWI15tg+wXnGxozJhM0+Qv5p1pfnOBfVcp5J0LujxvoL
GZPxxegMv13VJNWmU+neq55GvY0wprBmCWM19DTuYBPn3cyYy9pFGZb9BDpO
cb7pnH9RkmNKsbWZPeVNXYNVi7dl+i6Ug5SL/sZ9vdXMPpPvTkQdK8Px0Uno
5/FBaYJ7VvWu3TKdu9Rjqtecw38/NXQNVy0vLXTtHsJ4DLp+lrGWMLGw8WL+
S4k35i+L+c50d8q5xaIzjS0UkzNY/06uz17JeZ+BX5blWBCGF5ZvpfzQyjlL
uWtXrmN3CvoqmWud51ypNVobl+9YU08eDz0szblGGE1YTT2+en355Jx6f8VE
ojGgsKB6FPUqF7GxJtMxpFjSmrdYe5z/fo1zDh6KvJps52L5aHaGc7pyu3Lo
6agxk7CTYrQ/tt+c7lyqmtQ14hqsWqwaPRm+f56/BainUG/xfIZ7Bd1RSb5r
kmqTMIuwy4R09/rqMdRrXIDfnmgMKiy6M+peXz15DravJf77I6sKnb9H979S
3Uvqzc9ULuX8/eBz4Q+zf2COsaF6iP3MfZNrrLye+5xX6ByjXKOc94T6pzTn
OmFwYXHVTNVO5YDFGe7Z1burh1YvrZqg2iCbf8X+N/LcKylHj8G23pn+1iIM
JCw0Kc1YSBhTWPPuNN+VMKuw66psvxX1COoV1BOoN1gszJPjHkW9ysvwn8GX
sH9bknsE9QoLOXP9+u6pF6l2csYPkvxNRt9mjkTsG32j+B56X8TfJoQphS3V
Y6jX2Mx4k73DU61LPpfvFeOKdWGGIuVzfHo43t+Y9K2pLupefi8+7Iyt6/Ic
67PQt4q9j8SMtdUDqBd4AJnfIf8p1qyAXl7ovTrTCuie2Fee7BzRg/0TIq5N
wnQTI84xyjX6xrMCWzawZ3+Se0r1lusirg3CEMIS63KN7ZVTK6HHRIy1/4eR
oacVGuvqjUxVf1NoLKucoNygnlO952BsaMb5qiKupcLA2yLGhMKGqnkdMpyz
lbuFSdsXOOYUe+pJ9qF/dMS9l+6oFHo6Y3AD59AZEeco5Sphrmfh/5lq3erp
1dvXj7mX1B3Ui7lHU682kfXdWX8p1b2Lehb1Lvvy/C1GGOAbffsodO1WzVXt
1TdFfVvUN7Gd+HZvjmNPPbx6+Rv0zaiRMVo1Z+2c428Ru/B/lxzXDNUOYeTG
wi5RYxntqYkaYwhrqIZ2jvrOdff6BraSuYV5/jahO9fdz8hyrlfPp97vSJp1
CWMKa+qblb5dKYYa4M9VWa6FwsRvZxnTCtuq5pSluyaqNuobRE/lxphrozBX
KfSuQn8L1Dcrfbu6PWJfCuMJ690IX5rsHKNco55AvYH+u4m5ZYX+dqM3OAJb
10T9lvSN813onbl+C+qZd0B3Y396c/c86n3uijm3CVMLW/eO+VudYmIO9t5c
4N5Ge26BHhTzt1R9A9mifj/L33r1Bj7Elv8C/5iC3A==
             "]]}]}, {
          EdgeForm[], 
          RGBColor[
          0.5286745496425407, 0.7205870156460576, 0.8524810078230288], 
          GraphicsGroupBox[{
            PolygonBox[CompressedData["
1:eJxFmgmU1NWVxv8s3Q3NKtDdVFVXd+0FRloRBcEo2zGiKBozYBIFN8BdIxJA
I7hFQdSoEeNoRkfRuItR0QmoaNziRAWP7Cgo7gijInoS9/l+fJfjOV3nvXr1
lvvu+t37On/i2Ued1T5JksUdkkR/ycXpJDldnXIuSV6vJsk+fZJkpdqHapPk
ki5JMlPtpL5Jcpw+76qfSfk7/WG9PL6f2mwmST6rT5LJxSQ5rZwk07X29tYk
+Uj7z+6YJG/kk2SrfnuyR5JsU/tItyQZ2ilJButT19PtYNFzXClJCpp/u9Z1
Un+t5teqTWeTpCraXhRtExuTZIbO/YR9G5Jkgz6Ta5LkPP02Qu2lGdM4UZ+v
2LPW9ExSu363JDla45M0/kyDvy+MsV8yrvUHaP2/dZceov91zZmg8YM6es6E
WNtX9L/eO0nG1/n+k+KsR+p97maddb3oeV9zFqjtJJr31R0H6dOgfb/TvNfE
8xNK5sMM3e8BCWa+ZPFeO80VvUM0PqKd1+wT/Pkw+FmndRN19r49PWeY1u0f
aw/W2M/00RHJRvFvQuck6aX12xr924Nav1b3WqPPUK35VPQcp7lLUpb5Ms1Z
JPo/EO0fN0mumjMr9mDedzq7t/oniebva93f3sG0DA56Bu5mejar3xZ9aLxK
vDhFY9+lLHPuvrvoaa/vY3R2vfYb0tN7vVbrsSnqz1J/muicp7nntSRJUyrk
KHktliz+J/jFvE29vc+K4EObzhte4/PfSHzeoODnCzWWCzrHurf0+azWLd+h
Ff4938V82LCb9QS9OVX0/EJ7zJE+b5bOlDRndKt5Ae+Y31G8qtH+E8Wrv0pe
QzXnMcn5Lc0vqD9S86dJLrO159M6d6Tke5b2Pl42NEJrm0T/Nq29Rb//lz7H
67wru3mc/Qak/NvFOmOK7ONW9Sf38ditMX6S7rhS97tU53bt7n0+0tpHtP/Z
OvNhtftVzK+N6n+n+XVa93fRP0m0zexrm7u2q/yCaP6ZfjtCdO+p/iqt+0h3
2UP9wzQ2sWT+DpNun6zvIzU+Ve1lvc2HZzpYR9Bv9OT2ZvN7pPRiYfT/oP4m
8eEc7fNSq20dGn4QXemS136Z+fGe8GSr9PRDnTGj1ny9u4v5uV2/36TP6br7
N5rzrT4/6NxSH39HVrdIvj01v079BbrnzX1tO8jwm5hf7uO1rKvmfJdJWcuT
O8IzbHpG0Dlcd3hc7asZ87Im+HmhfEWbZDBAn9FVn3uT5pyrc+f0/VEX6P+9
1veHD2+JHysb7I9qtc+ETrZN7psS/U36rKnz7/iqGs25QXv9ua/vxNytMX+S
ePhX6dBn8slf6/t1Nb77gJJ98c/7iS+ibbzu+rnae7qYJuiBN38Ofh6rdfX6
7c3EvGd/eLZOtNwv+laLnvPFk/c0NkX9r0Xbw/o+MrGPxFfiM98s+YzVrbbR
jWGnUzX/K80Z3s5+BllhUwNF1ybROVbjPVs950Dx8J8FywD/emx3+3CZR7Kt
4NhEjIJv+DH24U73hJ4gN9YSU9Drf2psc43lz504u62H1+Ib1+v8DfocKhqu
6erv9I8Qr5dpzYtau7fatRqfoT0/ESGH6PcvCp6/pqe/39Xd8xdr/jO1plNf
k07i+6E6t7PaT1Pe+xbZ2katezPu/kx39wdp/j5N/m1pR/NmY8zBN3/R0fQv
7mg65VqSi2Rrz+q8odLhta3m8Qc652rJ6bXwmfvn7J9nZi3PbT0t03+XrDf/
Ujun6jg4u+rfnhDvrpduXKP9N2pOm+Zs1rq39ZmgPd9V+170d6Tc3qp7ndXg
eXM62pc8qM/LWn9jV69h3qAm97kv+jsoYsd4zSnpc6b0Li0ZL9LY6LxlgH8v
6vuWiHHEOvaEHnSP+IDfG9Pe914Rd28vG5gqPeugNi06l3RxTF9Rcnxck7KO
vCJ5DdP87SXP+UD7jxMd40TbUx0ck4hN8CIrmrbp7Ie155cl8/Nr7XNRYLAn
yraPv8VZi1odjw/Xum5djQG4M7ryeQ/v/0mr/cELWceCPVL27/jGSzT3Q8nk
b9p3i9olau9T+7jOGCWe3KbfO4iGAWCGjo4JxLtdmAya4Tm6hV6hs+guusj5
O4KGpWn7nLqc99gS+3Bv9mKfnXKLfZ5M+7w3NH93yau79HhYwTJBNsj6BelE
e+nVixXH+saUsdd1RcfiB5t9T+IZ/p87PVLne6ELP/Sw3NmbOZw3OPSFuD9T
MloW+JbfoZs5K1rslx5Le48vYp+trZ5/m87tGzGOWIedwR/sEH9PnCPGzZGM
/1P7XJD2PcAY6CL4FDy0C6/R34WR9ow+9HSLezU3eB/i+N6S316aM1DtTO07
Xut/Ix6O0fmH6LNHjXEX38GSv61xn3FwN7EKzDBZn7fxxzprdd79R8u+6+dx
3/N1/oJ62zJ+b2P4vjdDjtggMY37EtdoL48+Pg/fh75cILndK3mMkn94oeo4
+pzaFs0d2GTfyL33iruzx9zY53rx+h3J59OSYzixHJ9FXNseMYg99o59OI/v
+NXZvexn0DdiEz6cOE58LYoPu8PnrP3dKWXr7+t1jpv79rBdY98F0VvU5yb9
Vi861uu3ziXnM+Bw8Pg3DY5txPQ+0s/7dd83c8ap4NXeGntU+j1fPutVrXuo
YowH1pvS1RgADLIpsCfYdaHOu0I0tEl2D7RYFg+qPare+AtMMC9rmRVKxnBg
uYPEs6H1phPccbm+L9f46aJhvu55p869Uu05afsN/Mfeu1lv4P+g3fydPvYM
X55IW78YR5fQW+ajY5yJzT2u/h/6WU+6lXxXMBFyHKb7btD3RvHg6px90ljR
3rnReRG+fInudpvoXtpin3lgD+PDj4vW2T2ylgW5GvkX97hDnxt07ir9tlxr
Xtf5D6XMoyFV53fMwbdW055zv2i4oOq7DCr7zPERO/przmCND9H4+gbzXsM7
78tdya3uiHyRc3cX7c/XWZfIC9bHWesAj7WWfbuUcxtkCgabENjj86L1baRo
/xXyqTfmwWeSG+Or2KddrCWenB/4hFhJzom/ZO8OkTstDBrgzyW6w1aNNYnf
mZL3vCttTLRN43fo7L/UeQ793/X3Puervbnse63MO0ecH/cHf66s8/6LUsYR
U1PGicR94j+6Bv/Rz9UZY49xkY9TOwD3kTOj3+QjYBzuDg/G5l13mC6dnVI0
3rxQ/below9r/weoITQ6jyWHpVaB3yemtfWxvbAvfMBekdG/Aqvc32wfh69b
X3RMhx7qGPg8cBt+75GU48OZkV82RdwBozGH2AtOBTdOED1ntNj3HFBxjGI+
OSl5NnSCL8AF6TiL+9MnvuOb8dHwFvvGF+AHwC5gmCOkqw+n7GvPSFl2yApM
e4d4Okf+ZpHmrMpbXsgN+WAnyAi/ODD88Ce7uZZCbLoh47g/rp/vBt3Y+bcN
9mVrw9dPiHz/H32M/8gv8APQPTDsoBC+kVyIeEC+uzhtHJMVbX0jL8GvHtXP
e/1C7Zxm493/yDt+DooYSrwk3j0kvk6tcV3nMvFndUfLHrkT57d3sc9pzrk/
IOu85ObId16pNd5FR+Epukks699o/UP3lsmGZoqHM/TZL2sMWKra9omtzHlT
cm2lLlCxrdxZZxmQm/wl+sgY2sCN5KXkpxOkI0fmjEXuztpHQjc0/6nRMYzz
aBdEPy3eZPo4PyL+H1BvDIDdkz9h+9yRNafHWvYiJoLRwerUky7L2l9ckHP8
ZF/0bVSrY9/s/qaZc3FVKwrOSceK9pOKPne8+P+gvl+m8cX6/Rzxaon0oiI/
8mHJuc8HJeMw8Ng1/cwD5AQfyEOfbHSMOUp7DdOe0wOfglPBM0cWPP+nGds3
cY2aD34VOVGzOE30DNa5p6rdu7PXsxbsRx/cRv7KWegY7VNxLjGGWPNgq/Ux
HbwlX2/o6vjEub27+mxkOqDJckXOozvZ1rg348Ojtta5t/WQGHJI2MIfq85z
r6s6b2nr4rxgXKv7WzLmO/x/W/18N9eLmPNOjXNO8s0uVZ97oWh/p+Rxai3Y
wOSIR+gmNR30E1sFd2DX9xQ8vkD7f1Oy7/1W7fcp69ConOe2xXwwKXkFOcWI
nPkwXO3R4t+ERq+vEc3H6M5ztc/dLfYvo0Vb+xbTc6/aUxrMI/gDn+jDQ9Zx
HjyfGzhkne5SX3VNdqjGfl1wzndwxTEYe8EPj8o6PhInR0Z/tc4ap72n1Rq7
UhOaEbUp6IVufD61JHAU9STmsoY63Qll4+8Ty8acYG6+EzPagp/UdybEPkf2
8FrOOjNnf9Kacbyinki8Bn8jj1lp+/KhESuXNTgmEpte1R1vEx9eLbvuSt2E
mslTVdsnOHd7s3H5Wt13TYtjyHPyjZ80u857bYtrRNMbHRepD50b/d+Xze9L
y7Z5bP/yrGMCc8AntNOijw7Sp+5BLfPoqGfO62asRX1yQz/TOTZt33Nk8GFu
N98Jf4Z+wCtqC9gTuBObwp6x65F5+8c7I2bxxgA+It9dELFxTGDIYZGTgrux
91c1dl/EgBu130Vl73Nx2XWaR2vsD69vcb55WNRIB0T++0nJ+P//SvbxUyOO
4F+bww88WXW/Mes653GNrt1Rx/o46j5gxqFdLddzis5lqW1Q1yPfezqw/K01
1onfaM5w0X+t5jxVNi5cVnZNa1jU5yfnvOfKrHV4UpwLNqEPn+E5es0dGZsY
4x+E7x1RMUYeHjj5nFZjwIP6O/9aE/WoTRXjE3DKIv1e7ObYmG5xXftqyXl5
2fhgRdm+Ct+EX0L26MD3onOxzt0qmpsl0/F56x0Y7ZC88+UV4QdObnCMWNjP
9oLdoG+8l6B71KjJafHh1DaopZGDkx+wDtw4W2t+pbPm5Py+NCnemMgDsZfP
1A7qZlwFptqv2f4Ev7Ik67rGmlbrxJaof9yftx3dl/dbBvk/Z6MPxAX2PSZv
/rwnHeoo+k/R+BFZy5D+zrehemNU4jI4hZjEXai13xJ1l0LUFKnjEX+ow+x8
R8u7VknNcuf7WifvAwYCC72he70PrhYNEzV2b8719rdabffnRr5BLocvxacS
M8hTkddNkR9Tz2EP5I0dnZR3TkwNEtwH7gHzPJdzvWVM3jaGjcwNvRoSdRvy
rOd7Oe+ZJ558pfvNVXt1xeNXVeyLZvf90ac8E3ffM+rJ1JWpFbGW2tgVWvOs
1s6rGIOnIy/gzQcZvRaYhZgNbsF+mQ996UbLHrnjU7/uZUyOXqKfR4g3S0MH
Du/nWgI4mTwUWaEPYIZm6cpsjS/MuK6KrXwmOgamXSd4Xr+f1911EHDj8Lxj
fipjP8lasNyFRceI2UX7gBHxznR33rnyXWr/O+PYcA+6l3cte6baa6p+Z7pS
7dMNPo+ziLXEznnE/1bnL9RcPy+45vtGxevZZ1GzbYS3WHhyX8H73FuwjOEd
fo8aA/tQ56c2QY1iY85+d1Z3+15wHHuSn6InrEeXwBPgikWy8ZP6GQOABfDV
r4buUcOlbveFeDg961rlh2XXecDPu+rVLdEnL6GPXlKnbdfb9bHnK+4/VzEG
AgstF382VJwHkQ9tVD9HTT5j/4sfXq7+jrRzbt4Jj+znPI58jvNzce6IrHOS
HUXXC/Dv1Aaeyrm2OTnvd+JjujtmnVx0PeiUovUJvcLHYGf04c/HGWO4reJ5
Uz/reKPa6RnrwO9E/xUF53TUp9n72Ng/FW8lyIW3gA69zY/lFePMd0J3dsah
Dn5zpaZ/nujcUnKt/+OSMSd+nXxnj6id0ycmUwciLq8s+IxVBWM33s3Bk2CS
dYFL2lr8/jq15JyK3GpD1bGROLQzf443d3DPTxqN18Hq4L69+hiLgKeYB6Z6
N+q6yA89xZeD+V4RgY9p3sui59yUaf15i3MwcMGQit9D4C3+hFoGOdhlWndo
xjYCPp2TMr7b0eJ6EnUl3nPJXa7oZjxTCnyNri7R+Pyu/n532u/HO8TPFTnH
4dqiaxjXRl6AbYLnwD7/aHAdFX7yHkg9E3/B/yaUIxcGX6OTYOxnq64fTu5n
m6MuBK3oI+9Y6OQfM+Y9mIsaw4vxZoFe8JaGbryYdZ6zKOO3Pvo18Xa5LvLb
etG9Wmd3KVo+60O+1LSoj4BzPxLv6vHnadfd4Bf4H7y2KHI37vVNvHXms8Zd
4C/uxhjYeGjFOeFP1Z5QdI34UsmitmLZguuh4Y3QE/S6Xej2/hnry2DNfa1q
nVlRtW7g398NXErcJeaSF+AbkCn5CvTjX15qsDyoNaIjm0NPyF2J0xNaXENb
1d1850zySnSyLet8fG3V9YD+gY3XQ4foWVc1nrs1/Pld4c+x6cdz1p/Hcs6h
OoW+Ud8ExzTFWwZ6zhsTdDEf2k4qe88nMq5dcRZ0IMNbQta8XRcDQxze2ViX
d5b/Lbj/stb+Oh9vlCVjOLBcqsXve/gxbP/5nPmEP8bOFsc+/cNmue9V3fz/
BMSy80u2U3AB9S58BfIifsJjYij+/uXw+esk9z6S+5iibQbb6aB4tFq821f3
WlV1DKc2Tq2cfIjx+6LmTu391LJz2G+ifs6bNHqZKpmueUHbgVW/DYxQO7Pk
O+KzyfN4X6BGekXMx973KbuWvW/Zssf2iA3jin4DH9tsPw8N6DwxEPsmDlKL
QxbE4nnBH/KizkXrUqewsz6Ri8LLnwQ24w7cl/wC33lV0M/9vg0+fB11NvrI
87GQC/UR4vGj+PO87/OK2jEZv2ccUnEtDfvH9okj3AG7JcYRT8H6B1acA7xX
8v9CgUnIfYkf1HPJT2nx++ShvLW2Rcwgt0CHwO7kuQt72Q54s+TtcnbKdTpi
Ob4LHacejc3Pj/3ZEx+JbSKL+eE38Zm0L8X4uqABuvAF2OfdBftAarLo632B
28mDeR/mrJ1vyY32ReSe5A3gYXKHLWnTgh/aHrUyYjV1TmpS1EXJdXkbIBd9
IfwL/hbc9HT4efKtKfFGtrRs7FjbEnXRzsZI1J8YB09uKvn9+KGq87BZ8Y6D
buKD6K9qcA2d2tTSeO84vuSxVVFbP71inp9W8R7w/OCIradEbkVdFqxLbfb1
2JN7UfviO7qxV9Q4zq/aJ+GrWXtw3j5pZcr+Gr99YtE6lQr/c2PVb2Y3VK2b
4GxkQTxKRT0Xm5oWsQxaoAm7Wr6r1lEwHtqJizLOj8j9yJW+1L6/VP+LqvH7
XbE/Nskef6r6//WwTfR7RGBvMDg2R52Es8Fx7AM9/J8dNQpkRt19a9QXwOnU
F7BBYmZT3JH/KYO3u/5fjJY3a2wI3QaXvpKxfeJ3qSnCX/YgnhJLiRs789fO
zu+eqDqfXFZ1vju+7secl7yQXPCO0D1q5+AC6ucrI0dkDvkg/3cwJeaTB+98
p+7sGljfsH3mPxS5M28R5FzEC3AO+IaYg67Oijy3TjQdorvVVp0XvhJ+nH2Z
gy5tLdnGtqk9LN5ieJOpqzg2d6q4tkRMwl/x9j2jl99YqVshl8+anc+Q11xd
9VzWUMfAH+GX3lf7ZeQy5DTYATZYCAyCzNui1gTuIl6MqZi2rVHXeTfedokJ
vD2Dt8BfpcBgXzQbl5HPsQd2jT+nTsD+YG9kjm0hd2oJ1ADIN88uOgeepnb/
iu2HN0x0bnL4hC9TzkPPEH9GVsyHURnnK8fF/mBH8nfy2eEV+1TqIvx/xyOR
21IPoO5MnWxewT59vtrP887Bf5s1zuX/xogtxNBlcZd5zd77npzjEfRhl+Pi
3Y0aML7z4aABfIy98n+L5OPjQo7E9EXh/3lvxF8RK6k7QP+mVtsBskSOo3Ne
S65DvQe/RO2Xd8Wv4o0KX8Nv+GVqwlNjzv8D7m5sAA==
             "]], 
            PolygonBox[CompressedData["
1:eJwtmHl01NUVxx/E7ARQYmCSmUxmMpMBawFBlmCFAMcKahHxQEtdsLIpWC0V
AVHiCgQExV17eiqKFRAJLmALKIcCaquQUBMQ0YBYkLXKek7lVO3n67d/vDP3
zXv3vu+97767/BI33zHi9tYhhIGtQjiH33bxEP5TEML1bUOYVhbCkMoQituF
sIN5AXSE/1ayMb9DCA1VITxSHsI65tPOQwbzVZkQtrcPYWFuCG1iIZxkPrIY
fuanUyFclA6h+7khdGN0h36f9Qzrz7MeYf+tafNOLQxhEvQGxm72Ts4K4YHS
EB7rHMIW1kblh1DK2QdZvzgPbJx/CLoZ/EtZTzL2gnVJqdeK2oRQXRHCqUQI
q4tC6APPSehBZcbeAuZD4OsO/75WxtgDeQPZs+Mc61wDfTM26Io96nNCuIL5
3V1CaBUJoY71U5z1UzD1RlYvxnjkLcAmW5D/MvLmIy8P/mZsuQsbn2DvNmTM
B08t/y0By8yMbVOTjWzoR9LmfZpLamb95rTX/sQYC70Z/huhb8GG52CbnvzX
g/09GRdDHwPDPrCMQqdT4FwPxsvAWgJ9P9j/zfp+1meBcQjyJ4H3JejJ4KsD
35FkCGvBlsKe+1hfxnl3cd6FjKXQJ/ivAl+IMz6HdyN3uALbfgCeEeDJ479+
yKvlzMOc3ROZ0fOxDeutWF8SDWE49jwA/5PoeyX772P/dWC6AtmzsNewdt6j
vevAPZ61IeCZwl1tBd9Z9i8GY0PSd6i73MM4DL2ZMyZy3gD0/4T9ucgLOb6D
fOgV8DTkWacXOG9b2rLWMN8KfSH6vI4/dkReDfJ+D09/sLQgYwr0O+xZcq7v
eCHYv+G8/3LeJ+zJY38WNv5JSQhN6H8J8veD4S+F9sGl2GMZPrkdWav4bzl0
BJ7XWbuA/Z2gx2Hjx/DdoeAfC/0H+Qj47ma8CvarwXCU9WnIGAb9YtxvZwzz
vtjrNXjeYH4DOqyAzkfmp2Cr5n7vxJajuI9LoYuQ1wXZHSrtyyuQWQydzf7c
PPMUQHcC47FCx4hL2d+Mzt2Yf4m9jjBfVO6zasB7EPmvoOObRdZZun+KzC9Y
H8c4EfUb0lvagH0bkd8He/bGniNZ7w39knwAbHXI+JC947BvJb7TxPpY6AOM
z7D3OM5vzdmDwDcTbMPAPJu7i5Q7VrSA/1HdDWecRr8OrH8HvZQ9KXQdyZgB
7zjwHYd/I5hqwdcH/Ybw9hrB1xe6EQwLwHICfaLsfwZ808G3gfufw3qc+Wrk
b4U/H33XSH/k/ZX9B5hfHfNbVUx7F/1WcMZZ9rZnfXDGb1JvU296J9g/h2cl
axcyDiG7hXk9dBoMB9i3k/lidNmEjPujPkNnvcGZqzm7iT3fBmMYCvalSfvi
WOQvg74BPNl5vmPd9UlslF9iH7yR+fKkfW0u83/A/xwYZjDvh7wR4FsG/w/t
bMPh2CMnZd//Gv0a0O941HetHLIL2+6J29cXsX8i2C7r4recBX0PdDY2GI0u
Q4kHudAHJE+xAH/6hj31yPs+xzngceTN7GLe1oyT4NkOhu/A9gP6NVb4P60p
RitW/xH+9YXOSSeQ/1nKd72M/z6HroJnY5ZtkoH+CrxrWeuJ/meQsRebTsF+
P2f9K2Q3pq2reMSrHKNc04v1l9l7FedNl38j4yiyqqN+m4NZL+T8lpR9Szlz
D3RRyr6qHPMb9EvoTqBPM+qw9RDu4Nk2vtPLoWvwud3t7XMDoO/JODYrB9wL
fRP4bocewH9joFsq/Lavhb8WfXqlnSt+zHnga4LnYmzzKnf2T+jFUWMfDc8s
5U8wdeI9fcz6IPDsjPjtPsieevjXp52rFRMVG58vs2+Ph38B/Kuw2XMFzgHK
BdUx++4z+FyK+/kZOkzhLe3G3pdAXwl/17bOCcoNQ6ucq1RzqPY4rPVCvxG9
lWTKtpJPyjfrUs4lA9H3LrDOx5+vQ149/POSrnFU6+i/OuZPo/NBfO8H7HEa
3Ruw8SNFfvN6+6eTjsUb2X8GemDctUZH5C9H/vvgaw3/e9h7E/RC5O1lfgs8
C6C/4LzKQtcoqlWuR+Y29O8N3knY9tZK01uxUQv+s7fKuXUaePdAP5VxrhyP
/RdB5zOu6OA3o7dzTDmpnXPWkUrXXKq9jmGDM9BnI6aVo5WrZ3DGyCzHUMXS
XyR8l6uQdxX0v/ivmbUc9kxhb1bUb2sM99We+7oJmYvBmgTfGOhY0rFnFvND
7D8MhrXtfKfV4J+AzgORX804iy0GxxzLdYbOuhMZl4MPEWEsWK/t7FpiJ3tO
od9d8BTAez0YnoD+PmZ6F/z72ftezFjfBV8P8M2C52Ps04n7uxZ9OibtW3rD
e/Q+446tuGqojzjnKPeIpzbjGk61XB9GV/ztPvT/G7aZivyOyB/EnuX49nH+
ezHqnKfcNwCdf6daj/VexY45ij39wfxtgXOocumWjH0tzZ73oCekfJZqgjr2
f8J/b4KnH+ufQu/KmH4bGU3g+QwZl6PLMTDElEvLHdt1p9NL7ZPyzfmsv83e
uxPOfYqhM6AXRY1VNc0d4M1N+e5Uw6iWeSbj2kJv4lnoRzPWVT79GHQJ9o6C
p0w6ZlzDq5ZXjt7E/GiZawPl1GPY/nH+29/BOfr7iH1Yvqz/ntD9xlyb98I+
pWC5IeFcpzeit7KmwrqoJlVt+lXEtZ1seqPeJzJ+VewYVYOsj5Ku5d5SPVdm
H5Ivac8Z6BfQfy5nz2H0zzgnKTeNQN4q6FkR21Y1p2pPxTDFsqdYfw1br8R/
DuY6xivWT4jYl1SzTU855ij2yEbvIL+R0b3Yb0JvQz4p31RMGISs4/B8meOc
cwL6mnLXaucj72H0ebHUb005Wrl6LfLHBNeAq1OO2Yrd8rkd0NsYXYtdU3UR
LzIuKnbN3sJ7fAiwf841pu0Zv0m9TcWQo+Drh/3atrWPvQP/B/BkwfsK/zWx
dhvn9wzOSTM5vwRMw7D9t8irU21W5VipPbuh53b22inkzwXLqLjvWj2TeqdR
CedivbGR0EdSruWFWdjnxFzb6YzBFY6xirWtwLQF+gjypufbJofVHyBjHvad
DYaV6HYN5+cirzfrw6Hrk+695APyhX2c92HO/2ta6NVJ866hBhyN/nvg+fv5
7tneYq05aVuoB1EvUs8Zj2e7puvG+Rsyfhu603czvkPdpWLgxLhjqGKpauId
Cedo5eofezD06ZOxLzbAP0f5CPlvZzsnNnLepVXODaqR+kMfj7hWUk1wEPwP
qH9E9lHOezDtGk61nGo41XLVyGjT1nd8AfO3Uq7t7uC8N6GnRp0L1COMxR9q
K1wLyMaytWKgYuEWxXBkj2YkipyTh8V9x7pr1TCqZQor/S1BPZh6MdlUtpVN
ZduajN+idBwAPTju3lMyJVsxT7FPNcrHyncx92bK0crVl0WNXT1DlPWGjGst
2SDB3l1x21I9oXrDtuD/ZYl7gh3o/1GZY4VqyA+xzX7sWVnkmlu1t2p61fb6
7zp9Gyh3LaSeep3q7YRtoZ5PvZ9qGtU26iH6cv7mKvuq3pDe0mT2l5a4R86t
co+jXkc++1HCPbh6ceX4PMVHzqgmtldzB+O4i6aYafWwzap3kLHpPPck6k1m
p333euMPQ/82Yt/XN5Mt8M9VTs42z7wq9zDqZbKw6dPwr4XnMLw9uO91aX+D
0LcI2Uy2251xL6Qc1TXmHkq9lGqCtWDfnHFu0zee0phztHK1dJAuqnFU6/TC
PybiD99FXCvpzCfhX17u3k4YXy33NwN9O5jAaK1Y09lY1QOtU+4vN1bVmLWs
9atwL13N+iXQnTlvXoFjomLjbQnX9roD3cXVSdeG+uYzXPVhzLzqYcsUm8v8
7Us1imqV9WX+FqMaexW2q610ba1vFvdVugZRLaKY8H7MPbZ6bb05vb3TEX+b
0TeYr5G3sty5RT2+en31GOo1OmDTGvDfUmlbKUb9GrxZnW0L5aCFqgWq/K1F
33yGQHdN+VuFYl63lHsS9SY/1qisD6iwbH0j+CLub1L6NqWa5l6w/Q9AAgkc

             "]]}]}, {
          EdgeForm[], 
          RGBColor[
          0.7421054136248286, 0.8543201976221895, 0.9056063419022484], 
          GraphicsGroupBox[{
            PolygonBox[CompressedData["
1:eJxFmguUldV1x7/BmWEY5snAMHfuzNy5j7n3UsNDUUAjVvBtRBRbo0lRQYtF
iIgPUF7iCj5To7FZmlTRKMsIxIKvGAW1BqJNWxGVRxAfoNFEgQQErNUG7P/H
f2e51nzrnDnf+c7Ze5/9+O99bnbyjAlX9EqSZPZhSaK/ZH02Sb6qSZLX1B7e
mSR7+iZJujtJru+fJPP0jNe760tJ8npLksxRe1p9klRUJslafTw/5lQyZ1CS
vFWbJHu7kmRVY5Isr06S/VVJ8l8Dk+RnTUlyk+YcOSBJtmnOQL17Tv1VeqaK
mMsySXKm3i/S/vsLSbJT8/dqr4F13oP1i6LpoGhb35MkwzS/Vf2j1X9a4/+t
NT/Svk9o3dNFW6+KJFmRSpJzNH6m5h7QGgv0pPRuZFuSjNLzoua+qnVPajMN
H4i/qzXWq9pjJ8f4swP8f6fWPLrZ3x6ldjm0aO4reu4Srb/X9z8u+bvngq8H
+iXJNP2/WO357aJf+71bTpLHB3p8neR/otb5NPYdojUuEs191d/Y7bGBOpfH
JIetMf5/eqb11ln08rqjdA4j9Dxb6/GDojOdT5LL1f9TMUn+Q/u8oqdSe17R
J0mGioYhekar/5nm7NeTbzWf8Ajt9D9Sf3CV/6d/NHzDi/5/Uu0wyfcJtRt0
1psbkmRcjeXJ+1/Au9oH9fy+wt9dLr25TXQu0xl/X/OGSl/W1Xge37H+AzEf
+TAX3tijWd8+Lr4b9M2/i6aN6SQZIzk+rTMdq/Y+vd+u547DrF/o2STJ9ruS
w0/13aQOjw2P8Zp6j3+U+ExW9ra+3qwz+qm+f1y6dLj4Wiu+lmn8NenQL9Re
2eGWuQcS61JfyWGE2uV13mNg6BUyQJ7rC6b/DJ1jTnOeEM1z9f4etffqWal3
b0hvhqu/Qe1PGrwH6/OeeaM0/ycxnz42hq3NkTwukM48qfH5Gp/ex/Oz0vNS
lWlAx6CvVnS+XuUWmtH/hzW+RM8fxetnsrlF+vZq0XxAOrlbMvmznhtFc7f2
yuhJa69z1X5SZR6+pWe3+vdozlvVHmft2pAJ+3OO0DBzkPe7Uu0N4nOD1lqo
9qo6y2WvaB8vGn4sGqapv7XGOow+jxC/szRnhmR5tPrXqH9ft2lnTWSIbJZE
H53FDtHjmdKVGvGT1RlOkK5M0novSQc3SDfO0/of60z/U7RvE+0yg+SKKusY
Pm5K0Tb8T2qX61zeiDkHtMeb6g+rsF9cojlna63zNWek+H1Vc/6lZLteovX/
PmMZjhbtw/ua1z/r+6f6uI8Mx2rhLc3eH1+1u9n+ap7ktUTfvK41HtHcHX08
/nyP569We4l4GaozvEZ7jY85bZrzmN7djR6onaQ5u0VbvWQ4otb6jW7jA95r
th94U/P2qP9Gj8eqazzeS7q7QTKvULtCPNaIZ7061EenLq80X1fFOU7usH1h
f+Vanx32O7ivfTWyvlEy3BN+bJjGr9YcHU/Sr9684MevEK3t6o/Xej117mdr
TRf0Ye+P69uFddbPZWXr63LpRq2+3aT5VQWvfWPMWSvetuvbNWpPFH1NmnOc
1n9GvDzbYD3ekfNZ/1LrbNaZPafvFuocaus9f1eF998WNNBuj/5lKfPxns5r
kfTi5gbHzFMls3p9u51vpZMrNb4t57GGGF/WbV6Wqh2b9/hI0fZaj3muFi/X
it/GRvsu9oUOzvCUWH+rxvc1WX+I0Rfpm2H6/2K1nZrzsvbdUeV2bfRpXw5f
R5zZ1uBY05p3f0Decem9GEe/Hgkdm9PfWOHhOtvtz/UMqrQ/hmZk8o705n79
/67aNfX2lcTo97Km/WTRdp7WWNjX9pnVfp9or+68/Tl9/Or5dcYEs7THENnw
N/XNVtnZxk7Hkg1qz9F6i6scO27S/62aP1byvKXVMXqq1v8OttziudgosZ9Y
O7refOED5xbsj1bqMBvrzBe+l3WmtvqbZ0X/bGJP3v4HH40vfbvZPhT9xh6e
Cnt/pNUyQj63a92p6k8Xjc1t7iPPz6QTa0Tf/px9IevxDXrJOD52qvZcX2ed
OVE+bkaz/9+oufPCZhekjBveFe+f53zG/6N2iHhqqHOsGBoxg3iBjgxtMkb4
x4JpHizdf1vPBO3xYtnxkxjH+fXPWx9a1FZ1WH5glrn9rRNgArABZwV+e1Sy
mia6l6r9WHT8Cl7UftVjfg6qXVDj/cEnrXHOnNcPtXel9k2JlsMGuI8ve6rN
/9OvVr+3njfE+0Va63uSycU9jkHlKsfi3zQ4fqHzjW0+X2T7crX9Ff6cmLC5
0jaea3ccXV92DKFPLAN/ECN+0GN9wR+jM0eK70Trfq7+sR221Yl5Y+BJrdZh
1h5a5fXxN4fX+2xZ+5qI2egE+lDQvq+XTX++3Wuw1k2Bn8BRq/R+QcnYdESP
z4Z52Ne5Gfvlv8sYg/MtNJze1/ZcV22bxDbfzJmXA9XWwwmae66eZZWWJf3p
zbZTZL2r2j5tQszBP+ObF4mmYzSnApzd3zyVg69ZOqvjBjom4RfpL6gwdsSm
OOuzau17iSmz6r0XZwrWW9TXvCPjipDzx41f6zI6BebfXuX1Lm81pt+Rd06y
S+2tZecsrWo7s5bX29Lb1UE7cQfcsLzSuJcYS2wGD+EjG+vtJ7H/qbE+8ZSx
0fpmTKvnE8dvzfmsZ6X9Pe/g99KcZUB8RgbI4u7QSXwEuOoj0bZEe/0haxw2
vNWx8hJ9e4viyviicTW4Gcz8DY3frzVWaa9HB3r+F5XG1EcHbp+gdzfr27P0
7W80/17t+4rap+q9L35pV9rxeIpkda10LivZflj22UEja7L+p9KnJ8klpHvX
ShZD1Y4rmmZoxxZma83JvR2LiEnYyV+0/nFaf4RkfkGDaSZ/uVn2Mk/rjCxZ
rreEPuCzbwl/i/6hb/g98r+zw9eTj4HFUY2XtPdJGrusxzwhU2yc/OOokNWm
sF/yiV7iq6nNOo8/YD7y5wzHxLnPHuA+Z3p32nnRtWn77X7hu7/d3/4H+7go
bww/UzzN0Lx7JPOJRc/lG+wWHSPvQs+glz4+Cvw8MvJTxgoxB6wFpgZv8X5E
8DsqfA5ybor14YX4tzhky36H3kV+hhzA5aurvTf79m+xP8J28KvkeMimp8nx
HlzJGO/wt3cUbRvgUHzwUzGfvPDJmLM1Z9y8JWcZXjfA+g9dnB1YeViP+0f0
mD7yPbAi6wyNHLNX5Jy8399ujNKQd9wj/oG3saNZsX5b1nZ5W8E+AH3Cx1Bj
mK7xExL7SnzmyB6f7ez49rWoh+ySD17V7rx6U5fPljPGFxHb5gTmuTtyf2oA
3drvIY0Pk73sa3eORl2E3JscHH8L9gB3cD7geniCX9abG7UO7Io8H3vHp/K+
QrS90GNMMV60/W3ZueTxZdsndnqw076Wc+VM95VM87l6XzXA54R/39lorAKe
wadSNyFeEK/nRuwmfzopcihop44AP/gqzhFMWzXQ4/BHTHkl5lzc6RymrWyb
BZsM7eWcb2atY2x7l2m6U3N6U1fSu6rwJfhiaCIvnx51JPzJTnx5tfWd/ydH
jsq545dG5cLfdHif9RFv20rOk1Ml+7wnNGe1xrflHWN+pTMfkPVYSfZ6jNZ5
Qf1B6t/a4Rxjis727Ix9459yxrxz4rwO1/9LNL857fjxQtSgfpdxnWiteNyb
tZ/dp3ZEh/F6pegZIDl8pXV+ULatY/PYJHWmkVFrurrgfPODtO0Ye0BvRoUM
oHt31rnvDOnb+ox1i9xxXuBz6CSXpWYErctSjrVjMo7tEyK+n9FhHD4vb/3m
25MTxxP8PrqJLOeHLU1LOf9f0+21qd2g2+gZdOKLJkrmB+sdC9FHfCQ4n33o
gyXQJ2yQvBt/951qx99PSz73+0XXOd3GGRPU7iy6Xrar6O+uiJx9f5NjDf1L
UpYb8tve4FwCG9xadC3j7aJ9Ez5qXdExDR7RpavTtiXw17t9nQNSX0Pf0Xv0
fF3UvKj1MYYdUF/CtyIHsCJ7Ms6+1DO2hm1fWDDe3qv1j6937gGG/BG5luxw
RYfH6CPL23vM4z+LzufbnUcdK9of6/B6d+i7lzT3142umezWulvU710wjsa2
8YHkZYyTm1FP3dzofOGv/9PH5+J7qVuNbbLMwUbkMtRqqFeAz88PjM75j240
jr2u2zj+0U7b3zGNrpGuKbv/fsq2eWyj31MfIQebL/rH69u81jpL7SDxuFN8
rCtZ1xgnt7lT8ybq2x/mrYv04b8q8v2JnfbV1RGLD6aMI35Uss/D95FT4bPB
FOyNj+eMOV+wJ/Ug6jz4QuSG7ZSi/kwdemXk+OT64AzsdYraTU3O0ZADPg4+
8T/PdNvWsLl9Oecg02T3izus+++Jl6N6HBeG9zjXhE78MzyT1xGzPpZM3teZ
dOY8tinGOcONcY74DeIa+OHKZsdI4ixj+BJkmpasdpGbddon7Wj0mbIv4+DA
9oLHr+20vHZGHgr+gBfwObXr8Y2W4Q159xfknUegu+jtl2n77ynyMxdmnGsu
VztSsj2/xT7+UF26yRj+rZLzh9+BJ+tcj0UGxGT89qG6K7IJvcqIzj3qL+x0
3gi2xF/NzNgWV0nmKwuuV64oGDtAN/nqES3Oi8iJXii7/6zmfJx2jeodrfF+
2jpBTYjaPfXinZ3OCcnZrmJu2nLZmHE+Qo5NToJtUK9Af27L2Q/ennP9kryM
mgC+H4wFvuL+A4xyjnTjm93O04+NlhoE+nCC6FutPb6huTvzli0yvqvBeQg5
CLkOc5DVVSGXizKuW6+K8aujHoYeY1vjwr6Ihy+FD3kg9LM96xjIfGj+1w7H
4dEl10/R9VMyxirlwCvEn8PqHKeWRyyH1n0d9oPcUZzYbfnc3OnaHt9mo9bc
HXtNLbi/tGwfxHuw0Oqy1x+sNdY0mmawGfW5PVGj4wwaQm7fK3j9E7qMZ3si
H1masq1PShlbUbcBU1BTRy74HnAAMf08ffs30QcjEP94jw2SC4NhPqjwe/wz
GOC1ouvFqbTzEeztWxE7OWtkwh3bDTXWW3TmUD5c4ViBT8K/Pdpuu/wwY7kj
//skywWh2+h4OW0sMCDuGuZGfR55U6fiTLEn7n7mxR0EmAGbnB++Bl7+Ie+a
yPc7/N2s+Jb64qnBIzzAC+uDHRgnL8PvMh+9Id4T9zmLs7vN49JO5xnkG9Q+
ztA5tLQ476DtH31iKDkbWKKjxbVL6jbUkBgnjyMfZ5ycnNr/vVEvIxY9E36Y
WDQkZEuLj4Ffzv9A3AkS68g3yFnGNXk/9rqtbLts0bmfrfPOac3xap9pcp8a
LDwtiPV/3eOa7MKy3+djzvVxj8qcbMH9WzqNx3sFJh/c7DoYMuwsOX85TfK/
oewa6TmdxuWlFuvHgzrrudwViZ6xGfv7c3XuQ3LGT21p5917og78atF6jr6D
96jpULepKbm9tcs4nXgBVqcOj71ha9STqLugzze2u775onhdVfD486LxrIzj
5gVZ56BNkecSe1iTHI2Yf0zEfcaujL1oZ0YfPg/dSZDDpayPfbTPJT2eM7nH
9y1XRlyDZnArcmsW75tFd1I0f9NjTe6TdzQZR/br8plytvAM75drflu3Y/Xx
6a/v+cjjwe5g+C0ZrwFmxfbAg9xhkKMd0eS4+de4TUus7Bf0QBf4Gb8CtuSc
N0cNt7LsddaK34Elx8TWkm1zep+vc7RZLc6JqIUTt4hZ3O9i23flfaeJnxkW
50VdizkfFq0zlR2u/XAnQY0Gf8xe+KFNcf/IPWS/tPMDcpqBeePmtrxjADYN
Zrmj3To1qNu1w/vi7hV9nBa2+X6ME4+OKJn+YWqnxdlQoyVfJG8EG0/MOHZT
H6KGx10RMZjaM/UT9OeSrH3GpVnTSL5BfYO7FOojYJKpUasg7yBuL4/xEzod
H/aX7MfwYdyVoOPoOnkbtRH8DrVKfpvAPSK1npZ6z8EWuLcH2y8OOSJPcpc3
S65Hbuhy/r20n3EhueyngZ/zWfdflF6v7nYtf0/aedmD/ZwvEEPwpejldVnn
BtdnXa+6sZ/zGjAKWOW5gul5IL7F/vED80XLyznHAmLCxXnfK/82HTW2Rsf9
RR3GUN/Wd5d2u4ZAzY8cd2TgK+qs4LHPI1/DBsjdDuXiTbaFPZGHYwtzBzkX
OjnqHuQ/4LBD9hffEhNqIy7gvzvCh+NXudviHTWikfHbBnwKvuXEjPN3eAHD
gAfvjT6YoznO6HTNb1J/Q8rrNkXNlhp/TdjIVUWf0cyi83l4pvaJz+5Tb79N
WxP9UwqOm3VdjpP0wduXFa2L2M30vP0buQ73/dAzOe/6BPKhvkTthBrKgqi5
tUQcRJfQI+yK91v7ud66t8k5DrkOdWRiamPG/oQxZP5w0fMfKtrmwILY3RcF
57RfFrz/7qCB+gh1g8154wtwBvH9zKx1fVzWvwU4PnLSqqjP9CmZ/tlR/wF/
4ePBeBfqmxL16pT1aF3kxfhOxvH51PCeiDrejJTx6rguYxqwzc/bfaeHvnG2
xHnqZWCAleJtp3hcnTYGJ3/Ah/1vzvc6X+T826WDgTeJFczH/4OFyR/Qkz/m
jA3+kHMN9dB9dmJM8kzUP6lHEmPQv45uf8vvpE7NWp9Oy7p2vaPf1zV32seK
9lX8DgB/xff0R0R7QfSxqSTuR/gtAjbxZcp3YMSGR7T+CVnr35isf0dDHX9d
5EB8tzpq+4vj9zMriqbn34qu2zFGDfCjjHXhl5LtcVljAzDCvJLvQOeWfM88
OGLo7IIx2RTR81yXsQ05PTkr2Ahc9HS712RtfDXzkRt3SlOa7M/bCs6FUoER
iGG94o5seNTyTi0Yj/K7G3AYdRv0bU7Be01POVcEr3034/iHP8VXg/fBmfh0
fldBjkCu8Ea361Zvqv2ybL6GSq5z8/Zf1LdWZOwnNmv9AwX/9uUvBe+/P2gA
v+GP8EXUaMhPH2p3Hka8J8ajp6NCV6k1g9nAbuTx3E/gw+D1yPCf1Ia5YwA7
H9njOfyWjZoNNQhs8LOo2VK75TcH4IzV7abrs6DtzoLlfEPKMWF/1LuolZDf
l9ud9+J356cck9h/S8n4G8yaK9j2WR8fcmuncSn49OGC62+jpS+j01FDlTxr
Cq4dUVsiXnEnStxB9/GB6DY+lntPfCY5OvZPHCGXJp5/ovV+m7J9/CzlnJnc
eXvavxMhb8SXj+lyvkbexh08cpvHWRUcR/idIH6Tmgs4n/vqxyOnHtLl/7nH
5q4MHwju2tJuLPBWzvj7EA4v+7eD/C7lHb1/OGP6ub/l/oqz2xH1R3R2Y8mx
kXhBDK0IvcVvE9uplxHrx3Y6L92X9/57476M+IZeHfr9RpX3BZcPDprP0/7/
D78r6Mk=
             "]], 
            PolygonBox[CompressedData["
1:eJwtmHlw1dUVxy+QhADZSIDseS/vveS9VNmKghtKQnGpQBBc0DbI4mABBQMo
VfYpAsXiVsfWZVxwqoAKUsWFCFVQx44LAhIxKInLKBBGQKAWLdjPt9/+ceed
9zvnnv2ee86tnDhj9PSOIYQrO4SQxu/QSAj/zAhhR3oIX5SGMDEeQvfsEPoW
h/CHmhCmgB/aLYSWriEcqwihXyqEJ3uEcHlmCPMTIewDz6cQAd8KPASaFHBJ
bgjTwU+oCuGW7iE8lQ8/+BdWhtARebNYRcA/QnM0L4Rl4CfFQthYEsJgFFsD
fju8nikPYQGyFrJGRUOYgU7r0W9VUQiNwE3oeT3y+hSE0F4dwgj2DOT/vTkh
vIm811HuTvY+gYzNwEOR2ZX9p1kl4Ov49lIP02xCl8no+yt8sRp9ZsJvF/I/
AFfZJYQbkD8feROwd0DPEDawtw0eH0Hfle/z0ecj9h/G3gXwHF9um2X7R+h3
exL98FFv/HkFOk5F17NYs7LwK99GgWuDTyO4XdAvhH5R0vDVnfklNk+Af19x
Q/7GlGOkWB3uhF7gv0TeTvQ5hX0fon8P+J9ClyrsH4V9F4Jvxr/b8W8e8m6p
sS+/JV6F4MfA8xroJ5Afo4GnwmMN9Ddj0zTgidjX2N0xVWw3IHsM+paiYwv4
2/HvhcheAo9J2H8Aea3pzrGRyMtCn8H48iH2XIK8NnSeA/1U7DtWFkIx+DRs
68Raifw0aD5Gt2bWuHLnnHJvLmtBwjmn3FuED9cQn+PI+w55Ub5dBW4v39aC
24qM18mtFvx5PrptQF7vcsdAsXiFfNlP/u0CPwD8D9i/E7gAfD36TmGtQJ95
yKzP8xmIAq+OWvYLxG85+s9grcXWZ1kfRuxz+f5n6HvC6wF4foWvjoL/M/Am
xRBbOsGjCfjiiGN9CPnDgJvw8R58fZhvi9B/L/59BFu+YO3n/10p85aO+fC/
AfwZ4AqQsRndzmZ/L+Ub+88CXp2ybxbLX8CTE9b9Rfb3qbBP5Juf0amM/fvw
yTp8s561D982EK9boX8I/Sdi6wsVjuUI+HUD3o6M0+Az2P8h8Bj2nCR/7icm
N8Dr9gqf18ugmYl9Pci/qb3YD302vPfwbS24c4j3MvhPq3B+vYX8f7P/J/Q9
jj8Xc6ZGwjs74dxXztyNPY+w5yC6LYLHXPhNht9xZA+H/43AW9GpDX+2st4E
fi3h2tAff0Wg/xM5PD3dPl8JvAOZKzt5z7Yqx0CxOAX/KuVW1L7UGdZZvhT/
5+L/MvhtA/c0/oyBm8l6mP+9ifkG9LsNfH/g7+F/AHlbse8E8Becp3Ox/TzW
zXH7QL4YxJrG//+g74k8+0C+6Ig+3+e5hp6Ub2LmtZv/38HrG1Yy2z79BPun
w2MwvB5En2ngtrCOKvfw8R70b+Z/hw6+A7bD70DMZ6MNHb8GPsI6CLyNbz8A
X4O972RY55vgvYJvDeD6QrMc+F8x056h8wv+A3y6lv+EPLwP/A74v/C/iRx5
G/h0uWvtFC6py2UbPmrHlnZkHE26Zql2yaZxlfaRfKWaqdopm2W7zsAk3S/F
rmXicUL1IuZcnoq8PfAfAU1Btm1eB+/fodNj5NZT4G8Erq/23aQcVi6P5P9S
4dkzAvhZ+M2F31fsT8JvF/Lysp0Dl1T6DtNdpm+X8X8B+tbn+k7V3bqTnFiF
/4fhj4PQ7uN/FvST0fce9D0Zc+7L5/L9wmLjdIZ0982Pu5aI50Lgb6B5Occx
VqxvgmZEns+QavU2dFiMLq/xvxl5k/n26zzXwHXA+9hzSPkJTWvcMVfsxfNb
4CK+teVYR+naBR2HoPtu5HUFHgrPujznVBxZ68jf68ENht8c/k+Apj/4XPBz
iPXWqHNRZ6BJtTTls3mCM7ZQvQY+7Qt9P9nM3iPw6Jvpb+P4/zz8T2VYxn3o
9ht8WpnmHuEwtHfzrSHXZ0Rn5RFkzM7yHaG7ogEefcDth6YIeAtnfC/yjyB/
M/BK9v+UYR73AH8ac+4oh1tivpN0N6nmJeHdUG5f6M7S3ZWRcC3cw/9M4PKY
a7d6nJdkGzl9a4FrgmqDzojOinqYGcRjJ/SPZrsGqRYVgN+X4/irln6GzG4Z
/tYD3CD8kcP+bFatcq3MvVgVNl8BbU++tea4nzuO/GJkXov8m+DRE/g9ZLYQ
z13Qd8R/31Q617chf6X0xSe9u1tGHbzy45Yvnr2AL0BeXq57rDr2HmO9CFyD
vc/o/qp2r6B4q/ZdhQ2XgevLnknsv5749cl0DMcBB+ib2T+F9TOys6BpzvGZ
2YE9h6rd+0kH6bIJftO7uGd8TXd7hWu/cnQWtqVh48UFtlG2zi6z7Hz4X46u
g8DPK3BPux58FJ4HkNeKv06ifxfwlxa4J8oE/hwdnsuyfMXifPjl5vqOXIX+
46vcO/WlntWy/0zyown8JtbBuHsu9V4PcIc3ghufcK7LBtlSj49iOfanetda
aN6E/g3ltPxNDsdzTDMK2kXgj+Q6BkPB38b/Q7k+czp7nRPOxTb4fYs+T5c4
NqIpBXcr9AdzHbPvkXcC/ofT/a0k4Z5ZvbNq/B+RNx8fbMH2s9XzAs8Gf53q
KzRPs78On/TCP1Ooj6eL3dOot5GOEfgVJ3z2dKZ1tqWTdFOPo17nHNXQLOdA
PvJK4Xekm3ss9Vq3IO9a5I1lLQM/qMq6tCOjBl7H8MFW+O/gPA/Bto3QLIV2
CTV8OLlTXOpeOZN1EbIOxR0b9QztwO+C/2uO76i3Yp4pNFtIvxboG6s9KzSh
zzz0uSPpXn8U8vpV+ZtwKfjNYu+zVe6FWtizir29oB8L/SDi3wzcjMyJ7J3D
BVlMbzSTPUnoM7G5ETgDmi87OAc7Aw9Gh+vgv5YYXgD8ZLV5y0bZOgr5S7p5
xqlN+YzrrEtmIXATPNvz3dNPQrfn2P+o4s23dcDPVxuWj+Xr3Ijvds0Qg/lf
lPKsoxlDs0Ya8pIFPqM6qw3sf5D9o+nP9oJPlvqul43noN9I4hknvn9n/5CU
z4DOgnrsuQn3JOpNVCP7oG9RqW1N4J+ONe7Z1LvpjFbGnQPKBcmcUeoeTL2Y
7sA74DeMPemFnuEasWVj1LPvSGS8HHUPql5UNnxd7R5Vveqnmn/Jp8/hmVng
nli9cX257wrdqWnof17Ms8ZmdPxFqWugzq5qgmqDdJbumjHf0F0MzeP57jkm
I+8uYvCPdPegK4CnQJ9f5BlhTblrumq7athA+I2OurbrztXdq55YvbF47Abu
l3SvqRxQLijnlfvqYUaXOseUa+qZHwbfGX6fQ/sq9m4qcU+i3uQCvjXgi8/4
9l5Xz7CaZWuxoUu2a5BqUcv/5xPdWZ9Vuuap9inH1iM7J+67R28A6ch7jD2z
053jMWhXs2datnuqx8FdXWFf6o7QXdFLMxj5MZ9VCHxpmd8SNENoloiX+KyJ
p3g3lnkW0xkeH/dMpNlIPc+chGuUapVkPgNcGfFZU0wUm1jCbw/1rOX4f0Kx
e1f54CV4NZW4l5LP5Lsjpb7b1G8dIxcGVHn22oHMecRiQplnp7dZv0WfuUnj
VDNVO7uXuvfUGTwz5hlDs4Z6ksUlrlGqVfL5EOD7kq6tminvB7464llONVu1
uzbi3NYbRaveKvj/FPxuI2cGqv+L++1BPfySMvdk6s1yWOcj+7yoYfVI6pV6
Rz2risf2iGd0zerprBL4tfB/E3Bv5N2PvHlxz2LqKR9TfazxWdIZnFvjmqfa
dxr/jsW+pcgvhP9Y1jxk7Ul6Fj8Xmk+B7437rUA92XPw+zjp2UAz+27gnch/
vKffbD4ud8+p3lNvEr+v9AylWUp3/FL2D4w6t9VzzIT+eNJ3hd5ATiQ9g2gW
kU2yTTOcZrkB7BkTcc+g3kEzxHDg9nLbojvqDOBlKeeOcnZ5ym8iehvRDHcq
4Rz+Xy7Dc6hqEflypLvfkPSWpDcevfXoDtRdmEj5LUI1QbVBb3I6T+pBFpCb
V0asm3rcs8HNSDjWepOrrXAPo15GPXwhvtiScm3Wm9K77O9f5btLbwa/BP5b
pXsv9Xw/Qjs84llBbzr7ie+hcr8VqKcZknBPot5Ed24duAvZs6GHZ2DNwusS
frvRt4tSfkPTW5reaMor/YamtzT1FHUR3wm6G9SjFhGPT5LOBb3h9IHfK5We
VfSG9CrwPSnnomYCzQa7K1zL1DOpd9KMpllNOaJc0ZuF3i50B9VHnXPKPfUs
d0JfE3Xvq5jsxB/DEp5N9IZ1MfB/AV7mIRk=
             "]]}]}, {
          EdgeForm[], 
          RGBColor[0.9027494392097218, 0.9412587266510102, 0.835015479068814], 
          GraphicsGroupBox[{
            PolygonBox[CompressedData["
1:eJxFmnmUVdWVxm8VFBQFFEUBNbz36s31XhWzs8sJMWpClNEYNUaiIkaNgCOx
hcQBMAMBTCtGnMCxNaIxaZWYpKVFpY0GZXCM4gQKtonYyxFCtL8f33blj7fO
feeeYZ999vDtvW/h9FlTZtYmSTK4Z5L0UHtBR5L07Zck++eT5Ia6JJmm/k01
SXJInyT5j15JsliDTmhMkj/oOa3+uZkkOUsLnF9Jkl+mk+RkzZmn5+sGJcnj
TUkyqHeS3N3Lcz/X+gdo7oH61Wude7qSpDBE79VubPf7pZp7UJP7P9KeRxaS
5EbNfbos2rT21Q1Jcqb269s/SWb3FY16N6w1SYa3mp4TU0nyoN6/WE2S32vu
2dp/ldontd4TQ/yOlv+XaL2H0j7jbdp/bfQz5tlmj3tE7x5oSZLf6PcNrfWY
zvWZ9j5Kz99u9L4t+v+a9rhb6/1V7Q7N+0C/m9W/doDbnNaZqbPdpXVnqB2h
9nn1n67+yd1J8ludea3OeECdeQR/hmSTZJJ4MEn93xdN79cnyXPi0c/Fr92D
xVu9/1u9+0dwiQ3+P1fPi7TG36P/C439h35rtGa6zc/Vere743mueHmQfjPE
z2NKSfKeZKBdZ/lps2keK7pG9zS/NSx5QXx4fpDvhn3+Fns9pHmDxZt29der
b5fWH9jbe+0KGjLi5XKddy+Nfzjn8aslR4+L/tu0x2n6nSsaOsSfEwrmwRcx
d5zGHNnbY9rFtzvF3xc1dpXu4eFW39sg3ekuzR1RTJJm/Wr1fGDBY55rtpzt
LRruUP/kPr5n5nHvg4PnbeJxvcaPaTWdyAXycX9vyx3nPlW/69V3Uqt1YPZA
Pz+r9de1WS6Rybc7zKOpWrNPp+jRuOMkn7NEZ6f4+hPR+Kz4doLWu1vnukDy
8UONOVNjj9Bez+vMNXq3dIj326g1r1P7K/0qmv9Y2rI3XrQvFe3niJZ3ayyX
0DC91nR9J+jMSkfG6Bz3aJ/7JCfjtf6zmj9W603sbTqOV39F41M11l30f0kP
yyL8gU/dmlfWu3/v6bGdMb6P7uRE9b8iPpSj/2mNeUJ7HNzHuvAdPY/sYV1+
tbdtTbf+P9bpMWvUPiMePq1fVfOv0BkP1ZiC5KVVvDtBsjdE7Xe1V2/NH6z9
Buk812jt68XPN0Vbm/pOFw1XZk1ns2Rsb82bFu+6W31OaE6pf7WeH9XvA+21
UPJ5suQrkWz9RX01JfN+WfB/e6Nl/DwNuVh3d5jW/JSzac2sfo81+TdXY+o0
vmagZSlRe2nG9rNF62/VOg/2s526qmibskDt/2jcC8ic2k+07sf6/Ztk6CnZ
qcu07qOSpT9rvcd1/pc0d5nm9dXvgTrfNbQihyhri/aaoce3ZdMb9Xy17nBz
o5/hz1Sd/SX939bPcoecIMszcpa998W/ec2m53Pxd4nm36exr+d9D+gOsjFd
d3VGm8cOLNiWXKmxr2at26fofsaI9sP1m6N3M8t+Plzvfy3+XqSz3KP2A51/
i85RrzW+pncjNXeK9nq5v+0adgY7OUf959e4PTvkgP3Yd4Dm3lxy/01qW0Tn
nxq9LrqyWfTvrbMfK35uF81l0X+J5p6pub0196Giz3qraF6sseNEp14nT7db
ru9QO196dJfWWi15maP/p6i/VTy7tmI7c33FvIbPc3SOiyWva0XHbLXjJN+T
xON9UrYNY/rZhq5psgwhO1dUrCdLtP7ssmm4uGx/jD/AF0xV3/2ae3vcB/fS
pvPO0bgRWu982Z52neU18W6H2h+jv5rzI7U3q622WXb5Vdosw9iQ5eJHVvvU
tXvMzMS44FDJ06d17u/Z7jnYAWQeHTtH6x6sdXdLPjc12H5hu84WLR9q7PBa
779EvwO05i1qu9r+RUtX7HWP6F4sm3+2dORarXm23l+jdq74O1lrzlE7Sryc
OsC6/3KjefAz3dm76pug8Tfq//8N8H7shXxgL5AZ5n035o4c4vHwC13iXpAv
zpSLc1V0lmqDfWtVZ7tGtHV1+Z4YNyuxHL0XsnSZ3n2kMZerfVB8mgC2Ujus
h3UL3fxxzrZzd8q6+47ovVvv6zI+T2PJdEEf58BuYXOW9DTfJgwxr/7Ybj2+
rN12jXGMOaNorHWc5GeL6N6/1nd6utbv1nqnaP2ft9ruP8M6XV7zD2qHaY2h
YdPwTYzBL/yX3k3U85/U9tDc8Xr+lube2uR+7OEZaqfrt5f2+rbu6BdN1rc+
BesXejaqwXqN7DB3edjKvaQbF2nOiKrXuafBc2jPiDXBHaeF/wUj0M+YI+vd
L3Ymt+X8fLDOWh1g3ML4cvgi8MPYks90gMbM15rf1Lhx+n0pGZjbaHy4SWNW
qO9y0XPJQNtH+Eg7O54nt/jeJ6ndkLe89yvZjjIOn7tC9mBnf/uw63XWU5rM
N3R3ajzjG8Ac8HB79CPTe/xDk+0L7/vEmAXYTO01TvTv1nk3SC/+ofZE3Xet
9lkofjdnjZ0WdhmHHtLT/hees87y4H194JwajTliiO+8o8VYDZ/K/R8RcsKd
c/f4C3QKfUSPwGXQ8DW1E/PGDH21/8r+9v3sC1bFdmHDwWtgC3zHj/qbv/Cz
2G5bgc1AdpHhibKFC5rtW7DLYJ/rwhfXVm2Tsc3oUEOj9W1hq+UbrD1P/T9p
sB4fUTLOGSUbfK/WHafnsoTmh1Vj/C3iZ65kH/+IZPXLPsbW6P6BRa9fFV0P
iKePiu4vxOcFonc+vxbHAHcHLuO8zMdWY8vZC9yzqa/32iD6m7XObHCy2g2N
fkYGwSDgEjAJvgsfhh1nvS9izXdF64sAcvF7W7PvYH2NcQX2kXuZIL6M12+H
6Lupw/u+rXmlgnUQH/tgi3UfuzK/ZD24FL9Z7zMiN2AL7BQ26jiN/5Z+w/W8
oq/HcZd7/E/YKHz1i4Pt3+DPghbHTbRXxTO+GxnCJiMjyEpWc0/t8tzvqf1c
fe81+1z5sm3h3LJ9Gza7FRzRZTmakLcvwZ8Rd9yUNz67We3Duo9l+H/deZPO
/3fR16kzbh3gfZHP9f1M2zNqH9H4GzX+1xp/vvzQrTrDrG77Ae4AeZgYvIAP
+G/khDtfnvI59tO+s7TXreJROu/YDt/Cebkr7gxbRLu92fHAe/HMeWm3xXN9
xA7EEKviLBvSxiDIFlj6VPGkQfuv15iTOixHA7qMIXeKzkv17r6i7dvKovt2
Rf/iJj8vUnuOZGKW6Bove/LHvDHQmrzfMQcsuqzouHB+2rYGm9NXd/FZH/sP
fEd32PlZ4f/Qy3kl+3ZkDnkD42OXif0ewU/Uey1wLrEb/cQyxDH71Zof8Am+
IdPEQOCK/gXH651p3w/3hJ5Ma3bciN0Hl4FX94zTnsU69/80Ylxs4DkNjl+I
xXjHXPYCn1QCLw0HD/d3DI8eHB8yMLSH7RsY7Tzxf7jOMqRsXwpPwL3whf/4
/tWtjsXADGeVbT+x5fMr7idWO7Niv0EMhGwuCPnc2NfjkaN5omvNIMsvcgoG
Ip4fGfKZqXFcCD+IDf8uXt0n2j8oWMY5A2PfrxhLgClGVsy7URX766FBPzHJ
qS3OURCD8EyM8f2K/dxZFd/5qBg/NPw8520uOfb4W8W4qTtk44Zm2wJ0Y2jM
3fOu3Th9asl2izwMNpNYBF8ALcTF9CMbyMKhIQ/0PRD9lxdsZy5Te2zFPgSM
Dz/wCfAEvmK/8V9bK46J+mvfg7AJMQZMQA7gnh7GfmAVcMvIqs/xctYxJbHl
V/JB/Hp6yFslZG5TnfEKWOWNvHHAm2q/VnL/5R32BV/GXv3Kzqd8T/1tVds6
bN5TeePcP+edc/iLfkNbnf8in9FSdc4KXwpP4A04hGds0oWDvH5Xq2kmFn5X
7ZMxB5xCfIivR/9Y+/ka6xCxH3sgR+A8MB72Y2fYkP0zxlfgrGMGOMYFw8CH
cuw1QmN6Iasac1O75Xp33vExeQFyArXdxgdtacfR6Cp6Sv4m6eccDjaPvAQ5
omlF29ldZdvkE8JWLw3MgPwQq4InmIsMIUvEyNgaaEPfX9Ll7KP+2or9L76X
nOSXsq2j1J+ov66/aQO3kN/ijqCB+HtpxOBT0pY35A5dIcZAd4YX7dsGph33
XTLIscZJgx2DMG7fqvtnZ5x3ZDy+AKzxWTyTAwO/4rM3pJxLJKf4TN6xWpNk
/lcV27yK9lpScuyzqGRZ+Kz/v/RlafBnZsZ52+E552G64r6QaZ73yLX26dnP
/CUf+OIgyzMxCz4auax02QZiC8EQPONnr6x6/HvaZ17V+bRpep6s5+vVP6lq
H9An+El+kDzhxKpzjIzh/+iK9SmVsm6he/wH+z8f9IDXNg+y79k50HgGvDJF
ay3SmVblHFexHv/rOp237qW2mDLGvCVtO4t9gOdju6z3kzLGyYwnzzNUtK0a
7Pj5usjPbYiY5YWgB5zE/uTSyd9w39w1d8Md4ccO0a8X8ULkv5lP/IJ+LAgb
hY9H7jd0+s65E/A594nOc6e0a0KXX1H/S/3tp7B5Pwmbhg/eE3/X238wHmxG
+1g835b1+FuzzqXilx/qMo27+1sPOvs6TsO2jekynrhfOtghvc7oN418XuQa
wRbcbUPcLzgK2ogLmoqWs41i1kVV26IL1d5fMR5aWXF+95U4C/JYDZnEhnWF
7R1ccDzQUnBMwTpf7+36BHWKq8XvK7udV3o+ZVtHXEMsBj7G3xAToPebQ/cv
qzoGfbPd9L4cNN+i8ceCS0vmEz4D3tYWjCeeaXdMTKxKzEpcioweUXAO6hj9
tok/J6Rc51ggGvcd4LHkrIglT4q83IVpx5TUXkY2O77Bv9yc9tzXxPvR2Ej9
niRPpL614Gyd69ku68eMtHOM2L764D+4BZxwXeSvyGMR+3KnnBkdIUYl9iSX
iS3GDh+tMzdr3FEl6wy6sKTgvPLP+vm+f5Zy3PC2+v9Qdvx5hGh5qNHY8mLR
f2TJe/0m5TwodSby59QhqEek1Y7N2N80dzvGImYAZxMDEeMh14sKxv6/KNhO
jwz+1KaMuxeX7MeOqrUvAydBP3lD/Dd+/NHI1fCenMlhmtOgMftmjHfBiudW
XP8ZFjUg5AE+IpPIGjKH3qGbw6PeQ20LWSKfC8YkVw7OJOdNrQjbmGn0euAW
8oKfDbSNBSuSawD3c7fcMXbm0KjbYOv/kbdteFN07iz7vJybvZET7APY+fHA
tA82WifRxx+0O8c5s2T+wmdwIriRnCB8IO9FvIQdx9/fHfwn1wX9nOPVotfc
krVe4lPhf+/I/xwecjuoxXH4g3nLyWnaf33ksJGVG/KOS+4CC2nNO/Vuo9rx
kQuYEHU0YnzOVYiYndgdG0t+gVoPaw4f4HXpWxX9YBj+g6W+iLoJMTW+BB1B
V8iNkAPBtp+Sc07zf7OWi3MinzYh8hXYFvIk0MO5yJOAm8ihk0NhHfSFfDp9
O7TPd0Vrl2g7LfJUPBPOk/ckRiqLhieKpv2ptNfoCHqy8czatNnwQ9uzznee
JHpfK7rGs7loOR0a9SDyYdXYC1naO2wFecK6wDPDq8YAYIEO0TlaMv2BeH5e
1K3uqxgXz9QZ14l/Oyqur3xYce4APHIV9RP9763+dRXHr9gN/OzitONW8ty7
uiwPdxb8PokxQ6LW0171XusifqG+ig8FU9zR4HowZ+KeR8RdEzMQO3xadI6V
+OMj8WRnyvmJfMm5eWpFxDxjxbexuu9ZZdu/VVFPBCOzLjh5Ucq4892CdWJd
5MrJgYAtoOnlTuvstRq7MuNc89XUj/Kuoa5MOfYmBm/SuWs0pqI9tlSMgfD3
1L2xDQ1hH1oi7gKj9gp/uxkZVt9z+pVEwwEF5+/2V3toyfN7iG+nVxxfTavY
D+OPwb1gD+I31h4ReddRVftpxuGfR1QcA++Ttu3BBhGr3l5r+4m+bEvbjr9T
dMzKGGwU+cKawCTrBppW6BzW4Rjq/Q7vk0TMf7jupiA+jlH7aNb3ujprP0L/
Oq3ZEvEjceT4qr8zmFB1LYKaBPnwqTnbxO/lbHtqo86+TfT9p+ZuLTpPQ46A
XA04hjEr2o3P4cke7J22LT666LpWR2CY33Wa57/tdD2LuJ6cBzYAm48dwHe8
Ev4DvhIr4lfWRF0Q/aW2wH8wP99KrIn+5VnL+oqs9fnx6H9qoH02/pocFjwm
D4TN2Cd0mfwEtOzJMfQw3+E5dJNbQX7Qf2gjNiFW+yRqi+QQiP3wWbOaXDtk
/OOdtr3YYGqi5CXvLRsTg41LKcedxGrIxMZO32l33m0m5I1Ymph6cLdzb9AD
xs+WvNfxafvTb4ffB8eAZ8BE4Jd7Gy0DYHCwOH7ur0X3v6J2v6zP8i3d+2E5
453Xs96Pfb8h3Xo9bTz0etG03h4YAFzFnWH3ZpSMd95qt8zCQ74RmZQzBtw3
a9t/e8g/+o8vzkZegjsi3qPWR54XeSB3VBf1snVRY8OO4deJoYhPv5PzPdzZ
4dhhaeS3PxbN+/LNgfh5tPbeS7z4utpNkZ8kTwkt58RZhuXs3/im5vIm2wts
xWdF55I/LFqXqVeU4s7IV3GW3RHPYl/+u+Bn4u8xEecRT+MjRoe/IMeOL8ff
IVPTgwb0/ndN1n18IPynLsL3J6k2x8rwAr1FXomlloecw2t4Dk3UKOqjToE/
vCXiFOqEPKPv1FpYu2fGdRjOho1qHmR9/wrT0L5bNF/BVsg/OjIp8mNTWjwX
njAPbAQueiK+FSI2O6TJ9U3wG3HePoHB/pmyH+YbBM792zj7ATljGfAvukC8
g61bFt9ygOOpbzwVen1+2jHjBWpvlU5X+jqeIl65IHK88AT8DA5HFjpjzD6B
+aEnV/bco3KWFcY15/ydE/x9uMs8mB58oB4IHiDGRL6R81/nfafDwlYQVz0T
32MQG86LGg13BR+5r70i/uO4nw5w7YoaRGvJPhffS5zBeHgO73kuhe4Ni7rz
DRnnNfjGh/ww+5J/QFa7Yy/o4B02Hn1GrzenbR/IjxCnl2MMc4ll4Cn0gSnB
lod1eT2+P2FN6m1vNbqOnBGPO5ocpx8f9Q70jfoqOQjiIfahtkGMTNw9P55f
KDrueS3tnBB2jjiX2H1B1ImQ1e1RN8RvcsfILbkvaMIGck97vsFLWW/R351q
t8rG9tJdb1H7ccr0DikZZ+EvsZPo6JbAqPhb8n1gmGdzfqYuQU6OOyIvx3dr
mTjv0WU/H1V2bYS9wPmfFx2r/SBrbAjuAWtjL9gLO4MPQTbIJVxZcX2CbyVu
q9g23iuaP9I6j2GL0s4Nroz8IHka7p1cDd/HwIs5GftjcsPoyK6UMVtK532j
5LmvE59ljOfezvtM1MCQPb4ZvCt0h1wjtU0wFfhkbNQ6twY2eA+8PMBzoee5
nG3MiLzrWtS3wIpfL1s2+mUdC22N2A2fhu/Eb2LjsHXEosfnbMOx5eRa6MeO
0abjmZgSG0KMAJbYEd9LkFcg/qXWS9yAPcXekYPAT+Gv2gquGbcWXF+mdvxV
Dfn6qC+fEs/08z1eOuwwtrQa32C8kHJeZYj40BbfjfD9yI6C4+STc87pktOA
h9gX7MzROZ+FNTgveWrkfnHBPnnP2dUel7PeEdttifwMeZpq1GaJw4iviLM2
5m0L4QM5tI9LxqyfqL2kat/6VsbfZzGe+Jd6M3XnB7KuC1IfPK/bOUlqIvwf
XHbc8M+CZW1cyBu2f0rE19T80PXfp/2ebwPgP/l4fAF6BO4bE98yffWtCXHX
nJLH35jxvSHf6BffvCyOb1HaS7YzfTLO/Zwc8klMzfcSxC3gX2IaYgbqt5wX
PhC7Uxu7LWpTG6MGRO6KO0Y+uBPqCNg6ckzkmg7JOG9TH9+hgTvIm4A9thft
66j7/T6+ZeKbJvL50MydQdfCoI2+RXEW+ErNCd6uDdsD9iJG5ztLsB/0Twhs
TA38xvj+D9xI3QJbxz0zjjNy1vExnu8jiTeJO9GLCVHLJqeGHPasOq5lLfwD
ebSR4V84J3aaWLI79ktHzpe+h3LOOa0IvwD+J84iJiLGxCZiD+dnnI87s+RY
ADyNjiPXhwUeWNnlvMfWrGngXrnTjzK2KW+WXDvkOzd0BBv2fqPtCrH5uqjd
EEN+EPtig3fEt8TkybCZ2N/JecvdxIz9KXkn8pBgRzBkWjw7Me989P0dziOS
eyGXCF5bGN9FvJM2TtpUcXyPfnH2K6rOV89Xu3/WGG19zrmNhZHfmBPfYl1R
cHxA7od8HDZ4c/jQj7O2Pedq7Kklx+bnZ/z9Gd9lje5yjRnZe022Z3DROVXy
suQVhkZuoVwyr0ol1zMnxv1+FN9QXZF1zouY4Pt8I1D095w70s7Rgy9HV70W
a4KRXo644o2i9Y/7wv/SHhvP5LC4U+4WX31s5Gm5D+4IO4KO8k3wnvx82c+3
56xblfhuhLwCtgI+Ums6I+SH3BR1PuzJk/F9MfZlc+QKwWHgjuOiPksMylx0
Cl0ED6CPfG8HLt2a8vdA2KpvildPFv1t6Nqi5fSgkFXu7dP4/g2//WT4bvwX
sg1GXR0x+LK8dXl6fNtJLmR90EycPTfyj9A1PWgjn7E+vhVB/8jLgf+oX4ML
wEhfFlyL4TsaYj9iwLacz7Q65Bw+HBI0k4/EPoJD4AX3gH7xjrMj92Ap7gnZ
mFx2jWqK2hlf1bOqfr8txvw/aJGZgQ==
             "]], 
            PolygonBox[CompressedData["
1:eJwtmHm8z1Uax8+1XS6u617bvb+7/Zb7+90mO9FLhBalxtqCikRjKdysY2Ii
ZEaFZtoIE6bmRdYaKjKaKJkWOzFZkiVNoV4qa5n3p48/zuv7nO95zrOd5zzL
ifYr6z6sXAhhTFoIFfhOS4TQOyuEE9VCqBcNoU1hCNczb141hLuKQhiZF8JL
FUP4PD2EDgUhDE2G8I/sEP7M6BUJYQ7/roHgyjohNLwqhIfZPxrC72WGcCYW
wibovw69NxgfAi9jfwn0TrB/OfBH/JtTCXng9zFwJ/YvYr0pspXlhrCEf0+x
92nGUuDq8LgLXnPA2Qn/ceBnsn8aPB8FfhJ5fqoRQjfojUf+I8h/oHoI+xn1
kKc3PDdmWIYy9v+Mzq3Zu571y8C/lIZQCP1n+fdznnWUrmk1Q0gvCaEdPNoh
S1vGUOSpyfo59p5lXA39IdBvX9E2GgZcFxl6o8tg8J8DPw0ePZH3IWQoB3yA
8X5F67wf+CD0MXX4lPkh4PvjIdRHn5E5ITySj3xRy3oeeV5Avij024CbZAxH
lsngNAO/lHEfe7P5dx78+cgzEHn+VxzCqmq2kWzVBfxxlazTMOTbgI7XVQnh
Vc5vI/Bh1ndiy03wH53CJvDbwbwj8r/M+TwIjQrQS7G/G/uPYIN/sjcb/GPw
PiQfAHcr8h1kvow9oIWO4I8BWAmPLejSH3uvZj0Pmb/I8JlmwHsHOu5G/vrI
/zO4+8HZAq2PwPkc2muZf53tM6jPvB7yBeQrg/4s6LfBXpVYm8h8IfPF2KAt
Bp4NjTflv8X29R/R+Rrs3YD5MEh0rh3CO/hCNfytO/4QLx/CNvAbwuNSddNs
De0AvUbw74f8NVnL49/X2OO32PdvyN+I/avYP6MWvLFVPWj8sbppiFZl8I8g
ywD0rQJ8MzLmI+s81g8yfztiX++IzEvg9Sn6zUfeReAPhf5R7HMd+K0ZDyc8
BMvn5ftLk75rspFsFYHnHyp7z0PgXoW+AXlfAX86+NWwQUGWZejA+kDGjfDe
Ds9BwNM5n/vQrQ9jKfyXcCYfcn6bGUuBv4v47s+A5jvQ3gXNvdD+jJED74tF
piUfki9FwFkAvBweV2Ofe6GfgvZVjH7Qn8r+GeUt0y3wnw3+K5x9Y+w9C/hH
8DeC2xh/KwAenbBvif861idyhmdq2affQ77nscc5VN6KPV4A/hYbL0W2o9Ao
g/865J+eaZlrIe/pmGNHHejvBr81Mj2A7W/ChjfCbxH2egZ5RnBG89g7GP6t
shxDFUvnIcNo3Tf4T0DfNPZ8Av2fwP+YtYPMl8L7dsY8aE+B312Z9vks4CcY
dzOvw7wrst6PPntqWUbJep719ZmOueeAZ8UcuxSDZgNP5M7Oh3YT4v0E4L0x
x5Yl7Pkv8GvIcAbZovj7YmjXY3RlnoF+fbHHOGRai749wB8Gv6roV479lVmv
BjwX+QdDfxw2eA59T0NvDfqeBD+LvS3hMRb88cyXAY+IOFa9CL+t8Doete81
5Y4cizrGKtaWY1QGbgmNHvDvgn/cAK99McuumLJXvsG/4Wn2yZnAp8E/wFll
gHMtuBH+HRVv1s+wtqjUuuqMdFb7ONO8HOeYU8jWCvxK4C7ChnWZ947bF/si
Qyv2l8Stm2zQk/X9yFBWwTHpGPpPZb0j+KPAfyLuPdorn1nI+Y+POzZo/TbW
fuJMetWyD//A2gn+LajhM9vJfJnuXJbv7D3s/wL7Lse+d+LDP8BvMTijwL0e
e/Rg/jQ2rJnuf69J90LHylXIfBx5j2GT1Vf85TCyfxtx/FnHv5OsDWUeq2gf
lC9GrsQz5bC3id2Hc+1Lv8OGG+QvkpH1mbIXcPeEc0EPfOgr9r7FGJxuHz/E
+hrWT0D7EdED7oL9r2XektEffvcrnxEPqkJzBP5XRvxcUA878u901D4oX9Sd
mAr+NwWOHZuQ5wDyPI6+f0WWBPadBLwD/PrlXTOodugBjQL8rTnyTMHWX8Tt
G5LxbdbeRb/+2KspPnEa2U6z/91M+4h8pQY8LoM7hjPLBr7EeXxczTHyIvAp
bLozw3c8QLtmqXG3y2fgdxP6laBLE3A6FLpmUO2gHK1cPZNxj+oHxiT4zWHP
bZIV/m1SzrnKvf2JXw1Z//pKvpUPngDOhOfeTNdDPyBLnLGD85qNfbYhywTd
sXTf2XngrmB9cYZlkmw3gLOA8xuP/doDTwanc7BPTwEegzxjkWUDODs4v3uL
fDbjGa/Jv7FxhVzn0K3ML0a8fpz9dRKumVQ7tdco9B349S4ohkC/KzrOgv5q
bDoJOl2Y10r3v27ABYw+Oa5ZVbuqJlJtpByyBX4r8Ie3sPdv2N+T8xgknar6
THQ2jVPWbRR7mgAvQIY/sTYZ/GXFzrnKvZtUQ0KrFjh3g7uMf+3hVYf5Kurd
Hvyrm/Id0l2Sj3yveJ10LriX8Rd0z9SeSq5JClWP5ds3ZcPm7N8Rc62lGlC1
oO6o7qrOVLXUf5BpDrK1hMQJZP0W+gdY68f8G+DjMddTwv8q5hisWPySahLh
8m9ZpuPTbuB3I/Yt5SzlrpnwzEl3zava946UY+90fKY78ABi8O+Zj2UMBN5Q
7Nwqng/nOuYo9ijHzWXtmYh1V401Bf61Qaxf2TV2LeB18OhS2z62lvnOPNd+
6jHUa5xUPZXjmK3YPQ38i5znL7pvha4hVEvsY+wG/1XJr94DfX8pcUxRbBGP
f7E3DXpNWGvG+Az8taWu7VSTqTbbHnEtqBpPtV4q4txxDH1qQ7tUOY/5bMYH
qgegsSvDPiXf0p3U3XwVf3mJs22X71pOd+om5C/PehXW9iFTuZRrDNUaz6JP
ClnW605muSf5HP3GI//3rDdExhWlzonKjU8gfyd02RSzLCuR+f2YawLVBvn8
ax7xHdNdk89s5jz+XuTeqio4W3Kv3NGqjrF9gBuVOLfKhhfgt1N7qjnHHCr2
HdBdUA01gfW27ImytxPyDi50jlSuzFAOUqxAxxdy7FMVoX2rcjiydsV/OgKP
SbmXuIX1EfK1pM9Gd1Z3t3m+aclmbaDXLM97lSOVK6cwdue4Z5yccs2t2ruc
4ifwjKhrE+XA6cAtGGnSHX0uo09x3LlKOSgat01kG9WU69Fnfq5p6Uw2A99Z
5N7gUWjeAbwc+85gbSZjRcIxSrFKOUO5owb8hiJbNvJ3gP6EXN/VX3Nkwj2w
emHJ1BLczkmf7Tlk6o4t96Bv02z7rHxXPY96H/XQ21nLKnUtpRzUC3s1Vr2W
ZZ8pTviO6q6qx/g39IdDY1A53+ERwIF/26o5Z81FtgbY7EJ150jlyu0lrv3U
E+wAbpRyrCzjV0Pg3JRj30zw6wHfHLeuivGK9RMLXBsnmRclnPOU+7YxKsbd
Q6mX2oo8b0A/zr9vMt3zXUC/ulG/RcgHd3Fet8WdH1SD3B53jaVYNo35KtYf
yDUsf1yU6xiuWL5HOQfeR9A5ibyL4NmyyDW8annVPKdUKyfcm6snVm/8q4yZ
3pPG/qyoa3WdaU3gSxHPlU96Q687expmuIfuVuw3EL2F3Mr5zMUW2UXO9agW
agIPKXLt1on7vUa5NumzVw+1EPhU0r2McoZyx3dJ1yL1mMfifuNQbj+MjLnM
n1e/iuxT1Y+zVlrq2KKYmwQOxbaFenT16q+X2PbqudV7V8k3Ldlbd//xqN9O
VCNMBD4Vde4rhOfLKJEodS+bgv4Q6H0ZtW0VL48A70y691d+UK8vmSW7zjgB
/Cnr6TnuQdSLdIg5dukNSW9J27DP2SquIVRLqKdUb6ka8cGYeyT1SvIH9doV
Un5LUY/QgrWV2KB1FfeM6h37IO/Jyu6Z+gLXjjl3yOdzOMv1uVd8GxrxqHWS
bpfAfxL8nELDykHKRcoJ0lU5QbmhhLGmgnsc9Tqdi303JEMX4FuR6bNM1yyq
XZ6Ju3dWjlOuU42sWvksOu5F1wfy/XajHli98BH+Vcp2j6peVT4j31EOGoqt
KoCfVsk8jkLvSL59T282Y+FX54q8quFW5ToGKhaqx2kAblnCtZhs3gJdWxS7
9paPy9d3XckHqikrql+J+W1OPefZmN+odJbKCe2K7OPy9T3oNynlHlz1gnqO
r/RWk+81xfDHWe9Q5Fihnke9j3KK7rJqlv0x32nN5TOfJP3mpbcvvYHoLaQZ
ND+q4J6lMesjofkBuMfrQjPXPY16G/W4XYucc5R7hDMKeFDSb2N6QxsAvCfu
XK4eUr3kNcX2fZ3B0RLXvKp9NzJ2JvzGpLcm9bzqffVGqbdK1YyqHXsVuXZT
D6de7vpS5xLlkLbAO4odS3SG24udU5RbFNMfS7imUW2jN6bLwMORqUENvwnq
bfCpUtdG6tlrF1omyaYc3An+/ZOuBZWDlYtXF7m2U039JvDmiGsJ0ewbd0+u
3lw9QyzPPYN6B+WQkeA2Srr3kM0bJN1zqfdSTdwzz28ceutQD/aY8mWBa3HF
KMWq5/Ls622ZD2SeyPPblnqeGRH3lOot1aMNQZ5ZSb/V6I69mPQbtN6i9Sbx
KLZ4hBjRoLJ7xOHAFxLuJfUmcF61Z5HfyvTmc7XezgodK1vBf3eBayzVWqIx
LmGfke8oRypXSkbJqhjyJfi1446/qsHrxE1DtNRDLIT2gLh7S+UX9db/B4jO
b8o=
             "]]}]}, {
          EdgeForm[], 
          RGBColor[
          0.9797908545119169, 0.9132436665411211, 0.6599213533820069], 
          GraphicsGroupBox[{
            PolygonBox[CompressedData["
1:eJxNm3e0VdW1xjdSL7dfuIVz7j393nPQ2KIGG4ov4kgUjYJiHc+GHVFsyYsm
NhQSI2DHCKIRNYmiIVFEo0YDSIuJUsSCIoJYHoI4RI1Ged/vftPh+2OPtc7e
a88911pzzfLNefKnXTBy3A5Jkvy7V5L0VLu2Rldtkryltl43GnXN7JEki3r6
9+TE9+j31/0ZuurUr1I7rSpJGuL+pFySnCyaL6WSpLdona7rlnjeGGPG1iXJ
YvWbdF2u8af1SZKDM0mybGCSDNH4+f1EU8wtiPHwdUvwdnxHklyqcQ2VJJmo
cT/pZdqMrY7xL2vsjaJ5gp4d0ct8wv/ranfW9ZL6f+2tb+haqd+7NifJhQOS
ZE2NaUBrcsxvUby7p/is0vM91F7Q23S5P2pQkozUta0tSR7umySbq5Nklng/
sClJhuq6vc78wSfreWL/JOkl3ibo90bR21u/r1X/4f6mP1hzGlBIkjG6t1Jr
uKFTc9L9vfTdSoe/MVNzX6Lnp+h6WjwUy0nyaIPWraT10bgx+v6hene+xm4T
P+/q913icXK9nmnsP3t6bWbr3Z36mT7fHSP6A9UmotFc57W4Sj9n6/co0bpX
ezSxmCTHis4ktYtE+wzxndGzMWrTmtdU0f1ANA4QzRF6/3p973Wt7US11+pa
rf4EtV9pXF7ja8XbR1r/Tbqu1vgbRGeo3t3Qz3t1fW/vF+t9S2/vyW0a07Of
n/2p0/s4R23NYO/ry+kkuVjzr2jsCrVnif9P1b815f1m/HOiubo1SV5p9d4P
0FweED9X6tlSzf0qviveZmsv+un3ELXnaOxZui4RjTv07OKePgfs/dyWJDlS
v7NVlt9d1X9SY+c2uX+KePiX2qni4flmr83z4mG67hf03WO1tk+0mM7jzFH3
p4jOI9qTTJXnynr0Uv+hXt7T18XXGyFPfJOzwxjmAf8P9PQ5gs8r9a3xOfN+
DeugM7S4yutS1LrN1Jl5O58kq/S9f4nWPeJnpPbpt1qbUWqfa5cMqX+0+r21
9/8R/R3azdfjcaZO1Rp9Lt6O0vof2yh61d7fGWX3/63xW/TNVvEsVpNN0V/Z
2/NnHf4g2nM7LMPI8jLJ+rPi50Xd22+w1+Ir9S/UvfG6VundvvreAH1v9GCv
9fyQnWUaWyv6S9XW9Hf/Fe3XH3RWhvW3/jhXZ+YtzT0t3g8RD3uI/4OzSbK1
yt+AtzN0b6r6byXmty14/rjKfea0KL4B/W+/xz7xDb7F+T+jxeetQ/1Han3u
+L1Mv89V+zfRHyPetmv8Ufr9Wp31BbqCM8ZZ+6XG7FMxb7/TOuwy2O/epf4J
GX9rss76TF3PaOzXmsvpGetkdPMI9ffSmMPUXpMxzasz5mNw8HZDyd99XDQG
aT9OUf/nGnNWg/uni+5Nkp+punaEb40br3vXqN1UZ12AHtiU9/P1nR6LjuMb
m3Me85zGD9P5+EB7d6/W4+KB5u1A0Xq8xWuH7kzr+Sp0Mbagyf0l6g/X+bpb
49oaLSNP9fYZK7a6Rc/NbPOZ57wfHnanvoft2KI4vzdXmeYKXfe0+R3o5kUn
p2uB5r1AfP1D9M/RvEZqL87sZXlYIpov69lWPVvSaPro+R5dlptXdNYaNN8v
ONPqz6mzvKzW+CP13ltqx2ncnprXrxtsgyZKP7zY0/r5xZgH/b1b/Budv6PG
DNY1UeNPkTys0tr9t9rtWvNntJZfq91B5264zmxPtVty1rfTtLd57UeHeC10
Wq6nhGxnxV9O90u6f1zOzx6VXA3P+Kw9pP26X7SXVNlOZET3ZNHPqh0vPu7r
7zM9q5dtLToBW4GN26Zvb9Ac1zf52QDxURGNcR0+BzuG/C3St17V+wfqTH+h
qyj667SWi6Q7filaj0ken9GevC8+b6uzzKCLZuv6vM167V71J2nMr3Tdjk6X
7vmowTygk5/StUp79EudjVF6dmXWY3kHm/pZyeMTrccRLf4e34J/3mUOs3TN
abWf0NzX/Z693f45+ti0x1pt17AD9PENarSGT4j+RnTyANshbND9TX53VqwT
vKLPeO/xoPNEk/vQmxtjmAt2DDrYr4UNlll8sxWay2Oa9/KSbeYD1dbXK7Lu
/0Lr+k29dSAyfBDfrrVP8qLGfKmxt2sdJmsPLtTz6dqT46VzFon+K6J5vtqx
ur7U+HFdnsNYtctKnuNStcdW7NsdV/G+sZ6PitYLDeYVPr8OntFv90rOnlV7
cdnrwtz+tYPPI+MP17dO0r4s0O9zNLd9ghZ0ptZ6POuwepDP+ueic4VkcO/e
9jt2k5zsrmuenj3c4N/05xftIz1Wsf9zdKt9IPxb+t8XDxNDTubjH6qtbTWN
QY3WR+gi6HXf05iZ4rOuzboFncKY5T2/01NtPUz7mKA/UO+NVr9F3+/SOSyK
Xk7rX2j1eHQB+gqaQ/va32AMNu9WyVt7o3XNxIE+4+hMaEG/OdrR8a0/6uxd
r/d+WLG+HdBmnYstnd3gNdms/X5f6/aa9nT3Zuuo3bU3x+n+MNHrLIZO0T60
SV4eLnlPHlJ7jMberOsdne/R0T8ksX5jjVifIXonLTlcL/qTmr0vPB+hsRN0
SdSSw6L/mui8nPIZ/Vprs6jk8/1Cyf7vI8ibxj+ofReJ5JRB3iPm8gj6v4/H
sHd/avA7jF+vuZTx28VLY6vvYy+36jpG63GFxvfV8/20Dnld18tXKKK39d47
TfY5sTHYxto+to+XidYa9J702Yd19o2xkXfEmbld7eCK7cqbGtOk/iXas3q1
r+bs0/1aY5ZqXa7W+PtKttXHVPuMoGOf7m1dumfZ95vwx7I+H/O1Ttfp/nGS
kQ91/5k6r99NNfZZWsNvyem9hWHbNofPg09VO9j0l2uOvfK2M3PE121q/9nf
MvF0zvbrUvG2KGf9caX6M9AR6v9e8xra7viOOG+D5O2H+FOd9n9P7m0feHLa
OqyU8rnAjiPn57Y6NoDWwIL1+tMae46+f6H4PqaP7RL04Xmr1u+mRtOdIjma
rKuP7v1Ie3Se5v+ZeD9E8rqOGFdzOl1rtVy0PsjYtyeuI6b7c6f39CV9qypj
vXeX+veJxku15q+p2nHOeGLBOo/5rc5UQ6tlBBn7qMp8oeenFxz3/lbtj0X/
J+LzR2rP1r2z6qybLsnbfz5S37pJ19Pi+zrt/xbx+4nujxWd92o9Bpmsqfda
jNb817ZbH5ylNX5K85qi5/PUXthiWX1BvzfGd/qIz7l6dgO2QO2EPu5f28e2
7DfVvocPuyjije91Wf6vSpsu9GtSniv3yzs4NkMXo4dXVtwfkrIPii/6Vdax
MrKLb7Cx3XEl8SX84QfjAx+Zd/86rdWX4uFYjVmt3xfmfSYvVjtTduEF8dmq
ZzuJt8W6v7t4u0P9l7Vu09Tuq7nv0+JnDQXHzBMKxgaQQ3wqfG3OOHQPlay9
WmP/Y5HoHyLad6vfVXBbLfpj8Z3Dtz8u77FrJfNz9WydvvsHffcLzXOh5pPW
3PfX9/drsUxmtHd/7O+5rOvv+Bm/HvuJPLAvH+bMzy2ieVnJPuJsrdl+1ZbV
baKTa3Z8QvzRR3z+Xvv6YJ33ihiU2BAbNfFbf6bi+PkF8TO+bFuVlexdL7q/
0Bp8KRm/O2Xff0nG61cVMTD8MkfiImza+n7W29fpHI2W/F2v9h2NfbTGPv8o
6Y3J+u7RakdyVnT/Bo1frzV8k7OgdXqv0fEm8emNwcOfReegdtuOgeJxbo1p
oktvbPM5Q2cga+wn8gae1BD+Nn7TnPCdvtF8jxb9Kdqfr9S/Sf2X8vb368Ln
P0r3fl7r+BQ5autrWaoO7AfcY0HEz/wGe9gn8AfOCOeD+2tz1vkr1H6kfX63
3v43aw+P+Oroqs39ra+WxnkifvimwX4P/ll/jT+y2TqKC3zhNz3sE9Fypgph
/4kBdhcPw/FndX+3ZmNYfDfJ23fCh5qhNR2ue1fmrSeW11hXTA//irGlou1T
QW3fTvutx6e9ZsQi+F2sE+vV1Nf+MrJbCJ8S3i9rt30eETb65mafNeb+bj/z
Cp+5vpZ37Nfuwe+aOG+cO2Rsat7jXpccVuVNr1/e54Nzgh78rMU+Ae+AW4IL
EjPit4Kp4bvWxz6DB7JOS2vMQ9JqvwQbsD7vuPOdvM8W9zhfh1bbdrOv+EUr
q+wn7aJ1+6zNdujEJvtV+FTXRPx7ZNn+55WBvRDLrg3eOE/wCaYEBrZjvfUa
+4N+R58/M8g6/upB9sPBD+EPv2l0+FHlLvvAK7X2jXnfa1A7fYDlFx1OfEac
BrbTS+vWs9H+B7EpNorzclzo1I/UH5a1D7BWaz5ukH2uiyUPT2iP5jZbVy7O
eW1a8O/SxmfAaTqrrNs4m8Rz+Af4Bvi0+M2cpxVxRqrarTOIx4jFniJ+0TVT
tJZr7MtV1i/476wjsoeemBq64o9F65TfaL43RYyMLtre4PPOOWGNwYpZ51Vd
9nu2FHyeZsQ5atPvn2nu66XzpjbZfoMNsMaz9P70Gp/Fi3t+dw5peRf9gk4A
TyMGYc7MF9rcR94+D9+x20YX7DNUF+yf44+AZ+AbECuDI41NW6d9P23fgvEn
BH/weV7J/tebgRWs6eu4kFiSGHP/3u6vShk3Bj8Gpzyz1ftNDIuPTcw1X+P/
Hj7VT/s6HkIHgkmyD3fr+jTrM8hZnD/A5wf7R8xBPIOfgZ++W/jq2FiwiXJg
jdNirYlz8X+QMXipD12ND0K8iL3jOePwkTgT9BkPlkcckpJOOqTW54T15KzQ
Rw8QfxwVOnxUrWUDW3OFeLq82c/+Oci079Oc3qj3OMbgE+Fj4Hdgo3gXnXaq
9ndBD8vVFVnb4l9Lzh+o2O4+WDE+jV4Do+YcYdc5S2e32g8EYz0lZfl9J+s9
ZT/R3cgp+h2ZWh/YMFjl0KLtw57tjkHwI4lVwGLxkcCcljYaYwJLbFHbrOsQ
vfOrZsdOnEnuMSf8KGIjYh580Xz4aPSJhx6O+A7/8OBmY+Xobc7VgsDZVgYm
Bt7wWGAObUEf/+bJwOKQGXCyXOh2YkSwPuLETKd57eg0Pg1+y3xZc9Yb20+O
aEJ/54kmBWYDn0Py7hPnrYlYl/Xq1q99rBNqstaZ12mftwx0LMw48h5g5fhC
qyv21YeljFv9o8priq5B5+CbTq93HxtxTdl+Z2PWGDLjwXWbG2wLiJ3Z++Wh
r8h1oAdHBFawMvJd57cbPwFHOVXn6MEm+5741zeEj43vxRrgB7Ee2NZunyxl
f6ooudicMgZ8tuj0y9qXaMHXHWDdjs5HdrhPPPvzdu/nIZLb1wYZYzgv7fkt
jzluyjgWPy3rGBV791nKuDM+MfqrPeu4+a4u+zrwi1+ELl8TOPCtJY9vzToG
xR9ABpB35jo74u4twdsBRfdb06Z3bdB8p8P2ilwNOP2yWPOpERP+T7v3bknc
J3exJPIX7CXjOSMLSo7tF5ZMpybwfzAT5As85NVO28f38nGuquyPQW9x0F8U
ffzpNwOrRffiu+H/M/6cjPHgA7POdUIf3fi7jM8tuRT0CTKCjIGzcp9vQmdR
yOfiyB/w3W/xJuwIcjQt5G1V4D7wT44M+WNvwJ/orw99hF5if/dpcHxAjD90
sOWzR8b3tobdQRY2xPj9Kr5/T4fxgY9jDH43ZwfZBrOGXk3kQTZF/7W0MQqw
ivmDnF95vmR7Ac/oEOzd5oiHz0gbPwRHBG/YHN+6NmXdSZ4K2ryD7t4cfcZs
0zltrbecjukyLpPNGpPYqdp4RC50wJrIx9JiH9EHYyN2g/59kYdCdpaG/HBm
ODvkD4kn8PWRffAUcJUuffMg6Zk5jfZLyNmRZ2Uf15fd/0GHdQbyyp6SIwN7
BXed1mn/ZLlkr7rT/ln/TucGwO1eU//WjO3bdJ2VMzuMF7Zrf7oGm86JHbbd
YJrYb84Qvh/niLYt+guCZzCh+RnHd8R5t8R5QFb/om9cofWcE+26yOcuGGDb
Tww8JWSWHMElZT+7qGybR3yI3/52yf2FGfsjD8eaP5vxHmKHB5YcHzWXbJ83
1zmmOKpsXfaTyDeiH1n3v+SMj63JGJ/CR+W8La54jrUp+6zcfyvjmgNwu0LZ
MfGCGD8ya3/w1JT3ZVnof/LS2G5seHe838d2kzwdvh2xKPkN/NVL1f+wxnJH
/6LIGWOLfpy1bngjZfkGj8KH6TfQOFH3Gco4xtiUsh5Hn29JOXdEbI9vTX9I
tXG02SX3j9fYw7KW7UOzznXgy5Hv+Crt94YXnQceXm3ckD4xDHr6yYrvj806
BsKXI/bbv+hYcK926+Pu2DQx72Ch8F/VYZkkf4XdJu+OLCM/2Gt0UbHkM1kq
OceLXOKPXV12fPOB6E8vh6+p/oyM352esfwwhm/xzeOiPzNjmSMH/nrKa8sa
f5OzjcMGTir7HbBb8rXI4KMpY474tn/T/e05254f5O1LHR5zJCd2Tsx5a8G6
Y53eHdHsGJB9KgfWjx/SJllobXGOZEiHzzhnfVW7Y9vTy9a78wb49//mjF9s
UvvTeseInEew96MDhz+z7PFnqB1XtuwtKfrMcb7YI/ZqfvR7tHvvyb2ja8F9
wHx4D9nFPyeXhFwik30HWv6QPc7w/BjzXwXHrbuknS8aH+N/Jh6Wqr9e37m0
7HfWtTtWIWbBxwNT7Rs0abmPfNw5wOcXPYQ/Qp94eHTkNfje4WX7BuSjVuUc
Z71CPrpsHfBsu/PYSwb4DDKnxaF/aJf+v/6iGDNjgHFAdN7osjFJsM8l8S5j
8LPuDN7mDfIZTksetnSZR3LX5w5y3NpZsb04faBtBrgHdQy1EYei99H5rBl5
KXw78PTFdY7TwNTA1nJqk4rpbC8bz0KXkBu5KOW6pwtytt3kJ7DjPwi5mkdt
Q5d9xQvUflZ2nLRHynks8llzC44hiFGJSzuKxna3FY2nwBuxB3VQ+J34YeRJ
L4lcKbgEv9Eh3KMPRvHYIOMnLeCsXY7RjpacvKR+f2h2+eySW+LsH1P2Hhxb
tn3CTl1IbU/Ba/JZ2hgi2Af69/6MfZcOfNgO2+PzK67nuiR4eDdtfwu8kJwT
sfWWtGOfZY1eO7COGbHvyNv02F9ys09GfvbtJudmiGHIkXCPuIOcxsbIQU/L
OW99Z873NsT9h/Tdd9WflzZN7pOfoH03+mBXYG6s9wSN/6vuT007D0Zcisx0
58pizPcjxgerJpdAnEhOFRrgd8jSxpj7hozrJaixIIaivTn61HdsHugYEMyQ
vAZYBP4d+Y+Tw/8hFsIHwndHvl7Q3t6u/kvi87Yux0/02R9y5qsib07Lb/zq
csV5+Qu0V/dGzQ21Jx/nHL9tzdl3ZTx+MnlEcLKHOixzyDDYETUE1BLs0OX3
sPvE4MjprjF3ahmoaSBvt2vky/Ef7hfNrG7OUru2w74o8Rz+LffxU8mJz2ty
fpzaOHyPcofvz439Yh6sKTUGxKZTYz2RI+QH3dFV8VpXKsam2FPqTB4qmufG
dteZkAcipj+/w/gPtQzlqM07SWf/y6jZol6JHM5TgXE9GX1ogpNwftk7MEls
D/HY8GbH488ljrXpE2+DLSNL8Ay+zvypJRk52O26gnFRchjgdxnx/J7u17U7
dngyvntNl9dqStpx/RPfrlvwh57fXDBuBn7G94cHPgAGxT4how3tlnXqSqjr
wvZX55x/2z/yHfh4YDE3BN7Ob3T9SaJ7m751YpcxPDAHsGJwB/pgL6z35fHu
/VFvwVqdoXemq39Cp3Em7uOfg3+Ag4BpgE1Nij7yB4ZJHAoGCtZNXA2f0MFX
fb3efMIjOXN4I48+N3AV3p0UWGg37tlsbLS7Ri1tzPz8Lhbd53Bo1EeALYIr
Uj+BjH+Td05jU/BAfhMsjhwothR88IvAYW4JDJ325sBkyIOA07FH3e/Fu1fl
jZFdnXedHDJ6as5zgCY2/KagwzqTXwSjPDX0NL4N9uu0LscdxB/Md+K369bi
elbww/MiJ/t84O0HBUYNVk0f7B3/66Oo56Te48Cog6XOa1jQ2aXLMTF1asTI
pwXuRstvnt1acG50kc7j1yljZ+R2dtO7YzRmj7THj4l3eU6uF9tIPAwdZAkZ
mxhydXaHY/VdtD435o0HTs4bG2evwEvJfVCPhd5+O+Xf5JFY8/mBkz4fOCr9
1SnXelHzRa3ykCbHeL273N+Y8vyHxvqApYHbot9YT/KD/N6rw7jVhrLrG8jd
LU95/YdFPgB/ktwDPuQGfeOAoHlPYLPE2hdFjHYZtjhnv/8/Oe9zW+z13pEb
BRuCNt9gXw6M/tCoReLsId+vFOyH448/X3A91Edak9077BtRQ0pcwh5DZ1md
83xgdOC42RbjjtjAfQIrJp+1d/DQ1WHfK5UzD+8HHcYxBrlFsUFne8U09o13
sYXgomDL+Mb4xdiRRzvtMzzSaX3EOiO3rDX9/ePe/tHHri5t/I7e0vA3qNWg
ZuOTLut7YkNiaeYLto4fhfwsifF8n/iT2JNapyNibakrZl1YE2icEXSoY+I3
vs7MlGtDN0smz4wx+I74nWAO3TmRFtcS4W+NbzGGi36mHR/5fmwHY7Aj2Gbq
isEo0OeMw6ZA+8yoSWUNunW33n02Z792Yc7fuicw/8s7PebnncYyoEkef2vW
OdRPsq4hImeGH8B7M4NPsCzuN8R7TwQ/1IKgo8d0uvbpokbjXUnRMTLY5/aC
1+3f1B7Eu3yfdl7gL9hGbCR+2R2dXqvbO403dNvOxGdr/UD7neQPsZfYSmwm
ffKJ2GHsMXEgvhU+Fvrkqtg/9g7sHN8dHYMNZwy2ibwi72LHwdVqw7e/oOLv
jqv4XA0LnbkibX+UWhv2A+weXJ1zxfmalHKOeHvkgIdELXon9c5p11E0F1xT
RtzBOlM3+WrUJhAbQpM4qH+78/SporEn9FOvLtdXLg3/nLiC+OKugutUqFe5
u+CaG3zDkyuuAe8V+cR83vmYQt652e5aQLDfrLELMIya9Hc1FPjqvIuvlY5Y
kRhsArkP7dO1Recd2ZMXMvbLesb4fpGbJkdNPQR47ArxPzTlmILYojVl20fN
OHla8rXkw1inkdFHDsHxkU/yUNgX4pwDwkZ9mzsmX0UtEPHDzKjf6z4LURtc
iLz5x11e+7bYO2wVNPul/N498S54NzjLvkXXwzLfbbE/LfEudHmHMzu05POw
f8m+AbVM2P0bo66JGBwbxG+wWe7dGGOOKhl75P8c+H/4gZu7rJceDt3IOWMd
OGvE8lOiVgr9wFzgAZpT4lusEXtMLDqlyznTMzWn59uNxYHJrSr4G28WXBuH
Hrq83XsxKv4j8/eC13l+we9hz8BGdm43PgNmA4ZCHSb4B3Xn1NVdnjE2CUZJ
foTaLGq0+M/HM+32K8ESqFmndv2SjOvLqTO/KuP9HxUykCvYdmbVPp72/0H4
H8nVkX8npwSvvIN+o7YebOIQjT+t4BqsL1Kuh6b+bN+Ka7moUThda/NO0fzA
14SoOzo/7fpl+Adf5dy8FzlN5GFD1Nyerb3bW+t8Vsn1dvjcqwuuSWVN+B8P
OBFnu1IwNtlSb0zyYN1vVH9Yu3Mb5DhGlmz/yW+B838S+8g88VHxeTjzHZGn
u6BsPQgdMDWeHxF+0WFFf+tQtTMKtnXgGfcUnQu6lNrDovH5EUXjX+Bg96q/
LOe8eo+i/3sABvGsaPw1b5xlfdG1hujDnXX/wKLr24YVXZ9N3ckM0ejdaZ14
hPicHvvCfyDAZVtjHa5Mu1aHGrT/FFyj/3XBWCM5ZjBG1oN1Jie2pmBbTT6H
Wotjok515y77l7t2ua4A3QtG8WnGGOvbOccL7VFne37WWCuYK7lQcqLg79Tw
0Ccvhl6k3hqMF78APY//8FDU4h6g/Xo/Yyx4Sc7v5YMOcRy+PGecb6bju9SG
4vfMKrkGnvOGzacG4Oz4v1J7yjqG2jTy2eS1qTWj/uibsC+jor6FMwLmDn5O
jeq39bvsH7H+50F/Tsqx9OKMa5MLUc+Mv0Yfv5talXz8hwJMZm3EoQvTnve6
vHXR6oHWR+S9yX+D45Ozbog+OBQ66FqN/7LdeDK48rrAepZEzvrtwHyo4W2M
HDrrxjP0MHPgfzX4FvVF/4eqQe3ClGvkqJWjVgyf/2W1dxbsB0wrON9ydtRQ
4svWRe032DEY8rsaU1sw7laHnkg7H0Wd7GkVz/HUsE3bYg3xG8fGGXwk5g/m
PCLtHCw1j/hLjEcX8e7nUYMEJoR/g29DDoxcWC5rPAB8gFwdMQQ4Nv4zNVqH
RU31nmnXP1BrSax2XsQk1MCeEzKzIOrTkI2dss53fC/rGqBtkX8YnHWOY8es
dQR2Ez+cmhXijA0p+9jQx/fmW+dGf1bIFWftjYJt0xrRHJ0yH/0zzsGTi2/K
uhaMGrObojaQ/yOhd5Dzc8Je/z3oE4NSi8w5G5cx7st/q9AT4NIDw/aBSX8d
/zuoKRkLqC4ZT8Vukl9jTmcF/R0Ch2+s+GydFTU2vEd9STeu1dvPuA92BvbE
f6H4vwQ6d3XJ/3shlliQMfbwerz7adE2Ftz3pA7n+8j7IXMbg5//A5zOsFM=

             "]], 
            PolygonBox[CompressedData["
1:eJwtmXd41FUWhi8SSAgJCaFmJpmZzExmxrr6iIsNxF1hVwQVEFHxUaQpSlVQ
V3SVbluQVRQ1iAUsSLECa8FCBx8VFRFESmjWIK64Cgj7fn78cZNzf+eecs+9
97Sp6jus+9BjQggL64WQx/8NyRAmFYUwlMnnwIcZa5qEkGoWwq/REN5hXN4g
hDH1QxgfCWF0PITboe1ZwH/gB9OGjxSG8BDwL6xfBf1UeC5JhPBjJoRvmY9A
1l7gkooQvme+APx28B2YNy0J4Qvm+VUhrI6FUIkux8JzDXAx37aAawRNBt6D
kdmxcQhfIu9n8I2gL24YQh/m5akQ6jFqWD9emwP+HBmzmHdi+j3r+2dDmIy8
U/JDWA/tjeUhnA7tbta8Bnwc/MvgX9A8hMLKEDZBk2BtV/gtY/93ocNZ2COf
Nf3Zz53o17EY/oy7gA9C/zay1jUK4RDw/OoQ1jZlL4x5wAF9mrO3HvDcjfzJ
0PSA9kt0uhp5c+C5swwc4z/IehebTmJ9s9YhXH9sCE+yZh+8Ey1CeDbHnpO2
9a3o1xp4ATqemmebnsf+OzCKgC/FRmcDN0VmHbZ8A5of0eUEdGzGXm7kvIeC
awKPdehzBTwKgXeg83HIL2T9TuBXoPmA/S/DZq8CD2OU1fceF4B/EX0HIWtZ
qxB6o+8LyEwy7w7POcCF2HMY9COhGYeut3Aeq5C9mlGL/FLWbEK/PGi+gPdn
rOmPLidxNmPhdz74UeBasaeuwC8zbgf+J2Ml9D2x2UHW74FHDNzv7GE18D5k
roRfC/Tbxdp/c77DsWWXlHntZ6TAdUDeNwW+A8dim3vT1qU3+70PuLzK8luy
/gJoz2M/fZmPgKYj8L6EbXsHRz0RnXPI7wT+CXQqQrcJzNcCp9BnInDnlHnd
ibzz0X90zHf52tIQHkDeOPA9S3xHdVev5syfgnY9+vcBHsLI4z7sYD4MuLPs
xQNfxP3YqLXQL0SffujzJPA58GwB7w2s7wv+Nr7tb2gZ41N+k3qbovkOeEyV
77bevN7+Y9zPedDHW8KQ87gmZ143cv47sGd75O/CFu2gHwj9n6HvCv+HGW2B
6xjz4Xc8a34A/gx9lsNvBWM98Cr2P5e93st8DvN+2OQ4dNvA/RjHXfkBnlF4
9WdNHXBD8Bub+M2vYX4DNm6NrmeiXz76tUafxczvwR4foOuKtHW5h/vZDfw3
0PfiLR6A31j4fxXz3X4enpvg9QRnNLiJ7/gM4MbI2MZZ9WK/F3Pfb2IP+zjP
/zFGAu/HhrtZ35Az+Bk4wqhl/gD4A+hyivxjnn3ICXrrkaNvF30PoV8v5jOh
XYq+m5lvR+bL0G9g/TbgIejXqqV97EHmR3I+i2bokw/v3pxBfWw7jT0MgNdT
Mfuaj/j2NPAO9LkN+5fxrTblM9BZDIRHGfa4GXu8pvvAHttgjyHwXI1+D6LP
h8gqYYzkvEcxLq/0G9JbmsrIgNsJzX5ol8K/Lbjf4f92sd9cc2zfRm8U/nvR
r73eLzaczt7eZLwC3Ic7jqhwHH/mwe8Q9l6jWMK3GnCfMJ5taJ91PPcxCU0l
e5+E/EHIS6Vsa8WcNPBX2Og54EF82yzfhj5T0ecjbNwH+9yOjL3QJuARZ/4b
POqYd0C/K7DXitgf1zx0Rp9FrO0bdyzpwnwx82r5WPhXoVOpfGvGvkd3oDLl
O6m7qRi0HrgrMvbBv5o3G+DdHZvMLnZM6Aa8F3t/jS0+RP6+pGOiYuMFvIdb
hefb20fjq3x/J8b1BfYpbaA9zPoD3NWT0e8l9PuNb2ubOKYrto+N2PcOR0Yj
5H/KPMe8I+sXsr5x1L6qI/vJsn6W7he4M5C/kbULwD8I7YWsWc78ac7j3eAz
fB3cUmgeRlZ74lcMOMKe6zirudyHHLZ9Bn4/NjLP2cCLK31XFnP/TsbQLasc
i3fIJsAjY/a9euN660uxwQJ0eYmxDHgba2aydg/nt4q78LTuZIFj5FnwH5qz
b9SdPA1cMTq3Rt4K5vs4y53w/wrdj0Wfuay9K2bfohxFucr9VY5ditH/Ar4W
Hu2gfxJ9s+g7usK+fATzlsyjrPm2yDFCseJ57sM2bLGdsRD7lPBtO/ie6D8W
/a/CRt0K7EO6gE+C3wt+MDZ9u9w5g3IH3UndzVnonG3smNMO2aPgsQX5F6Pz
zcBt2d8ZDXxGOqsp8LsE3Y8gryG8LuJ9PoIvfZTxDvRbofkC2XOg3wY8NOZY
uQWaCLrdBs3Upr6zurufMPrk2SeUJr0H7aUWnZsq/4HnLfn2kTOQ9TFrnsGW
S9hjK2inYY+Py/yG9ZZror6LF7JmCrgrq31XzuZb72rHfMV+xbzm8DoEj+3o
2gP+/8QWp0LfH359GSdCHwG/rJ6/ncz8CWjXYMs6aA5zF1tGDQ+Hvgb6blH7
7j3sty/8P83YlroTu8Ddx566FfuNX8Z8NvwuAD+Y8QHwidC8xdpZ8GgGPo38
9cjfhfwX4TWO8QbwW4yp4FdE/HaUA10KfGbKvlAx8kRstzhqWuWAygUXMa8t
8x3SXVoXta/UN+Huhr5XiWP4MHRdAY9YvnPWn9nfRPCXHsUr1hdi0zzO83HO
/13W1h6N94pRhcwfQsZdDXxGDwPPSNjWyuFqFPsSzr2Vc28FLmAP10J7HWMa
tviF+WbwnaG5Cfmj4s499O1m4O3I6IRua5B/K/fje90pcGex/krw3zFfV+ic
7RD8HmeU1HMMrkk6J1duns+YD/2J2OCWEr/p9+B9Tty+fjk8OgCPB38n8m+A
/tGkc0zlmvKZNfCanjTu7+y3GfvdUWHdlJMqN90f8X6Vk5Zgv3TauaLerN7u
XPDPgB+BDacnHHMVe2P4nwPw/wfru5Q6hgzlvgyM+q4/gLxeyFud8H73Y/NV
wDm+9S7znrS3Hcyj2OYQ+Hrotonzq+D8prHmSvkWvtWUOEYehL5V3LVYf2SO
Lvcb0luqYf0A1i+P+a3HuNO15T4znd3tfGsUsU7SbSX0A5A/TvEkz2f8EGuv
qDYv+YTRwL0z1kUxuKraPkW+5T50XoguQ8DXR/5s1gwF7s+avzJ/jvnwjHNe
5b66oxOw79y451fDI4b9f2LNkFLrsC/jN6u3Owh9J7GXWdh3TKlzhufYzzBo
WjZ1zj0UOIG8cubLuUMV7O9y6Ns2ts2/hn5vxLWicvzvYq4xVWuuQ79HkDeX
PZ8D7wK+zUv6jp51lF53NVLt3Es5pnLN2pj98fGsuYC1l3Dwk1s5h+sO3Dlu
nOL7Hta+h/4vlLrGU62nmKfY9xRjB3C62rnJZu53SmePDlvBbeW8m4Dvh44X
gf+JPfQFro5aV9XMqp3jrN9Z7PrhYuT9GrGvU4ypAr8Ife5Hn8ewd/esa0zV
mhPRZw7390K+HS51Ttg165xZubNiwLqIeYq3fNAkzu/1uM9ePMV7edqxWj5Y
vriswrnlAOXbMccYxRrltMpt5TM6H63v9fZijNXY9k3OY7zuZtSwfKp8a+u4
cy/VfKr9hmV8t65hP1VZ9yzUu1jMt7HgpkQNL2KMYX4eNigqdo2hWmNMzLqt
RIf/wnsz6+c2cQ65XvVwzHdN375kPrncuaLOcClwvZhzu/bYdwv2+xael+U7
Zt+NPo04wxb5fhMFekusHw99P9bfk/Ab1FtUDD1Q4RijWKMarw5+29F3HrTT
kP9e0ndWd1c9kSHoe7DSvqct/D4CXlLhXF81/4ucz09x5z4zsc/74O6OmNfX
3KHV1a55VPs0BL824xpetbxy0jpwJzFaNrGPkq/SG9RbVI/hHOW75Z53hP4Y
9vtlxL0lvQm9jQ1p+xb59A2sjR49/8PQz0bf11Ku5RXDFMsuzrp3pJylW9Zv
Rm9nGvu7vtx70F5mMHqCTzKuznOOmMo6Z1buvFE9JMVHaOYH17CqZVVjq9b+
IwZi/wnlzr3kcx5JuwZVLdqG/daX/0w495ZPl29fhj65AveslsYcgxVrfwD/
C/iH2P/P9Z3jf4F9a6v8tr/B3vdEXPOp9pMNrmf9O/D4nvPbjQ5LYvbh8uXK
KRcDh4h5y0fKV6rGVa2rmnJw1DW0amnlgHcyj2ftS5WPqncySzVUkc9IZ1WN
TkvRP4U+GeAzc+5lKId+qtI+Rr7mNNZ3QZ8TdB7NXGMMwfYFVbatapI6zrJ+
1mevGq8d8p6Jey+L0Glt2jWEagn5xB7ofi3fTi91DFMsU89MvTN9uw7cmrRp
9Ub1VjMZ9+LUM8gqP0LH19HlWezxKbR3VBhWDXxlpWta1bbqSZ0LrlL+qdB3
oCLunoB6A+qZDFJ/MeNYpZxBuUNNyr5VPb4ZKfdU1FtRDNsJ/4ex2cvY7lzy
ka3svTbu2lLfHql2Da9aXj3UGfA7LeFemnogM9Wr05svcs/j5Yh7KOqlNGd/
7dLugaoXqjVtEu45qPegGv7NKtdYqrXk4xNJ1+iq1ZUDKxfOYz8PgmvLmgbA
1/Dt42P8bXq1axbVLqoBb5OviLsXsoE9/w3ZjdFhU4lzYOXCqtFUq8nmsn11
zm9Rb2BIpWsw1WKqOY+gT8eUcxvVPJ1S9jHyNaoR30+656nep2QUpf3G9NZU
o29D190R666Yp9iXiLv3WgXP/jHXYKrFPkGfgZV+U3pbypnaxu3D5ctVM6h2
SER811Xzq/YvrXLtohp9LfYtzbm3oZiv2C8ZkiWf0i9mHy1f3YBxXaVrZNXK
6ikvZX+5nHsh6plmgS9jrG3uN6a3NiHjWkA9HvV6VKOrVleP5Ai6nJQwb9WY
WzmPXUn7O/nPPVHX6KrVVXOr9lZPQr0J1XArY+5JqDehnLpf3D0U9VLU48+D
f4ukaxX1VNcjf3rGuY5yfuX+ygmVG27iDU/Muqei3opi1AzFRr4tbuYen3p9
6hGrV/wxNEXqjyUNq+ZT7XdT1r2bZdCMBN4Sc26e4Ezao98x8sHwGgCPDRHX
4KrFFWMVa/tl3auXzIHAV+Xc+5RPrUW3pjnnxupJlQG/kHGtrZxBuYNyJuVO
/cAH8EeyhtWTyED/aMK5u3yufK/esN6yegqngP9TxrWlevonZRxTFVt1pr3g
tyRp36iYvJzz6ZV1LJqC/EuBb85676p5RgE/GXMvbgpjJvDwrO+uctQRwNGI
c1XlsDF0L4qYl2q2xtWu4VXLKydroNw+bV+hmPwX+YK0czf1eNXrVUxVbFXO
e4Xq5Yh7k8oZz4d+e8a/9cgndAd/TcK1+kfo1Ad4I2t+re+aQ7WHaiTVSuop
/B5xDaZaTGsaIeuVlHvf6sm/Cvxczr9VqOej3o9yIuVG6rFvVX1UYVnq2W4s
d89YvWP56HYR52jK1VRTT476Nwr9VqEYpFik30j0W4lq8E+jzvmU++k3jGL9
tpX1XVYONgH4kqxrX/WQ1UtWT1W91ULZAFk9ss6FlaMpV1MOpFxINcbGqH2i
fKN+Y+mk3C3r3rR6yGOA51f6bHWnL4P//wETXx3m
             "]]}]}, {
          EdgeForm[], 
          RGBColor[0.98828125, 0.7387787004647199, 0.47236340591081594`], 
          GraphicsGroupBox[{
            PolygonBox[CompressedData["
1:eJxFm3m8lVXVx5/LfOcLdz7n3DOfey6W5ojzkOBsZr0aCJaK4FAKJmKFVg45
VyRqJqCighiTaCkKqCCDs6WGgpYD2vB5HV5xSivr/X3vb/Hpj/N59tlnP3uv
vfbaa/itdQoTp359yoAkSSYNTpKBeqaGJ8mz9Umy39AkOU3tlzqS5PGaJDmu
O0l+qr71g5JkbcbPHdNJ8mN91qm9qZwky7uSZLPG/3VYklxbSJJ6zdlQcd8W
ff6m/pQWa1T/LZpzUNHtkzXHw3We52eJx/LOBQP8fCnad/YmySsjkuQOPZ8R
jYtqk2Qf0ZSMTJI/qH+2+o8f5HWZZ6po2LMxSa4sJcnzmuMFfR4VDZvzSbKg
IUlaSu7jt7c0/5xor9WYXTTPaLX1enJdZ5LM0me2+qaLSXM19j7RP7PDY/6q
MZ+06z2tu0Sfb+qlLo3LaVybnks09maNWaI59tT4Do15Qv2t+izSbx+K9q16
Z5n6Tx3g8bdo/IYRHs8ca8WreRrzhvb0Vk+SbBONW/qS5BF9n6j+W/Uco7GH
BD3QNSbam0aYPz/R/Ic3Jcmler6sdWrEt5v07ma9+42U2urbqOcO1SSZ0qp9
6Pe7B3ke+DFc8tCiT6/G/UT7XS0aukXb0wO9X3gyUb8tDfrv0bm+qnUX6lyW
q/1Hteer/QO9+77m/5fmXKz2Is2/TO8s7nA7rTle0Wee+n6heZ7TOy0av5P2
u1Cyt0Znf03JY3mnU/u5Xvw5Qnu5VHvZqDGPa8xvNWaLZOSaoZ6rTXtvH6L3
te4LktXP9f1f+jS0aB3RMUnvvyo5rNX4n2vMo2rPVP+jendCs85ev++lz+3q
u0OfTzRXoeCxn4pv7+l83+303o7UuDrN0zLE9N4e458PGUTGjlP/Vq1RUv9c
9d8ccvg97o/aO2vvXyr6DNLi32OS29mS28/V967eO1rvLdRvr2m/v9NcO+n3
G0Xnx3p3eWJZ4Ox4/2ONz8beD2j3mA9F4zEF990lXs1S33X6/Dvu/q3qHznA
NM8J2qBrVtCGjHEHNg/28xf6zB3i58yQvVOzkjmtPSnruXl3peafMMRzPpf4
OTfmXx284HfGsd6LQ3w2nMUNandI1q7Xmu16btI5/kGfgzt9d6aJ7jad1yq9
+5t6v3tjxe2tuSR5U3fnPfH3FMnS90TXEJ39fH0/MGW5bhIPc1rrOfXvWmPZ
aGyxDJyUtm5Bt40q+7c99Py67snPtP5xI62f4B06c43WW6znCM09XuuPU/8M
0bVJawwUXU/q+bT06mviwQI9f651C5pztGT2iqzPdq7m2FVnczfyq3mO1V7O
1xz1evewJt9n7vJXtf7pw60nz9Fce2nO8/XeGcPdzzlO7vX3CZqjts56Ax11
lvb/3XrzvFmylNLzIq2/vMF68njN9cucz2pQzvrjIr3fPNj3Hn3HPpHJ0+st
l9fn3L4u5z2wl4607w/36HON/6rGH679btE8f9F+TtH31aL9zSa3r9Y7o9pM
M/RzRxviLA4Trwer/a7G/7LZ8sG655U95yT1t4tf92vs+pzfnRl3HH6cFnN2
DbZefE3to8rm/5F6HqhPh9oH6DlOa/1Wa/xZ/LxEsvZjyWSDzmCo+vN69ztp
24gMMqn1akeaR79W/yDxYEyddRTnBM9uFR8H13td1me+i2LOp/s8T5doP2eo
fzuXu6b9DBc/WvR5PXQs89ytNdr0fU+Nv096Jz/AuvQK8fDsJt+TYzpDV7Z7
vh/FnCMkB/Xiw/CK34MW3u0Y6jGXDfF7ndEPD5A5dHJmoPe+Vv0viE8TNK5P
vD1D8nOb3jtK5/mEaN6ssXd0+ww4i46U9Q96Fx11Zoy/U7+Pq/gOchdrWsx/
7iq24LCQ8/1SltmHC57j85jnUenEhaLpCc1xi/gwU/zt1j6GiY5X1a7NW18c
LJp3wwdpNc3PhW5BryA/9xcsn2md4bdG2N6xxzrN/zv1NxXtH+071L5Hu+gr
a84LNXddnfnCeGTtF2E72put/6eovajZtoO+dslShz6Pap5D2vyd9tKwoy16
bm3zmDf0fL/B9gt781qP/alXe3z38ZGQaWj5dpfpOaTbbeQGP6qry77Z3e1u
8/5P9W5O7bM05njx5PvqO0Nr5Iv2SbJ69rR7DPf1G1Xzd6yes6UjLlXfnKx9
E3yffQeZVvby2ADzmr3gDzBHPtaCrjODzmy7+1nnswb3z1D/vyQbH2utW6vW
7Q9KL+4e/hE+GD7VBI1/SucxQ79lcr5XPTn7aXNiTCrne5jW82iN30tj96z1
79PDb5kbbcZfKZn6odr3JqYFmqDzYLWvGOrfuB8Xd/mO8EQvcH/31Hkcrv2/
JZqH5KwTh+o5Wnyu7bbMXt3kc7hA87zZZV5wbl9r99ys1dxhfww/eTt92DVk
Gb0wdajPcbTeXabnJvFqhXg1CV5pvQM17gHpkvo6+2nIJTRsCluJzaQNPegh
fFt0ILTdvV1OuuzT016vPS1Se12bZY3fsHHb59rWaBuLzcbm9pVtV27u8b5f
iLWQae4xuuvfkq0PtfZnad9v7jm6ZeYI2zX68NteibvwhuTsce1nZd465A8x
Z1F64gsNtpu/7jKdm0XDFPHiEfFkatXyz16gnT0w7q9a+zrReLr2Pm+g5evU
kNUN4ud8vXui3t1P/Mxpb/sjR3rvt0M9HnmA/316p3Og3+WMkJGDo5+zoc25
onuRE2Rnt4L9q0bt/cEh1qWc0fvSb5u0x4El6+vXgldzwwfDRr+T9ZgX8/79
9RiD3qCNDUKm3oy7nx3mNjJ2ts5jpvZfkWzc1WU+wKv38/ZDh2vfz6r9qcZe
WrYvyBnh7z2mdRdr3RV95uFY0Tdf76xucXsV/pDObpzaf098b5Bp5PmuWAfd
crn6LtNnRY1lhD3hW2yVTpystrae7NDkeZokV6M0zxn19pk/1Jn8EN1a49hu
ufq+PMjnjO+LXiYOIMYgvvhKybr2iJJjlssibkkP9HfiF2Jb5qyv8fNHMT9j
fxJ04pdCZ67G/j3z/1jtaegbfb6p3y7R/jc1uI1+5X5yd0ZHuy/s/5J2nxfP
xdFmHLKCTuBM6cfm8u7BcccZv7Td8RE2fUm0F2t/89ttW+7Uc0G741/szPyI
O1aKJzvq85raY0XjzjrHaZL3w0Lfc77sl7N5SH3rxK8PNL5a9JwL2+1nEF8z
P3qJeP3OWOvoTrcZc1ba8ox/BJ9mBK/gwfLgQ5/k8P/Et5RkbWet/6Uhnuej
JvvK9N0gPp9P3KXPI3UeM6fGMsD5XKzxX210XHMVMt/iOAcbCY3oUOg8Svf2
CfVvlfw+or3nJCM7akxvyc8uyfxHecdin2XtN1w+xGsg18g6sg2vuAvojYNF
0zc0/n21b2owX2lnRtp3vVDzrFL/mxHf/bnJsSW07Sb6924y3ZvVbsQfEy9X
i4erOo0HjMoZT3hbeqKlw3uBt/Xos2H2mUdH7AVG0Vdv+8x3YuXmVt+l3xN7
a63XAz8Ap8BOsw5tfCbk4Fx9Xhzsvr9H/5m6F7tqzqdES1a+xZla48kax0A7
x3mdJ7rbRMeeg3xuxDec02KttRRMZ7BlA/o5E3w9xm9LjH+kwsadnTU/U0WP
bQn716Fne4fX4cl3Yru26GeeG3LWDztlrCNoo084R/xAzhKdhe7aqHWy8hE7
tZ906Nox9Y7HOA/kiXh4UdlrPq7x5+QcA72r9rSc45JP9O7SPt/3k8WncyUP
xzRa5+Bz43vja84tuj2naB/zmQb7mTvr+wKtvSZr2RlVb/l5Mmu+PaFnk87+
Qs2XCWyD+ZHzZVp7V/UPlMz+O+85byFuEg131fk3dBC0PaU5j230vnj3npTP
are8dQI82UPfF5Ytg3fqOV33YrTmulb8fFBj2iWPuw+yPZyh/gsT65U7Qufs
p2fdcPsA2GVwBdrvVPzu37WPk7XuLOLqgu/gD5t9D4kTkAnigCdT1i8Dtd9f
Z6y3rsYOSjaX1BqT3L/d66Gb8MM5R3Q+9KAHeedPJbc/0BzpYX73HnRU2b7C
V4gRh5t24tBHRMMqzfcP0TY0bV/oPzrb+zLGgi5Rf2vFMXhryjpg13rrAeJj
4lVk4u28Y+c39HxPnxX67d288QP8ZGIB8JuvtTg+x75iZ8/NGpv6c+BT+Pno
MtozJW+naK1yxnEZcxK7Xaz+o8BiU9YxYEnoGe4od/Ugjd2ivTyp+Z+SDrix
aH/2sW7jUkfXG5uaJxomi0d7aI+HEQvo3cX6/fycx0zXc4Y+U0V7Tcq/Mz96
APwV2uDtuJxleKye+6ccT56WNw53fKP19tGiZxft8VtFx1XgicSExHx8X5XY
Z8V3nah5vpPz3fy2npcV7F/fobM9Ud8v0t7fSXkvYG0XoUOa3WZf3Gvm+TRi
1JZY619Fv/u23r1Gez9JfL667HOkzT2Hn8gotmFyyrjUBNmr5pLP+WP1DclY
Z5ynsytU7FtNEJ+vHeGYesIg60h0IvoQ+3VCtCeWzbuRerc2bQwWLJa+xYFp
b1D/LPHqYdE7W+ezUv03DTNmA3bDXtCX2CFkCd91ZcRH92fMi9tLfoff8GmJ
BYhRlySegza8wQfFF10g+pMWY6Yz1RzT7PnRS32aa5voGalno2hKSXcXqtb3
F2lMYagxRXww7n9B/DurwVgmuDaxJH4aa9YGDcw9Oui/U3NdrvYzoj2TNmYJ
9jlP652l/ttKjrU/jRj3sYz1xz3qX1EyDfeXbIu/3Gydio9HzI7/xp5ejn19
JW/6js7bF6wPel6NmLom6zi4EPSnav0+sQj3C38UOzOh0TRjw64Sb/443P7b
yoztwULR86Da38UvU/ugdvMHvOILJfs6XyyZJ/WBHexd6xiV+JR7eVOz7/LT
JbefKhn/Wx56+OWKebKlYrwNLAz7ckXJ/D42ax8OfVmfdp4AGZqn5zWi7SXk
Ue0pouVpzdNT67wO+Z0+ycNnBduAT/U8MW9//zsZY4uc21NZ0zI96Pldj/Ht
f+q5oM+x/R1grfX2O/E1lhMTNxkrQGeMCRkDO8e+oNeWxF1At/ymZHtxr55z
NPeODb4T/L4oxkD34epP19qudYywv3to3j7yvrqzT9YbLwArgF58S3QmY3kH
O4g9XBl+8qyS9QH2n9iSGJO471q1N9Zabz0gHn2k9x/stb5D7x2gtaZq7nOa
7aPiV06PtVYFbaz1W/H5p+LDKnyBksc/kLGNeKbJegrZYS5whrsr3uNUrbN3
o3MS4KlgWJwRNnpxyft6mBxIxfHb6wVj8BMbTDs6FF26ImO7xF6wTWBn+H1X
iv6rtEaPeDw3a/9pauxlfcq67OWsfe0pLfabbijaxx+m3/9ZtG7Cp+PeoFPI
wTAOvxc/hL6a6L+rxd+5m7MbrQ/Bf7bl7IM3as7B4u8o8W1Qr3EkcCv8XWwp
ayGLPyj7/m8I2smJgJfiE+GP4oseVTGGAi74In6G6HlJzytFx1v1jt17e2wD
/1O1PJSbfF5geORywPHwy/HP66S39+gxbjelz3gHMe2tOfP27Abz99vdjmv/
Kp5M1z07b7h19all5zL/rvF7aJ1RTcb3/lLnfmwB+Nbs4Amy2493DbRvskeM
v2SE29jpj3K2uxtDR9LG/h5YMg5PbmGozrO+2fgsOgJdkRMfXk/Z7x3Y6xzj
9KATeqdFm3eHNXuuMa3+zjy7l80fcnT4as8G/ROL3tfXwDrE9z9iD9Q3rtPz
YktKZftiR4vG6/Pm23XgEK3GncGFtqSMHc4Xn5fkfA6J+hbkHAc8Jx43pG1/
+jT/gRnHQI9qfzdmI2eh8asLxpDBksl7kHcB0yEPRE4BnQgGjI8ITaekTQN5
gOU5+xp1eneraL1H/W+WjA9NCxwA7Jj3F+E/pnwvuB87ZK2vsP/cqZ/V+17f
ErkVciz3xPys028/62yDwEO+0GRcBd/zXtG2eqj3B26Czw9eskOMwacmdsPX
5/c3Yww+BXEguvepsCm3iZ73Wn0vwBXP6PH9QQfsmne8uD7t/FO/D6w7tGfe
scUr6v+N2leK1nvzjh2JIVljlx7jga/pHn1/pOk/TONvLtre3IIMFE3z2KJx
KWjlnhDbQO9SrfmMOmar/1k9p2nOnUXbtoJtCThGmlxn1u0xWfv17eHbk7sg
/4I/hq/6ZPirF490/w3dxjyvaTKeic+NXiMGXFl0/2/Stu3oauw72OfVMR5/
dq/IZxE/kTskb4iPiK9IvMi+H2rxuaD7VwUW83rZecbXys5FkEdBl09Ou0Zg
rO7g5qHO5RBTkksHm8aPb9J5NbQ657KmaB9rY9q6Khe2jDV2ClvGfQWL5s4e
VHS88eWi8Q3wO+w6GOWVsUfoXR00Z3NekxgC/6cQ/j+6/IiIK4n/8HuRj70j
T44uyqU89sI++wW8i+/077R9c7DGG8u2I5d1+/dizI/NxHbiV3Au4Cfoum+k
HWdvyVrmwRzBCX9ftK9XX/TdALMhRtva7TPZkLXf0RTyD9bD/DVp44jgiegU
ckroX/w06lrAuf5QNj9WBU9+Gjg+vHqgaP/v3rT5d1X0E/dgK9G90P6PFuvs
v1SMGe4jvtZU3D9UfNo3Z3wbnBusCszqlZSxHNrci90DNwY/Pk+ffbTGND3X
l40vrNNzb82T0fx75awDaGP7yHfgs+Kv/qpiHXKK5v84Z5vysvTViY0eQz63
H89o8fkOqrg9UM81KftoxKBro323iFuXtq5AZ+BnPBox78sRh/4pa7nYJ2SD
WIi6H3Ak6Fsa+urZrH3EZ7KejzbnhV8Apozta+40tsz3etE0WHtpEC0jc8YX
D0o5xsOHIl4kT1EX8oneZTzx9ICSfa3P065VAtsarPNc121/5Od6PqLv94mG
50XP4FafHfvBlnMmR+aMu4GzgcVh27Bxb6VdDwE2x+/goOCh3Bn0UT89ic98
h3q/gxyyFvYYvBHcHHyWM+H8OJd0xDLEJXU99l12EA0rhlhfUB9BnuHiyDWM
b7MO4bfn25xTw5eb2uf84tl9lmvuDLKNr4d9wjaRx26O3PWxPa7pmKd9vaM5
3m61reLJd2wHNVjUGm3stk5rDB11QtF6EDtATRO1Tei4iZEjJL9DjoJcBTmL
Q9ucE8Wvgt6PguZtrcbfsanoANrIH3EV8RVYEBg+GHF9YMW8m1L/zbJDH6j9
z4z7Pow5wRDYA9gNthU+oDfY03uxL3DEnwWWSJwLzoV+mF01D7DbB7abBvrf
zLt+4q28aeI3fCH0yoExhnoh9jNd/bVZ5yUvkcxuaTUujM6iRgScAbyBGA7s
C2wN2aGN/FArQM1AquJ6OjA0MNXLq54D/Tcp6nDyOdd/UFNxYsVrvdJq7PfK
qtv/q7XWZcyzeeo7WTTsob2coudpkoGMzqg60ngeOT/w2G9lbU+xq+TsqRXE
t6eGjFqyszTfj/Q8rtV5oFlRZ0Te4aSCZeTkgv1v4nxyRuDi8IG4hngY/iyK
3Dq6BX0HD/YPPpAPPCD4gw3EHmMH/1P0WsRDe0fuF2z55qzl7Uzt6SXx6HF8
v7LX3BI8uVwyuKbVOOIFtX7iPyCj+EjEF4XIJ6DniTky0U/sgrwgY4cU7FcS
c3PmH8S5oweo2yDXg9xhy7iDn2ov81qNOdzf6jHskTx5LnLl5AF4kgt4ptu5
zHt6nOvC/8lVjbGPCr5VKrat43Tft3Q77/gD8Imq93hO1XxhPPIDfk1czf08
f6RzuN/Ts6ti7O4EbFeP8TFwsrWS5zWdzlGMCj6zLrTfH7Up5HxaRfP1tb5P
6GD0DP30LY5aCOJs6gfQFeg1aiBPEH23a5711Iy0uk1csCLmhz+lijHKcsW8
mxdjwDaIndkPsc15gfGPFx9O6PY4eAteQYwxtdVyi83nt9tinjv7zPd5PfbX
Hoz4u36kcQDwgJcDL0qFnk4H7vRoxjmJD3KmIx28fTt0DPoHGURPs+el2kNG
Y5bpeYT2fp3GrdIckzK2K5Wq32cd9Cc4DDkz/KY1w8xPapyQWc6XmGy2eHtT
m33or9daBsCd8Kfp+zP2PbDmuorvPePICUJvJvaCb3BE5DvILUBbfx1hl+0W
+vPybufAtuWNmdPPfac+gLtAzEZ9H/ENfWvKxgLWlq1TXowxc4c5/0ruFd+N
O0JeZEObdQr65Ple572oFQWnBMPlTl7XY/wHHOjmqDNkLnwo8DX4Q67y5BHG
QvF7p8a5s86oWIu4FtvcX8MTeXPygo+l7Xvjg4OHEstO7bU9x2fr9wPCFlyn
e1miPkPzF/V8r8e1f9QAkr8hj7OhbN3GGPQb8rj9rpMLIb9xl85ncZtj17MC
GwYPIzbnCeZLDQB+QHvUH6cCv0ROqBsmtj9SdzZb9Z6Ip7890vznHMDZZsc8
u+ftm5Gbmhyyt4No79Y+jxF/unrto3w/zpdaNmodzgkfHD4hD5wT+p+x+CXI
GLmM4VX3t1QdgyMbnD37Iy4n704czG/IytLYB3nziX2uE6Neb3mbMVvo+KRs
f54acPaxLfjz/ZgDOncr+0zX93hO+AZODmYMdsxZfiXlmsoZFeeuyWH/LWqo
lkV+n9iUuAicltoB/A/w00zK9fT5ijFs8inbfQ2e+A3k0G6PerABFecvflKw
bvs0dA4+GjVVyMr0gmMIclM79Pk+f7HP2A/9+NXZqN1aV3SOlLvEPQJfxP/D
HoEFImfbscxrAwMkTiP2yov2y6q2g1foeUbW9gU7A06GjcZWf5r23aaWpzNq
45E3MHiwM2JPYlBwXtrU4NwddTgHRJ5osubfOMI+IfYCffxh+GxgrqyLPfis
x/oHvXhTyAHyie8zJ2SVOiXkjXj2sDbrDvTGCzm3V/Q4J0ce7biqMUj8FXyV
L0qOTxINu6RdQ0p8jW0l1m6MNrk0fH9iGvBxznmntH9vCl+X+ABdyjhsIr9h
I4jj0FHohId6TCOY+pI228x05GXQQ+R31vVYPpHTx0aYR/AH+Z0fOhMcBVuC
rWad+qCTuGr8CMeu1Hf1/z9ikH2ox2KeyUETMQx1MORCyIOAaWFLyDNcVXD+
+OqCzxV9wh05PGSHnB11C9i+tZHnoX6hvxazzvOzX36nH115V9pxBXWyDcE3
aCZHR80lc+I7jAo/bUPsnXgB3hKDgbM91O1cabHgGrGXI464seA49lcF6/Vv
hW6v9ponvb32g8AawCT4bwd1U9Td1EY8tazqeiuwiv4a9QGuwyP+gk8PRU1d
IeoiGDdQ716kdxfo3Zla43GtNTdtDAo/Dx9vXNW+xISq7Qjyil5kf4/HHvcv
WyapVac+fXDUqPOfEXiBL4R9wj9BhsBlqT1DvxEjo5OJi7Fva8LGwYOTgrfY
UGzavlFbQPsvKdOyIegZG3gN+Zybqo6F5uj5YM65A/Kxl6bsT9dlvad5cWf5
nwd18OBjh3aahoMC57+vzVh/Z8pYDZjNZVFzBF97w0fFV50Z/ycgdqa2lTmx
27dVHb/doueJPbbnP8w4744PRQ07NbNbI35k33Ni7/hE1JTDE2qbqaPCP4B2
9A70j89az6BvvlA2/6k3R9fO0WcI+bs+33HwyM+67K+jQyb1eq2L0tZx1OZi
P84rWjaQEeqskbVlEZ+yLrEqto48E7qOvCLjwWr2j/rDvfKuw6LOinvNuhO6
vTYyiz4G++B9ahrxnxuKtmfUL+PrToi1yMGDXZbL/o/I6PiPD746soovvTRq
zoj/qR0FQwE/oY6HGBPchjocsGZwG+rq2S9ntWOf9QsYPHeHfVBbS2yUjviI
PN628DOGpR0bf561jtkt6jCp590U/11Cv62N+IJ6JXQqseG4bvOCmJPzRd6I
I0ZUXdPcWjWWBI60B1hQ0WP3K/s/GeSOyWOTo5wWdVDUBI6L/7wRryAzzE3c
em38h4XzId7uP6OM35+v+aslx4SPq+/rOWMKb0guHs47z/mJ9joysBQwFfwb
zh47Rf6TPCixIXHie/F/Ivrei37+C0AeCBxs+29gIOQxkB/mGlRw/Q81Sty5
msixwadxIQOcLfJPrSF7hqfwc2G3axnnlx3P0Y9t4jkt2uRtyN+ge75bMOZ7
bsH2i9zKkjhr4mfO+8y07TT/b6DuGHmidpdaH2TpiZTpOi5oIyYnNi9KD4zt
9Fr4Y09GrTcxeHfEocSjYGbYFnAz6qqoH0Cec5GTIVeBX8b82OxrI3+LTlja
ZhvMvnaNmjXkGTmjH9+b2o2HowaRe08MhX1fXvKZLSuZF9BKDTC/zw5dAd6D
bIP/4FeOjb0Qv6Hf8KmRP2QGDIH7PL77vzppfPCEuhv0KbqUJ/U6iwN7yMW7
+5Wcjzuo5HtwaIzZmHde+em8cVPwUzB9dAn1eQui9hwdAvayIeV6Q/5fQkwK
hkhcSm0j9TXkNoizoQG6+N8Ov1H/SK0hWOgbxf/iJtx36vpYq7+OsWB8hroz
fNS2qPEj3iLuWh12lDs2qMeYDOPBs8jZgplypsRG5IH7/YeK/4t0U8H4GPoK
LOjorG0c9XSc57I401TkqadkLVMXbJer+E8A53ha1djCqVWf/YzgM74MNZT4
OWCV+JrcX+qFOWNs2+Au14uDZ/D/oOu3/0co+tDPJ/a6foM6DvJmzIkftUvG
udWaqn1WfNedA2NYHTWi/8gYByXHyHur411qxch1TSq7joIzIPZnT/xfCx+G
/Dn/WeOcePId3GNKt3Po5NLxi6Abv/r6aONDJn0+e7AWZGxy2Hf2e2jwARz0
wMBjubtjQ1dsDlwNPQOf4DV85j8Th4a9vqBiWzK+Yj8M2wbOzRzpGL+t13W0
H/S6DoT99f8XOGt7S9w2vmp7vi78gfb4Hw0xSmfMg0yTWyNWXlWwz8t/7NDd
3Mf7SpbxQ0POkS1k7CE9j68azwHXwc4QfxJfnlZw7u30gufGN8emPR37RTdy
17iH3MFlcfcuiP8QdEbMfkfUzyzsM95wV/xnAUyM/xKDEaEjewIz5/8+Y7r9
nxV8xI6YBz8aHPCWsC/YEHJqyPuMuJv4lryDjeb382MMtq01+lmvI8YhB8gH
fgy4L3Vv+A3cRWQJn63fDnVZHvCvZ4UsLeqxLwjesG+f7+PtPc4LUcdADLt3
1djOPlX7LOPDz2G+wTHnO93GBWZlfZ/4Dd/nocC2MnE3B8d9O6fXdmtSxTQi
+/10Nvs/J/zfhDvGXXugx77k1MAoeJ4T7Qnhb6CTyW3jC/yy4vxnXdT+gck8
GDV7XfG/eHCDPfuM3ezV57oUbA15bv6vcUicHWd4SPzfb2XB6x5ZcT6Y+OC0
9H/H4QOQl8L+Hd9nH7QfO64x3pkJnJGxo2P8bT22efv0+fzpRwaw79j7fjyz
1W1s4m1Rj0ddHra9K2T4f0ZaZ1CXgYw8EXJCbgDbf3qP51gbc+JLfRZ+8uiQ
Vfa4LmterM86vmEe4tPt/y3frreejnXTga3iI/4/6XjgEg==
             "]], 
            PolygonBox[CompressedData["
1:eJwtmXd8lWWWx99gQklCCBBKbr+5N/eGIoMoAUTWhkpTZxzpOlIFlS7ormVk
dQXGhiMgQxUcihqFYKFKMzRRsAJiF9Sd3UVWGARE0fn+/PHH83nP0057znOe
c86bHDL2hjG1giD4MicIcvl+GguC2nynFQbBK4kg+HsmCD5pxDitOhwEp5NB
sK5+EHxQHAT/KA2CSxlLFwVBVX4Q7GTvgXQQ7GJuDUj2A68pAxfzn7N/FWtH
VwTBoZIg+AIaR6NB8BZ7OgJf2SAIJqWC4K8Rw1fQJtKvYf8h6C0/LwjeAN4E
/TgMD2FsM3B71hewtg7tEtb3ZU1L6BUxfzXzKebP0v+geRDc1SII/hOeb4e/
75FvY6lpiFZX2lOsnYHMo5l7CHnmijf68QL4zAuCDsCD4f9o3SBoCo4hwDuQ
aQVzr7F+M7SfQF87kHUnbR5z17NmG/IuQR8bkbcX9M6i6ybQuzZlmqJdCY1+
8SBoC81R0E/SroXexex/if2gCqrgdwzzfaD1B+g/gH630p4Dns58DfMN2LOj
nmWYCdwO/HXP6acz9O5EJxejm460ccCtwT8X/G2RqRXwMHB0A9/10HgRuB9j
ZQ3RPfN9gTvSqlg/in4FtDvRf7HEPC5Gvn9LWzc5tCr6ueijEl28XicI3ofe
HxCkkvNoTxuMvk6H0Fmux4bQ718eBA2hl+GM+wEfZM9ceH0L/fyAftYgTyG4
JjcNghjneSP4OrH3wsZBcAxab7GmHbwvRt8jWbsXmeci+2Xs2S19o7+7861j
6foR+L0FXpfS/0jnCz8vQ78d9G4A1+XwVAL+LfB4Hby8wZ7h4G5HfwVrX0NH
vQPjeBRcL0BzEvwOhOZj0BsCf93YPx0d9IG/J9lzA+fTHnqDoPddzPvPA+fR
mHUkXYmHv0kX4Esxdxf4qsD3CvgeBd8jtHXwNhkcA8G1G34PsvYa5lsV+Q70
Y34le3rC6z3srwZeTBsFnA+NI+w9Dv9t4Pd82q3QXsieMey9ApueC7yaM5zH
WUfo3wbus4zNhd5kcP4MfC84+tK/G/pdoL+BscfY/yn8b4b/w9BbBb27oLcB
/AnGQsxdQj8OPIA2gv5I2nD08zI0/lJknyHf0QOdJtHtE/B3M7qL0nblWAfr
5VugPwT63TjToehvWdxnfwydLgXuzv4r6xlHz7RtTrb3IOfxe2iVJe0LZINJ
4GfhdzT8FoPjG3Avx75jTYJgLDpYpvsBvxPhdZL4Bf46C21s/w3kaY+uFsJf
Fbw+Bz818PNEqe9mBB4G0G/JmvngfhL7LcN+j0FjQ6HP+HvZX8K2sRF6e1j7
Sdi+Zxf4OiPPa/CXlP3D4xrplhanfz/9V4CLkO8d6Ifwl/WBJ8DP2w19pgvo
H0jY1qtph4ED5segzw7sOZm2jqXr8ZznAuiVI/N05AN1cDuyzEh5r2z2KeAw
a3JZ2wweZ8JvC9bPKfEborfkTtZcDm9z2DOG/RPQcSfwj4XmPezdBE9PwVtn
9N+T9ccZK0WeJ5k/Bvwg/HREd73YPx5+12Jj48A3lrYE3I2kb9beDM5iziPK
njz4aQ4/S8H3JPR6M7eLsRPMTUtZ1suhNxW4pcagV4G/aQGcD77J4OvBmlrl
tgHZwmD0/61sjVYJL7eB73fwshwcE+DlZ/D14azOQG8De9vTzwdOgyOO/neD
Mw7udzUPvaac/0/oajs63wO+WdDYBnyQ9adZ34Tzn8X6gdyJdJ7HbgIeiI6/
htcF7M9gP6+Cowv2eRyaNfCyOmXb6Mf6SvYvoz+e/sPg7w2/j0D/96z9C/zc
j7xpeK6D/quRby/6GkS/PvQmw+PEMutcuu/EGTwk35iyrW1m7HHO80vw/cLa
GfCTgp9NEfuqWfjjXtyNvci0sdg+qT/4ltB/kP7N8PN34NWMTWVuADZzivV3
QD8B/XXMHwR/f+ifX2gfJF80ln63Qtu0bLuA/WtybPOF8l2sOQz9Q7TG4L8d
GbtyVvuQ73vWbwP/i+DfSqtkri5jD8gW0eFOdPkj8//Ms0y/gq8MnoYiyxvs
f5e1NWmflcZSzK2C3gy9nbpTwN+B4xS4FsHPVvbXD9mW/8zYLuZGoOMRud4z
EjgMvZX0l4K/bZnXaO02xraiy75xxwby0fLVLdjzAmexh7Gh8DIt5NhINEVb
b4LeBvngV8OWSbJ1Z/9M5uqA77t8xwSKDZaBYwK06nN+J1h7P2OvI998+PuA
tcXIeCOy/pnWCfgAMr5f4ju4NGUfIV+hmKAD+0/SisFVgo1uh7d+itfqO0ZU
rKiYTLGZbE62p5hGsU1beLoqZh7Ey0XwVM3+OyKOncZAv2XWd0Z3ZyLzXzI/
BPqXnjvfI+zvGjMuvUl6m/Sm6m2VDdzB2gbgGFnbMjUEfjVl3yAfuhNaoyKm
NZbWivn1CfveT2WTwP8DvtN5pjk07jVaKxuXre+Apzm1rAPpQjYh2yhjvlfa
Mkm2Jrw/R7jrJxH++zzHdD9xPv8Rse0rRlCscBP4l4D/PnT0GLr6lrH7ch1T
5eEP+nPnXmyGTsAxHFwfh8zv8+h3P/h6JRxLVnM+XeCnNeur4C0MjzPg7VTc
tvStbELxPf29BX6jI+BqE7YtPoZ+rgBfU/rL6feCx7qszTB2jPP8p+5f2DGj
YscKcFwTd0yi2GQwbTr9NvDzDnBU9g/9LXoTkG0NPB5l7uOIYz3FNIpthqW9
VzbfEt3/ELM/7sXYXeArSjhWVMyr2PfrsM+qGJ29n7GPlq9WDLiHs85lz3vQ
G8nYLODLQvb91dyRA+jnLdqUJvYpzZj7kP5y+jXI/AC4b0R/j6PvUfT/CNyH
NpP+XPp1mD8ScmwkG5GttImYlt4MvR1ToTlAbxHn0wp+7ov5bTlMvyBiHsTL
P9DPF+hnUtyyKmZbxPr9ygeYbwD+z5ifzPyNzB8GRy3oz6A/osB3vDbwWmgW
NnZMPxFdTmGsP/Obmd8Gr8+ArzH4/p+xiqhjDsUe0oF0cZI1j+Ra59L9cOwx
gb5Wg/PWrGM4xXJb6I/PmifxNhn8s1k/Luu5KdhfpMI2IdtQDDQMeTvSjxQ4
Zr8NW9jKnpo8j3WK+w3RW1KN/BtZ3yBk3A+x5jnkXcuax2VbtPXAWehXllgm
yaY3Rm9NHjh2ZxwTKDaQDF3A9b/g/IS5g7SHobUrZt/SgbZK7wXzzzK3mNaP
+e7QaFngO6a7toj+nQXOES8B/pX1pxt7T3/Wb1BOCXw992Oaci/WRAu8R3sX
RR1broDnzvDbI+5Y603w9wR+Nuo55VjKtT4JeU48iBe9SXqbFAMrFv4M/nfn
OQZTLCad/6Z7aNwa9Rurt1Y5+gH0XcP+Tfm2CdnGafZ/Tv8b7DECIxcmrIuX
GLsoYR8kX3SI/gn6b8Y8p5hXsa9sULZ4jP0V7N8Rc21AMaBiwedSzqWkk+7w
khM2LtmwbPlMzPsVE0+BViFjP+Q7Z1fufody+ObOAdfF7dPk23qDrxH4vso4
d9MbfjrsmFKxpXxmL+B2jA1q5BhjFHA9ZPic9UfZf4qzmnDOv+sOjwcuSDh3
mUT7kfk78XdtsacC1twSts3J9hayvw/081s4tjgBjQLgziH7Wt1Z3d0OIb+N
8inyLc3h9zrWzkF/9eRfsvaFTXWnIs7RlKuFoPl/wJNjhuUz5TvPS/ntE8+/
sP9N8PfOdQyXq3iowrmJai5jgS9gzS3Q+xOtFbT3J7xfb+S+hGNWxa6KCQqA
uyPDlfi3lfjDdtD6CZ6OK9emzYfXRbQQ+E/ojgBvwsa2l7jmodrHlbTXSlyj
eIG5xeAchqxPYw+fg6uSsWuYv5p2mP0HY46llbNuQZankeHHQuuoFH4Pw//+
PN/ZaVmfmc7uCG0O/ZdCzs3lQ+RLJp57/5WvKFfPgGNAI9u8bP/DtH27xrLM
bYs5d1MMqVhSZ66zl8wLwH81+mjQzDyJt1NJv+Wqif0IvKTCb4NyxqXAA7P2
HdLRgKxzFuUuisnXqXYVduyuN1Rv6fKMa2Uvw28M26oDj2eKfSd1N8+yfk+R
c/AdnNcz4PyhsWMyxWbfgP/VBvZB8kVL4s7NpTPp7kF4rFfHOHPw3Usyru0p
p1ZuXUjLa2ifKt+6IuXagWKQ7eB7k/5sxf/0x0D7krRjA9XEuqRd81DtQzne
+KRrLqq9zGHsbeCFWduKeP4ZfPOQeXSRcwDlAvGsa2PKSWPAe1gzhf5A2Qz4
esDzuDq+sz3LfUd1V6WTWuDPK/Pd1B3YjSytU35rdWd1d4tTzn/1pjWQPwL/
SeaqoPEZ/afBuR78r4B/NvC6jO+yanw7w65pqbYlm5Ztt6lwrKGa0PnAf4PH
m+o7J92C/jYmnZuqZvk6cIuUfeP5rM8ody9zLqoaZwL4PGj+DP7r6E9N+s3T
26cayqGUczblblqTy9r8cvsKnVkB8KKka6OrVWNU/Fju2oreRL2NeoP0Fv2W
AwLnhJyLyyYm0f845thAObNy50TIuatqgBlw/cqZVNVxThsg76qE6xP70Glu
0jmmck35aPnqULlrR4qRFCuppqTaks58fpnPVGcrnc0GHlRqXMoRlwMPzTrW
WEPbB+6v2FNd5BjshhauManWpJrRWuYeVo202G+G3o5FnNl/w+pVxLx1WR9l
fWf4b8aeGHA4ZFgxr2LfT9HxC+i6G2NdmT+ecW0xhkxPY98HyhxbS2bJnmbs
giLXdFPArWm1i11jPFJ6rgZe2zG6YnXFeIr1ZIOqxYQSjr2k00zUPlG+UTHc
TPhpz/7CYvtM+c69rKlf7LFK5nrA/7G6zpGVKzfO+i1UjqNcR2+43nLVMC+D
994VrlVXs6cm6hhesbxqEL+w/z1oPFXfNQrVKr5DhrxiyyTZhjB2oLbHWtFP
xF1724CO44qnU641K0e4FLhpyLaomm4p+nwm7tqxYvCFwDnw2BV+P1LMA63t
CdeKlBNtSjhm+y12o38w7DdCb4Vqbh3g/x3mYfc3m3gXeHHavmY4NBalXaNQ
rUIxhWKLLpzBQWzhXv30iPmMddaq2a5Gtp2l9r3y8fL1qpGrVq4z7qVYJW7f
IB0NQrYRjP0V/9AV/H8CX9+sYwHVsHpnXfNV7Vc+eTBrL846l9YbqbeyWDlL
gWtQ9RQLZu1bZaOy1Z+irr1/AM+d4Scn5txAMkiWXyuce3wIjYD+PPhfGbgm
pNqQbF62rxrD4rBxCJdqSGfAvaPUe/fpf0XGTbBqaBFkHZb13RNO4VbNSbUn
1Qhuirrmo9qPfOYF9L9A5+8VO+dX7q9/IPoXohpePXjfrhgsx2u+TLsGqlqo
7miLqP8p6d9SBftvUSwSd21KNZsacM2n7Wrkfyz61/JfSdfqVLNdzd15VPFl
gX368/TbJ20LzyD/RcBLM4b1T2sZ8EdJx176x6B/DV8lXbtRTXI7tG4NO7cW
zemsH5F0rVw1vs2c3byY/xXpTupuykfIV8gHzU47RlKspBrTGb13WccqqjHO
Bb6n3LaoGvi95f6no387et93qj4f8dsknyTf1JA1BQ1tc7K9u1v431Y99HYh
87NKbYuqyYbiHtOcYjjFcmMzrg2rhj0u439Cuq+6gxdEXMNVLVc1AtUKGocc
+4lmI2ivjbo2pJhNsdt7pa61yydchW7eTph3/dMbV+oapmqZsnHZ+vNh5276
J6J/I9emXRtRjV61+vkx1wZitAXAZeWGVQNNAk/NOleTDU3JOoZVLKuYXrH9
2ZhrGfrnp39/35T735Zyrm/L7aPkq+axfhh7c6OudSrGWAa+QUnbnnJm5c4r
yl27V81xZbn/Gejfgf6hTUy6xqhao2rko6P+J6B/A/LJX9NvHvFbr5p9Fl1v
i9r3ykYvYu+IqHMz1US+YO1DSdfq9E9L/7ZUw1UtVzUD1Q7yY67FqsbUR7WL
MtdeFJMpNtM/Mf0bU4y0HlyTw5ZVMX/rjGMKxRaqWa+H3r/r/06J/wG2xF/8
C1YvXP0=
             "]]}]}, {
          EdgeForm[], 
          RGBColor[
          0.947607430602518, 0.5136361066912467, 0.31037762976738587`], 
          GraphicsGroupBox[{
            PolygonBox[CompressedData["
1:eJw1m3eclcX1xt/FZXfdzu6ybLl7y7a7FMXKj6JEjYo1GguWiAUbSowNjYoG
UAkqqwZBIVYsNLsQC4iiRkViCWCvHxUx0Ygao0IC6O/58hz+uJ+Z+955Z86c
OXPOc8rNjT77sN/1SJJkSM8k2UbtBdsmydvlSZJT/9edSdJdkyTHNSdJXUuS
3FicJIvzSXKYnh9amCTLm5Jkp7Yk+akySfbvmyRDO5JkWC991N5QliSdGj+1
KEmu0RxT9ZmWuO2O/oNa+FGN0dRJS3uSHK6169NJ8lxjktxTnSRL9ewefb+q
NEnuVnuzPn/U+OnZJNmzxOMrSkwLa0wrSJKVJR7/jwLTCs21WuAE0fdJnyQ5
Ue2bRX5+iNafrPZyjU/3NC2PBT1nN8Sc6k/v8PMZao/W5xTt8Ri1N+qdVWJa
Tp+vRPMIrTlANC8T8y6tSJKn1S6rV6tPtd7vUlun58tE72Txbqjof0bzbKpN
ko363Kq19tb3MRr7gfh6up49oP5DonOZ9nyDzuV0zfmlCNysff62K0mymvPf
GrNEa19blSQna/6B+r5M88wRfU+2ag7Nc58+4/XbWs3ziOa5S/PvozFncaaa
c1befZ6167yfEI376nla/LpY7z2e0v7ho9ZtziTJSMlApeYfrbH9dC676LxO
0d7v1zr36tOluf5Sa17toP6aPv7tymLTc3+M2baXaaM/SXs5uZfH8PsDQfN9
0WfM1drjI7Xe46d93L8vcbswno/SHMfr0yi+rdD7+1aat6/AP531isS8WlTr
c+KzMGgb1+rxJ2pfe6h/mfiaEq8u11mt0t6n6fO/Ws+PfHfGesxPn3NE5n/M
eK0rxZsJdZIN9cv17nz15+mzC3dDcy7VZ3fRearuy7vFliVk8T31W9WvEc9n
qF+nc9ussXORe41f3+bxe+v3CeLD7qKhX2IZof+d6D5Lc36ldQ8XPQOa/KxQ
8/SKOR/P+74OjfE76QzXavzwIst1WYnpmSk5yGv8TTnPz/hDNX6DZH5X8e6s
nHVAX43ZXe8Oa/C8F0uGThcfG7WfXpKrb/tY1pnrh4zl9l29O1d0bNbzQtF1
teRsteYYnPde5+izH7LNPVG/W+0PupcztN4Crf15oWX1SI2ZUu3xA8WHeSV+
n3fHaq23tK+vdRZN4sm9eq+e98SLbu3nxJyfLYjnCzV3L9Gzh96fp73M1Wex
ZHOtZL5ItHVLzjfpLDo050a1h2rODXpeo8/qTr/7mfY9UHNfiO7SPOvr3b6h
MQdqfKK9V6n/mXhzl56v06P2Us/J+fYQbSn1h4rmf6tt1JxrNfY2vXu+xks0
k11Q0qJ5V7U7cgZabye1F6HHSqwPoRO5YU7m3hT908TnO7R+p/jcQ7J0jH47
V2sNyZtn1WqPFt8+1pgbNPYmLXiG+LKv9EGx9lKkz3ytPbK3eK/PjSXeH7qV
Pe4j3TRT3/+iMy3saXoqe3js7pL/GegRZDDoXFTk8YXqv9Pp/b6ttq/2s0H7
6pfzHV0Ud3yzfttD/U1qX+9j3rGvH/R9kJ5/r/Zvkvm/icaeon2k6Jmh5wfk
veaPtebT6+ofp/Y3+vxXazyh8evV1ujzmdatVTtT/DlN+uIWtetLPX+2yPzb
q8Bnd2fec85WuynluW9X/2f1x6u/ts26/D/6dG/je7A57sKBkqesZHd/tZWi
+Wb4jy5tsI34p74/lLLM7K0516t/LrpTMnJghfVzsfZ+cpl5sqfo2hi6Cjv4
AXdTz39RYd5j57C9F4RsXqDPF+hV/d6/0O2j0b+71vzirErFi/fEk/+p3Us0
jNU6tX19B+A/d/AztQM4y0LvCb15g96vqPG87Xq+Y8o6aZh4slZy9Jk+LXrv
EY1Nq31YbZ3O9IjefveMRsv7YMljs+5/nXTLq13GAsv0++Biv8Mcp2jeadrL
L0V3onZQu8e81mLdgPyjH2p62T5hm8aJzgXof41fIlqerLc80/J95wLrAfrI
7Z6hH9HP61KWnwXiyU6xr2LROVf979W/SHfq6FbrqRHNnmNxzNmufV3VYP1I
O0WflM7lYv0+Uf2L1F6SsX45T/O/rj1Xidb+TcYZ4I11jdYfC8sshxP72B70
Eb8/yfj5NaJleb3nn60xk4q9HmtdrjFHacwVan+u8P6QDbDKLM1TorGXqX9p
veWPlu9ghZ8lC1eo/5x++kxjL683P6Ef2o9LrDvQIePavN+2RtMBXsRm7Kzn
3+jd6WWBFXWG1dW+l2v7eP5BxcYF4APwwO1650yd1R3RQieYChn8PGzB5nLT
syQx9gKDZYosj8jli9pjL/Hxbo19v8V4g/nBAAe1W+4ebjEd8Jwz/lWRZWqO
1pjQ4DNar2cj9N5+9cZD9PfV507N+2qb3xkoHrwQz8GTjB0RY8Ce2Hps/jkN
ft5btPVrMi/u7PKas6rM5yd1f3tUW1du0rPzxLfjtMbsjO/W0IwxJucHdnmi
1TgQPPiR6Biite6ULA1oti7bRfNfLxk9X/03RO+XjdYL0/RsZk+/i5wP1zr7
ab31+j6m1NgCWR8T581Zz2/2nqqafJe+0fl26/kd6ldWG5uzl4LgIXeSu3lL
2joRuQN7I+8TgrfIEf2auNdJ8KGg3JgJjHJTT/MPOm/L+GxHiYZSrVlW7XvY
HfjhixbzeEEf83lq4K9vNecRshnX6d4cqXZFnd8/WM+LtM7QWGNQm+nvJ17m
quznILe7tHut5zX/ZaLhMO5dzry5pN57GR/36JTEsnNxPEe24P8Q8e7fOo8G
0Xmz6D9cMnlYrenbu8n+Sm/p/Is09+wi67ozizweme+RsS78ULSdqvuyRuM+
D30F9kRnTehtvAo2XhSYGfwLHnypyGscKF79WmMO6LBtoY99+Unn+5rOdJs2
26b7GuyHXC2b9KnO8wzt99xt7Zvhl00SDyfqc2257QxYCHywg753B5Zdkvfz
fzXaV4BuaH5Be2jBTmmtf5X6HiEz65qNg97SGZ2Yt94+IW85QrbZ/+ONlsdL
1J6l5zvqIzKSfuLtUPUvarFuYB30A7/vVOL78632N6fWcovPB/ZCJo/X75+W
WL7BuHM15haNn1fr/p0a81aXxwzTWb0kvu2D36Hxx4u++Rrzsvb0UR+/M0Rz
rBF9WY17Im9byH3ChvD7/Bizvtz+FD7O2jLLMDa9p+S0WL916vvMtNf9UIRe
kDKWOl5yMkTnU641Bhfart5fZhvZlvIeNqeNJW8vsyx9JdquCt3OexWNxvDc
iZJe3s8/Ur7Pq0Xvg9rnPM33XNr4aW6p7fQq/XYI9j1nrDZT808rsv3gDoB7
38+Ynskp34mr4l7s22UdN6LLtgEb8XvZij2xRaLnZfHr3Yyxwlzt8VI9/6TK
fBjaYJrZ95eS3UrR/YXaM8TfJ8XDMWp/m7fv9Y7WbdT67XpvuNbtWe85+L68
3ON3LjZmQzfhg+ProuMXNHtcR7w7pMn3qVz0jOpt/oNj6wIzgCU4t41xdr2k
KzKieaT216J3h2uNeyTPQ3KW8bpm360BDX5nYYvnWKr2OvH6PPH5WrUrtfe/
63OqaB2keWpFw2Oac3jW+gS9Pl38eF772aBnZ29rOUfeX9X32/X8XbUfiif/
1D4+1vgdxZM3qo0pLskZM45XO7zO2JFxA1t8N4iLnKP5b9M8r2SNHRiDHr9Y
30fq+SVq67OOtxBDWpqzDX8qZ1wJTgb/H503xnxe57JSdIzQOhdpL4PbbX/B
Psw9PPArOB2Mg8+LT4JvsrzRtg09sGu7x+4R49e0e19faMxfmm3bFktYizKO
B0zP2CaMCDuOvmfOW3Ue/bTWuG2tc+eED4eP9LB4Phn7Itp6Zuxr99bc5aLh
fe39wS7f6a8i5vBBlfUjuhG/BB2BfsAONQcf8JWIZ9FHlstDnrlP6EHk4+Cs
4wY7pB2DY/wPWet27ijzovc4b84afb9lrcRnclepf3sy7XEzOZ+M5y8Eb3Y6
Tne42qdKrYfxSXbTfh4SP+/ROb6o+fbHD9fa99Y5rrFL+J2cKb4ezxbok8Nu
dXp8ndr/67KNxlZfgB7RGi+nHReZH+OxmdhH8AVxOHgET04SD8uKrSvAOFvw
qZ7foDvwbJm/f8u5iK4zNX+/vG3NWMlVgeR1hOi+POdYADGBdWrvEQ0VyFTK
dwAZr9W7b2ufH2o/d+R9L7gT+OtLy73/SQWWj3lB8z+KvBf07U7h82BT8IHB
a6syjiGBQdk/d2sPfX4uciwPW3o9NrfMehU8AI6oLDZ23b3LWOAgndfCJq9z
l/q9mxz3m619fZc1ff/JOk5DvIbYDmcDncQJN6TNs+Im04ieHKC5zs0Zj3SL
H9eK5mOwi1pzFnZAcn6r7tCLWWPAzZLzq6otD/iPxEXgJ3wfXea4KjzBxuKn
YWf76vnJ6H69P1L0PldunXWU+h01/g7uBH/egP4os/z1BTuVGeeAd7bi/o5O
xzTaIw7Tv913dXTO9ghcBQ9Zk7g2627SWZ4kmjcG7kAvgUng929i/Hkl7mPL
inr5rnJPibURc9ugd59K+x7d1WSb9EqFMcA1Df5OH2zPWuD7L3OOlzTljYWJ
UYOH10lup5TZn/9z3i3+/TFVln1wzDjpt5Wa9wK1V2ueKvw3tc+mbXMfEA2F
1fb1kFF0FfslPPRYzvMQV95dn+Haz24d1mXjYkxDjXXpIJ1dUav38rLm/LCP
44HgnC7xdqNoGtxl3cHekfGSZv++PmMbfmngB2IjqyM+UtjqOOyKJuMd5GAr
1qQFe6errGeIHeC/TKi0TzdQNGzfx7Ry/jtWGOvmaywzyM6FOteCStudvi22
2a3i1Wvb2ofiPPePGMvBaveutPwhe03lxk7gO/Q/sRp0DTE//OFK9HbetuQj
td81OvZ5VMbxU3AzMVrGMpjx+KpganzJwjrLAfcB/29UYEji4cSvwXYL08bM
10nm/6n59+SO6mB2aPWczeLxmnrHA4+Ns0cGnkRO8qaZOBM8gA74gL5fETqf
Mxkf/jvrYIOQczDdUSHbG+odoySGCiY8dqv866zOrLQ9xO69GeeFX/JG9Btr
LEPIz/qscWtG9Pyo/vbqN6WMUZAFwlirxdtV+uyh/X8g3n2k9d5psbycX+hx
6IKRQdvUBscsiFdUiObyXv5+RIfj8Id3+D3Wh3f4x8gPGIx2YsjSPsTo9NtP
koEx4vlB4ufpar/XOh/WOJ/zcLPbu6Vb5nb6+Ry19zea9lPU9tc8c9DZKfsw
xFfBBWenjZeP6XI8g3wFvuHpEWudL5lZXeJ7Dw5El8NHeIicEmtAVjlrzgBM
zjnwjLMYnrIuK9f6vyux7a4LvXporX/7W5tjBa+prcz7eUXeZ8Va4Bbaw6OP
X0huAj8aXA9tYA1yZcTFrtCzgyocZ8TeYT+xscS7yXWQ80DGpkduaEBf+xbk
AtCByDc+DLwobnW8hbhLt8700Sqf4/mtvpMD2my7Dox4Zk2Hz7q2yTKBDBHj
Gp02zbfpLB5ptv//uObo0ey448SMY5+rgs+n1TqXBoanzzycJXmS4ZH7AEuf
FmPaOy0v/ZudnyBP8Y7aZvHxOI3ZO+W9ojOIp3E+r4fNIHZVFfErbCc2tFu8
+SFlvUie7RzRupf2e7bajiL3wX0Pih9/qjXGwc4Q9yL/Ap4Ch4CpsIXMOV7r
nqr3z1f7ifi2a7HzNtj3yRFPwv4S79wYMU/4sTp4sjL6xI5GxV7QS7SjYl9H
VTsvABYnfvVR/FZbZT5gz7hzYHHu3QqNeSnG4RvtUmr/aK8Syyuyig2BDvAP
2Jl3wfAHZD3mjhbPsTx05bbNxlgNOpOavO8MOOiHnDHLfMnGnDbzB7yWavd6
l7XYB0Lfoev6tttG9mu3/tsjnoMjwI7INHpjdY11Bj4rsUz81m7J2dOSy+O0
/veBNbBBxDb2in0Rb2JPB2j+zyPHSq6VGCn6hXOcrd/+oDXubLcvcHmdc02d
bY6V9W2zT9+jxvxDdxJPR6ahj7sHbiM+NqzCd/C2OuM3bPFDrdZ1c5ttM6cG
5mlR//wq2wxiMqyLDwKmIzeJDvi4w+veqn28nbWPXpay70H8FpsHrZMinkPc
6JHImRJLId4Kv8Ch8A6/H/5MirXg08Tok4/4ReDe73PONfyo9qUWx2qXpuzf
QD8xbuQefI7+AQeDh5H/Aq2ztNT9P0eOhlwNOT30BTLJ/pkHHQvWJvfGuidq
7IjoT8l5zm06nHcAn6M/GIu9wG6Su6gInNxD4zbqeWmT80DVgc+xK4wv1POF
Vcau+E3IKO/tJr5OLvO7+DAX5HyOBfr96RbnLIdKxr5NO2ZJDoG4OfyfljLf
4SHytk+VfQ18DjDjH4qsM39X5ZjdgZHD6VXjPE51h3PtNU22TfTRybO7jJN2
0ppPBQ2H6NnVDda95CbwKcEK2OKLRc++WuP3+EwdjnsQ/yAGc22dYyjo9Yqw
0W1dft7aZXteFPNcV2a7wpmSQya+zF7gc3H4TfiWnD1juC/IH/d2fdrx4IqU
cSh3APkH05IHwm4uaXVchfjK4qx5t0TtK2EfsZPECokV4Jtj8xlPjBSb3h15
0qdrnW9CF79d5rgTmLmxwzmk+iY/ezieI/s1UfOAPiaGhE4mj4EuYJ7PO7zH
tWrHVvlec5fxkwaHr0TtwOCg7fqM9fu7KduiXWNOZAk5ukzvriizj8dzakJy
UReCP45twXe+JOKiP4p/D2v/47X2Q2pfajKe/l+HdcOk0Etgc7AFd2hl2Aqw
AfEk/AJw3p7l9luJU53aYoxODHu7iF8d3jtJjq6yP8Pa3InxgfWRu/MCa5K7
JE5NDB+9hE7i+71527OSFsfldg6+HtsVtQsdjr+COcAbH7Z5rfkpx4nx2/HZ
sfPYe+LUzA3e4azBDeCHhc2uucFX+i5l/Dmhyj4C8WD6xIR/lbN/sqfeO76v
8dGTeu+kjGX4xIz914ER874gMBTvovfQOfjKYKsr4zlyNzNqiYgZETsa0+j8
85py5yAeS/msr8wZ6zIG2ztD7dXVtu/9ezs/iz1NZ4zd53XatrAW9oQ8GDFK
9NUJOetIfA6wB7iDuApnydmhA2dob6PJDads9/5T6rXQF5zfVN2pY1qNh19r
N73TK03zGVnLx3U6ozN1jkvFx7Fql7V6zIvieWnGc7Y2W1ZYl3w3ft73kVMe
XWf5wI8mJkacF5z9pnT1G318V0dnnSPYPuW88XYhey+0+Q6flbdOuyp8CdbZ
LvZILQO1H9BOjQs5+Vc1zw597H8SU0B24C+8xbfEx+wnmTwlZSw5IuM5qEth
HmwufMYH4Ux4l1gM2G192Cz4DW+5v/iR+MbcOWJPxKD+Tmy1ybH+T8XD3apM
C3pux+A/+ht9jd7GhpyWs63GT8UmYBPBiNRNDQw883DEMtFX1OSQfwXLcz7o
Ee4YvIGPW2oIiizbxH2OrfJ9xj4902T7+27a8XNi8Z3hv3wW/irt2ui3xHf0
M/7ixMhTU2dGDc9RrY7v0Ac3Ppu1fD+TtT/EvOgKcgbkDuZlHdNC323Re+JD
N7G4Lp8XeXDuO7zfPWJhrMdzzhFa1gQ9PJsY4y8ut0wi79g19kVd0HdljnsT
T27sdHyYupizy5wTPaLIPjS+NDGxa7Km96uUY2Ubwr/emDau69dmnAJeQYbI
TVGHgb2mfqEg8p1b64eYk/fp489tqU+psrwRv3q3zD4IOSZiN+hFeAOPwNC7
RY6YXDE6AX0AtqQmDB9ouybHIMDMl0qWrqi2zUNOrs+6/y/qADO2m+STqaeh
rubAvH14sP97LY47p8uMVYZl3H9fd3z/vLHo/DbnRsiRkDegLog+eQ7qmMCT
2EFkAZlAD4yNfCeykQ55QpaXpIzfwHGLU8aKxHSpG8L3vC/uJzzGj+ccOA/4
iZ1mLe7FoIzrw55vdg0sMTR8amSb58gA+fYzI+e+OnxM+uMjV/K55KJX3v51
Vd71VXdEDIA4PDF6YjMXVps+aGM+Yu/YVu4x+VEwCDk8cknLxc+Jvf0ueGtW
yMWvIlZLzPbelH+fGDkAaifALeTMwXnwgVgEmAuMCD7MlDv3tyUHWOe4M/hq
ccb4bKz03DPVPi/02G4RP7xGe/q6w3Gfbzq8T/Zbm3dsFN91nxbXZeBf4btw
tpwxZ01tBbrlY23j6wbrcOwHepw+uOuEZscEiA3w7PV4Xl5uWUK+qK0EJ01O
u3bj/qgXpT4PG3shODpr3w0fjj0TX5gUMYGVkTvDj8UGcI+465w3Z82Z0yfX
hx4ojpq3IRnHXYm/EhfjbuFr35d3vO/+vPNyzE88YUqjdTD+OrFq9kKdChgI
2oh5tmStX9JZ5+Xer3QsHezy95jnB+m1SnIiOdfbnBK5crAMtRD4mOyH8esi
rst4dBp2aXrYpv/mPb4r5drWyyIngL+H33ep+g/kHcfv0LMVjdZvBXnzqTj4
A6adFvUY0Ey8gFgBOR/ehSdgFnxhcMV7gfPAeAuC58xDLcSEqHeiBpGYw3lp
30F0EPqHHBr1u+DhZ0TzNeSgU/ZBsW3cI84WHwhek28Fe4BliEuT2wbj4FMQ
c8GvuLnROqYgYz8Qf4/9sy/uD3ubXWc60APojCmBtbDpf6y2HVm6NUeh/sQ2
84AcJnY+G89vzjvWf4vaqVWmeVr4MPgyf0i7Rg+MiOzy+zWxL+4x9AwKX5uz
59z/1OE9grOQBZ6jz7Dl2HTuO3diTcSZb8nYVh2VtQ/IGLAO7bfRJybNePx6
ePtp9Nnr5NjvvfEc2sA4VeH/stdM7Bd5WVVum0hsBp0Mz7EV+MuM/arDc5JH
pR7y28AhnA8+y9Z6UWpMwUP4oDX1jln/t8v9DV32ofGj8KH2kbBU6PuqRtda
khsgfw/GBw8TF6N+piJwFJgV3UNMd2jk38nDz8i6fqYqax1ITAjcD/YkJgLG
Ir82NPpHRT4L35b6NuJXxKs363zXa0935R2XxN4WSLf9X9a6bHDW/j1zks8r
y1m2qLUE118V8sY9OimwIraO2Ad8bso4Vnej9vvXZtc07JoxXcMCJ5NfwlcE
D5JDPzL4CTbkGXMSqxsbthXdfHjoZ+JV1Bhzx2nxYelv+Z9Hg3mAXPI8F3US
8JuamWPzrh/9jdqb27zOr1OWF/KayMqSnOMV/M8AHsNrbA02hz48JyY6OvwT
7jc0c8fx79CPrIXOo4/eIwZNfJb/K5AfGBW1+vhw+GP4XMQw0DNgWvyzcfGc
WgbwLs/nBN4Ca+Hv4n/ie1I3dW3g6StiTs6eekFs2yNqRzb7jOZp31My9iOp
0eA/K8TCiIPhC3Lff477jx4oF3/6ZV3f1j/rmkD+i0LuCDv4ZthKcj7UDJCr
Qk+AJ7iPvdpsO4pTrgcit0VdEjVFHwUmRF+RW0VnTRZtR6t/pdqdu1wLSk3o
oir3GQMOGhexRHAr47FZ1EatDf7jt/A7cTb4Aa/hCbkbcqLkA3q0+L8T9+TN
TzAqMQTaj6IPfXwnpwh/yCmjD6EF3wl6sBXEQOHX421e61G149qNpanrL+yw
jFGLR0yXuCjydWezdUKJZOT1lHXxs3o33ez9vJ93PLUiYqrcY/JU3GX2na3y
3vm/C/+XQB6OTBkvzW1zPp57vF/aNRnUZpzVapyzrsG2n73zLnukfpp798uU
7dSD4YNT20EM9Ia0x+4c48k1bYp806119hfwG6gTvz/q8cgVb8nhVti/OD/y
YtQU3R/+9YCo36PPO/dFrRFxI3wGMM2Ycssh+AI9T+wAPEoO8JComQRXUgeJ
rXk643rIZRnXa8E38j3PZGxvZumun9zuvfRN+74+FDWfR1MfrHlGpVxbgZ0G
pxHbnBK6i9qcc+Iu8OFeUE9LfQh97gI+HLgHzAM2J98APofH1BDgP/BsUzzn
vXPi3bZmxxzKMtYDxFjRBeSF743cMH7Tt1HXip+Mv4zvmY6aITAPMt8dcQb8
UXQr8XyeTY27gBwgD+BA8BT4EizEPtHV6Ery21fEPcJHaQ/MQP4U/nK+4HVw
O7mMh1OWn30lw2NS/q/Iyxn/t+XgiHG8nXKckDo49MnXIZNlfT2mtK99goui
JhAaGYPOIa7bHfQTxyPGzX0cVuV4FHJGXQN1iuSYqNdbGfUQyMKqrTXnUd+P
rtwtbV/uvYxjGwMj148NYgzxB+LYxIWJofMbuQ10zfYRnyFHQN57bviS+JXz
4j87PJsXz5HfZSHDU2Me3qUOb0s9XtScUotA3J65d4gxyD8xHWwXuccxcS84
h9WRy+Y/i2AXZHdByrGSqZr79oz9xjvUPph1LGRY2npxVfDnwsibUpt5c+A0
8Bp2kHWxieStiINz5nMyPqO5Gc+xOuYhfssY7As2kPoGcnp/bXFN85Fd3l8m
9jgtaz/47hbXsYHH5rYbX4J/iElvzjsG95Pa49POCfC/LurGyEHfrnc35SwD
1L5Rs4msICfkKMA36MSxXZaNMuxkm3Mw09uMjxYGPa+l7fPzH0SeLQoZI8eJ
zZ/V5hjOE5F73HrG1F1Qs4YuQOdSi4mvPLTJmKik3H4c9YD4WcRwyMcgUws0
5sYOP8cPQ8enQ8+fFDWf/N+R+MrcqBNa3uz/oS3udMyrOObfP2oAqAWoCgxZ
mQ2sFHipNmv9SU03+oZ408aoZyWXMEDvntvoGOo3af8HDJlBdhZFLSg1oegv
YgfEDeA18kQMHFrQN9BDvIa4TUHWsZmXIq+6Kuwy9xHeNEUtLP/P4H8anPE1
oa9SkX/DxqGTG1OOHVHfMavF9X+DdLZdbca35OHBwMwFNsX/pzYPfD4ya59g
59BPxCCIP/DfAjAZuIt6kzOi5iTfZn3boPH9u2zzBqid1GLfbGCXbTT7wtaM
CpvNutR3Eldf1Oy479XxX5vfN9pHw1cjN0vuB+xK7pkcdLrd/3u4Kf5TQFx+
ZvTXZbyXrzL+XwcxGGLP3P/lQQNrtcf/XF6sd+4cO0U+7eqwC8Tt5kfMmTgL
vAVHgJ3BJ9TwgFHoz262vXshzo72xcizb9fl2M32Xa4x7BH4mf9RgzUXqb0x
Z7uMfV4d+hpdjW+Pn/6njGM11FNS9wAvV8Re+rcZu4JhwcucEbzjfwD4/MQo
sI3YSO7JxKzzU+9p7ufbbB/fUv8PLca95OeJrRLXxa8hp8V43msKuVqq99Zk
7YuTi8ZXI/aNv8b/vvCHU7qv/w9FpIJb
             "]], 
            PolygonBox[CompressedData["
1:eJwtmXeA1dWxx8/CsrtsL8Bj9969dy93d+/uQiJdmihGSiwJilIMioKF8rAC
gi0xipFioYWiNGFpxgJEpQoqQRHkPXh5KhLzRAGfCs9GleL7fPP1j7M75545
M3Nm5syZmV9i6J3X3NEghHA4LYR0/kdrQ3igWQi3AG8qDaGuPIQXM0O4vSSE
W6MhPMT80qwQ+jUOobwyhMUVIUzIDeFYdgjJSAg3xUPonhNCh7wQTrH/y6oQ
8otDmN8EPPaeTISwjrWJhSEcYW1RKoQT0H4dmm9D/1eMURkhtIfe5THoIc+B
fwvh0YIQbgTeyfoK8JczbmBvPjR65ofwh6Yh7KgJYQG/jc80zcXAS5Ih3MHe
K8UT3luQbzryJfhtELQ2IlM7zn4P/J6C3zB4HIHfaGgcZ/1H6KeQfwD7TwO3
BGc45+0N/lDgjeAUgHsv9H4Nv1Jk+L3OyvnmcP7Ab79Clmms14K7vDqEDPj/
uVEIq9FXE+a/hv526L9VFsJY+P9n8xCy2JvVIoQI8/uxx3B4vIb829hTxv4s
ZGiL7meDMzLfNGNx20i2uo1RBe/J7LkmxzJOAj7Dbzcj3x+RvxR+/wGf/0XM
/uhvC7J3ZKxivT34H0LrLPJdAq1h0KiWvrD5zHTL3JS1R5kP4KwLkGc38izl
t+7sncX5XkHWBeh3NLa9g3E5640Zd7OeidNlAbdjfzb7d8Dz7XLbXLafyrwC
WRaz/jDrbyHjTmzZiz1l8BoCvRngvw9+d9bWIdNu4Cac6VV0fR6dtAV/DDq5
AtkvQb8NWYtiwyZFIbzBmf7G+tecfxz8LoDm76B9XY1luQqae6GXxm8fsv9R
ZKhHluac7zl4jYB+KfDD2CcXGhOkE/Az4fEQ/tQbfmnw2gn/+ezHTGEEeO+i
w3p4f8v+FPx7s781/lYHfkvoP8/+55GnP/JMgPfF4E9g/wJk+gWyHYJmJrpf
Df532HMQ81s4z1+h2VxnQ+f1yJKGDjpCfwY0Hkffn0NjJnAPBGmSZxkvAZ4C
/W7g5vFbT+htBWcmvH9Ahmxk38xvD7D2AvTnJsxTvL9kz73ovws4lemW6TD8
c/GvYdzfvuDn635WmPetyHgxZ7uv1ra5CJxxwB/DvwPyfaf7Bq29yLwQ2r9l
fQ/wSva0SncM+Qr698C/L/ROsn438I+Mj5F3OmMLvF4Efxmy7wOnIfMqbDQS
elugUQk8OuHY9AX7d2GvdHh+Df5I3Ung16XvPMcMxY5NjF+C+xjzzcDb0e8M
5J/J2Ir+6vjtYLZxStnblPUjzEdDby70OsVte8nUOW6fkm+JxhYWZuETi5gn
+f8I+oiyP421cdyfxcBbwWf6rz+twf+MsQb4Sc67XncBHa9A3sHoOwLcImLb
KSYrNreB5sZmjnGKde8jYwpdnwN/Wco2lC2fw79a4l8/sGcTe++F5Z+QKb3c
uGcZ9eAv57xpnC0fGhugtZT1l9n7BPdjBf77Bvp9EHmGYe9u2OIDcHaAv4n9
I9l/Czjtwe2OvipZW8L5nkDefH67kLV90JsG76nY+2rstSLp2Cqf/Q20H0OH
A3Os8zPsjUSsm59YvwDd/MCeCmh3hN9x4H/Cs3sTx7hPgA/z28Xg1rL+BfCb
0J8C/WnsGYw8y6A/XveNMYL5THzuNc76PfNZwPdX+G7eyfu3Cf6P6z1AljtZ
n8feZ5lvyfKdmwd8Hhprob+GcRBeDTnfc8jSC5nHIO+djEuBq+D/BPoeiL1W
EQ/ysf/Nek8jxt2BzOngtv05Xh4D/1voN+K391jLQN+5yJeGzrvm+Y7cjzzH
qq2Lk8jYClr7KhyreyPDffC7LGrfKUG+3sj3GqOE2Px75q8nHfMU+z5kTwb6
X4L8Y7Ns8274yz5k2JRtn+gP/bvg2Rv4JvZPZ/+D4PcA/15wusO7EBv0wRf7
wbMIeCX0JxU65rzJ+nLmjxf6TufA7xHo9c8xj62c7e9J0xqMfo8i+yucoSu8
9qKPScxrWf8Gfc3mvtcA10EvHXrPI8PN0DsPz6HI/jH7f0zZZ+W7kkGyfIMO
S/G9juw/A/4uZJqPLCexx3bgq8CpAHc69K4E7o0ONkJvNvOewM/yW48Mv5nn
0P0HjEPsLWX+kd6OSucGwhFurMK+dQk0Wpc7pii2HEeGd9BnOf7wEPc3IO/L
Ub/5evtL2fO2cgHWx7NeDL2T2OIO9qc3sk/d1cI5h3IPvXmRKsc8xb5OnG8N
+qyL+q1QjqJcpRiZDhQ4pnzF+Ycz8qHfHHmOsr8N/DPh30g5Hfsbw78P64ux
6QrkuYH5f+O/U7kfdbIv9nsgxzndpfDKiTtXbAP9kdAe0MJv92HGQOBd4Iwp
dM43pNYxXLF8OXtegt+oqGm3RobBrA2o8N27Fvr9gddEnFvVM9a1cExVbC1l
fiNnHwHPz9J9puPY648Jv9WjOPOrugsRx54pjL7YayFn+CTLOeXZqHMI5RKK
IfcnnEMpl0rHfi+AuxMeLzHvCb1xSdMUbd3JseA35Lfd2GYiMnyrt575avm6
8jtwD3KGnzhLAeNz4MHQfIP1ctb/xvpoztQ33TaWrT+stm99B88Ysr9T6txE
OaFyw93QnwP/30Dv/aR9TL6mmPgPaM/D3uPQ92RwtrJ+Cp7b4NdZ/gS8Dvor
kf0q9JWDLkfGLfsH8BsF/AxjKPpfqTtQ7jPr7LozdyHLANb74hufQm8gcPsa
x6JB6PRJ8OeXOpdWzqzc+S8p63Ii510FXILP5RU5p1Nu1xl5CyUve+qYXw3N
Njm+Y0c5/ynwq4qds79b5ppAtUEpMS2PtWlRyyIbjUXWoir7Ri48iquc4yvX
L+a8p2vs8/J9xYT/A+6KfaPsPcR6D/SxCXmWFjonVm68MuHYVMBvnZhvbGFf
nM34K/LtT9lWelMu4PxN0fFvkW0W82bAb8Xs68r5lPsp5ir2LkInj4B/ABmq
pTvmSeQbjv725zoGKhY+lrAvnYF/A70HyJho5py1ccRvhN6K/pxxGrjjk34L
erF/AvBkxkDg6xkr4T9Z72eR78wk2aPcsipn3sA8h/mhHL/hS2OuqVRbnUSm
GuifqrEus6BRAO+jsneac17lvqp5VPso5/ie83cC/wz7t6OTC4FbllmXsrls
r5ih2NEcHdwK72asF0N7NjJswxfyUs49a5n3Yb4NnJxCv5mqNZRjKNdQjvkF
snaVTdn/PTK1gtYJ6L+a55zzOPBBdFZU4pxLudd4ZD5KfVaPDw1inl1mXU+E
3yvwqwe/QaHfhF7Ivw4eeZmOIfXotkPcsVs1i2qXrfDvQjw7x/pXyLqfsQRZ
dqCzC5UfM/8na9uZd2Tem/M9gzwvyd7Q7sN8eolz3AWyH7+tyfGbV8tZl8Pv
aPBvB4BLyuzrulO6W8WK4cAzWN8ad86q3FU5jXKb1ujgHLY5z2ij+hkekwqc
M/0XvPoz4sAxxnWsPV3ls/QA/5kq1/yq/VXTbI7ZB+QLT3GfriW2pKXMqx/6
bBO1z8h3TjFqgWcknUsoJio2zmXP3mLrWLq+PeHcXzHmNsHKRxrbx46UOmdV
7qqcS7nXl4yzWfbZUdjno4RrD90R3ZV+1T/Hfux/TbVjmmLbCkYH8P89atvr
jdNb9zX7V+W5Ju+I7pbC70f4VUNzJmu1yNMOWdsyhio+RJzb6c3U25nH/Bj7
f+IM7cCfL/kKfAdqwL+u2rpSj0O9jvEx5366o5OSrllUu9yjnBX4COPNHPuE
fOOkctJ0yzAMejXIfyvrafCrQ5+LIq41fkDevvCewm+70d/1zCdXuAekXpDe
qMPMF9c49gqnTcw5o3LHg6wXI/+X4P+90DFZsblrwrWcatIuwNm1fkukM+nu
LDQOZfvNmVHqHE25mmh8XumaUbWjatyBVa4pVFuoJt0E7rOc8WiJewpzU74z
uju6M/8od89CvQvlfOfUD6p2b+ITdLqs2jm5cvOTytfAfT5leB7+kw+v5Zz5
L+qtIGO3mO+g7qJqFNUq66udq+mN1Fu5R/2SLMeMvcDf/FzvKf4ody+sNG3d
maJK1yCqRTLQ0SHgAchQUeAaZ6JqxxrHeuVkys1Wsz60wDFAsWBh3LaXz8h3
rlaPLsM4MznbhgrXipAIB5BlTtK13W2sz006x1WuqzfkLPCbnHlztnNu5d6r
y53rfqp4hX2WseepHMe09fAaD86pDPvcUfVakGlmiWsw1WKroq7V1cNSL+sm
eEyFVw90MAS4vtq20B3QXdgJ/1157oGNkS3LXPu8q/4N8fYd5FkLvS2qaWs9
BBciz7usvQe/xcE0MlRbcebybNtwP/J9H3UvbRDn/0T1vd6zLNfIqpX1putt
1x7t3VPq3ohqwnr290o59qpHqF5hV+T7LMs9KfWmdOd199VjnAWcGXds24FM
GXHXqKpVVeOr1m8Fj9WN3WN6mv0X1PitVw+lO7LOK/NbpxxaufQhZH4g0zWi
asVO7MlVbAbnItZXMBZmOOYr9k8td641gP3toN2lzLnQjdyha7lPBWXO3XWG
2chyKmHbqEd7Gvh2ztsOfhux6Qjgp6oc2xVDnwT+ZY17U/J5+f6ySvd2VcOp
lktDhg3I0gkaDYATNe7tVYH/P1Xuqai3shL6N6k2jLk2UU9NvbXpnG9stmvO
aRXuGap3eDXyX8H+y6sMq2ezAXnnJPyWqccxG3htxLmXepIbWrinqt5qD/TX
p9Y9LfW29AYWVlkmydYAn/wUeEjKsqkmUW0Sjzo3Vg/6RtbORVwbDkLGBpzl
SNSxUzliA2R9rsy0VDOpdlLNotplOTw2Y5tWNe69dGFeB9wBnXXOdA+hI/DH
ccce+cg+4BegV1TsHOUYsq+I2pf1Hih36x1xLaUcRblKVrlzaeXoLyJvB/aE
PPdUF0G/J+v7Mv0mnFatE7Wtbofnibh75uqd686vj7tHrF6x7sxa9tYl/Far
hlAt8Wjcvqaeh3ofbRPOHeQD80p9h3WX1bN4r8w9f/X+l6DP6+H/WZVrS+W4
ynX1Jult0jeIWuAZcd8l6Whm3Dmecr0K6H1e6hxQueAw5k2hPzrlXm9HfRNA
P6NS7kXJp+XbepP1NqsnVYfvjYs5FqvGGQt8Jfa6qIFziqsq3GNVr1U5Zynw
nrhrf8WksVG/4XrLpeP2Cfes1btWDbZLvbOIexOtwD+tu8/+P+X4DZun/hhn
iAbHyDGV7kmrN6078FWpcxDlIurRz0EfG5P+NqKaR7XPn8F5J9dvqt7WZ5OO
9XoT5gF3SrlXohhxG4xile7N65vOw9A7GnNtpx6OejmXpdx7OIF+eqYcYxRr
1PPtBpxe5jX12NVrXxvztyH1fNYA3xPz3dA3An0rOMF8cHDPQr2LSNy9fPVA
y+KuSVSbXEZ8HIKuruD88Vz30Icjb8sK5y76BqNvMbt/7meppj6veJr0XvWw
WgLnRt0b0Rult+rVpHtb6sGrF39f0rVPH8Zs9f+g8Yd855j/yjWjro2V8yr3
XZSwbz3JfKH67zXu/auGuB74XMy9beVcWRH3ENVL1Bl0ll+UudZQTXUR9trG
eiTTMX1Qyjmd7rJ09Dq2fFnxvsBvst7mkoRzLeUUd5c6himWqWbI5G49GHPv
QN/w9C1vfcLfstRDUi9JPiffU0/hWIXvhO6GYsDJpHUgXegb3s2q7RP+NqFv
BPpWoJ6nep/6prNR31v05mW6hi3R/Yj624Z6cNXQu4F5ZYFrCNUS6rGq16rf
Bibdg1MvTt+kzqbcA1UvVDX1W8CXV7oWVM/tCuAl/LYn1zXDDuDhKb9N8nn5
/rqUY4FkKir3NzB9C9OduoU/+7FJLMdv5oUVzomUG+m3rpw3Uzj59qn3K1zT
qLZRTqbc7By/7cp1j78R+B9F/a1MPe5tSccMxQ7RKEraR+Qr6olvAX4p6V6O
bPqK8o+ocxflTP3xnylJ197K8ZfL3yP+diGffBn7lqTcO1VMKgZuWOVevL7x
pes9jrrXo28as5DvdynHVvnYwJR77uq965vL03HXrKpdFYMUi7qk/DapR9sZ
eGLMb4HOrLP3q3LuoBqnQblzQuWGV4IzPOZvsvo2qxxMuZjOoLOoBm+P/f4f
cPhPSA==
             "]]}]}, {
          EdgeForm[], 
          RGBColor[
          0.8881575314757709, 0.33899771058370054`, 0.2347402952643172], 
          GraphicsGroupBox[{
            PolygonBox[CompressedData["
1:eJxFnHl81OW1/4cQEkICCVlJMjOZzCQzE9S6oIKKUJVFgeIFKW4IqFdxqdT2
tlfUi9a17iju2lplEai1UCggFX9W8VYR0WJtXdpeRS2LvUKvCoIW/X3e+Rxe
/SOv58zzfb7Pep6zfM75pv2c706cWZJIJFJliURPlY/1SSQurUok/l6RSFyl
8kD9HtxDDwqJxIlqMzCZSDT3cf2L+v11PpE4ri6R+ErlP/qaPl71n+v3MaKb
1P57NaYHqv6qrkRikN49Me0+Dop+ztfvMaLPU7lXY+dE71F5tCY3Xu9+pClM
UHlynev69XE/R6n+9aZE4kLVz1A/qV6JxEjVTynVWOWJxAmiH074+UXRZmRv
90U/YzTe0Wp7QtJtLtDfAWp/tupH6d3pKqel3ef9zYnEvU1u85nazK7zO7Sv
rfc8h/RweXLQx3V5jceoj0cbtB/6O7a3/4bpT80SRbUZLvqKVCKxQnt+jtpf
rPpZ2s871OA4lXszicSrKiuyicSzlYnEVLX5seZ9jN4bqr9O0c+kTV+uforx
jPo/l3o8xhpZcJ8jVI7WXw/t0a+09h9rbc9o7E81zi7tyw/U/gTNf3FHIvGf
oheozz+Uuf5A9fNcxvVL9DxTZXqo3utSn5eo/6LKsRWm5+u9iyq83hbN5XLR
wzX/K9TPdPHGFNGTRZ9Y8Lr/ty2R6J9z/Q+1pvO73P400WelfaZTVM7WWZyh
/heIcUeoz561prdXeoximc82ofqFqi+tdZumUrdPBH1Vk5/lNL8Vvf0ucxul
9Vyo+qz24aJa0++r/pwBicTP9M55+v3TFvdxaMb99Yg+x6oco79r9e6ezkRi
kuqe1pqWJn2uKa1pncoRanOrnk3SPrSIPkXlkZp3R635tkTzKYqeL3p4melT
S112BZ2vdXvGeDTmxZxvbPKzKt2J3ZrDaRpvl8qXWtyWeV1aYT5Rk8T5ajtD
f/1FX1Dr34O1B3s73c8XKu9uTyROVz/zdVb3iD5D9ALRw0SXi56oMqe7v1L9
t7dqLY2JxObeXstgrfk90X8WLz3S12c3s8zlmUHfJT68RW3TxUSippfbN2oO
v1d/kzWHZSqzedPtKrt0H3apryO0t6dozbMrzJ+c18Uxf87r/FjXpia34f6O
1ni/FJ0tcblUfytU/xOtYbr6/KnKm2t9lpzjYXnvzxFa17wan2+13u3Ufs5g
T9pdNy7qM/0SiUXwod79edEybZj4tqzdMmih7k6d5lOrvxXq7yP1f5D2YbvK
FrVt1d/pup+XaA8PV33vHpa9PNsh+og6198i+s9tljPHq/+xWu/jWuwteved
Ur9De3jrCdWv0Nz+2sdjVWgPFvV3+ydVv0q/H+jtsZ7VnO8T/ZrO5N+64l2t
dat4fbnu/DaV2zX3bfrboL6W6PnPo5/WmCey/VC9+5j6WatzP15706m2X+ps
C2mPtVL1b5d6rB/r3ffzblOqM32i0n3RD3NcGP1P0H1eHDTlkqDna41VTT6f
N9TfO8hK7UM/7XUfxtCaKpvcZpx+99IaPtNaD27xOzzjrLmb3MsfiF6v/Wxs
8t3/osLndXtvnxn0baL3lfrd7j51FmM1333I0t5eO+v6QHPoUr9n6/z/GnO+
Veu4s9P7NqfTv1nP5oT1Y3PoX9bL2g9RP0O0plrkp8YagI6ts6y+I+2xntZ+
btI6fyf67C7Lc9rsUJ/rmvzOCr37Pnez0X0t7WOdOkX9VAeNbqXkN3v0SpN5
7nm9W657t1FrOVH9X6pxT1ObFeKTJzXHX+rvZY15j37/TnzyhfZhncZZ09sy
+fAu0+s1z3u15qVqf0+n31sa7w6t92/mebT2q1RjHaPyIfW5Xn0eJvo/NO41
ej6l6LOa2BuBqX3TWQ7Vu8eozzs1RpPqbtaZHCY5tVzjf5yz7XBqrPG3+n2O
3n1I53Nbmel0ieXtub0te+/Luf8fafy+6rdc/a/XuB+Ueu2cxRFFt78/5XvL
HcfGQO8ND/1bJpmwTO+u0fOHRe/RfRiq+qFa07sh6x4U/1+j+/E48rPL9e+o
zwl502+nvD54Gx7nDDfLruivedTEebGuMRpjvZ6/IHqlePjXA/x8YIVL2vD8
ZfrnfOtM8954/W0QPbbcdRuiDfrx170tcxZUmn5dc57X02fP2XHGK6LNIM1/
pegXU267Muqfb3J7eJJzYB3MZ4PardT70zLeU9Y0Qe3zOu9d2qOCyh2N7h8d
PUVrWVBhG+fhPqbf7Wld1669fU7v3CReurneeqVJZ1etcRtVZoq2D7ABb402
GewY/b5a7y3SHC6t8fu8e03KZ4r8ru60Xt1TtL2F3bVddc+KTw7Snr2edF+8
20ftFov3rlN9udqWVXk8no/Q+6tEP6n6VeLbYZrPwoxt5fmqr9V+bmgyjUxe
o/I39d7zaX091q9VP6ponlkonnmq3u1o8+sa94+8emGAn1FPW+hNoj/hvPp4
7Gur9Ux/OfVbpjvewflrLYsbXbdAY9VgG2ufT9Z9WV5huxCde32VdRByC12x
p966plpzekx9/0538HrNc7fqrytaF7wZduxHKcvE32oPV2ucF1V/Sal549V6
80euxu+O1Jg3J213L9N9/KfmM487Krqly7ptt+omqa9p6vNo7euefl4L8/9U
dKfoRaJ/pr2epXk/qnKo9mdbmWXgLfr975yTyi/hD9an+R+pPR9V6T17XHNZ
UG95eHPONvkstb1eczhUc7lB5YRq7+0ncZ4L4kwpFwb9QMpyA/kxs9J6BZ1y
vNb4tXh5SZvtI+wkbFRsBs6VM6Wk/Zvc8Rr/hsaXWhn0LzK2PYZrbjs1/6mS
FY1a42TVF7XGU1VO1hxe01wTHd77L/tYJ38H/dDPcnNQle8v9/icRtsK8OQW
nUe5+pymMqU97C16eoVL6jdrDatUX9lgHYwPNEB/96lNc9A7e7hsCroh5vmk
2qRbrQfelPx7QHt0gOpK0/ZpaI9PcUbRfHJ60WtiH9nDfgX7YlX4O2o7Sn+v
a5nf1nn9WPOfnHQdz9AxxXbrgNNVf6LqTor2+/q7PXxQovPYrv3p0WZZz9nd
KXpQ0Wd6m+pmaw4XVtl2GVHm9tyBkwa4X/T4I9Uel/5H666ltM+pvOsZd5J4
9GTVTWv4135Mi7M7TvVDRP9WY9wl+pgGz415Qi/pZT+pZ6Vt7y/zps9t9Z3F
BsYX5v3BDbZXKenz2oRtocFBT9a6Xta61mpP/qg+Nor+lubWoDGe0xhLNJ8r
dcdO1znnxEsPqu8/6m9Hie0RaOyfFzs9r9+p3KV9XqU17Va5odN+zssqfy/+
e1Zjb+qw3YauQi90806Dzx47cVfYVJ812JfD73uv3nYUdtVq9TVPY61Smdb+
fKfWPk5S+7+9wrzK3zb95XUuf9P8r1S5T2v9TqXvCzgEsoHf++0+SviK97aH
bY+N//fo5+OU78WglLEU6vHBeYf+Hi91uSfouVrjTj3DfXxKdEL131AxTpNd
Wmu/h3Pn3nIX+ubtM1aprMxbdn7S4me/DP8FmYpsxcZe2GIs4FtZ+4sDw2f8
UYd9zmtUrlGbb6ru/7RXn+ovpTafqDxMe3WA6HUJn1VVrf3F8dr3W1TuVP3T
FaZHah8ea7Lfhc91RN7+1xDx2xTs2Ur7gTXaz+pa68uPOk0v0fiX1XgNzJ/7
jGzA7j21p/kJ0fR+nP/A4K8Hg6/Y40Wxz0nt+8Xqa0aXbfamsNt/pPlvq/Re
YzNsCTvhrAr/xjZbEDT1J/Sz74cvwPpYJ/jG183WATPbrd/GVVjHPdRonQjO
cJLKMfrblfDzMdGGP54tV7kxaNpMytuWwKa4MW2+eFDy5FytYY4mNkqyq1Ub
0FP88UPN5y4xy8Xax7kZy2PuJjbVvZJpJWqzPGldyn3gLhzWYZ7Yqb5P6u82
9HNjpfEfaOY4NuaDn/Vuvf3Hi4umt2tfP9acxuudWSq/1PrXah92as5d2u+t
Fd5LeIQzhk9GtNo+npy1vFkevvld6vNAvXOG5tWjw/q8b9Rxp9AdM5us70eG
buG80COL4s5y7xhva8W/znNrtAGHGRFncX/RsuPeovveFvd+S5Sc9fO9jE/B
d8hOZCiy9BulXkevkKtf6a++1PbO8pCfX9e6Hrk2Lmuf/x2t6Z6i9d9clad2
eI++rTKd9hzntvi9r6NPdMu+oNED8C14Sn+9857OvqbDv+Hpq8Q7fxB9u/pf
q30Y0WT6ddX9Te/3EC/u1pyf6eW1dWNuTa7Hnjiy1fjOIPHdrXrvlgZju0tU
/rzB/hKyAbwA32Ri0PBvRS+3m6v6ueKD88UPd7W575Lov1hnXG9Rlfu/jfZa
w6AB/s08Z9X4znPf8c0Yc4j2pLrLc35Tc5xYbQywF7ZWlW0o6C/7es7IpZv0
7jx835THuTXWMllrXtxgew9ZyzzxyU9sMy7bt2A/cnvo5z6q36Jxf5uxPv2P
GvsO3HnqR+mdd5uMzWE3rgZXbDSPfdxq/3uC+titO/iC5n2J+h9c5vboXzBw
fAn8iNva/Cyle/pK0rbotILP8I440weavTfN4p/FVbZpwWq+1eT9Z7/wHSfF
GbXpLL+t3xmV7Vm37a2+Lxc9Tuu5Iuv9Zt+/qWcL+nmf4ZF80nX/zNvmxu47
vIexI54jh9GL6McT1KaQ9J4lsH80n/uajPfBz/viLlDHM+4/8YR0xBSQDcj+
Y0KHLgq9yV3nzqPHj9bclmoPv19u3U1bdNj4uF/cs55xx8FaP2v3XX1C/LMs
aZkGto3O4v7ybJjOtVZj/1fKd71/lf3yK6qMBYBzgAGDBdM3uCX4KXIZ7BMa
jHVYYPfcKWwP5oyMWqS9uEI8tljljEb7lfAGOoVx8U/HZLwPj2gOf2q17Hgu
b/8AvwP/6yvOTPO/rs3nvDju2h9ztp3BsbANsRGxG+/S+Hc2+WzmBA22ObRo
XH5+yrJ3TtSjxzLB1/vfATfl/O6NNvil+KzIImId1E/s4fK+oPdo3kP1bG/e
YzIP7K3hjcbGwVrBoaHHlBiXxj7ANmBvFzfZHtiatJ07uMO2A23A2bH19mMV
38TfV/3YEttF0K+Vuh39gnWDxyyO8/pb3jJoa95zeDTGRT4hp5CRYD3gPAPb
vVbuJr4YNsYHYWcsDZsKnBjdggxHdl/Q6DNG1p3WYT2UTFsezAiZcA22c5zd
203Gv8Bxr4t6ZBYyDFmGvJoufr1BZ/pMzn1cEDz0Yc78AF/gc+FDgg3MjP7w
v/DP8NOInbzVZBp/jTjGisDcOCticMihr1qMaTdpfz7rNE7yucob2qyHTk0a
V6Z/3m1Ru5PVpjVvvHZmjPuDNuOjpS1eI/VgN8zz3PAPbw08v7VoPoA/jsCu
E/8fo3mfr7u8Oe4Od+i7bfavZ7Y5Xkc9epY9Y+/QP3W6R1tVX58x78F38O21
6muS+rxO5ZYB5ht45v42+8rXZ2y/Y89jgz8Rtv4hSesWxkW/wFu8Cw9TDg8a
bBm/CJ9oovbiduI1efvf+Jv42o90OP750w7LC3gd+f9Qm+067Dv4lHp49cGo
b2h17KC7f+1PXT9jNOAznCk+EbFB5BZYInIIDJs5gTkTM8Q2gwfQu+hfYmqr
OoyNrlT5syrbgfgFnNV347yuyXrOzB3ddUfoa/QZem27zvCsgvGTDdqrDq35
dHD8vONQ4KRgpNytRNge08Wn0+qtV/blrXce7nCMmLGIuRAPfSz8fe4dGCY+
JHcRPoXPwf+oxxekpB0y4ZPQ0dhpYACPRj/ECbH/wQbBZcHKwRHv7XA9/sEH
0Q9jfaev30Wm35OzTTxBa5yoPXlH+3Res/0SdCcxZbAY7v1D4vnHG33P79a4
NzWbL76bNYZ7Tdx97us5cV8OzZpX8U2RYciybpmmPcyX2QcnJgTG2CNje5/5
YJ/PCtu7Kum7RZ/sD/FXYq/EabFvsaGxjdGN6Kd95datuxoccwMDGBw2CXgS
9ehc9NhnQa8TnwwpM6aGPYw9hE4/s8O2eSrtOBz7Q1ypuc3zv7nZduLEsEme
jz1hb5CnfeLsngmbFLviJK3zbZXnquw7wH4Uc2b+D4UsTaR87+9LO+bQv8ax
QbBVeAX5fWyT4y/EYcp6+Ww4l0uzxkpmZq1j0DXzwXfFG22h57A3sDV496gO
89EBOt85Kfd1ZqvPtLyX+0QnY19yvsQ3yDnAp36/0pgLeQeXhZ0Fz1wbcov2
4P6fVtrX39loLBte/be8+5/Saj4oi7FSms8O3cXZmsvX4s+VatunaP5ijegR
sGriZMTINuXCNlD5sXhlnug3cp5vTcwBHBYsqqbVe0mMlWezkpbZF2Xc96Lo
n7gPGDQ6Ian+Ptdf7xLbzq9Uuq/dbab/mvT+gBdje4NVEycAcyYP4Gei55XZ
nkIGIiNPTfnM+2ldV2WNef1X1rwJ78KTE/o5B4O9Lql3+XQP49/3VRoDP1P1
bb1sP1+WNT7171pjz3bLzCtTjutQD2b1o6zbX6Q2p+Xcz5SkY1PkEKD7wAvA
De4ut66ZE7bWXs3nMNU9KLpE+/WW2vxv0r4GfgYyvSPr571aHSN9Q20Wavzl
Rd+XuqTrwNTA0xibOTyXs96GN9i3r9vc5qs24yKMxd357wHmoc90/v9oNA0v
/TDpPd/UZsyqLuKV+I0N+NUR03xpgH+DGddFDHpq+BngStwRfE/uSW2Hseds
0eMwHvGYYerjWHStFOTH1eZVfGp864+D3lltGjufWCPxKuQ6/g6+K7oG3BB5
PCRtnAq9Aib4rb6+29zNkyPeR9zvxcCn8Vde1v7uVfv/l3f8iTrMMbBJ7iT3
EVtzc9CNGZ9pQ8a2LPqBGFNDve0KMDn4F18LPws7HBq+RsYcGzHiN7TPt2nu
z+esM9Gd8N7n4QPiC9J2WLQHU4JmTQMztiuLybATypyTQR4JPs1PWuzLsj/4
y9nejhthm2OvIZPxTw/JuP7g8C32xT6DSe+ttl5Gb7Ln7O+Rmsf8nt2uW2JD
iemdgYuC3e/H7aHBXYjREdsjTgdPEQMA/1+RNI4E5vQgNqvGeiBnmY3s5j6D
HYIhds8ffFD91BCziXghZ/RSieu3Jzwe84B3mPucmD8x51dC/iCHoIm5oFs3
BD1R85mu55mC37uz2vfzhZzpt5LWj8lYI/J+RmBqS/TOTaI3JX1PyWkgdv5q
nekNdf8aGz3+SM52FvlK6FTyVrCp7go85JGM70G+xvx/Zsb46N+bbSOBxWAn
7Uoa3wPnmxH12BanSG4UdL7ju5zjhE/K3UNfzw4aH3V2+Mtrco7b/SbnWP9T
5EP18FmgU8ElfxX1nCNxPGJ86HjylcDL8DVotzr8VnIysPVfZ01J57oN0XpP
T9vGIidrRJf7mUt+SJXxQ3BEYrfYlZclHWvDrwHjwLeBXptz7JI9Twd+C+/C
t11J+0PkGw5LOk/v4KLv45KIQXZ1GIO7BRxCd/5DvTey1bYtuXHIro3lrse3
5T3e5y7/Rf0dorGnlTtWio1NvP2FRvtozPuSoJH/9wWGgZxYVWrfEfv2vJTp
i9rd9oXIbwCDwS7CPgK7pyR3kfv3ftxB7ujOuKfkYxALJz9jVIxB/9iJ+OT4
NcQBJkcsYELWuMw3NfdRza6j/7fbbAO802beWh39IJduD3uemB6xE+QmeSXv
hA2G7AHbQv5wTtCLAu96L+rRU9viXkzrcjuwK/TgnLhr5JWsi7UgN1gXcTt+
Q8N7lOuiHhmTDDkDzrAp8AfuG2OhK/+QtI4nrt6Qt7/zdIdzFdEJ4wKjBVcC
J8L3xV/CV8Jngl4e/vuWwIrJ2SRnlDHxg/BdOXOegdMQC2AutMH3XBdt4A2w
lE1RT0yTvIpurKLFthJ4JHHMlohvftBsvBHccVfRvHdhu3UqvjYYy9mqm1tm
TI1ci/WRg4FNcEhP7wM6g/Vid5E/SE4ouS7z2t32w6TzisgvGthh/mYs9Bo8
Cq9Wag4ji84NGB1zOTjaoBuvLrd+PKrVPvCNrY6Fckexl8j9pP9urFN9ZsAI
tb49zY6ZT2+zHiavhXgSOTDkv+AjnKXxjhNPDJPv81XYLdgPU7vMY9O77Key
LjCFuzqdQ0DeGX4q54Q8OqrE+AHxMmJAxBd3hM4Hs0SnjNZ8/jbAvhXllqB7
trhvcItdeeuVT1WelDXOODbrnAjsKfxu7jF3hPnjJ+Ijwh+Hph23fqwYujBy
YLYG7rRF5aHtPtNDVJ6UNsZI7vMV7Z4Dc+m2KRptV4AxMFfWhr9wTWBEq/PW
9c9kHTNCrh+UMCaNrEBmEAsC0wPbI/+PHAzyjonlDo4Y8baMc/amq58X+7oO
/2JGlfFJcMrZaeMIV6cdf+X+DJIcfqXE4xCXJGaDjzlF5edF54KSE0puGjlq
5OCtL7GdgShCx+BP4guQI41tNa7E8rpbbueNw3HH4bPVzbZByacg9xf8/z/T
9vU/CZvnrbxlzZ/yzqnBnufd0YGLEsfH1sfmJ7d6VMT2e/a1XgX7xgd9t9P6
r13rWJZ1XP2tDsdeGiP+0trPsXf8uLdajZkTo8AHAffA7yMmPzVi9Owr/ht7
uyvOi5gX+UjMHbnKHeIuocOICYErnt5hPoUH4IVhYWdy7+GFxugTe/DWkOf4
O6MDS2F/4BPwkNnlPhfGAr/aEn1y1++u8n3/PGKQxPvwR4k745NmWq13yOEl
///6+AZgf8wS3qsKXxus6gdd9i03tNiehFfgE/gFGttyHXk1fX2vsNGIZYJp
kI+ED0M9MbpVIUsXiFevBLtW2Vpw7ktLwTKD9vhF4Dq0wZ8gVwM59Wybc6fA
0cenjWMiY8n1eCnlWCn5aODG+D7EhSnXB31BtfEWbELydw5rNuaOjIcmfw7f
ibxw7Nix/S2Lu+VwtWUE8gFbEduBmOxjgU3xbGvEn7kD2MPgodsDQ8C/xaeF
l/B/4UXmxlwZD35cH/7azMA0Lsn6N+1oAyYHbggejI/I+e33E1/Yv28Nfhdc
Zrfm1Kva+YHoBGQf9hDtaI9MwwfH7sTORW6vi/Oi7QtBj87ZBh6Brlb7AxvM
Z7si53xuu3OL6AM7mbgXGNQXed+PXwVfgS/CS8gKYlf4odvyvldgcNxBfAfa
Y0uAvyLLwE2QN+tjP8EZwRt/0uH79GHI1S8KxiW/KtjneCnOcVrWWOkbacsm
2mNTfZ6x7NqTcVv6R6btLTomRF48c1kW81/e4jzaV9LGwIiXLg8fa0O8i9+D
j4qeAtcHfyLuQIwOfxVZhh03O3KHJuaMuZyi/bgoaQylUDCPtgYOQ5kM+vO0
Y4XkwWGLnxS5B7ennK92eNH3fU5f33mwHHB43v19zvxwYNL2FbgYNgffJaCL
wfY+Db05tuBcTHT4tpyxPzANsI01dZb7YB/4MMjcSVmfBbqZ/cV2hUYv39vu
7wj4nqA5aTk/MGcsnzg3GA2Y9rqwDYgFk1cHZk+M+JRqn9/P2Ret8Rcqr825
fkHScm9tyL5J1X4HnP+fkcNALsPhml8vjTdIZVnKeoWcTfL05keO319Sxsr4
jmFZ2AXwCX4T72Jzk5tLji55u0fmHN+pb7XugSZmTe4aeGivtDE2sDbwPnTd
xFgLedVgnb01n2fKbcNik1yuPkerzaycv2ng24b9cTZo4hTkxJA3gz2E7YgN
+YeE867AcZ9Hj7XYdq7PG6dH9nC/uEvcKXTN/UnHJS/LOY8FHw+eAkea2NP2
38sp+z3kdBM/mRR7+0nG/TMONh+233BiTerzS+3Voerz4JTzvP+sfe4vuh4Z
VHD+O7bE5sAuwIzB//FbWBvrOizlfXmvYP6AT8BeyDEAcyC2hmxC77Bv+HH3
Rpx6TNiQyIp/pO03kiOzu8R6EZ2IfkZ/d+ertNhmOLnL+CW+JRjmmKzj0uRY
kYuEHUqeUkvk7YPHoje6fYRS67aVkYPNH/qEXG1ysvi2C1tiRco+Gt9ecE/G
xVzZ8y36E9ktX5Azl7Tbt2Ke2OSMdWjoKTA58lmxy/H7d4XMRN7ujnXRBvwO
TK0p/BVweda2O/ZhcNqY5hOZ+Jal1HlW5LGDZcPz1BOX5xk44LExbnWzafrH
FtgQ9kC3HxCYIesgBk/8fWT48qNa7cthk5N7gz1GTgw6+rGM7d6s2pyYdT25
k/i48ABYEzzL2rEDNsaZsm7y5fGL4CW+kcB34NsU4u/cKd7DF8Hvxb/9q3hr
uHjyfwq+09wN7DDkHPcVO69ffAvw7bzPEF3OOZJHsyRw/487LYMu0Hn9X4vx
CXL3/tJsP+u5ovF3+gafx6bpH98UrE07j/CKjGMdxHzQF8gG3kFfro87+ErK
uPUZVY79coanhP0J360KPuQ7DWJjx+etq/GDwTfY+ysDMwHzuCJwD/Q0+jqd
dI71PGylgn0LbED2gTg5OhpblPgedxK6ELY2fhRxT/YKLBb79LSwUfHZ8dfB
1MaH74B/B7YxKnTEfp2BvL075kDeNzgeuhD9xfc2YO83pK3TsJ2pBy8AN1jb
4W84wC2x2Y6Lb3ygx/R3bhy5I3ybh123Jnw48oTwzeHnfs3mrdp22zzYPuSg
k4t+QbNz5bFjiJeOGeBvscijI/YMBv+LlPUQ+4odTjwBTIE9zxWdg7K503ej
X3x3c0DauQgHZBwDwSdBVvMtCutZ3WG7YlnccXKMx8S4NxeMed1SsC2wMWwS
ntOOPOSyVutq4hXEfogBkceKvfNS2FTgGeTDIyP4zmJG+Ix8J3JtT38b0p0v
PcAxNniBnFV4ABsV+xTbubHe+ZT7z3l8yAT0Kt/AcAfmZJw7fWDaeB+2BDYh
3/lhs2KvztB6fqN1XazyoZxt94dzHp91M4eHW4ybX6y1bMxYL5UnPa9/xNzY
a/b8/U7HNcGG79Y5rGgzn4Bzk9tBjsdTKgdmPYd+rc6T5HwXxndpY2I/sb+x
w9E7S7OmD2i1Dq+N+k0pY2l8p3V5xjJ1Xosx5xsH+Bn2H/sAjkL8ib3iXnS1
298hV504Gf7ClSq/UDmr3nGT1k7jqOCpyGl8O/BAvk1Gp3CPuv2NesfRGop+
t75o+YichD+319nP4X6Qo0muU5XKZ+qMq4P9XRhnwZnAC/AEdscbEdeC3ljn
74v4ThLZNjX657si2sM/5DXBQ5zdvoLjp+SmERcknnBayvYpeBc8wD6xXxf0
9fch9EmuODbr90MmEOdprvf+NakcUG8s/qNml2DzzO21On/r9GrQ9MmasGXB
Nvm9MeZPTIB2nNGUevvhayP+OCV8cuQfv+GxlviOE3txSId9wSXtXh/7z10m
321G5LwROzor+tyrfZjKnFPue2r0f1aMRRvuJf4ed5O5vxprYW/BE6GPyFpn
H5m1nwHOB6a3Om288/Fm110d9QeS16szP6DT+f7F/j5LZDftyB8gh5V8qMla
U6G/2xDLn9BpDGJip7FlaOQ8Nhm2GTYwNiDYMXIH++RXoaOnFvytTlvSttuI
ett5fAv4ZHwPSE4Q2MmMwJZoj3zYEXoWfQtGMijsQOZViPlDd8U8D0n5W6O0
eOCqlDH5dIfjNsg4YjfwTGPwz4K0ZUul2g5scZ4A+QLcJ3x67uag8CNuKFo2
jAn5gN9/d7RhHswHuxychLsJZkI85LrAwWZlTeOLfK/ZuTt14pn3C96TzSqb
W3x3vxR9e6e/472j0/qfGA02wF8KXiNrxZYhbspv7i37T3ztnP36Je14FHee
+46MQ9Ylpf+fKHgsxuyR8plyzthx2HPYePheJSFP0KPoU3Ae6noGXrY/fo+N
RD4H9tF6nfWbScf8juSuRw4kuW/4BHX1xtBrg2avKRuCLkmZb0/RfH5T8B2v
S/mbXvTnsnaP3yvm8I2o75XxOMS58cPRS40hH9C96GDsWNYHzTuHhE1wVtL2
FbYyuhsbClsKO4DyoKDR9fxG3xPb511yFYiV4ctjY+dabdNi2x7Yal/zs7yx
yG5MUuf/P83O67mz6HgB3zDSD3l15Nfx3Ty5wuQM/1T0Zc32k9/O+H36mS2e
ervD/dAfd3FQxGeZy7yYD9+J8f0L36xXFv1/MPh/GOx5bZwF+9QUe4V8RE5y
lymRm9hnxBT4/u7q0OFroh7eQqdgd2EPTgmbkDjn7Mi/fS+wWTDa/84Z70x2
mkfQPfDvRQWP/aekc5dGRtz5qZzjksQn0TkbQx5ODLl0q3T7h+3Wk3x7hIx8
JdqgQ6nnXiBHN0Q9cp826J7mWHu3Ti53G3QcPERch5jOqLz9xEvEa8dqjOFa
40Gi/xkYFFjUkwXzZO+U/ag1oaPxU2g/LfQ+e43uR3ez/+OC7+gf3uN7YjAd
3t+Rs7zEP+bbgmzMh29bb4pvTqnLRP1H7Y4nk9/RVnS7VNF3d0yc0ZyQB9xp
ZDL9Y8OUxB2nDTIMWcb80WnTQw6c02XduaDdfADOg34B7ycGjKwD1/0qsETy
RKZFTvjZbfbJwCHmR+4CtiJxuU0Rv9tRNDbRP20bE1wVTA+sndjzosC6d4d+
4f86MC5357YWv0sfyMIvQh5+P+tcje9lbeMje8EtwT6ZJ5gXWC7fFCHX8f3B
W8AmiF2Qrw92SY71qJgz+bPYnNie+PFXhT0MhnNefDPF+o4KGw8Z3Z3bUmL+
gs/Ghg1xdNhv10ZsEGyHvFZyWvnOjDyCGZGLeXjkjJE7RvwHHA18CfwzGxgI
38aAvz9Y9PdCi+P/EuCX4p8SDyQewZ6Qx0LOCzIInwgc6KrAJcCosfX5vTxt
HboibfziqPAjkH9nx/6DbeHH/rDLezAmzg85PDT8AnIk8QPxAfG98MHQNXzT
yX04OvCRcbFv5I8/GjnkR8WedueW9PW8wKzIvSQuwtpeC/kAj4JHjgp8sl+L
9cK8gjGM6vD7ng5/HL+c7/+RX2AA4G/EWFgD7Zgr+AO5mcTqWM//B9snyk0=

             "]], 
            PolygonBox[CompressedData["
1:eJwtmXm8z1X+xw+ui8t1Xfda7ne/+/daJkskDGWrwWQsWUpIE0Kp+U2T5SdZ
m+y0UIoso5GKCGmZon6jlEqppEyoJsxot6X4PV+9+uM8vu/zOe/z3s457+1b
OHxcn1sqhxC+rhRCBr+/TYWQWyuE0TVCeDQSwuSiEOqz1qt2CHcCby8PoUF+
CAWM/HgI/YtDSFYP4VAO+0pYi4XQLi+E9owzZdBNhPBhVggroHlbQQh9S0OY
Ui2Eobkh9ANuxEgD74Heu9D7RzKEdfC7JjuE+wtD+AEaOxGsFfROAh+F30lo
fVM/hM4VIUwqsmz1wO8F/l+jIfSsGsLb7PkEfv8Lzbrgj2TMR7dx4E9Dz8vZ
cytwG+QbVCWEI9C7DHo/Saa6IVQwzgEfg2dTeB9Eh9PYYyw4sxqGMAp+w4G3
YY882YKRC6+A/ufgX8qeI+x9Hnn7IcuhBiEMAf8w+F3APcr+c9D7H7690tA6
lSF/j3LrOhsbdAdezbeR4HbHZquAS6HfMTOEqtB4kvUZ2GsObO/m20zg3vCL
chbDoNEH3DbgTAZuDM49zP8Lzhjgq2qGcAI4wvq1rBdzhsehvwB7fJxhm3XA
Xin2/IitzjKaQXs13yax1ob9p7H1KfZsRb7fsOcH4LfQqTG2e5dvOdg3gQ02
stafb0XAdUp8V6Zgz9rgZhTbVp1Yz2I9Px3C+HzzFO92nEF77sc+5GsLvKbQ
tpdNStlfPW5bVGE8ji5tkf9O5NuPfJWR9RDfXqxmmx8Bvhoe1aBXizPqB/wR
OGvBr4r99gCX8m0QstSF/wpkKyyz7BsYB7lPl0K/bpZtsAb8rvAfAu3BjDM6
W+bXAb+KjqfZX8a3m/J8BiPQJ824ItN7zrK2FposhY7oVwXdTrBnU6Zl/gq4
LTYeC+8E8vwOe+5AngvM1yH/LuwRZd6L+dfY42nWbwC/Crp3RsbrkPVUwnf3
78g7EV5j4PkcDFtAfzTwOcbz3LVhyPMT8CpsWsp5tUeeF9m7GB3HsPd5/MEi
5tnI36vmr++B+YvgvwLvx8A5AO4m1itDuw/7H0D+Kdzv2vCdCs1eCd9p3e3d
8OvPWU+MW3f5HPmeeuCP4y0u5Vs5+AOYL+HtbGF/Ct36Qj+W4zuuu34U/Wtk
+o0eB+6EPJfg0MZgk1bM20QNj2ZczHwPPOfWC+FK9kR1n8rta+STKiNLNjIc
Qb8d6LcHWjV5I1/AeyujGFoPc3/H1wlhM2e2FL1a8W0ktEcwmkP/Q8ZmcBsi
z37gG8E5wFldzXqSeRN0ugldJzPWpnxmOjv52I3AM6HH9fyFZgvw/8E4C3wZ
NLcjz7fIX7m+ZboRebeiwyroL8JGV2Ori1jvDe+u2G9q3N+0Ngn8LyL2sfK1
76PjBXTbhw1X5fjN6+2vYP1n5gnk656yz5TvXIY9NrF+FaNDhs9UZ5sqs256
43rr8pG6G7ojE5J+Q3pL8jnLFSug9z1rG1FyaMQ4wh3OnskJ3yHdpU2ML4Hz
WD/H2i7GIdaPlfpu5sDzOPBMZGiOLFnwfx/655PWbR/jC+7K7azvwb79Wf8z
8H70aw/tQ9D4BLgb578Ae1Xi/DeCnwfOKOx7gZjQifl0zqQf8iex8V3AY+VP
wD+LjT5kvRnnFWW9K/INVSzhflRwP67jvQwEPpO2rylD3rPAgxhvYf8B4I8D
/xt0iLDWjz13gf9tqc86zrfvFSuxwTXIewx9osi7iXFSb4uxGfgCNuwJbndG
fey/LmLb1GFPe/Y+yhgP/CPyLMU2eYWOxbdw/+sCH4BnCvnT3L+PgCcV2v5/
Zj6x0DaULf8Jv73wm838PfZO5NvhpH2KfMsQ9NkGHEOGU9j7JKMCe3VEh8s5
6x+g95uIfbh8uWxwDba4BPsd4W7EkeFK8BvBczjrc+FRAdxSdxz4Bs4kl7NZ
zJ7qvN/DnE8C+41gTzv2nuY85oD7MDwaYL9K2OAQvFpA43XkWwyN5sBz+bYW
eR5jzAO+kf1t2f8iOHcj//vQfxz6NapKKPwR9juKrnehTxdoTwS/p/IN1u8A
fhD8muA3ln111uAfBn8w9C8Fvwn2qppjmzQC/22+vZftOzWN+e3g/wHePdk/
l7UpfOvN2j/5dh/y/AsZL0DrPOMg8DXY6x506wzOn8A9W+Zc6zbuz4OcX1Ha
sTwDnGLgxuypyHWOpVwrAc7XOX7jeusvMF9dxznRTvi9xvwZ5lsYrwMP44wH
c3ZHsd/1wCuhWVDP+WIj5M1NWPYznOcs1t4u8N3Um9XbfYpvTcG/F31qKb8p
cixLc0bd9bYY5cwPMO8NHAf/HmjNYYxGvouZr813DtgE3Z8td67VBv6fFTjm
KvYq5ir2Lo/bd93KWIJt26PzUN52R/T/LXCtmHMf+Zs7kX0OOvSo4TPQWfSP
OZdSTqvctj8yfZbhGKRY9DQ65LD3GXK2P8n/lTvXuh15NqHvbUU+m99zxrP0
lqA5Bdq7lJ9BezU8+yHPbMYa4F7YuBv8s5VTQu9N5N8O71e5762Yv4f+K7Hf
WOi1KXHMUOxYjw4fJZ2DKxfXHa2f8pvX26/F+f8d3W5Ghg1ZPsMz2CuJDGeQ
7xVwTqd8Z3R3ZnP+c1gfnHas1pu9DrgrNusBfAwdl6Lrf8DpCq2G8HyO+VFw
PqvnHHoS/OrqzeQ7J/4lN44bVzWDaocrwN8OPJX30w04gjzfI88O5DmFPDcX
OTd/mfnJlN+83n4j7Fcf3O3oMz7bMkm2l5L2FaoZVDvs4MwewBZNse974N+M
THuAV/DtTdYPs74hx29eb78S345l2Uc8hG5D4NlSuR34t8d8pjpb5TSb9Raw
VxPsNYwzuxY4kbbtdGeTev+8xy51nRMpN8qA3oGazmGbMH+i3Lmqcq715T4j
nZVy6JPotgWaczJMIxtaj/BtGGvPgP8K/C+CXibyFXFHlrH3+gr7ZtUkqk1W
Y+9ULedsi8BtGvHdlwyS5b8x58Z/ZH22dEWGl+o452wB3Asaa2r7TfYtcsxR
7NGd3A3cmm+ZrG1DxhbKN6HxUSX7mCacRz5v9BzyVmFcWug7o7ujGHsS3h/H
HXtz4ZmLbMvAGZptHR8G3g2NytVdA9TDnjHscSLHPutO9r4es2+ezp3bnbbP
l+9XTtiHsx2J/GOg3ZEzHcT72pv0WT4HvWfA7cz+thmO8Yr1vy+yL1IMvAp4
NfIOQpbJnHcl8AcmTEsxWLG4Gt+ms/ZX+K0DtxE0HoNWJjItYO3zmGs1+fx3
kOcWdGoNve+w715o9WFejXkKm/UGbse3ptCfAf2nUvYR8hX69jGyz2B9JfK9
iQ6nmM9j/hX57UpsNB94W4lzbd2Zrbo7ScveGhoxaB2Mea/ueGXWGiHTd7Vd
M55TPsWd76zzQ6bPFBuw/wvAFzG+Am6HjBnAy9FnL3vXI+MZ7n4x9J4A7pAw
PBYe6zmPzZzp+lznNMptlBMrNx7FaB21TJLtEsZcyVNi3sopKoAPYMNPqztH
U662FvyXarqH8A28FvGtGP3WYfPGFR6CG2CThazVjNu3fsp5j0Gen+B/WaZz
9p+Bj8W9phxAuYDusO5yVWxysWIv/GbBbxT6PoS+l0Udm5TD9ylyTaDaQDnA
BOZnUvalq7DnvdiyEzwGZjlmdGFvRsS51OXoeL7EPl2+fQsyvRF3DFEsUQ47
o8I5rnLdjsh4sNwxU7FTZ/JToX2AfEEO8jcodYxRrFEONAB+CeTZhv67sUdc
+TP6lGU6R1SuuJxvI2r6DC9JuOeh3odqWtW2P5Y6V1XP4jXwZ0XdS1FNotrk
JvY/Ce3H+bAQ3AWlhg8h71js/UGZax/dqRPgT0bHr3L8hvWWX4i59tvCGb/G
Wgv2rMl3jJ8Xd8xX7JePa5ZyzqXc60tkzmN+JTK2RNaJsjnzFswj+IKGjEeh
1Sjm2k4+qDXnN55xBbw3s+cdcDuXuRb6XOcD/GPKudZb4J9V/YnMa1nroR5L
0j0g9YLkkz7X2425VzAYernFtrFsvQEb3F/qHEi5kN7AIuZ3FDt3kgwTJE/C
ubLutO62cjrldqrpP4D3xkLnysoxlGusK3TsV412AvxuUcuumNYN+V/jDi6r
7RpxN2szuEcTg33g/dh7ZsK6yIfIlyimKrbuguYubLukwLWLck7lnlnIv4X9
3fhWM+0em3ptoinab0RcS5XAPxP8ucoR4ZXmzL8ocw9HvZy7wfkW3ANJ5yrK
gdrDPzDv8qs8OVHHZMXm1XwbjX57Y/atigmKDVdBvxj6y5l/yrxxxLmnciLl
RrUUs/Jc83Zg77/K/Xb0Bj4Bfhn7HsS+c8hPZrI3QO/tHPfo1Kv7IOZeyEK+
vcr5fMye9vmu4RPIN6rAvTPlsMpl42WuVeTDOyBP/xLXIqr5BgDXR8eyOr7z
ceYDVU9DvyvvrVKJe0jqJalHqV7lwrRrL+UUi/QWwP9Ldcfw9sxXlbtXNgEa
PyPrzqh7P4sUg5Flf8yyqyZVbdomYl+oGka1zNMx17byafeh371p5y6qoe5T
/Ew5F9Ab0lvKT/mtKYdTLqeeqnqrqnFV604tca16Bh1eZ/5A2rW3aqAlaff8
1PtTjaNa57qYay/lZAPhPzjh3pR6LOq1TE9at7rIPA14bdS5YR78NhSZh3jp
juuuZzH/Jts9rwj6jyp0rGqm/An+80td28lHyVcpZ1TuqJ70afALo+4lqWfS
HHqPoE8n1i9n/QLra8Dvq1yCMbXYPk2+TXfoeNw9T/U+5eNvRZd9jP7Be6Yp
tkZ899WTKixyzqHcQzlvV2i9W+xYqhrgS3i1ZNwCvTRn0B95m8UcS1Wzr2Be
Jen3K5+9WG+HM56f5xx4Q8wxRbFF37oq12LP5lrO6d5hLR+dema4xqtX5hxb
ubZygIKYe3rq7SmnP17gHoJ6CT0Y5yPumal3phpdtfpzyD8txzFYsVhvUm9T
b6o/8/NltqXOSGf1btK9PNXw46VvmXMB9ejUq1PNo9pHb2QA+/uyPo/1apzP
H8r8H4T+i9jJfD/07oJ/7xz3bO8osM+X71dN2hxd3ojZN6nGGYI95kLzb/mO
MYo16rmr966eu3rvykGVi6pHVI3zWgL9KuwfCY8Hgd+NuZZQT+Jl5o2x34Ya
7uE2Ah4Kj1LWZ6rnDtwcnHPwfhCbZyLvbL59kucaVLVoq2L3RuRjLy52japa
dSX36fmEY5pim2q2TeqXRPxfiXoK6i38B3kGVXMPcQHzGDQX57inqd7mrrhj
q2oY1TIvFFs21ViqtRarF5vjM9wufaJ+a+p5l2DvSin3DsVDvNSjUq9KMfd3
Cb9RvVXZtCX8SvUfSqZpPlvsGKtYqzPSWd0Rc66jnq56ux9GfZaqMRah29Ji
21o1mWqzKQnX5rrDusvqoaiXop59Nrrey3gq1z76InQdE3ctpB6JeiXzma+q
5Jxcufl0ZDyV7xiiWHJfqWO1aPxCK+XcW/8Z6L+DBmW+++qxqNfy7zLHNvXE
1BsbVuH/cnTmQ4GXqf6s7pzhoaR7bOq1zePbEuDNCfdOFRMUGwZHfbeV4/aG
9pPqb+W756Ley0L23FDd//Hov54Xi+zrC5HnB+T9G9/6Yatu3Idx4F4bde2h
HK+A+c3l/u9Bd+L/ih3jFev1pvrA74m4ZRPPLthmJPRG5/k/Cv1XUZh270w1
Ugr4+5R7Y/Ih38mfljr3vF41AfY4X+7/DpRj/ww8OupeqXzqVGRvnXavVDot
lf8stS4D2X8KeFiRe73yoUOBdyLz3BznCOX6vwSaN+e5R6NeTXm5cwV9qwCe
mXburh5KHd3VlH2pzkRnox6zes2qWVtBP7vcvSPlDLWBj5S6V6ae4SMR/8el
/7r0hgtj1lG6SqZ9zB8pcO9fPmA4/OpEncvIR8tXD4HGgmz3uNXrLor6v4N/
Y5Ms1keVu1bQfzA3AU9M+e3rP5cJKffc1HvrzrcR0K9R5NxU/0nqv8k7f30f
6pnrv5haaecWuuMzgJcVu3aRD5MveyjiXrb+M9B/B6pBVYuqh7+VtZdTlk05
xw7gRMy1mf5DOsd9+UvCua5yPOV6zybc29Z/VtuAu8TcS9Z/iFH0+WPUvVHV
yOOR/aZCx2b5wHvU70i6d6w7p7t3S9J3WTXyhQLHXMVe3XHd9apR+1L5GPma
F+KufdUDVy9cPQb1GlSjtgWumnAvVj0p9aYWF/quqaY/nXbPQL0D+Yg66P//
xCtiAw==
             "]]}]}, {
          EdgeForm[], 
          RGBColor[
          0.8079979693427807, 0.20112908648243205`, 0.2016243231142602], 
          GraphicsGroupBox[{
            PolygonBox[CompressedData["
1:eJxNnHmYlMW1/9+ZgYFhYJhhmK1nprunp7tnRsUVozEuLEYRjbJF2QV3xbig
iQJugBpN4gIKgihJFHPvT/0lahBXFHPDFRW3xAQjEDWCC7nmiYgLgnK/H76H
x/vH+9TpeqvqPXWq6uzVbaddOOqC0iRJTilPkjKV6yuTZGqPJJmip28uSSZ3
S5JXUkkyqCJJJgn+jdqcmk6S5wXv35wkW4pJsk9tknyo8h8dSTK0f5K8o7KX
fr9alSTd2tWvV5Icrud69WmqT5IZ/ZJkXnWSXNE7SQ5RfX89F2nMrd2T5AuN
ObhR39NzdE2SlKrPOXreEXLf1CXJHMHvCZ7bIFjPZerTS2O+rHcD9O4zffN/
+iTJIsHHCf/XVR6mMZep7Vp9c6Xmmcv5fZnqJzYlyUjmVZIkOzXuKMGLVP5b
42WF5ybh8GkhSVoEf6LyMeH6qcY4Wu36aI5LNOaj+SQZovq2nu4/XDgcrjbj
BG/Q+EWNfYO+9VDe+P+iM0mmC4fuwn286ieo30Fqf5to+7jo9bHwL+h9qWjQ
qvob1H9/1R8mONuicYXT9wTfqfYXaV4X6tmiugPLPc4Ctf9cuHUI7q/2zXqf
0lOr34s05uN9k+SuHm57YHw3p98HRN/7Nf+S7v7uCOHWU/Xj1aZSNGjT3J7X
uwEVXq/DVD9Jc7hWbSu1Tz6p97zm6/eyrL4punxXa3uqfm9X/WSVN4sOp4lu
N6mcrb1zTa2/sVH0XaU2fy943fhOl9rPFO7d6v3uND0v6JmjTbtS+KwRPEb4
PiP899YYf1X9QVVep89ijD918zjndCVJXt89Sd+dK5yWaw77pY3Xxz2M23X9
vZYNmvffRafT1aZJ8P80uo498nabSrU/UeM8ldGeFbxaOB/AeHre1+/Pq1x/
u+jTW30r9VyosafreV3jvqbnG63piyp3qpyos9Ci5wr1z+n7N6rvGvU9QzTd
qDllRcuD9e2Nqn9beD4beE0SvFD75bVKv/tS5ds93LbQZfi41iT5qtJrAW5l
FaYXtPqD6PqcniX6/UPNYY7Kk1V+UXSbeu2fOxq9X6ao/fdFq1dEzzZ99zPN
ZRv0qvC+Z//XqTxAfV9WebD2xXCNfZye2aJHqeY6XGv0K70blvM4h6jN9aLn
N4IvznnfAF+quS/Q2lzKnITDYdoD5Q1e06LGK+h5UPCxpf4W+Bylb1RXee+e
q7EOF3y2ymnC8SuNc6doMkR7bYT2zS692yU8Z2k/3K11nNnoM/ufGucM+Elf
93lSc3pczyLVP6DvL9VznPpWZXy+6oTblfrefwuHKrU5qc28cZa+e4ro36W2
JwseqKeb4ANVDhE+z8B/1P6hErdflnheawXDj6dXe7+xp6tLfTbnqv4ureFk
1q+7zzPn+iZ4sfBtiTNO2Rzw3rVuc15iXtVD8J3VfqDnT0pMU+BhUR4W9akY
h75D+rh+T9se0Z73fO+P8f570Zc9xd6CbgNVHqxnYTeX/IZfzNQ6DBB8ucpp
tYZ3aq4vVHvfsGfg+2NZb7W/pMHw38u8p2hznegwsM5jQqe/N/od9fQHvlvf
/bXKcfUeDx7Sr8l8A5p3BN1HaPyRerr0fq8a/wZ+WO3eUpsa4fBXjb++3r93
BnyD1unGnoZXCoec5lMjuJ/6fiLc3ha8uMx8/dN6yyeerfWWQxuZk56ztK4P
dHd7ZBBtt9WbP9P204DPqzGe59b4TG2o97liDMZarTbD9f54+GYPt2MubySW
uzvV5laVZ1V5vVjbE2rc50y1Ob2vYfr+oMbj8J6xN8T4Tzf695kVHmtHvXk8
JeN/T22+LvVv4JlqkxP8rur+XGM9AFy+6DSt5uvcTNd3Ltbzid73rTSfZ62Q
ncjQjVqzhkrT6P54gKHVn0Xzh7tbdn3ez7yA31/WWUcYA2/X2Nc2WK6z/ow9
O/bMxkbjx957vNz7Z17Bfa8XjpPEi2oFny5c7lebn6lNjX6v0Xl+BJmk+rJu
Ppdb9K2pPc1P7tfc99U4e2tOAwpetxGxdv2E2zSV54iGBxfNW4eI318hXGbp
OUJn4u4Gf+c+jTlZOKe6m2fA82gP3ztQfYcLvk44bK0zP4IXfT9neJj42/pG
4/mU6PN1g88n/PwWyYbxwnUv8aqFgqcIHtDlszI+ztrYODvA8F3ODDyqI2D4
MOcsF2ftUa3lpdpT69v9jj7g2dDHfaj7aYXrGWdVyCB4xdBS/waeEnCPEuuA
v47zCy7A2W7mp/DV7+Qsg5G5fyyYJ7Q1ms8sSVku7ScZOk+0eknrf1vRPB5e
P7TccgJ5MU3l+aL7tHrzJL5zT3wLOUJ75AL7ijZPlFnfQe9ZoDZrJMM/6OUx
4Q87Gs0rkFPQ4D3Nd6lofLeej/T7iDKfm53oYBrzrJ6W/V81mq88W2rZxN5D
n7xE8PRG78/LVf6t1HL8Wu3Ri4Rfb/Zqk/XaQXpu13nZW+PdInyeVPs763xm
T20wXvC2f+j3u3o2Cb5K5UMqf6fnLLWfWuq9x/qsij3T0sN6I7oiuttHavth
mXXk5n7eY+jja/V8UGo9Hh1/R4n5IToUZ/a0kGOcm8/0e6Kez9Rmk+axQH26
B2+BPuhm0BndAB1hVanPATz5HOF5dqPPySSNMSHGmVpt+n5eYtvhaz2by2xT
sI84p6P7eR1U7NaVNobutER7eB/Br7f47CIPkAW1TeYdx+h7z2t9TlCbEej6
2uu3q5yi9kNUN6rcetrfgn43ItN1ri7WGXi4zXiDP3L/JeH1Yp3tEM48un2j
+r1ZarvkDrWZUmndDJ4yodJnFp3gL2qzGPsi8W9kIOuCzsJZ4hyd2mTeMUzP
i63W9ZpbvbaLA7eJGvOKsAlW5i2rE/GTt7KW8yt1hoaKSO8L/819jNcjZcbt
R6LF+Y3+zZnYfTY0j9W9vZeYI/sMeIHghir/BqYOGHp8FGt1fMiOp8t8Lh5r
ND+p6+U9MinWF5mEHlMatFqnp4/qZze4Lzz/fZVPlnlMeCP7D1m8WnvrjxWm
E3KiJGTHO/WWv8iVj9T2oArbwui3dWEbFjWvqyss87G7bij3eeGbTwXO4PLb
MuODPMOOfLHM9Kae9bowY1vyvhbzLHjXaK1Lnc7wP2lfMK/B7kZ3remyTn5Q
q8dgLMZH/0L/QwcDB2jH3BdrTbeIZrfpGx+UmRbQt0fo0tBuaOwBeOyUOp+H
3fZqhXl0XvAPuyyzVxQsj+5qsL5b1mgbFX12gb61b/AZdBX4A7rNQ7G27IGy
estsaDhQNLy1wvr1jerbXX2vVp8XO22LviCa1GifrO5jXZn9NVbtNwjfEY1e
K+zTNWHbouf+vsbn4Q10sEbzf+RAlZ76Xl7LS3qYf2BfYNcsDBv7nJ4+v9hc
t4mWHwbdVmdcf6rwOa/F+unajM/3HXHGeX9b9N2K/qJnl/B5QPQd3Mu6AmvL
PsEehF9Rd3SpbVB4Lu927ymVC9WmQnQ4X3TtoXKMeMtW0SsvvrFXzrrePsJl
suq69MxmnWosO8DrMn17ZV/viZt7Gk/q0eu6BZ3fEo7XlBue1tM87I3Q655q
tJ53Sk+3gVbfbbeueYjK+RnvqzKVS+osU+h/sPbJU+qzttV0xnZD/v6l07zl
0JR5LbIPfoteAYxuj8xjDaAhdUujnvKXAW+LesY4K+25vSBetULzf7TC8nJ8
u8e5Uzi09jaPZn7Q6eagz5q84f/fan4HbvDMw1S/RfXvtpr/je1pfoo+hF60
oNW8GRjfC7wYnozN+GVf82j0Pmx41uLVEste6tADZ0f9SNaj3fT9eatlGvCl
wcPh7dh66GTAN6tNeQ/7YvDDDOltG760wvJqSPgE7qrzeiCT4GecG87I25Ve
C9akH3qmiF9VtM3EPJkjNgC2HX6tke1e99GcQcmMaj1HaU9s0Zk7MnhIfdH6
zq6UdXx4DnJ6UKV9KfhUxla7pP5j7eW52pd1FZbP48ss0/sI3+G97We5V3vy
ngb7a9Dxxoa+l9O3xgjndNE2IrIFmzETvih8RRsarePC+1/sZ1mEjEJfxr5G
1j6rOa6ssP8QPRR9dG3op/A69LORwmW84HEV1ukOrvM898/av3Feq31R8DLk
AX6YZyrsMx1aY/kOvKO3+eETWq+hBcsv9GJ40iVxLjb0jHOSeIyVIWsKNT7P
rOudbd5D/TXGmz39fpja79LZW6PffxI+S9v8rfqC9UPsl3/gFxH9p1bY5zm7
3bJmmdZ0hvbq5X2tx13Vy/yW/b++wXwBXjw+dH703hnl3n/svRUh9+BR1aEL
0ndoH/Nx+AvruPubpeaD4M/+x44cHrYk+wl8zlPfF4XniCrjPUr1IxvNy5HD
74TtfGDIFezf/9eh/Q1vbDW/TfpbV6MsCRg/NHIJH8sFjdb5++GDFB2e19x3
tFt+0W5eN+MIrsgvbDBsq4OKHpN68GeMtTEOZ4vxOV/dW80H8J/dpT7XaN4j
NUa6n3VidAJkc6affSnYYemo3665z6s1zTkbc8MX+mKz22FfvhDw7Lzt3C/C
1m2O8dFvNhRsR16WtZxvjvp/q/67wvX3KX+PevSTlUWP83TRdiP24/Uqf6fv
/7Y2eFrR/qcG7Zm/Ntv/io92nHDO1/psH6nyqFrbJ9itRwZMiS6LHvvbgP8z
5DXxAnxW+G+71dqHSx0yfEJinxq+NXzY+B/RedB9ZvcyfozzZ+GxVXvkDZUv
FGOcor/1UOjQy2tML3SFq9RuoX5frXJ+0T5VfKundbj9qy0eb2c/6yj4HOGZ
Jxasu+EzgOejM8E/0Tmx8/AlYuvhJ9lS6/2PTx9bpUHf+SZl/gG/3Kw2W9V+
dDfzM3Qt5CD2EfEOzgLlUXvgsOPgYxWq66Xn5nLbmBUBY5MCg8MojbMhzi+y
4APB60psVzAO+gbv10cbSn7Dh87vcvupXeYBvIMvcUbBB7mAPgIOfBN/Nn5t
/OCv9PVv4Avj3QmJeWcudLBhYYPAhwc32UbdM79JgRtzJ/ZDnAi5Myhg7EPs
LfjJ92vcBpod2+h67Li1obtiX18T+g34oxuuCR/pBJ2l/cRnPs3bhqsNHyDx
GOIyjdIpjil4LY9V+c+CY0qPqN9jRa/dH5qth6GPFdr8zTGhM+/Sd75psK/8
iDhH7EPkFLGT5yO2wTma1mo/0gPhT8a+xi+zJPjY1tAhwZF5gidrxrzQ2Tgv
a0LvpR06J7yLkr7wQPRa9HP4G2VZwF8HnnwLXPmNXY8O/0nDt/yzLHR7HvrD
6xbn7ZveXrTsZ2/X6qzsKJoPpFtsu2AXYROh1wKj936gcTbrKa+wDnVbnKlj
8MMLPka0/UnO9NhLdUN7uw/t8W2wt3YIt581WTd7Nu8YErGkRwuOTf2on/UH
fMvoCPge8cGP5cwSG6wxfuDGuPga8DPg48PXV6M98HkNTMj+EGJP7+v3HWXW
/8D7pox9lfALeAXxD+Ig2GjMaX7Mi/efhN1HnI7vEsPbFPWMeU8f4wQ+m4I+
yI95rY4LPtluehOXIh4wVXRZrPGvEq1uFbxBa1LUOszV+89qrHvh16UNfvjv
NNtXSEyGs8sZhm/co717lr59b5t9D+hM8Bn0G/Sc1k7HyohXEavK6PfPBKc7
LU+x+enDvM+PuXcVbRfup28OzdnOL8s73nVxrF0l/eEjKms77QP4Y5N9cRdE
nGZdwWvw14LnBMxabKvxb2DGuyjGhK8jSzgj8CTq4UX4yX/dz36bc4uG5zTb
j8x5bSt6LVgv1mhz2OmsSzp0zmz4CYkbETMa1WL+go78ccp8g7ju16JbVvvg
8C7bireHT2hPbAN7fFXR37klFT7GWtuTxEDn6JlS4pg5fhZ8LMNa7ZMijodf
hT5PRH/GGafxDu9w30X65raCZcvKnHUIfHP45Shnx/jIK+aCvPgo3lG/s+C9
WJGzn5wYBvELfEDYCJObXZcN+dXez7+BoQvjEtebG9/i+6mi/cG91DdTtKw7
s8k+VGQIOHBOOfvQAR/ktljf14nPSr5egG4rPvBMf9uBwzsNH6fygE7L4Zqi
/YWb4uz0r3NsknM5P2L4nEdipGv7W68mvs96gz/ne3Os+61x7vbu8r6eFnub
cwVu2CzELIldDtR3xwvH1/pbN0c2vd7fMmtSp+sndtpmmRlzRF9Hb9+rEP7a
iAtXp6yH4/8gLjKj37cxFPYQ+2dy0Xt5qWhzdNFthqq8OfYD++udVtuw2LLI
X2wY/B3EpprCp4wNglymHh/XlvBzsbbQBZpQx7upGvektPM0rhZN/hntqafk
90D1nSe8ywXf2mmdcUaj/dLQlTFZA+ouj3p4Az5ofH/rVDelwbGztia32x1n
r7e/Dn8RthH4YP8gc5H3H4U/Gb8e8Q7karewy3j/crR5JWB80Ty8Q0+Af8H7
0AV5/0rkkGSbPC5j8v6laDNZOL4g+PFS61S8g2d2pO3Lquuyv5c50hc/PfYY
thh+JvxNyFnk8sKQp+jJV0SsBx8Vvk78nBvDz0+8DF/3sNCd8Nnil8fvh500
KnxhxIuuiDgBeu+osKEYY7j6Xhw+cvrij8bWuiTiCCPCDwZutBnS5HboZYND
N2OM6TEX6oZEPd8lPoFOjj8EmDjFzIhhgQ9zmxVtGJf+4L8oaAI9BqruoCbP
n/yURVHP+0WRf8B8mDO+ylkRK9xjh5dFzHRqnf2Y8HfiKe119rfgn8JPta9w
viznHJ2ZOfsXJ9TZTqScGDD+M2B8aOSB9K6zj4LYCeOgV5OnwTdujD05JfbV
neGHoc0TzKfRPkjegx+xIM7md8K3QMlvfD7kMlXW29fFuSDezDm5RriOEs5z
cz67tOf84sNBv8afQN3AGOcB5LfgI9OeA3PDBoUe+aDJHHTYOs+jELQCJlay
K3Kt7uj03BeqvF1PheDbOn3mPo1Y4/Y6+/yRTcg0YPjVSOFaEM5jco7vEH95
L8pvAt4VMHGZWZHnAx/eHO3w838aZxw/ALSBRpxTziwwZxxfB/wHfwff3x5x
X3xhS8I/WaOyb/Arnqrge6N7e17Eo1gv2vTW+Cf1tixBjlSF36y6aB9eLmj4
cM55Bs1Ff+euWHfGqI5xBrQ7L20/lUs6XZ9Jey+PiP28MODdOVfhA+FcYzMR
v+HcHRcwvADZe13EstF38ZuR40ReFPDsKO8N+O7IXamJXBV8+PAocujIpcNH
gK9s8p5vVbn9nrb0vy/iWXcFzLeJpyNbKcEHnQEfHL44/A34LYAZH/6xMXgO
55zzvjtOXO99Dv+nXBcwMmFd7H9y3q6N8ZNW+2zxKy8IOxAb8NqIrxFno25Y
2E3McUP4BpfGXJjXpjbrPDsK3nfo+uw9+MqsgOk3J+hD/smlDd7TPw6YmDj6
A32RP+QYLgsfJr69tpCzjD8r+NX4FuvgPTu9PsvCXwZuD8QaLYu1YxxiOuAO
PfGJggc+csYCV2wQbAtsDGwt9j04j4nY08UxF/IEaXNY2GT8xi77Vx/D1DOn
S2JejDE7xsGWmR65GQMin+HUoseeHjiwzhtirVkz1pIY8yVdtjt3pHzm4IfI
usHhA0AWEL8bFL4O5D96AHIUWQyMPrA+cm4Yk7j6ztBngImX10RMklgRcaKG
yNtDH9nThza03RF9ka38Js5OTIbYDPTnnB0XZwGZSD3yDrl3dsC0OzvkKW2H
R/tMk+0j/ISUFwSM//CCsJtok24yrshm+t+XuBwWMO3oz5ymRzv0AfJuvm60
LCKmD0zu0B56ca6x7Z6KNtB7YMhW+hLjIb7D+aMeHsVv2g8POcm4yEre0582
2FmcKc4cbZ+O8fn+k//nW09Ee3jgEyH7yA3ZuAf/RufcwAfIGwHmPWe2NmLr
+H5qIu4AjaAV8T/0smzsB9rhx4G/4ZdGv8U3zf5h3WmDH5++0J8cZGIZ6OeU
NQHzPtP07XplYl34Nu3wfW3GV1BhHMgPxRbGTsamxv+GnXBfpWMyD5S5JEaD
rnuk+MworWVr0T4H/A3Es7D1N4V/AxmE/CmL3ATawNN6VPg97bF/egQ8vdP9
L+p0XAjfMTbX4LzhL1tti2KT7mx1jGUfwZUa/8NOw93TziE9Peo/L9iu+0Ll
HRnNSfNZlPH6boz8NPYV64yMe6/CuSPYayURT2fu0Al6LQn6bw66oQN07+Wc
1cH6xjHEOArutzr6Io/hDcQ4rtNcxoufXp/3+KVBT2L29CFvAfyfjfjLu4EP
OsPdvYwfuI2NtftN4vfUo18Mivol4VugP/YdMenVkRtArOrdGBO86gI35GBJ
4EN88fmIof6H6HOiaD0h4i5TY02b044rLRIPPFr242XY4UW3G/x/aDU+YPJi
yPMkV2VVL7ejnrboI3cG/oMD3rfCucfkR1AeEDD5vvvF+pKzvX+F87YPCJg2
S3v52+z/x4Xfc/gBhNtNFR6X9fp5yvpdZ4fXc1zg84uo/3FW+hJ+KPVdrf0+
pMZ3Cd4MWxebd29879qLTaLP97O2nXkPPemHnb8taLkmcmsO7W34+Vjzklh3
cqWxc9G9OyJui+3LWR5X8W2uwNhY98+CRsyXeQ+o+DaXBPiw0L23RXx5ffjF
8SGPrnEMld/7B22h65E55ygcpfKy3tadiV9fnHdM46K883X3qvZaEjchJjoc
H3XecpL4zCl5tzk575yl06LN+XnH3a5qc9yVd8RejwiYNpyPcQEzv5tirTkP
xBSxl/8l3D7Wcy65B9X+DTxK9HqQPCvxgxVNvqdxWdrjj428q7ExPrEeckDw
TRC7fbDdMcTfd/o3eVqcHfZqZ7X365i84dEqv+hvf+IRie0q7CvsrH+1G/64
3Tmiu/Oxhf9X+j1b52eMdKUv251z+mq7z/tNsSeviPbL9e52jXFlteOtOyO3
FP8JOjsxG3yhSyLvmRzXeXnTYr7KAzLOKz0w4/Fmxpijq/yN5THmjsibRcY9
FjoMeTI3VtivAN+4NfhYmdbsDdH5N6JreS+vBThTPhtwOm2eP7/TfnLyQPAD
kzMDjG8Unwe+j6lxlsnh5/z+vMl+Yfzxg7pcf2g6bLiw4/oHvyLvbnn8Jq5U
FzDnjrHhydhik4TvvErnoYAneO95Xx58G5lAHgO2D7KWtsSCsYmoHxXzWB74
Jy2ODyV552isiPaM1z3GR25Tjz7GQzv0Mfwp0PMyjbGr0mNCJ+gN3clN+mnA
2N17fpNT+quUY9dHiM8sSjt2+B8d1lOQY+g2Z0WuBjwkl/YeY6+1xTiMSdtz
ov36iLESa+VcIaugIflZg4IP/zRlO/WHWccCiYkTr4EfkNNMzjF7mr09Wt96
KOv6joxjyOCJn2Rx4AzuTXpXqjYTmu17viHGhPasFzlDv8+4/hGV7X2d97kn
HrQgYPKW8EH+KOX8JvLDyFsid+CMSp8d4tb4UC/WnlyZ8fhPq6wreMznBD8s
nO5EB0p5LYDZ/+xl+B2yi/H4BmOWRb5QdbPzWZgLPor6jPnWjCb7j4mn4kMG
py3BS79IOXb3EfGmtNt8o7Kh4Hn9F7lY2re/7GVZSdwG2Y/cvyLyG8hPwC87
Ke6goeeTl4UP78q0x5+hcSakXX9rk+P8yEVkInYEOh85gPhBx8fZeanV+U7k
PZHjQ/4PPjDusHFG79XaHtjhfKyDVHZPOU/iSvGGTJv5cFZlC7lc6vtz4XBe
zn7G4RqzS/BIYvyae0eLafoH7Zkni85xfwr/c6vPRif7vNP5NItVTm11TCgl
eJXw+UTtV5Dz025//cHtph00vLvN68r6/kHlCuSWeMtjKjenzPfJAdwgHBZo
b61R35Ftzp8ZpXJc2rHPs9WmRN/drvneq/meUjBNbs6YvtCZ9SR3gDwhZMpA
1TcKPkjlZRn78/HrT6gxTcgfWNfm9mcEn26MOwDE6vmN7fmLjNtDS/zo5MiS
S/VQ+Gfw03APDT4Jv1wU+u2vRLfTuhz7JgaOX5/8dHjAz9TmaX1/QsoxAXJk
yRc7P+vY5DSVc9p91+yNtPOngLEX0OOQhehIo7POGR2jsjxrfrx/yvoEegV+
gn1UX4oN0GqeBe+aKXhfzX2n6vdrs643KPQu9Cb0qymRy0ss92r129xivemb
jO+M4bc+PWV9nztgyJBbs94z7J27O30PYWmn9WJwQDe+sdV2xb81Tp+sfboT
NceM4FfwhaesK6GzLQ25t09vyz7OBPmdyEPsp8ODJsicQ+LsEEsAPjFtO7Eq
/HJbooS3fpVxzGZ7xnr6oNDl+qTtH5qYsn3DnTdytg9JWw9bmjVfR0eEt5MH
eGjkAu5TMHy62hzd6bzAB1stu4CRX/BueHhe430v73EWq82xWef0taHzRn7P
M0XbfeTkYZ8crzGf1bk7QeXzBfuGnit6r02OXE10QXgW/Aq9Gf0Z/bpH2nPv
mTbvIRcNXfaUVutO3F9Er8K+YC/Mzvre4Jys6/BXYhuw1yZFjvIjIReyOo8v
p7yOrCdrBd6s15i01+hyrdXyFuuc6J7kFkL/IbG32GNj07ZpsFexa9rSlpHt
KlekrGcQu7s0a3wuYe+nLSd+ofKjrO+lXR3xPe4Asy9G5+xTO6nLazgn9Ols
s+P33KX7ZdZ6x/4ttoM5g9jGD2bd/oGsbVlsXXTgD7LOXSeHHZlwYW/v8Zmd
zkec1Wm5i/ydnrfeRc46OtjtTc5ZvjpnvgP/OVPlXPxS7MGM7X5ycYhjIn/Q
97in8knKcVzuQA/POf/j+Jx9wNwLxeeGTkQb8mSe1rtbBD/T7NxjdFnkJmsy
sMpn55Rm54lyV/LHkSNBrsQdKe+VFaLn3tXeV5NDZ8PmQa9bKB51hsZ8pMX5
eujtB4YecWZf6xLL06bRo2nno5P3Q84g+XrkDaMzU54RMP1Oj77YAIx5S5Pj
89siD4EctaPiPiY2BTno2C/EXo6vck4dvtRilWPDl+dcfwZ0yDmPYX7Esolj
k3/IfTXq0efviXtA0HxUzuMMao6c4hgTeTw8vsX6l8YeYDzi39wLwBZnj2ED
kuNKjhD2Fr4CeCG2P7k75Jfgjy3kne9bVPlGi/UncjBfa3EeITmb+MfwleBP
K6TsL1mm+vtTjl2QW8Q9EPzVD6n8QZf93cd3+V49OavcJUVXx0eOzNgSOBOv
/1vevua38pZPyKmv2+0T41ziO2Iv49/+XfTbEvQnp4A7w5xv9G/yYrEv0OfQ
5a7PWk8lloBvDZnPvkQvOzFnOvxAZbe+zglHZ9u33fn+3YR7eaf3eXOL/Vj4
s/BZkROLboou+kS7cznnRy7PjMhHxTacEHE3fJKMj16+tq/vSqPrcnfyszhH
6IPdAocR2IeCT9R321rsz+bePLYv9eSxjoy7v7TPRpv+wveUdvvk8c2v6uPz
CE3I/WK97te85uT8fwivpnxngrsGxG64bwB8Q+I9zl4nxxI/Lv5lfLnkCqBb
HNrsvty7wI+x+25mue0L7lcNjTHxAWDjsw/xuR4bfldyAcgJwLbFpthtT4S9
znfRpydFnhv5bhO0Pwbo3USVp+Z8N35Kzj7rqYEDeVH4udj/QyLmS5wWn8o5
4WN5vdV6BfoF9hq+eOy/oyPPh3wf/OjMFx87sSf2DzEp/GDsydkRy342aDIi
Ys577p4QF8XmQj9HN8fHPr7GsR/iPuQq7s5x7Ol8VfKa6DM2b943Lu+8DXQ1
8qfYV+wp8pSJi1Jid+DPY774K/AT3Bo+jf3Dr4PuPi/lGMg67nVqfm/UuA3n
5/3gG+g56Dh77i3iL4Se+LJnhh9jQviYoC3+f3z66GTIFeTLHfjl05Yfj2Pz
5ex3OK/Z3/kg9hLxenKkidERB6YNfgnyed+PNlfl3OZKlTNylvXI/OERyyB+
cEP4Kt6LMRmPmAX3lYjB3JFYjykJPwb6HX5ndLyuDucgdXQ4nw66sHcWx14i
joPPiP0JPsRz3ox67iutizNC/BD/KXGK/cLHiLy+vMU6yZ8y1qGQ8Xyb+MeG
wA1fHfTEd4cehj6Wy9jfPyNiPeD+t9jbd7U5n5H7fDsix4lcp73bfN459z9J
+ZxNzDl3gjwDzjRr/udYd9YHOYPOdmrKOjC6MLgjZycFP6Av+3l5wWMydt9m
28JJxnkZfIPYLnt5dOzn3bHukDUnqe/Jqj84ZfsAmFxkfA/cF4ZXwBOIx3D2
KeEN2O3wW2D4P7mnnB1sqBFh15OfPr9gvx/+P2y4l6p9D2J43H8mLoNvhDsI
0JeYJLmqxLt256zG/eehXc7V+LDd/V6Mu9P4PMhrJ181KRguh2em7B//SLQ/
MGVbD5vvxNBb0Wm5I0D+7Z6759wVoB2y7uX4/xby98GfPJytecvD7U3O/aQd
Mpp7Qdzx4a4P+fXQGnygx/igCTESYiVHo+83WZfbR7iNLzpvbGzRNga2xgma
66ywo4ifcKea3Ie+af8PCPmGczud+4xuh15Hnh25g+iH+FHWhvxakDfdrtU3
32qPWFne/k1k3aEqs2nnK9zVaT3i7vjvjEsi/oyO81q76ze1WI9Y1td+32sj
Xk5cnvtF3C06S3u7NG+fHHmX0GBC0AF7fXzwWGKt2Yi9IpeQT9wLI5fy3Nh7
3GE/L+7Dsh/Pi/pn8s4V5P4oPhP8JcTguG+I7xVd/B/F8AcK55NbTTf+TwX7
hjxT/MOU5IyS2/lms21h/HnLIhcHHzD+iSXhyy3Ju/3YVtsq7FvsuNfytjWw
Ocj7K8SdGv5bh/9i6K6xD875LHOmD8iZp7U1+1t8B3qSvwgv/4b4XbPj5Qe0
W18jzo38m93pnMM5Ko/I+X9IDs/5ngg5Rnvyi4DJw0EmY0NhS4FvIc4acXjG
R7dBb2YcxtgW//8A3vznBmNwl6QreDDyBVkDDL/CZ4C+hR3xl3bP5zrt4efC
fsGO2TfuKaGPFdscoydWjx99Z/Ql9oA9+LuMbRHuiWGPcNcBXxbntCRnnemx
lHXJVaFPgktZ4ENMiXfYI8RC4Tv4WdDn+d8Qxt3VZP/0BRnrWOha/AcVeUjP
RV/uIbOPehft/+DOFWu0b8oxp6PEb7r0FAV3qqxOO/ZwXadpXAw6E0NgfZE7
/B/DXrHPsUW5WwAeJxTMN34QsUryO9HD8W+Who5N3dFRz70EfuNjJM4A72J/
oottCb2d75A7Qd42Ofhfx30B1pb7Tei2/4r/B2EPtOV853qr5rc9a53+q6xz
KVivdzvirmrYjM+3235c32JehT7DHOE18Bx4NnYn+cXwKPR19Hb+E4uYJ/oM
cp/3fJf7OP8LBvFexg==
             "]], 
            PolygonBox[CompressedData["
1:eJwlmQl0luWVx18gC5CVkIAk+b58e74IgrIoVgvKooDsoSwJRAJKER0VSoso
KgR0xFokhC0K2FGsHaSjVQQ3UDkiqwgjVUccl55arIpTUUAQyfz+/Z+Te3Kf
97nP3Z7lLl902m1jb20dBMGhVkGQwf8rKoNgUccgWAw0lwfBM5Eg2JsZBAU5
QfAseCgVBGOLgmAzxNfGgmB9IgjuKgyCBcAG8PJQEKzLDoIXC4JgFePlXYLg
6vZB8DTzu8D7hYMgURIEcWBT2mu0tjofufDLiAfBO+AHWf9XZI1PBkED/KYi
fwL4Vr59i/yP0Hc5eCEwmPFvGBeAz6gKgvOdg6AFmISsAuBu9P8OeV8j77cV
QVAHr9oO2AG/i7FxTJZ1epr5avQ/jbxT6JDF+At4dsMXtfimLbTL+ZYF7dvo
/DH2fIq/BhYHQRvk92TtK9CfQp8/I3M39vRA/pZ26IPM5fjvAsYN+K4FHv+E
15vRIPi+bRDkdEJHxuewfx+2HwDGwS+Gvu/AO4W+VeibThpPApXgb6LDqsAy
FsN7cBl7yHg+OgyS7ug8DPvWw+8QvI8D28HnYVPPSuss3fXtG+aeRseGXOaB
y+AXZ3wW3bvB/67SINgI/wPw3g80wj8P/e5AXiUy8sGPsGYb+90L/12P/RFo
xkHLX1ABvpr5e5hfgI8DZP8RHQL8t4l/WYwXsKYU341m/T3gvYCfM5fBuDf4
e9Achn4w9l+F/T3QaSD4UXTMRNcR0EShzUHgk8zNKvPZGgssZO5G5K9B12X4
fIbORsyy9rGfH+DLgSn7rgv78RP7sRWaDe1ts2zfh8yvkPc1sB/8LeBz8L8D
u8Ef4zzfDa+V+HM3/gzj//74uh9wFt7zdIbwZW/8ez369od/ssQ+38y4CZnt
GFczDjG3gvG0dv62EvwANr2OPjV8K2O+AzAPf51h/pu0ZUjWBVzqELJOAV8y
HoF+16DfC/ivW651qGRtT/asM747h33vYN8v0L+OuQuxYQL4DXy7Dv8MA+bh
q4s4rz+y/hzQHfw94Dh7eRU83gf/W7nP2oy8IHiccTn6jIH37znz+fB6C580
6W0APoI2G51vYT+/B36Bbk9B8y70W9C3GX2f4HycQf8ibGyC33B0+Lci7/FI
4fjjHLbexbdrkFWNzulC+0i+uhaeP6BbBJt+Ar+mzLR3AoOhXwL9JOhrgPvA
J+p8odsc9MlHtynoMAtdbgbqwLuicwbzx+Dfgv+mw69jpvf4R/g1coYGMHcf
68tY/zDjO6CfD/wJ21uQ0QjtGeQF8ItjQ88s02xmPo29L7XBJ9BUgd8Fj+Pw
KkH/q1n7Gd8aM/zm/BX8H8j8XYbfqC/Bz4et2x72p1mygSsZTwG2gneApnVr
v5lF4BnQD4M2j/OzFlkX47MfeQ/msn8D0a8vOu1C1dbodzl4qtRvb1f80Z35
Z9mT2Xm+g7qLy/BfDXerFp8/wNnqBVyQ4zN2CXgF8gqRVQA8grwk46czTdOb
+d6sH5PhmFHLXI+oz5rulO7Wfaw5Xew3QW9DAd9yM8zz0bRjlmKXfHYn4/PY
uD7DMaoF/Aw+mIr+DdBcif9mcecGwP9J5N/B2h6MS6CPYsPF4IXs75fo0sz8
W+i3EX3eZ/0x4ss0Ys14dKjS3dB7C+1vWDMm12/GmlK/UXqrrgGuTjoGKhZu
AnaiewtrEh19BnUWRzHune89G4f9v4LfKPiNBOaAN6LDnsA6ragwD/Eayppf
o8tEbFyBLk3ATHjVV1nXdfjncNo8xOsp9qwZ/Ur5trjYd1h3+UP02w+/zsyP
YbwXn8Sy/Wbr7dYbqbdyr97LhGOgYuEB4H8S/qa5RejzLPqUlTuWngQu4vyU
w2Ms8rtCMxHam9FnIONszvcvS/0G6C04CSxCt9nwOM9+ZHJG5oDPhWY1un2C
TkNCfiP1Vl4Ev1r4jUDefO5TF87raOSNLDd+HJpw1DFTsfMA/A+x/gjjE4z3
ceeWwft57PkZ/j2BvNvhfYL5l5krx5/fJX2HdZcncj4ehLZvqWPZZM7H0goF
OXIGfHUD40pk57IfQ9D/UfTLS1kH6fINUAG+gz16GN+8jk2tFO8qHZsvRsZh
7NmKzHfR7wiwLemYodjxCvL3o/+fQo5lVXwbhL+yGbcqdkxVbO2MDQF7f4r1
77P+MDp1yzbNfzLflW97WN+X9d3Am1lfDj4ZWISs95JeexL4C3gONgwsco72
LbYvxQeL9T5gbxdsX4UO09nLXGSuAa8t85zehIfhvTrtuY+xLx/7TsIzBr84
cAp8Ivo+mu0cTrnc6aTnqvHh9+DjE45N63T+kf8T+/Fqa+dM58Fr0Lk7ui/G
n6OYvxeob2Mfv4p/a1hf3845XKPeB3Qenm0ftIBPj9gXIWAoeGWl32LFmFn4
rinl3Od/Ga8A/zDhs6+YpNjUB3vfRtdhnJ+ezA9I+W3QmdLZmg8MA5/GmmWs
jUR9FmYybmR8FetT6JoExsBvDfQbod8Nz+vxzQ7sqYDfm9jXmvl30OlZ9Psv
oF7xImZa5VDKpWLMX5FlmmnMD8fm19j7x7B3CHgnfNod+1fpjQb/7wq/hcoR
lCvcjX4D85xDKJcoVgyEfiU0JeC3Qj+L9/A7ZNwGvrbcb6tqCNUSG8s9p5yw
gf2ZjE792I8e2Dcl5hxNuVqFcoyYY7Jis3JY5bIjOQNzOQu/BqqVv3VxLikf
jY3ZZtn+DHAQWS3IeJuz0KJ8Me4cWrl0I/puR7/NId+VOmAJ+5vGp8UlfmPn
RsxDvBbpzQ87J1VuqhzoDuQ1px0rdcZ11ttC0xv8K759xXgY+tah64ucjxps
OxDyXV2Lj/aC98Wmg+zPYPanD7Z+xrcv2/rOXcH+J5DxNf7+BsiCth/8Pu7k
GBxD1iDG3zM+zvyL2PccMi8t8R3UXezN/M5OvkP74D0Om1LwXoqMfNb3Z/7T
To65ir0B8l6D1xvih75ZzPdhfgn6TkH+zgrvdRwf1uKbOt0B9nMlsIu5N1LO
fV+H33vQD0HegnauWa4Fv7/Md+Fa/HE5+EPIXMp8gvmj6PtUpX2tGi8Tfacy
PwX/nGVcD3407lykF7T3o1saeBz9ZiqmQ1+NPgvRZQL2jYW2M+OujHew/jS6
FUBfA30E+g+QP7Xcus+EvibuO6S7tAt4DfsHo3OXXL8pD8o+/FuPf1Po+xE6
zAs7l1INolrkRcaPtXdMU2z7DPqD0B9j/Qz4NaQdy3TGdNbOwn9Xru/0Svht
iLjWUkxXbFcNqFrwIvTdxPpPGe8vcU6k3Kgh4rdZPpavb+V+bmnvO9jSxTFe
sV5v2uGQz6TOpt5AvYVDQ46dyomVG2eGXdspB1QumITfiVzXdG/A78YK5/bK
UZSrqIZWLd0Mv3+HXzri2vYBfDoR376QcKxbB2wFvyzu3FE5s3LnPnHfTdUE
VTH3ENRL0J0YEnNNrNr4c/g3wX8D4yLGM9HxKO/NOsYdSnznssOueVT7KGd+
CPo26Lg2wzm1cutvk47dYeAl5iezZlKGc/Yp4I+EfBZ0ByvR9/6EawG90Z2w
fVLCuYpqItVGkxPONRRDFEumxlzrnoTnF/iiR9y5jnToDt4r5buumHApul2Y
cq72FuMq8PtZ80h734kU+nyX8NuoHPVEwjmAcoGO2HNI+S/neWOBc+4l4E9E
XWspJ01i33Uxv6WH4T8U/B9R53q18P8CfH3Ub71ygHXgu6KOlepBqBcR4T4+
kOM7NZb9ujPm2k8+mw/+O3wyta1jimJLu5TfDvU0jiN/Rsx3UTnbBOxtx/jx
PJ/5M9h6c8hvhXLsR6HfkfLePMe3fdCXpZw7KmcvBd+BD+vbOuYcQt68iM/C
DCCKvxbHXNvXQd8A/gz6ZWU7B1Qu2Cvkt6AN9MfBL4n7bf0Z81Hm/wn96LZe
s4Xx76VjjntCj4HvjDuXU4w8otwp6tpqGfNdwe8Ne29Ug90N3jnlXHUV4/PY
90XcvbAQNJXQp9jDHwpsk2xblLDtl0O/MOEzpLOknPFYxGu0VjVfCvwM/OcU
+o37Qbl+wrnDTZzXmdj/Izx3w38R82fB5yTcu9uDjNngLySdeygGbwEPEu61
ncO+8fjn0ph7LQd5v/ooNiSc665G/o6Ea3LV5keYn6b6OunegmrKnoyvT7k2
rEJeHfjL6FDL+iZEvQTeBh6d892zag3eHxkdGO+A/xXg2xJ+O25kfiHvT3/4
D4DfB/DoBz4o4lpYe7YUfe/l22rmFyJ/dKljnGLddsZ54Hvi7jUoZil2DUi6
FlONmwWvTN6PzR3sszNxxzjFOvU41OvoWO69VIxVrH21wrnEFOWYrD+BzL/n
OSdWbtyH8Xj4fQJNe+anlzpX1Buut1w9R/Uea4AxSfcU1VsUjyj238MdaIbX
DHzSFHNPU71NfasH31Tm2KAYo1hzMzRXQruX8SeMR8JzbrZ1GAV+Bn0P5bhm
Uu30Aj5Z3941gWoD1bSqbVWzFMA7mnKsU88uBj47bd9+Tgybk3YPR70c9RQv
jHnPtHeF6PBz6RIz3h+4BTwOj4lFrpEjrL094bOYQTzZy1xvdKpWLxYYjr7V
cZ9dxaBx4NtKXRspR1Guop6xesfqmal3JhmSpZ7ry/D7P87EsWLXlLdE7BP5
RjnZLGhHVTmX/Jjz31jqHE25ms7ACuQ3oeP2Ip+pe5LuUahXoZgTCbtm/Fft
iM/O4rtc5m9nPBvIA18R894NQN8FnJ8G+P1HkXtI6iWph6RekmLaeuh/WeVe
tXrm6p3XlfmuKQdTLpZT6lxMe7oK+avwyXTO543A85ydDWHfNcm4CfujrG+T
b5/L97ozujuH0G8K8ianjdew379i7Wp8dFuuz8SWsGsq1VbqOYbDzmGUyyhG
/TnsnoJ6C4oBq5U/lDkXVc6q3HVtqXuT6oGoFzIp5dpaPYmalO+E7ob2XHuv
np56ex2w9zS6vV/mvVHOptxtlHLiQvd8CsPuyao3q5r481L3fNX71RvRnfGK
qHmpplRtORT6HcWuCVUbquZR7aNvw8D3pHwWtefa+7FR9z70G0e/qPdQe6me
jHoz6umpt6c3+Le8T38AjuQ6B9wWdg9DvQzVWNepPkg7VqjH2U5nJe27pDOq
s6ocV7nurYxzmAsDDxa7h6he4p0h567KeZX7as+0d5cBo8BDafeqtKYCfHvM
tfIJ9N+GbUfL3YtWz1W9V+XMyp2lcxts21lmWvWw1ctun7Yu/6qhoF/RxW+3
ag7VHq/C83SRe7Tq1apHql6p9mhCyL956LcP0WxP+U7obqin2irhGKxYrJ6b
em9PRNxr6Yg9GyPucajXoTN8Scw5uXJzxYh+jPuGTavfJPTbRCLsXFQ1jWob
9bDVy1ZP5114LU47tumOLgEfXuXYMJU7NwI8HnYuoRpLtZZqDNUa6il+iP3T
0Ld1ru+I7op6muptqidWiG7FaecS+k2gJO03XW+7etatQu7Bqxev35weqnCP
SL0ixcTlzD/H/A0FvtO628rRlKuphz0u4RpVtapykjWsHRdzb0A1sWpj9VDU
S1FO+BfWP1/qXGIx86OrXHOp9lINo1pGMUuxSzVhdcQ1qWpT1YyqHZVDKJdQ
TLkp5hisWCwdV8N/i2zIcU8gs9S/gei3EOV4f0P366rsW8X4QTHn8Mrl5cNu
yHtS9WGua5atqjdL3QsXT/EekXQsUI9cvXLZIFv0G0dj0m+e3j7lqM9Dv6zC
vw0qp0om3KNSr0o9zXps61HmXFu/AQ6OuUZRraLf+F5h7ciw75J0km7/D6hr
F3s=
             "]]}]}, {
          EdgeForm[], 
          RGBColor[0.65234375, 0.015625, 0.13671875], 
          GraphicsGroupBox[{
            PolygonBox[CompressedData["
1:eJxNmnuUl1W5x9+Z39x+IHfQ38wwvxlm5jcMkF0x85KWgoCC1BG8dDEhFTUx
LwmipSYOdDxdUJSretSjeVl6OiWJZSKYlC27m6hRKbVWaXZb0sKklPP98P3O
sj/etfe7372f/ezn/jz7nbDw0/9xQX1RFAc3FEVJ7YpJRXHviKLY2VMUH+kr
ihtHF8VpamfXiqKsiVPbiqJteFF0jiyKLXp/uNFz2tUeVS6KqsY/q/4+wZs3
qiguFczDxxTF+/Rs09hrIz0OrH+q/Zee0Rq/RGvepv5ktb8aWhQz1F/UXBTj
tO9w9ceqPX2Y+w/WFcWxNc95Z5txAt6QrqJ4e81w+tq852F6vq1vhwYH+vN0
tg6d8SS1h+kpqf++HuPHvCbBnzK+KGY16V3jl3YXxTqd4/HeorhuqNdeo297
hvhsrNt7QFF0a/wO0WChxmrqbxWcdUP9Tr9/nNYNN53XC/7LgnHExKK4qeR9
we2DzcaHvT+qOavUPt5ZFOcLh2Vad6Ta+3S2a0SL3f1uR4r+A9r/HH17v+Df
IDwraj+m8e3C7U3h+UnRvVmwrte3eS1F0TXBvPiHnsuE239r/EyNv0PjC0S/
hXo6hE+tUhS9elZr3pGCd6PaowVzmtpj9ahbbNcZ369+nfYZEJy94uG1as9p
t1ycKvl5p/C5Wuv/pgVf7jU+y1p1XvHree37AbWn1LzvyWrPGGU8wGGyaPOz
Ucb/dH07SjA/rnbvKMsQ8vNXzZk/6i25mx8ZY93P9ewSXd8cY5hjkVnRfJf6
A8L/d2p/q2e1xm6p997sO6bBewCfNYzfW3h/xp8T3XaIXuvEg7Z+w9gVONNH
mkbQZ3q3deYdosdc0fJEPa16XyRZ2S5evyrc7tS3KwX3oar0TjLXp/EzxP+7
NX6Nxr/T53kbR1hGvt1neUAu1mrPHaLtF9AdrTlU37+HPIu+uyUXNeH4LX17
Y7T1dcoEy+vb1D6gedcKzleYKzhvjvbcfe3m41mSvZ+ov1n9d6t/lPB+Ujhc
offHhf939XyqzrrK+9lqDxbMqeJVu3C5X/0/ij49wnOEcD5O8Eeq/Zh4fojm
rCwMmz2fEt3+3GY5K2tOyxDDBP7ig3TWg0zfSfr2cc2ZrPYC7TeqyTK8vM79
swXzlYrlZbHGPqSzjVf/W/WWy70538MHWIf5Bl/gETbthprP+BHhMlo8HKNn
kfB9od/n/5TOMlfr94i5nxUN9/Vaj+bULGfIOnLe1mL6QJuJJduEKfVu+9JH
F9HZApnu9tqPdduGosPo7+eGWL6R7aP07Xi1jwm3PeN9/s8Jhx+rP1n9BbIn
58YOYA/OHVsUP9Bee5qtc+gSdNmos7yg8RHYCo23or/C8eay3+kf0euz7+oQ
/tBN8zeo//RY0wX8ny67D33wG8Dk3Jxv7+AZteYf2v9fPbZJPx/hc60WDc/Q
OZ8UH+9W+4PR9gO1XuvflyVvX5LsPDXC69/scf8NtS8daP1iPfYI+3RmyfYK
GzVLJH1A7+slM/er/Yzo9W61rwvms9FZdPfjQ73Hg4I/R/07dLaThP9Jmvsd
9a8SHnPb3H6ky2OPZryxzXK3STBPED1f1tgijbVLrs4SzCcEZ+UI+y3Og22h
j//CVk5T/wr1fyr6bNfciZKfES3GbWHJ8NhvYp35UznAfEHPr9f6BY32lwND
bIvO7XP/VtmQm6qWm6HCZ7n6Z6v/hPTgDMG4UP2HSrZX5421rta1eE6hdo++
NQ+x3uFXJo4zPdBFdHJb2d9bMmfw/U+a85D2OEVgLmu1L2zQ+O2sazQ+yPDh
gnfYONuFsui2WDi0qD1T807QfsM0Z7lovQYeiLaf77J8rRedJugs8zRnaZdj
B/rY51v6bZfxD0v07Q2tXdfmM513gM91UmACG17Cw1n9xnGc8HmwZB9+4Djj
vrXi/v+o3699b1N7jeYfrXaiYP6XYL6iM7w8zH6kq+ozbNCciwX/TcG7RO0h
rT7j680+910jvaap3/Q/qcO27ZXAwVZCm5L04wXB+6r6p+qMzVXT5+Z+6z92
oF5zF3RYbp7R2d8+wTHDwROsf+gqOrijw352qWA83GadKbqti0vHmv/r24wz
uG/SvJEaW6N+aYhpBH3gJe8H1dk+YiePV8z4nx2Wz2ldluvlQy3bH+pxf47s
0++ls33jHP/s7bFd+qfahbJZn9Cc7vG2xdjk/TFVo2OXv6o/o8t6NVPtuyQT
6wXjPWrre32GUq/1rSw4U7RuUs39bs0Z3mmYwzqtq+hsU5t9EPqPH3q78HgN
H91jP/Ja4iJilpdH2p5P67ZNPmGSbcQMffuixhfEr+HfiD1YS9x7QWwKPml0
n+eP6jPvkYEVdY4piS23S0a+ig8hxiL+rPid/t0j3cdP096VPmtYu6rV9p3Y
9IaSvyNnzEGO6LMnsvRi2TyGRmvFj18L/kaN1Ys+G8q2S/SxM8R1delvKpnv
yMDMwJlRNox1en5Vspy+EPh8o3+3cFhbtp+4t96+gj4yyTrWY5fXBw59Wt5/
ozM1dTkfOKb2Fn7I1do26zi6jn3qj1wRX9PHbs3oMIxZarep/bvgPNZsPQAm
scpPx9tGb+lx/kDMeEibaXZ4aIjtWDXUcd0P26yLJ/Va3vfTqOTY6sbEV9s7
HfefLtiPdHrtqer/ssc+khyLGI055AV/ONA2/aV6x3HYdt6/Lh1cqfZs7XlR
r2PKi9U+oPn36/l6nW3UYxXbLx70FNtFfEf7UGF/vDVxFHEI/Pg+MV/Z49hb
aIEdPxv5qXiPb2j+Zo09XLa+Mfa/Ga9WbNOwjc9VPOe6FvuE5vgIYv8Hguem
8abV3zrtX9gbf43sEXNAQ/Ih+o+V/PDttMLyuDFzsJPEgvgs5PC2yBvn+ErO
eGir7RQ2qrHecoPMzNX4L4TPfYlb1kYOGXtGzw7t9YWS3+mz54bgAC1vDz3x
m4sTi3aUzAvyAuLXzaEVdg57B/+QSfrI59Hi/dWa01s1/ugJOkU+jV8h/oT3
yASxDXYT+/m1TvsV/Eun1h41yflDT9W6ODN02BTdQ++A8VLgkKvtf6+3z2Tt
6MSoZ0YG4B/4P645cwR/gc44e5L90vmhOTFHS9mxCTKNbPd32RdenbPvp2Vo
2FLxO/YBfUDmn+xxnQD42NNXdK5DiBF0lu90u39Vm+nLvvjE87odexODf6bL
fMcnv9pr+7y717EXeH2qy37ykJyLuIr4qr/mOI9Ykjjg7xXbTWzmd7VuifYa
Izk5vt8x3sx+20nWYpeI6fAp+BniEVpsGn5pcOxI+bL71L4uWVsqeJcdZDtF
yzt8+WXF/W311htoB92OTh8ZOFLrj9AzO7q1OfqF7bkscIi14R08xD+xL3rz
/R7n8uT0+FR865c6HRcwXhP86zrt+6Z3ORYnTj5AZ7+u1TaPvPDyJucnF5SM
75Lsiz/D/5FnfTf7o3fEzvg4vgFvQ2Lvd4svJ4qXM0T/jRlnT/z2xvQZo08c
sqnmvP2baufWnMufWDMM/Cl+9ZOCO7zFcfK+imMV3jcEBvvyYLux2zui4/gD
5o3IWnJufAO8eCbx9w61MzvMc/IG9ITce3nJ+frG5OzvbXVstyW5Jrkf+Sb1
BvI43omtiEHB6UNtztWvqtnHoRvoxTPpg9uLkrmtnE9z55d9LnIZcHwseBKv
IMfwi9wFeX4w31lLTPCber+vC48eL7+Vo29Lns55qCU8VeczlVJb4DwzY5eQ
FXwVfgo5IsfE/lNfYHznePtT4BH3Hxg/hL3c0uvY5bFen2Ne2bS/vs90p+YB
nsg4eofsz6lY/mlnpz87NRP6Bye+pTaGjjAPvaDOQT5PXQ57iexi81k3N2u3
VVxXw4ZXJ3jOieONy2kV6ylyTh86E08BD/tAbWBu6jbYLuwWOfqTya2ph/xW
33dVLAPIFnHr+XWOYZEP3lf1Oc99SO0Nen6k/uo+r2M9+ottAjb8ZR21DNb+
seI+8NEV9Ae5oq5BvEzdcnAe+75YcZ/5wEPPgPl+ajHC/4huf38x8zkb9IIn
1CXxx+vG27/dWbGPow5GHxmY2mmbX6t67K6MPxIZZS9qStR2qPFQm0B+fjLe
vpJYidgAG31no+MB/CT+Er9Z1+3xLe3myX5dFexHRa8NmvP9bter3kjNilgD
HMCXegB1y7ME88BO82CF5HCo1k+qOD7Hd/0u9Trql+QtxJdFzfUc6jpFq+1L
T2DRYnuokRCrQCPqDbXUSJnPvujsl9t8/l8I3uSK9yXmJz6fnH5zq/vE+ayr
ZS1jUzJOzE//ruQhvw1PX4y8EZ8sKvmdPnb6+ehUU6tz7ktjE56PbKM3z0V3
qGFRy7qh276GcXSRub/MfHwANaqV5CP1rjtQc0CWqbdTt8G2EbuckfoEcQLx
wuni11rN+0SfbQPxKraFMeoVwFpRMgxgkwNRL+DsxFyPV6yz86rGk9rb+qpl
iboXdSDiHGKct3XZbq4W7evGuQ89gbEtcA5r9fsT9bYHjGMDkWHkGzlf0+H4
lRo2ctoeWcXmgz9xL7YC+kBvxrZmHBu4NTE5NLsidCP2gh7Uc37QZ7wv7DV/
4NOgDCBDyNm+9MEfG0O8AqzdFfexS8gUa+Hvh1v9jfGPVu0LpnY4DyNuwHfz
/dWK8ZlRch/7MQh3ZWSmOfggh/TZp71qOORAxFz3Je5ommR+nd7uPPi9jc6L
eejX1Zsmj4Y+xEzEVeSeq7s958p2x1bEWlNS0zoqMgZtt1Teyj3pU0shBwEm
NRtiDvYjJhmkHb7m2Zr9zkGpZ+yLfuGbwR09Aj/kCv8FvGrwXNXl2tE7qq47
EOddQ2xJHQT/qrU70U/1f6z29ZLlF5yPgbZ6FhXWhd+PtT706vttejZHZ/9c
su29OjAfLpyDUUs7tXD7l/R/RIxVb1+MX74j8yfXG4fvFdYjcHimsG14Mbbi
Z7kDwZ8QF/1TzwrNubZkvMH5nnrDIjf8tMYa8RfUq0seBz653Z7g9+fg9i+t
XVnyetaubHMs+yfFMidmHPo8Ed7C/y11rodSC10bmWDtXwKX84L7otAHm7sw
feQWmV2qOeeq/xp+u871JHw2unJMxkv1rinhH1lzvcYuIk/LPQ843JvzYuOQ
f2QdP7EiuJEzkydSQ2FsILrGvQL6M0KwhzeYb8tKhsn5yCPJJ8k3T9Hck9Gj
VvMHmiM7j3Y6fqNGjs/Ed3InQowGjYGJDm9NbDhd77v1DNG8YVXfuQ6v+j6E
GAUfPj3nWyI4x0YOoQP3jN8OfGz8nNj5YSXvizygQ+gDejQ8ffQC3/fJ8Jr4
qxbekR+TY+N3boxc4U9nlSzryPlS9av4TnhBrRY91nNA8FwjOA3oYsnydlXJ
OvLD6AVyjuw/p35fyX3k6quR12XJ88/RXs8S65e8lru+M3LfR+6IjcMedyWu
RXfIh4hjeb9Y40+rXVtnPo+qN6/Bc1To2ZK7bWwjZ2pp8Lm2l3x+zkJ+hp0k
nvxeyd+AeUTirqO7nbO/kPwfve8NPseFJgN1ro1NabWdnBo5+o36a9Q21Nu2
HE/tILRGBxrCu/M0dk74/tPMQSbJn7CV5HDI5ORWw/1LdBr+fiB3stSM54Tm
0Jk11Eapi7IO3MhfTgi/wAHak1c8FfpQH3m0zjJ4TPAZCO92xm6g+79OfWZy
YFKfWZT8evCe+4kJlhFkZSB2ABuFznJXS562PPJSi518j97fVXqLbujN5XWO
Ad7Xat/f3mCYyN4QzS2XDH9adG1J7PCe0Acc54Zu1HmIVblPoYZA/QU/2xi5
RC/gMeP4L/wLvhCfhV3ChuCv0YvmyNKsyBV0o4ZBDEyMvKTkOdS18NUfjv0B
xocDZ/AdW4etuSe0xd5cG5uDjt4fPb1Zz+GtrvkAGzzQTeKjw0If6gTkl9gn
/jUgPqe+Sn2CtcSZf+t3rFWp+j+LQ/NfxC05G+fanDteah3U2qkrUVNCNpFR
5P/KkvlCbIb9nBt5IE8iByYHwFY9EP81OTaVM14UPUMHb0tNjDiBHJ24DZ/e
HDqCzyq1TQ2Wo3tCL/wUOJcbzIcpkUngb02tA17An3LOdW/uPMmvqZHDa3i0
K/ncaTkXNgm9IN7ZE9sKvttjN56umUbctyPXTZHJYbEjzL0seoxsUIsl5yE2
3Z450GRnq+/4vlg1f4jx4e++quNd/m0hdiN3Ab/bY1+JZ9ANfB/xJPdD3BNt
bjNPDgtf8Av4POzN/ruC3B3gi0fED6JDyD82mVyKO5Fy7BZ7YKOOq7mWwz02
ujY038gnySuplWIzGmLbrqw5t+DemNwdf02OTy2Tegz6j1xyV8ndHvZvUfAA
7vLsS/yITCAb1IzRa+pXq1NzQZZHxf+j+8S/TYmBOQdwoA/170MiV8Qa58a+
8U8K/4fs/0+l3T6DGPmV5OPk6OjimNgr5tIfjHXfm5rS+V2OGf/K/WDJ9gub
Tz3kiOjd4akTwmPitGcjZ9hs/CUx1Y6ME78tj3+kj0ygj+Q16Dk8Rj7Rf2ro
yPD8VvefiL60Rya5L+HepK/X+e/q/BcEr9aEj+CxI75gYvBBznaWHANhi6D9
mbGryOEJg3FDvfV5TeLz4ZG3rtgKdIC62S9SW8Z+g9txsfc7Y+vQ37WZA52O
DK32719ynEwcdGRqrdAZH4CfeGmC77RenuB6JjaHmsbCNv+Ts75m+wkd7xGc
W0vWc2jFnQ1+YVe/a7dPZd785J7kteSN+Az8BWclNiWmxXY/nfj2+dRj4PWS
+Bj2Is5jfF1ihlVZi41gLbWg4wITWv4p99Yjqj7bkPg48AVv4jTsDXDgbzm2
G/tGLR4/RJ2e/H5B7qo4P3TgHyXu1ramBvlafD38wkd+If53Zurqs9XurFlP
bu137XNdarPUVDbmDgg5vCW4Uf9Zmlo6Mgb8RYlvS/G1K2K7lkS2kWtoRf43
IvVh8vXnk7OfF50l1xiIf0QvSrEd++PKDv83dvdE25JzMn9er2UDGcE/nBI/
RB3iD6lFLI4dxAZSRxyfWuKxGQd/aljUsh7pM125v6A+gM7Nzz3W6z3+j6ex
P/cUg/6l3zJ2X7vHloZfy2PvLg1PG+PjpkeuBxJPoif4u5sjV2Oim++KXvBv
Af8YbGkz/tRXOUNf1f+RrOjyPRj3Yfhx9J04ED+CjnbFp6PPnekTT2KnmPN/
Wr9CcL7WZftUC/3L0UHoQxwHHHINYkDsO7adO96Juef9fL9t+Xzx6uJ+59oX
9Zse0AUZ6Jxgn0HdF3uKXb1Qcy7vtx/kf0xoPjP6S121yD3C+lbXjd6s2tZR
V6KGQGy6MjaW+gJy9s2q8QCf5n7/P0HdYWGHYwzmE0tgA+bHrv4o9hqaQPup
0Ze9na6H8H8QeR413MF7q92pBZFTTg0fsU/ERtioN3L3zR04segV8cUzo+/s
y17vCa+p+86OreFfrEtSk+NfNWw3sTT1NnKpbyQXm5izkxv0pf908ihsEfEI
sQsxCXlANbzAdiMPxDDEUdX0N0UOkW1sFnkXuvxIYiBsGvaDf6LQk1GZg49A
1zsCnxiJPnk9NLk/OFBXWBT9RbfpE5vhu86KH+L+gxgJn4U8/jBx0Qfzn9wV
/ZZHzoBM8h8BcR/3H8TVN2avcmJEYshL8p8WPue2+Dhg8g8rMcI17b63L+Vf
qYnxk9Cc9ceX3tKh40Or3dFn6IPNm5Y+574scxriDwcSE4Mb+Sw+4bjwiDzs
xMgPtvDs0OemyFJTYgxsBPZhSPa6PH7mW5kDv6ZnL3h4c3gBvrOCDznBTeEj
8jIndGAfxqlLULvnDPDzwdzTIs/wjhiB+k97/BRnoN5/Z2r+3BPOyz/AnHV7
eNFddYzInTl0mxY7yL941Gr4N+/k2HD8FfRbFh5zr/Bw8hbmLotcIYPEmdjq
/Xl6o+8L98cedaZnLWdEP+4JnSdHlvHT0AF/ic5tS7xzcb5RA8E34/uGp84z
r8v8GoidRP7hKzy9sOQaFr6bWPiDud8rx98g7/B2eOqcvf92p4FMXpW9iN+R
A3w3cdz5odWk1K9+nJjhqugGOnNWeEP8yDd0B/t9fmw4d7Lrc88LPosjJ5z1
osghfvW8yB7+irOQ15PLUwPCd9yeProBjAtzXuzfyeHdmMTWxNK0y0OrT2c+
NpD7E2q/xBjnZl98Pnfd1IcuyNzFmb8sOgXfkbsZwZl6BD5p+wTn3TOCM/Zs
aeT/1dAfOjQnt8a+YYNnhuY9qVVTX7sl+sI4NGUMmed/w6vzfwDnGoicXRC+
gyd3RJNzT1SXnIl8h/8o0AfyfWoJxOnw7Sv5P4L+FYEFHP67I0eh3opdQ26Q
mf8Hb1qdOg==
             "]], 
            PolygonBox[CompressedData["
1:eJwll3mM1dUVxw/gm0VgZhgGO/Oe896bt80bZKnUlSLECiKrC4MoOyOWgBtq
K2oj6lAhJYgwLsygNU1jJBLjCmgUFIwTIW1jqw2mxXQzMaHGaMTgMMLo55vv
Hzf5nt89+z33nPtr6bjjutsHR8SfWWexugoRl9VEtFdFbAevy0TMGRoxd0TE
hGTEsXMjLq6MWMn+B/mIBuhLR0ZcwjpZitiXjlifiDgzJGIH/GPbIl46JyLF
t6eaIw7Dsxw8tS7iCHgv/O3VEXXo2wMehb6J0nV2RA22k+WI7uERteyvQH4S
+o6i71/4cAa6CN0DPQF7V0FfiM1qApqPv1cX0Z2NmIz+p9ifB97bErEK2ens
X8H+aWSOhnVK91ZsNiPfwf4C9htYNeCl+LAT2TI6tpGPwJ+FyB6C//VB5hkF
bwn7Y8BH6uEjvrF8G53wt3Hg64vWvYI1H7yOmP+BrgWo3NcUcavyT256sbGH
XNzHt5ugB8jHOdhq59tm9o7URvST/0fhHz3SPFvBX2cs2zgs4nf4Nw1/l0Av
xkYXdCf5/AP5OEUOHgZX4O+9+N+HfODPT5POzafIVCD7ADHfXmmeBHun8Gc3
uo7D/w323of+Jb6ta4gYib5fFC2rmC4Hj0G+H1/2ob4H3nvQ8RH6/8baw34f
8XyF/w+g40ly0cL+zeQ6hcx07L+LjV3Y+i3ym5Gf0eyz15nr7MenqBHqdQn5
biPfdawrwVso5hrw4hwx1dimbE+Cvg9dtXy7DDwlZzwT/sngBDGsJpaT2LgO
W9/nnWt9OwU+w/oT9KP4uAh9L5PvDcQ7FXo9sZ5mv6/SPAM6H/aXsf8a+XsS
fX1862VvFWeQS/ub9nRHdFfuIt5pdb6Lrch2k5/jFc75pNaIG5EvIt9Bzpax
91iTczNxFHWI7wV0PoTuVvI3n/zNQ98NKHse/9rBd8LzObFsJ9/X4v9a6Kpq
f7sLvA6ZdmRPqwY4n+lF333VwJXgB1k7RvgOrwf/nXUC+g3oj4uuadX2AP4l
iO0W9B0fbBu3Zp0j5Uo1rlpfRc4j4Z6zGjy65LNsgr4Hek7Rtak7PRucIuYL
yMca/K3A35XkqGOIe8Qn6K5GfhLyU4j5TeJ7h/p4Dv0XYn8/+uY1W/Z/+Pg+
+irLvgu38a0aPJt1oME+zwIvx16p1jlX7hewcrWu6fOwN7foXqMaVi0PpF3r
M/DxB3AvPJ349iD6rsafzqxrexXn+bBy0+KzGSCGHvYvQf8Q9D/N+hB8cd66
9O1S8EZklus+wb8Z/iLyJ6A74SmAx2NzzTDfyQ1p9yj1Kn3blnVNqbY2Qr8C
PTXrXtFEjvuarUO6mrHXjr15eWP1HPWeZ8nJ98Q7mZz+HvxfZEYiW8+aWLAO
6WpkXQ49F5n7K3xHrkFXLd/+jb4XWP/Mu6eqt26C/uu5jlmx647orqiGVctT
OL9NSde4av3/yLzIflXZZ5duJFbkr0J/ps49YRrnvRiZdJ1nwHDykePbcWS/
YJ2V8szS7NLM0exZW/Bs0h28E/wh30ZX+g53cP+y+PMt+JBmYNI9T73vI/wd
DH9Ps89WOfk59FJsVJGrOdRkgHey31/rmlqYdw9RL1GP3pyxT/LtO/wfp1pI
OVb5LN9z8FQPdY9Ur1zP/kUJ97wVxPIf9H/cYBut2M+2eJbrDDLg7qRns3pC
inzsLboXa4ZolnwBXVfvmt0N73vY21bhGadZN77Fs1/fxrW4R6hXqCaOgTtT
ro1HqL/V+NPR7Nk+n/yPIXfd2GxIOKc94N3wb4LuJN7XiC+fdm9UD2oBP4OO
o/XuOdfgTy82PhvhGfw2/lSlfbdnwV8J3sJae7bvSCntO667LhnJqmeqd3Yj
34v8jeh/Av1nWI+hfxY9uBFfVvyEMwPfUPLbRTwLwbPbvKeaUm2dyvjt0UuM
/eBy0Vhn1AY+nLctvZk+xfY2+nU3pXAQehH+3ZQ0Vk2ptlRTqq2/YK+r5Bmk
WXSY8+xC39Gi30J6M30CPgjPQL178NakY1As+qa9Z9M+ix3QS6H3Z/wW0ow6
kPGd0d1RT1NvG5r0LFbNLkl5RmhW6Ax0FjPK7mXqkTPBEzLu/T3EdD74RMFv
g4fgX8R5zmyz75PJ6RroXa2eDaoB1cIG8vHmMPewQ+C7s+6FeqP8Cjyk4Lu1
GH1XIL8Fm4O4/09g45WCZ4RmhXL6a/AbSfd+9fxBOfOIVzPhS/Z+lrGvmpEX
qJ7zvmuaKWPBbxPjzhq/Ed4CZ/BxZbV71tPYvrfJb7WT2Ghn7wD6n6/zG+Ud
8C05x6qZptnWlTOv7ujj4H0lvw13QR8kv8tKPhu9EfVWbEz7rihGxaqeod4h
G7I1Av7p0H8k/+eXPQM0C3SHXk37zaO3j3jqS+YRr97wess/U/ZdUUzZtM9I
Z6U30hLw8Izf3joTnY1yrtzrTkwF38x+f8IzV7N3PzY6E87ZAXCp4F6uN3Sx
4Dutu62eot5Sm3YvV49Wr3685FrXP8N28G/Knh1689wP3ljw21c2HwEfy3t2
6A2vt7xmjmaPep5634+lhcWa
             "]]}]}}, {{}, 
         TagBox[
          TooltipBox[{
            Directive[
             GrayLevel[0], 
             Opacity[0.5], 
             CapForm["Butt"]], 
            
            LineBox[{6619, 7820, 7718, 8326, 6794, 7857, 6758, 10465, 7082, 
             8882, 9707, 6826, 10483, 8644, 8645, 6735, 8282, 10313, 10314, 
             10312, 10316, 10315, 6759, 8299, 8300, 7663, 10352, 10354, 10353,
              6737, 9884, 6736, 9599, 9598, 7059, 9928, 9929, 9328, 9329, 
             9330, 7975, 8368, 8367}], 
            
            LineBox[{6754, 9625, 7079, 9916, 9917, 8903, 9915, 9914, 8812, 
             8764, 8765, 8763, 8767, 8766, 6847, 8706, 6846}], 
            LineBox[CompressedData["
1:eJwV0j1P02EUxuHjYITJRQcBhRb6phaCkiBoZDLUValIiQXRQRdNFGW2CxMv
alRKIixGvwGjARLUwQgJbDDgBokfQI2oV4df7p5z7nOe8zz/JsYeXntwKCLe
Y7kxYikdMYt0Q0R7KiKPEXEZC6ci7tMK3y35Mt5m5bHt9w4mWiISfK24nItI
0p+tEeu4gB5040xTxD+1v6ieiDibkMOgWkmtzsx6HEHxZMQzWkGWf9wZj/EI
VXvu69vDQFvEdXyVa+Sbo0953tAl8Tt7P7f/S7zAXfkW9Tt01+wu5wzzzdpn
DatmPUmagdP8OXSYcUVcUDvK+0PfpP6iOW3iPndO0a7miPPoxDms69v0PluY
5l82a4YO0RJu4h7PazvkzXhFp/QlvcVYRj+9Tb/Rau1u+CA+zFc08wYGa7P1
pOyWxkdvucE/722OqR3HivoqhuXz8u3owCL/Z/5t+U90h36hZbrGP0KHxKO0
ROedm9GzS3vpd3qRVmvfyltUUEB/7f/gnkkzcs7PIoMNvt9yvzCuXhCn3Psq
7ccBLon/0P/YAWK/
             "]], 
            LineBox[CompressedData["
1:eJwV0ElLFlAUxvFj5tuE2jxoOVsGlRW1qkWmFZRD6LsIh0ApGqldNtrCEpLG
V4qmj1AUpCWkRmD7NinUog8QgRSINtnvXfx57j333PM89xZ3nG08kxERH7F0
dcTk2ohlNKcwIhvdqyLeo7w4ogzJ0ogmJPX8or8xjayKiMY1EanyiOa8iP3r
I06WRHxVP0WP4QSOI1UWcQ9F5hWiAPXmHTSnjr7g26V2Wk+//YT9DbNriiKm
aJX6JXMv4pHzHesiHtKddFrWH85/ooVXG1pxTqZ+2QZwy9ltXNC73Owe6+u4
hpn8iKNqRzAuwxjy+LTz/eTuGMaxosAs9OOBXB3ON9A+PhP6V6rfpC/N/K42
z78O0pDlDc2gI7yG6FX7b3rnujMHT62L6GNaSJ/QXHM++58e//qFDshVLcdm
dxN8d1tXYVc6oyyd7r32vvNIWjfwuuxOil8fuuzbZcrFQuRgMRZhC79O799q
9j7z9mLS/15xPyv9j84S6beoz8hVR2uxTW2+LNtpg309pty7z3+BWhvPhPyH
aWDY3RG8Q6+cz73rDn3F/5l1qZyZ+krobLpJrRIbkW9uQl+Tt47y+YC3ch1S
r5ChWf0ureTdjVFzl+ifxSsT1WbW4IA8dahFq4zZenOQdLcJ3RgydxhJM//w
/oe/aNHfq75HT8rZf1lJdzs=
             "]]}, "3.7`"], Annotation[#, 3.7, "Tooltip"]& ], 
         TagBox[
          TooltipBox[{
            Directive[
             GrayLevel[0], 
             Opacity[0.5], 
             CapForm["Butt"]], 
            LineBox[CompressedData["
1:eJwVzsmOAVEUxvFPPECvDVWUSIelqQ1Ji9hoNFJlasNKYsu+e00sTQ9gwyuw
9RS0aM/Sf4tfvnvuqXvqWKOpM3FJquPmkWxLcpCH8SqVQtIH0j4pSZ0hU2TR
KyXIN+oYmSLj5IycI4tzRLozc8H5j7Toh2AiiADG3DvML/CNTbZQj0pNskGu
+M+F3gvnK7mjfg9K34YU4e6HdLPrgTlHUzrBj6+w1EMbXXSw5q1Jb81eW2xg
UA/oDdHHirslHsz7pb7h87kTatgzo0JWUUaOnf4B28YqGQ==
             "]], 
            LineBox[CompressedData["
1:eJwV0DtIFXAUx/FzMUosywaVuq9uD29Oildrq6HmIocyqIQeFgY1OPiAaOg2
2aIRFZYFLT23oqkhA8sekBFu9nDSwCCpbuni5w5ffv9zzv/8zvn/c8fPt59L
RMRTHNsYkd0U0UnbNkfsQAtaUcDl7RE1mYj9WyPONEYcSkesleugCblq5zUo
4hL2yX3NRRxUD+dIRcw0RKzYElFFf5mzmi7QHP9K9VnxD8yhJN+fjbhg5kXM
2e0jn0kU8nbDPK+faDHjm3gG37Gkt8eODebnMevOHnFxQ8Q1/Sn3T4sP8+2i
HeUZ/JPyb9EqN0Hfo835He1U77VjrTjv/jO5T/brk+tWmxcXsF69Tq7kDfX0
H/2Pm+YOmp/0N0M0Q7NIo1tfM48mjNj9rPjLtohpTCUjXup/7TyOMfFz8Qt/
9ltcwl/8wbC3lvhdpff8Q4LPAfl2DNo1ZZ8rNE0XeWToEj3B86g3HUG1HT6U
/57/AHpxUr2PruR3n+8q+oBO6h8x6xZu4xXverPqMCr+rD7m7/M01NbxGac1
tIIOYwijZu40+xF9jN3OD71jVzlHm/Xfkb+LG+5fR7F81x571Z/QN/53Al16
TmEZxoVwAQ==
             "]], 
            LineBox[CompressedData["
1:eJwV0EtIFFAUxvETNEHRk16oPWZSUwsqd7apKHWZNVFCJUaLFkJaRisrRytJ
jMpIrUVt0r06NGZQ23KKIkiQ1kWuosciek4/F3++e8495zv33NTJtnTrvIh4
jtfFEcs2Rbyh3fQyMmgpieiiD8oi7qOwOeIfFskX0xKMuR/FjPuZooiLzpdw
AR1oSEXsUN+8IWLIfafcHforGfETC8V/yiN+44PalzSP1ZURq5Bcp780IkWr
6QJeZXoStJw+lqutirjNc9L5CfrXR2yVu0V7N0bU2GuaV4gHvWOKV168XP6a
+xvyW9TfpMf4Fsn18htXs1JtQd2aud3pWnpUTbvZZ9HjzY3iU859+tPmH9Jz
kKZpsoIPv+wc4gH5cTpIM2ZM+LccHmEJ78V4as57f/MJszjBuxnvvL1b37D+
LjpC2/i2osCr1VveqsnpH9G337nTXg30HI7bpwm7/O9ubFOXULedjuodQ7v6
K7iKaTOWetegniEM4B7uYj6/BGadO/SX8qkR79G3kw6LH+KHvzkjznrfXrvV
io/YpVFd0rlULkWr5Sa8KYfD7j7y/Mt731wP6tTU0XpaT0+7f2XvFn9Q4Y+r
UIk++fPmXqef9a8wu4f28z3ANyv/xTljry5M8Xthdp4+4zvp/qv77/iG/1QP
fV0=
             "]], 
            
            LineBox[{7776, 7777, 10251, 10250, 9215, 9012, 9013, 8745, 9756, 
             6926, 8746, 7212, 9168, 7396, 8610, 8611, 6693, 8612, 10594, 
             10604, 10593, 10449, 7633, 7397, 8190, 8191, 7634, 9514, 9515, 
             9516, 8291, 8265}]}, "3.33`"], Annotation[#, 3.33, "Tooltip"]& ], 
         TagBox[
          TooltipBox[{
            Directive[
             GrayLevel[0], 
             Opacity[0.5], 
             CapForm["Butt"]], 
            LineBox[CompressedData["
1:eJwV0ltMyGEYx/HHNNq4aXIRlWNRGC7I8S7kTrliGJlDKrmQHDZzY9RIW1HE
DTbmfLiy2lhjNoc5XJDjmNGyxcYixHz+F9/9/s/hfd7f+77/MaVVJZsHREQv
9o6IuJUT8TkromJixCHfDSgbHVFPD+IAutXL1YfQ09kRp1AwPqIrM+LpuIgn
mDsmYg5mI31kxEy5fPWYEJFHR5rz0IxMeketUv4H/YlCc/vEC+gvOlF/Pg+T
EuxVihMZERnWt9Dj9m7F39yIfuTq/2vdP/xGP/4gw/nO0ws4h1TzL9Ic/Q2j
IprFM5KZdCZ9Ll+h3klv8/WMbhKXYwPKsBFHeOjnqZH28fgTo/SuUrtPV9J7
dNBYMQ9b8yKqkSouooNpmvwr+xaIX9NOvEx8iF/QYuda4R6X0KUowV1reu1V
af1mbEEV9vPRgXZ30obhetPRof+b/u/Yp75O73vnasFRNKMVx1DMbxO9Shfx
f4UupGv56fXdkryPt7vhfbPkLssVJrnk3u2ZkpzTnQ6kO/XswiceuvARB/Rs
c2fVSLPPYOsf8vUCNbztkXustp3uQE3iT88aM1ejT0+lmQ/0XLPHSeuKfO/m
ZTGtwjJvuBxz+JyLyfpS9E2h88XzUMdvbfKWZvXq3Uh75L/gK/6I+zEUl5K6
fa+glpdZ1q2nucn/QM/ydQbvUSfOc8Z8rLH2A+22rlitxzs+cwedeI5s8Ssz
pnrnRns24TCyeM3GNPnX6m/xBu+cbZg5j8y7ydN19Wtox3Tnb6P1eg7iPyoJ
o50=
             "]], 
            LineBox[CompressedData["
1:eJwV0ltMz2Ecx/GnNi4odGDTAZ1Q2uifC9HaJLTcUWGOs7lxwVzYZNgcsjm2
jJkQQmo2Nmyhoq6wuXG4wczxRjKMEsa8fhfv/+f5nr/P7/lnrdu0eGNcCCHR
z5W0EH5khTCIAbSxSyeF0E778kL4iLrMELonhNDCVye2DV3sTpxwbhavomfp
hNwQdtIMuoNm0nHybuA6jsjbzl9GG9jPckL4nGGe2bPkPp0awjRzSpwL6Hl2
kbxzNEYPqjuAfjXxdDbfVTqHzs0PoZy+nBhCvfhl/lL2C/ZztLIL2Q30k3gc
vWTOcLN32Wm6GWX8CVNCGIVEVKp7Pz6EW85JcjpoMk1Vm4IKO46l45DKf1s8
hd6hn9St4O+jjeYedW7EBfFSsy7SNvPb0cvfgxHmZae7t3MOHcneYL/1cr+p
aTKvna/cninuO49W6T1JLAuvvdcbnJZXpMcZ+o79Fjni2Ug2r0/PNDumo0KP
hd4hmS8Fm+37Rc+YvK+0VXwr3S+nQ2wbBtlp5v+kieI7aUKUZ7fP6Eel3s1q
ziJvcgi5mOZO17L1pCfZl+gCOy3EfNx0z8dqt+i12v732cXmPKBdfLVyqvRd
hO/qB/ADhfrMFDssL0YPRXV0t1578E/tB3v8pS3R+/ouY9wvCbX8tfw1dCmt
l78Xf9ypgG8836Bd0mgXuxtr9ViDR3xr7LcWq9EpNuRbP9D/N/0VYY8hjHau
tmsNRjk/5EukJXITov8yrWYvQbz9L+p/zHscx1373MNy86ay81GAJvv3mPmE
/x59SnvpSrqMrqIz5BUhFuV7uzh94vEquld0V/esx187DGOPjd6G7uNroqew
VKwWxWr+A8ECo2s=
             "]]}, "2.96`"], Annotation[#, 2.96, "Tooltip"]& ], 
         TagBox[
          TooltipBox[{
            Directive[
             GrayLevel[0], 
             Opacity[0.5], 
             CapForm["Butt"]], 
            LineBox[CompressedData["
1:eJwV0ltMz2Ecx/Hnr2jDlIyVcoh0ZkTpuNjQzGmzobaMdcUYI7Zms+Emqhsy
xwuZdWATN6HopBxitdWdOWyON7hgLrjz6uK9z/P9Pp/v4fn9/ynVh7cfioQQ
PuNWYgjDiKSHsCI5hOLFIeTSmAUhTEETLuKD3M2UEPJSQ8jH6LwQrs8P4Rqa
FvIgFjNQNjeEiiUhVCIBiZgjN6TPbNqszw30oRclck9oD64ijj9erp//ivgy
LmHEDq32jDa7hUbRY4tC2JskR4fVRNFXdDKdrs95dXvc14hzvC0bdfrm8zxw
fohOvNQ7nSbQNJqJDExSe4o/Qv956x/va/S9qsx/xtvBcx/3MKDnad5++oZ3
p5o2+W6+OntE2ScaJ3nqxedwFo/db9SvnXereK1d1yBZ/FefGP0i6s646+Q9
TiNyJ/Q56nwEjbx33CVlepd4Hf87ud9y72k7rae3aQNto6v8jkO+4Uo6SHdk
hDBuXp/Zz+3eT1/QrrQQHmGa3lPxXf98s4fc5foegzRPPKJ2FKniDTy71Feg
XFyrrtJ51Kxsbz1o/m65LOcDzlX69Nhhmx16aZF8IeIwE7GYhXiU8mzm34Ll
5l3AD79Jjt4/abm+2c7VdmjQez0dk2+xYyv2y21Su4++nojdFdBCDOh1d+J/
5L6DPhWX8S01cxnGfIdxfPGmT97TxdeNj3zF6t/KrxYXoFRcgmYU4Zvf5Ct+
2afGG7P1y0EWasX/Acq5hlY=
             "]], 
            LineBox[CompressedData["
1:eJwV0k9oz3Ecx/H3xmEjiTnYX+wPJpmMKPdpGyWFIf9mTFaMZi4OhLOYWWi2
2T/KYUP2h5oiim1HM+WCyQFJNGR47PDs9Xu/P+//39+C8iObDidExFtUZkUc
xFBqRHdmRBfW50ZsQDFKUYKdaRGN8yJWL45Yg8V8jWKb+K7jMqaiHssyIsrn
RxTQoZyIYTzHIF6gRW4zVi2IWIlCzEiPaF8Y0YFWdLHbaKa+/dkRd9l99B59
QAfyInrpHXYP7aad4rP0b2A/s09Rvrn8TuWfi2QxCXyv9BvFD7GvzXjKrKP0
PDuXVphtiZuU03y6j457S5I/wc4RU6vOCRTap5iuoHPMmmKuFDqbzkKlnF1y
ToupN1OaOum45HZL+epokf5r5bx01zfsBvEz2TflJou5RcuxxQ57aRnfmH7/
zLFtUcQTWkZ3YDses5tpC67jD7uJjqjdLq+X3Ub7aAfdTKvU7DPXOXdp5evh
y+LrZ5fYoxRJ5kzGuLcr6l3DVXTL68I0MyeKOyvnvpgb6oyJ/4CHds9Q76Td
[truncated: 2,681,962 more chars]
