# Supplementary material for: Intrinsically Multi‐Stable Spatial Linkages
Source: Adv Sci (Weinh). 2024 Sep 16;11(41):2402127. doi: 10.1002/advs.202402127 (PMC11538711; doi:10.1002/advs.202402127)
Supplement: Supplementary file 9 — Supporting Information [file ADVS-11-2402127-s002.zip › SM_Data/Data_S2_CodesForAnalyzing/Data_S2_DesignAnalysis_ReconfigTube.m]

clear; clc; %clf
tool=TOOLS_SharedFunction;

MATX_Points_4R_C2=[                 0                   0  -2.973413252606480;
                    5.408732631021147   5.075365886882587   3.989111318287124;
                    0.070903851243419   1.975473595572709   4.556266568221210;
                  -11.872942386161220  -5.600810114846329   5.715831536466815;
                                    0                   0   5.026586747393520;
                    7.919628271407856  -1.823263198296230   7.167840597136125;
                   -4.655754859123540   8.231107819371138   6.145523593926619;
                  -11.872942386161061  -0.001740869119681   0.001776620598573;];
MATX_Points_4R_C1=[                 0                   0  -2.973413252606480;
                   -5.141792108124193   5.345624516970507   3.989111318287124;
                   -7.003901332696158   7.144413974672214   9.621190783289265;
                  -11.872942386161316  -5.600810114846263   5.715831536467396;
                                    0                   0   5.026586747393520;
                    1.725293799028701   7.941546571957951   7.167840597136125;
                  -14.305965041111973   9.701947572221361   7.586765189750884;
                  -11.872942386161025  -0.001740869119821   0.001776620598952];

scaleRatio=50/norm(MATX_Points_4R_C1(4,:)-MATX_Points_4R_C1(8,:));

Count=1;
lambda=125; gamma=16/180*pi;  % Design from here
for N=3
    MATX_Points_4R_C1_L0=MATX_Points_4R_C1*scaleRatio;
    for n=1:N
        if n==1
            TSOR_Points_C1_SideA(:,:,n)=MATX_Points_4R_C1_L0;
            TSOR_Points_C1_SideB(:,:,1)=TrasMat_TypeII(MATX_Points_4R_C1_L0,-lambda,-gamma);
        else
            if ~mod(n,2)
                TSOR_Points_C1_SideA(:,:,n)=TrasMat_TypeI(TSOR_Points_C1_SideA(:,:,n-1));
                TSOR_Points_C1_SideB(:,:,n)=TrasMat_TypeI(TSOR_Points_C1_SideB(:,:,n-1));
            else
                TSOR_Points_C1_SideA(:,:,n)=TrasMat_TypeII(TSOR_Points_C1_SideA(:,:,n-1),-lambda,-gamma);
                TSOR_Points_C1_SideB(:,:,n)=TrasMat_TypeII(TSOR_Points_C1_SideB(:,:,n-1),-lambda,-gamma);
            end
        end
    end

    figure(1);clf
    for i=1:size(TSOR_Points_C1_SideA,3)
        tool.plot4RStruc(TSOR_Points_C1_SideA(:,:,i),'','c')
        tool.plot4RStruc(TSOR_Points_C1_SideB(:,:,i),'','m');
    end

    MATX_Points_4R_C2_L0=MATX_Points_4R_C2*scaleRatio;
    for n=1:N
        if n==1
            TSOR_Points_C2_SideA(:,:,n)=MATX_Points_4R_C2_L0;
            TSOR_Points_C2_SideB(:,:,1)=TrasMat_TypeII(MATX_Points_4R_C2_L0,-lambda,-gamma);
        else
            if ~mod(n,2)
                TSOR_Points_C2_SideA(:,:,n)=TrasMat_TypeI(TSOR_Points_C2_SideA(:,:,n-1));
                TSOR_Points_C2_SideB(:,:,n)=TrasMat_TypeI(TSOR_Points_C2_SideB(:,:,n-1));
            else
                TSOR_Points_C2_SideA(:,:,n)=TrasMat_TypeII(TSOR_Points_C2_SideA(:,:,n-1),-lambda,-gamma);
                TSOR_Points_C2_SideB(:,:,n)=TrasMat_TypeII(TSOR_Points_C2_SideB(:,:,n-1),-lambda,-gamma);
            end
        end
    end

    figure(2);clf
    for i=1:size(TSOR_Points_C2_SideA,3)
        tool.plot4RStruc(TSOR_Points_C2_SideA(:,:,i),'','k')
        tool.plot4RStruc(TSOR_Points_C2_SideB(:,:,i),'','k');
    end


    %%%%%%%%%% Calculate for Stable state 1 %%%%%%%%%%
    pH4O3_L0=cross(TSOR_Points_C1_SideA(3,:,1)-TSOR_Points_C1_SideA(4,:,1),...
                   TSOR_Points_C1_SideA(3,:,1)-TSOR_Points_C1_SideA(4+4,:,1));
    pH4O3_L0=pH4O3_L0'/norm(pH4O3_L0);
    pH4O3_L3=cross(TSOR_Points_C1_SideB(3,:,1)-TSOR_Points_C1_SideB(4,:,1),...
                   TSOR_Points_C1_SideB(3,:,1)-TSOR_Points_C1_SideB(4+4,:,1));
    pH4O3_L3=pH4O3_L3'/norm(pH4O3_L3);
    planeVec=(pH4O3_L0+pH4O3_L3)/norm(pH4O3_L0+pH4O3_L3);

    normVec=cross(TSOR_Points_C1_SideA(4+4,:,1)'-TSOR_Points_C1_SideA(4,:,1)',planeVec);
    normVec=normVec/norm(normVec);

    epsilon1S1=norm(ProjPointPlane(TSOR_Points_C1_SideA(4,:,1)',...
                                   normVec,...
                                   TSOR_Points_C1_SideA(4+4,:,1)')-...
                    ProjPointPlane(TSOR_Points_C1_SideB(4,:,end)',...
                                   normVec,...
                                   TSOR_Points_C1_SideA(4+4,:,1)'));

    epsilon2S1=norm(ProjPointPlane(TSOR_Points_C1_SideA(4,:,1)',...
                                   normVec,...
                                   TSOR_Points_C1_SideA(4+4,:,1)')-...
                    ProjPointPlane(TSOR_Points_C1_SideB(4,:,1)',...
                                   normVec,...
                                   TSOR_Points_C1_SideA(4+4,:,1)'));


    %%%%%%%%%% Calculate for Stable state 2 %%%%%%%%%%
    pH4O3_L0=cross(TSOR_Points_C2_SideA(3,:,1)-TSOR_Points_C2_SideA(4,:,1),...
                   TSOR_Points_C2_SideA(3,:,1)-TSOR_Points_C2_SideA(4+4,:,1));
    pH4O3_L0=pH4O3_L0'/norm(pH4O3_L0);
    pH4O3_L3=cross(TSOR_Points_C2_SideB(3,:,1)-TSOR_Points_C2_SideB(4,:,1),...
                   TSOR_Points_C2_SideB(3,:,1)-TSOR_Points_C2_SideB(4+4,:,1));
    pH4O3_L3=pH4O3_L3'/norm(pH4O3_L3);
    planeVec=(pH4O3_L0+pH4O3_L3)/norm(pH4O3_L0+pH4O3_L3);

    normVec=cross(TSOR_Points_C2_SideA(4+4,:,1)'-TSOR_Points_C2_SideA(4,:,1)',planeVec);
    normVec=normVec/norm(normVec);

    epsilon1S2=norm(ProjPointPlane((TSOR_Points_C2_SideA(4+4,:,1)'+TSOR_Points_C2_SideB(4+4,:,1)')/2,...
                                   normVec,...
                                   TSOR_Points_C2_SideA(4+4,:,1)')-...
                    ProjPointPlane((TSOR_Points_C2_SideA(2+4,:,end)'+TSOR_Points_C2_SideB(2+4,:,end)')/2,...
                                   normVec,...
                                   TSOR_Points_C2_SideA(4+4,:,1)'));

    epsilon2S2=norm(ProjPointPlane(TSOR_Points_C2_SideA(2+4,:,end)',...
                                   normVec,...
                                   TSOR_Points_C2_SideA(4+4,:,1)')-...
                    ProjPointPlane(TSOR_Points_C2_SideB(2+4,:,end)',...
                                   normVec,...
                                   TSOR_Points_C2_SideA(4+4,:,1)'));

    nu=-(epsilon1S2-epsilon1S1)/(epsilon2S2-epsilon2S1)

    Nu_N(Count,:)=[N,nu];
    Count=Count+1;
end


%Nu_N=[0.087937038995004,0.444277428060254,Nu_N];
figure(2);hold on;
plot(Nu_N)
legend('')


function p_proj=ProjPointPlane(P,planeVec,P_onplane)

    PQ = P - P_onplane;

    P1_normalized = planeVec / norm(planeVec);
    projection_length = dot(PQ, P1_normalized);

    p_proj = P - projection_length * P1_normalized;
end


function MATX_Points_4R_=TrasMat_TypeII(MATX_Points_4R,lambda,gamma)
    tool=TOOLS_SharedFunction;

    coaxisVec=[MATX_Points_4R(2+4,:)-MATX_Points_4R(2,:)]; coaxisVec=coaxisVec'/norm(coaxisVec);
    % Cal rotation vector
    pH4P1=cross(MATX_Points_4R(1+4,:)-MATX_Points_4R(4+4,:),MATX_Points_4R(1+4,:)-MATX_Points_4R(4,:));
    pH4P1=pH4P1'/norm(pH4P1);
    pH4O3=cross(MATX_Points_4R(3,:)-MATX_Points_4R(4,:),MATX_Points_4R(3,:)-MATX_Points_4R(4+4,:));
    pH4O3=pH4O3'/norm(pH4O3);
    planeVec=(pH4P1+pH4O3)/norm(pH4P1+pH4O3);

    normVec=MATX_Points_4R(4+4,:)-MATX_Points_4R(4,:);  normVec=normVec'/norm(normVec);

    rotaVec = cross(planeVec, normVec);
    if norm(rotaVec) == 0
        error('');
    else
        rotaVec = rotaVec / norm(rotaVec);
    end

    MATX_Points_4R_=MATX_Points_4R+...
                    (lambda-norm(MATX_Points_4R(4+4,:)-MATX_Points_4R(4,:)))*...
                    (MATX_Points_4R(4,:)-MATX_Points_4R(4+4,:))/norm(MATX_Points_4R(4+4,:)-MATX_Points_4R(4,:));
    MATX_Points_4R_=tool.RotaPoints(MATX_Points_4R_,MATX_Points_4R_(4,:)',MATX_Points_4R_(4,:)'+planeVec,180/180*pi);

    theta=tool.CalProjANG(MATX_Points_4R_(1,:)',MATX_Points_4R(3+4,:)',MATX_Points_4R_(4+4,:)',MATX_Points_4R_(4,:)');
    MATX_Points_4R_=tool.RotaPoints(MATX_Points_4R_,MATX_Points_4R_(4+4,:)',MATX_Points_4R_(4,:)',theta);

    MATX_Points_4R_=tool.RotaPoints(MATX_Points_4R_,MATX_Points_4R_(4+4,:)',MATX_Points_4R_(4,:)',gamma);
end

function MATX_Points_4R_=TrasMat_TypeI(MATX_Points_4R)
    tool=TOOLS_SharedFunction;

    coaxisVec=[MATX_Points_4R(2+4,:)-MATX_Points_4R(2,:)]; coaxisVec=coaxisVec'/norm(coaxisVec);
    % Cal rotation vector
    pH2O3=cross(MATX_Points_4R(2,:)-MATX_Points_4R(3,:),MATX_Points_4R(2+4,:)-MATX_Points_4R(3,:));
    pH2O3=pH2O3'/norm(pH2O3);
    pH2P1=cross(MATX_Points_4R(2+4,:)-MATX_Points_4R(1+4,:),MATX_Points_4R(2,:)-MATX_Points_4R(1+4,:));
    pH2P1=pH2P1'/norm(pH2P1);
    planeVec=(pH2O3+pH2P1)/norm(pH2O3+pH2P1);

    normVec=MATX_Points_4R(2+4,:)-MATX_Points_4R(2,:);  normVec=normVec'/norm(normVec);

    rotaVec = cross(planeVec, normVec);
    if norm(rotaVec) == 0
        error('');
    else
        rotaVec = rotaVec / norm(rotaVec);
    end

    lambda=50;
    MATX_Points_4R_=MATX_Points_4R+...
                    (lambda-norm(MATX_Points_4R(2+4,:)-MATX_Points_4R(2,:)))*...
                    (MATX_Points_4R(2+4,:)-MATX_Points_4R(2,:))/norm(MATX_Points_4R(2+4,:)-MATX_Points_4R(2,:));
    MATX_Points_4R_=tool.RotaPoints(MATX_Points_4R_,MATX_Points_4R_(2+4,:)',MATX_Points_4R_(2+4,:)'+planeVec,180/180*pi);

    theta=tool.CalProjANG(MATX_Points_4R(3+4,:)',MATX_Points_4R_(1,:)',MATX_Points_4R_(2,:)',MATX_Points_4R_(2+4,:)');
    MATX_Points_4R_=tool.RotaPoints(MATX_Points_4R_,MATX_Points_4R_(2+4,:)',MATX_Points_4R_(2,:)',theta);
end
