# Supplementary material for: Intrinsically Multi‐Stable Spatial Linkages
Source: Adv Sci (Weinh). 2024 Sep 16;11(41):2402127. doi: 10.1002/advs.202402127 (PMC11538711; doi:10.1002/advs.202402127)
Supplement: Supplementary file 9 — Supporting Information [file ADVS-11-2402127-s002.zip › SM_Data/Data_S4_DerivationClosureCondition/Data_S4_DerivationClosureConditions.nb]

(* Content-type: application/vnd.wolfram.mathematica *)

(*** Wolfram Notebook File ***)
(* http://www.wolfram.com/nb *)

(* CreatedBy='Mathematica 13.0' *)

(*CacheID: 234*)
(* Internal cache information:
NotebookFileLineBreakTest
NotebookFileLineBreakTest
NotebookDataPosition[       158,          7]
NotebookDataLength[     20369,        536]
NotebookOptionsPosition[     19468,        514]
NotebookOutlinePosition[     19909,        531]
CellTagsIndexPosition[     19866,        528]
WindowFrame->Normal*)

(* Beginning of Notebook Content *)
Notebook[{
Cell[BoxData[
 RowBox[{"ClearAll", "[", "\"\<Global`*\>\"", "]"}]], "Input",
 CellLabel->
  "In[446]:=",ExpressionUUID->"74b989e5-b82f-42e4-bbac-d9c4665a1244"],

Cell[BoxData[
 RowBox[{
  RowBox[{"(*", 
   RowBox[{"Transformation", " ", "matrix", " ", 
    RowBox[{"function", ".", " ", "Descending"}]}], "*)"}], "\n", 
  RowBox[{
   RowBox[{
    RowBox[{
     RowBox[{"trans21", "[", 
      RowBox[{"theta1_", ",", "alpha12_", ",", "length12_", ",", "offset1_"}],
       "]"}], ":=", "\n", 
     RowBox[{"{", 
      RowBox[{
       RowBox[{"{", 
        RowBox[{
         RowBox[{"Cos", "[", "theta1", "]"}], ",", 
         RowBox[{
          RowBox[{"-", 
           RowBox[{"Cos", "[", "alpha12", "]"}]}], "*", 
          RowBox[{"Sin", "[", "theta1", "]"}]}], ",", 
         RowBox[{
          RowBox[{"Sin", "[", "alpha12", "]"}], "*", 
          RowBox[{"Sin", "[", "theta1", "]"}]}], ",", 
         RowBox[{"length12", "*", 
          RowBox[{"Cos", "[", "theta1", "]"}]}]}], "}"}], ",", "\n", 
       RowBox[{"{", 
        RowBox[{
         RowBox[{"Sin", "[", "theta1", "]"}], ",", 
         RowBox[{
          RowBox[{"Cos", "[", "alpha12", "]"}], "*", 
          RowBox[{"Cos", "[", "theta1", "]"}]}], ",", 
         RowBox[{
          RowBox[{"-", 
           RowBox[{"Sin", "[", "alpha12", "]"}]}], "*", 
          RowBox[{"Cos", "[", "theta1", "]"}]}], ",", 
         RowBox[{"length12", "*", 
          RowBox[{"Sin", "[", "theta1", "]"}]}]}], "}"}], ",", "\n", 
       RowBox[{"{", 
        RowBox[{"0", ",", 
         RowBox[{"Sin", "[", "alpha12", "]"}], ",", 
         RowBox[{"Cos", "[", "alpha12", "]"}], ",", "offset1"}], "}"}], ",", 
       "\n", 
       RowBox[{"{", 
        RowBox[{"0", ",", "0", ",", "0", ",", "1"}], "}"}]}], "}"}]}], ";"}], 
   "\n", 
   RowBox[{"(*", 
    RowBox[{"Transformation", " ", "matrix", " ", 
     RowBox[{"function", ".", " ", "Ascending"}]}], "*)"}], "\n", 
   RowBox[{
    RowBox[{
     RowBox[{"trans12", "[", 
      RowBox[{"theta1_", ",", "alpha12_", ",", "length12_", ",", "offset1_"}],
       "]"}], ":=", "\n", 
     RowBox[{"{", 
      RowBox[{
       RowBox[{"{", 
        RowBox[{
         RowBox[{"Cos", "[", "theta1", "]"}], ",", 
         RowBox[{"Sin", "[", "theta1", "]"}], ",", "0", ",", 
         RowBox[{"-", "length12"}]}], "}"}], ",", "\n", 
       RowBox[{"{", 
        RowBox[{
         RowBox[{
          RowBox[{"-", 
           RowBox[{"Cos", "[", "alpha12", "]"}]}], "*", 
          RowBox[{"Sin", "[", "theta1", "]"}]}], ",", 
         RowBox[{
          RowBox[{"Cos", "[", "alpha12", "]"}], "*", 
          RowBox[{"Cos", "[", "theta1", "]"}]}], ",", 
         RowBox[{"Sin", "[", "alpha12", "]"}], ",", 
         RowBox[{
          RowBox[{"-", "offset1"}], "*", 
          RowBox[{"Sin", "[", "alpha12", "]"}]}]}], "}"}], ",", "\n", 
       RowBox[{"{", 
        RowBox[{
         RowBox[{
          RowBox[{"Sin", "[", "alpha12", "]"}], "*", 
          RowBox[{"Sin", "[", "theta1", "]"}]}], ",", 
         RowBox[{
          RowBox[{"-", 
           RowBox[{"Sin", "[", "alpha12", "]"}]}], "*", 
          RowBox[{"Cos", "[", "theta1", "]"}]}], ",", 
         RowBox[{"Cos", "[", "alpha12", "]"}], ",", 
         RowBox[{
          RowBox[{"-", "offset1"}], "*", 
          RowBox[{"Cos", "[", "alpha12", "]"}]}]}], "}"}], ",", "\n", 
       RowBox[{"{", 
        RowBox[{"0", ",", "0", ",", "0", ",", "1"}], "}"}]}], "}"}]}], 
    ";"}]}]}]], "Input",
 CellLabel->"In[1]:=",ExpressionUUID->"999c4d4b-ea20-461a-bc46-06fdd2ccd516"],

Cell[BoxData[{
 RowBox[{
  RowBox[{
   RowBox[{"transR", "[", "r_", "]"}], ":=", 
   RowBox[{"{", 
    RowBox[{
     RowBox[{"{", 
      RowBox[{"1", ",", "0", ",", "0", ",", "0"}], "}"}], ",", 
     RowBox[{"{", 
      RowBox[{"0", ",", "1", ",", "0", ",", "0"}], "}"}], ",", 
     RowBox[{"{", 
      RowBox[{"0", ",", "0", ",", "1", ",", "r"}], "}"}], ",", 
     RowBox[{"{", 
      RowBox[{"0", ",", "0", ",", "0", ",", "1"}], "}"}]}], "}"}]}], 
  ";"}], "\[IndentingNewLine]", 
 RowBox[{
  RowBox[{
   RowBox[{"rotatT", "[", "theta_", "]"}], ":=", 
   RowBox[{"{", 
    RowBox[{
     RowBox[{"{", 
      RowBox[{
       RowBox[{"Cos", "[", "theta", "]"}], ",", 
       RowBox[{"-", 
        RowBox[{"Sin", "[", "theta", "]"}]}], ",", "0", ",", "0"}], "}"}], 
     ",", 
     RowBox[{"{", 
      RowBox[{
       RowBox[{"Sin", "[", "theta", "]"}], ",", 
       RowBox[{"Cos", "[", "theta", "]"}], ",", "0", ",", "0"}], "}"}], ",", 
     RowBox[{"{", 
      RowBox[{"0", ",", "0", ",", "1", ",", "0"}], "}"}], ",", 
     RowBox[{"{", 
      RowBox[{"0", ",", "0", ",", "0", ",", "1"}], "}"}]}], "}"}]}], 
  ";"}], "\[IndentingNewLine]", 
 RowBox[{
  RowBox[{
   RowBox[{"transL", "[", "l_", "]"}], ":=", 
   RowBox[{"{", 
    RowBox[{
     RowBox[{"{", 
      RowBox[{"1", ",", "0", ",", "0", ",", "l"}], "}"}], ",", 
     RowBox[{"{", 
      RowBox[{"0", ",", "1", ",", "0", ",", "0"}], "}"}], ",", 
     RowBox[{"{", 
      RowBox[{"0", ",", "0", ",", "1", ",", "0"}], "}"}], ",", 
     RowBox[{"{", 
      RowBox[{"0", ",", "0", ",", "0", ",", "1"}], "}"}]}], "}"}]}], 
  ";"}], "\[IndentingNewLine]", 
 RowBox[{
  RowBox[{
   RowBox[{"rotatA", "[", "alpha_", "]"}], ":=", 
   RowBox[{"{", 
    RowBox[{
     RowBox[{"{", 
      RowBox[{"1", ",", "0", ",", "0", ",", "0"}], "}"}], ",", 
     RowBox[{"{", 
      RowBox[{"0", ",", 
       RowBox[{"Cos", "[", "alpha", "]"}], ",", 
       RowBox[{"-", 
        RowBox[{"Sin", "[", "alpha", "]"}]}], ",", "0"}], "}"}], ",", 
     RowBox[{"{", 
      RowBox[{"0", ",", 
       RowBox[{"Sin", "[", "alpha", "]"}], ",", 
       RowBox[{"Cos", "[", "alpha", "]"}], ",", "0"}], "}"}], ",", 
     RowBox[{"{", 
      RowBox[{"0", ",", "0", ",", "0", ",", "1"}], "}"}]}], "}"}]}], 
  ";"}]}], "Input",
 CellChangeTimes->{{3.8879475255508633`*^9, 3.8879476992338657`*^9}, {
  3.887947741083865*^9, 3.887947818209023*^9}, {3.887954993488308*^9, 
  3.8879549964790177`*^9}},
 CellLabel->"In[3]:=",ExpressionUUID->"df5ae669-f8c2-4dc3-8900-17912a0e1bad"],

Cell[BoxData[{
 RowBox[{
  RowBox[{"tran21", "=", 
   RowBox[{"trans21", "[", 
    RowBox[{"theta1", ",", "alpha12", ",", "l12", ",", "offset1"}], "]"}]}], 
  ";"}], "\n", 
 RowBox[{
  RowBox[{"tran32", "=", 
   RowBox[{"trans21", "[", 
    RowBox[{"theta2", ",", "alpha23", ",", "l23", ",", "offset2"}], "]"}]}], 
  ";"}], "\n", 
 RowBox[{
  RowBox[{"tran43", "=", 
   RowBox[{"trans21", "[", 
    RowBox[{"theta3", ",", "alpha34", ",", "l34", ",", "offset3"}], "]"}]}], 
  ";"}], "\n", 
 RowBox[{
  RowBox[{
   RowBox[{"tran14", "=", 
    RowBox[{"trans21", "[", 
     RowBox[{"theta4", ",", "alpha41", ",", "l41", ",", "offset4"}], "]"}]}], 
   ";"}], "\[IndentingNewLine]"}], "\[IndentingNewLine]", 
 RowBox[{
  RowBox[{"tran12", "=", 
   RowBox[{"trans12", "[", 
    RowBox[{"theta1", ",", "alpha12", ",", "l12", ",", "offset1"}], "]"}]}], 
  ";"}], "\n", 
 RowBox[{
  RowBox[{"tran23", "=", 
   RowBox[{"trans12", "[", 
    RowBox[{"theta2", ",", "alpha23", ",", "l23", ",", "offset2"}], "]"}]}], 
  ";"}], "\n", 
 RowBox[{
  RowBox[{"tran34", "=", 
   RowBox[{"trans12", "[", 
    RowBox[{"theta3", ",", "alpha34", ",", "l34", ",", "offset3"}], "]"}]}], 
  ";"}], "\n", 
 RowBox[{
  RowBox[{"tran41", "=", 
   RowBox[{"trans12", "[", 
    RowBox[{"theta4", ",", "alpha41", ",", "l41", ",", "offset4"}], "]"}]}], 
  ";"}]}], "Input",
 CellChangeTimes->{{3.8873349495438967`*^9, 3.8873349693960447`*^9}, {
   3.887485287517703*^9, 3.8874853160822353`*^9}, {3.8879173850768666`*^9, 
   3.8879173898564115`*^9}, 3.8879383596628714`*^9, {3.8879422959789863`*^9, 
   3.8879423240409985`*^9}, 3.8879423564558673`*^9},
 CellLabel->"In[7]:=",ExpressionUUID->"f9239908-68d0-478d-82a1-159686ef861d"],

Cell[CellGroupData[{

Cell[BoxData[{
 RowBox[{
  RowBox[{"eqn4R", "=", 
   RowBox[{
    RowBox[{"tran21", ".", "tran32"}], "-", 
    RowBox[{"tran41", ".", "tran34"}]}]}], ";"}], "\[IndentingNewLine]", 
 RowBox[{"eqn4R", "//", "MatrixForm"}]}], "Input",
 CellChangeTimes->{{3.889832038067153*^9, 3.8898320534572134`*^9}, {
  3.8902564522562537`*^9, 3.8902564828442025`*^9}, {3.890256673656155*^9, 
  3.89025668354394*^9}, {3.9082673417887926`*^9, 3.9082673510573463`*^9}},
 CellLabel->"In[16]:=",ExpressionUUID->"70336dd5-a6a0-42b7-ab53-da4ab8f1be9c"],

Cell[BoxData[
 TagBox[
  RowBox[{"(", "\[NoBreak]", GridBox[{
     {
      RowBox[{
       RowBox[{
        RowBox[{"Cos", "[", "theta1", "]"}], " ", 
        RowBox[{"Cos", "[", "theta2", "]"}]}], "-", 
       RowBox[{
        RowBox[{"Cos", "[", "theta3", "]"}], " ", 
        RowBox[{"Cos", "[", "theta4", "]"}]}], "-", 
       RowBox[{
        RowBox[{"Cos", "[", "alpha12", "]"}], " ", 
        RowBox[{"Sin", "[", "theta1", "]"}], " ", 
        RowBox[{"Sin", "[", "theta2", "]"}]}], "+", 
       RowBox[{
        RowBox[{"Cos", "[", "alpha34", "]"}], " ", 
        RowBox[{"Sin", "[", "theta3", "]"}], " ", 
        RowBox[{"Sin", "[", "theta4", "]"}]}]}], 
      RowBox[{
       RowBox[{
        RowBox[{"-", 
         RowBox[{"Cos", "[", "alpha12", "]"}]}], " ", 
        RowBox[{"Cos", "[", "alpha23", "]"}], " ", 
        RowBox[{"Cos", "[", "theta2", "]"}], " ", 
        RowBox[{"Sin", "[", "theta1", "]"}]}], "+", 
       RowBox[{
        RowBox[{"Sin", "[", "alpha12", "]"}], " ", 
        RowBox[{"Sin", "[", "alpha23", "]"}], " ", 
        RowBox[{"Sin", "[", "theta1", "]"}]}], "-", 
       RowBox[{
        RowBox[{"Cos", "[", "alpha23", "]"}], " ", 
        RowBox[{"Cos", "[", "theta1", "]"}], " ", 
        RowBox[{"Sin", "[", "theta2", "]"}]}], "-", 
       RowBox[{
        RowBox[{"Cos", "[", "theta4", "]"}], " ", 
        RowBox[{"Sin", "[", "theta3", "]"}]}], "-", 
       RowBox[{
        RowBox[{"Cos", "[", "alpha34", "]"}], " ", 
        RowBox[{"Cos", "[", "theta3", "]"}], " ", 
        RowBox[{"Sin", "[", "theta4", "]"}]}]}], 
      RowBox[{
       RowBox[{
        RowBox[{"Cos", "[", "alpha23", "]"}], " ", 
        RowBox[{"Sin", "[", "alpha12", "]"}], " ", 
        RowBox[{"Sin", "[", "theta1", "]"}]}], "+", 
       RowBox[{
        RowBox[{"Cos", "[", "alpha12", "]"}], " ", 
        RowBox[{"Cos", "[", "theta2", "]"}], " ", 
        RowBox[{"Sin", "[", "alpha23", "]"}], " ", 
        RowBox[{"Sin", "[", "theta1", "]"}]}], "+", 
       RowBox[{
        RowBox[{"Cos", "[", "theta1", "]"}], " ", 
        RowBox[{"Sin", "[", "alpha23", "]"}], " ", 
        RowBox[{"Sin", "[", "theta2", "]"}]}], "-", 
       RowBox[{
        RowBox[{"Sin", "[", "alpha34", "]"}], " ", 
        RowBox[{"Sin", "[", "theta4", "]"}]}]}], 
      RowBox[{"l41", "+", 
       RowBox[{"l12", " ", 
        RowBox[{"Cos", "[", "theta1", "]"}]}], "+", 
       RowBox[{"l23", " ", 
        RowBox[{"Cos", "[", "theta1", "]"}], " ", 
        RowBox[{"Cos", "[", "theta2", "]"}]}], "+", 
       RowBox[{"l34", " ", 
        RowBox[{"Cos", "[", "theta4", "]"}]}], "+", 
       RowBox[{"offset2", " ", 
        RowBox[{"Sin", "[", "alpha12", "]"}], " ", 
        RowBox[{"Sin", "[", "theta1", "]"}]}], "-", 
       RowBox[{"l23", " ", 
        RowBox[{"Cos", "[", "alpha12", "]"}], " ", 
        RowBox[{"Sin", "[", "theta1", "]"}], " ", 
        RowBox[{"Sin", "[", "theta2", "]"}]}], "+", 
       RowBox[{"offset3", " ", 
        RowBox[{"Sin", "[", "alpha34", "]"}], " ", 
        RowBox[{"Sin", "[", "theta4", "]"}]}]}]},
     {
      RowBox[{
       RowBox[{
        RowBox[{"Cos", "[", "theta2", "]"}], " ", 
        RowBox[{"Sin", "[", "theta1", "]"}]}], "+", 
       RowBox[{
        RowBox[{"Cos", "[", "alpha12", "]"}], " ", 
        RowBox[{"Cos", "[", "theta1", "]"}], " ", 
        RowBox[{"Sin", "[", "theta2", "]"}]}], "+", 
       RowBox[{
        RowBox[{"Cos", "[", "alpha34", "]"}], " ", 
        RowBox[{"Cos", "[", "alpha41", "]"}], " ", 
        RowBox[{"Cos", "[", "theta4", "]"}], " ", 
        RowBox[{"Sin", "[", "theta3", "]"}]}], "-", 
       RowBox[{
        RowBox[{"Sin", "[", "alpha34", "]"}], " ", 
        RowBox[{"Sin", "[", "alpha41", "]"}], " ", 
        RowBox[{"Sin", "[", "theta3", "]"}]}], "+", 
       RowBox[{
        RowBox[{"Cos", "[", "alpha41", "]"}], " ", 
        RowBox[{"Cos", "[", "theta3", "]"}], " ", 
        RowBox[{"Sin", "[", "theta4", "]"}]}]}], 
      RowBox[{
       RowBox[{
        RowBox[{"Cos", "[", "alpha12", "]"}], " ", 
        RowBox[{"Cos", "[", "alpha23", "]"}], " ", 
        RowBox[{"Cos", "[", "theta1", "]"}], " ", 
        RowBox[{"Cos", "[", "theta2", "]"}]}], "-", 
       RowBox[{
        RowBox[{"Cos", "[", "alpha34", "]"}], " ", 
        RowBox[{"Cos", "[", "alpha41", "]"}], " ", 
        RowBox[{"Cos", "[", "theta3", "]"}], " ", 
        RowBox[{"Cos", "[", "theta4", "]"}]}], "-", 
       RowBox[{
        RowBox[{"Cos", "[", "theta1", "]"}], " ", 
        RowBox[{"Sin", "[", "alpha12", "]"}], " ", 
        RowBox[{"Sin", "[", "alpha23", "]"}]}], "+", 
       RowBox[{
        RowBox[{"Cos", "[", "theta3", "]"}], " ", 
        RowBox[{"Sin", "[", "alpha34", "]"}], " ", 
        RowBox[{"Sin", "[", "alpha41", "]"}]}], "-", 
       RowBox[{
        RowBox[{"Cos", "[", "alpha23", "]"}], " ", 
        RowBox[{"Sin", "[", "theta1", "]"}], " ", 
        RowBox[{"Sin", "[", "theta2", "]"}]}], "+", 
       RowBox[{
        RowBox[{"Cos", "[", "alpha41", "]"}], " ", 
        RowBox[{"Sin", "[", "theta3", "]"}], " ", 
        RowBox[{"Sin", "[", "theta4", "]"}]}]}], 
      RowBox[{
       RowBox[{
        RowBox[{"-", 
         RowBox[{"Cos", "[", "alpha23", "]"}]}], " ", 
        RowBox[{"Cos", "[", "theta1", "]"}], " ", 
        RowBox[{"Sin", "[", "alpha12", "]"}]}], "-", 
       RowBox[{
        RowBox[{"Cos", "[", "alpha12", "]"}], " ", 
        RowBox[{"Cos", "[", "theta1", "]"}], " ", 
        RowBox[{"Cos", "[", "theta2", "]"}], " ", 
        RowBox[{"Sin", "[", "alpha23", "]"}]}], "-", 
       RowBox[{
        RowBox[{"Cos", "[", "alpha41", "]"}], " ", 
        RowBox[{"Cos", "[", "theta4", "]"}], " ", 
        RowBox[{"Sin", "[", "alpha34", "]"}]}], "-", 
       RowBox[{
        RowBox[{"Cos", "[", "alpha34", "]"}], " ", 
        RowBox[{"Sin", "[", "alpha41", "]"}]}], "+", 
       RowBox[{
        RowBox[{"Sin", "[", "alpha23", "]"}], " ", 
        RowBox[{"Sin", "[", "theta1", "]"}], " ", 
        RowBox[{"Sin", "[", "theta2", "]"}]}]}], 
      RowBox[{
       RowBox[{
        RowBox[{"-", "offset2"}], " ", 
        RowBox[{"Cos", "[", "theta1", "]"}], " ", 
        RowBox[{"Sin", "[", "alpha12", "]"}]}], "+", 
       RowBox[{"offset3", " ", 
        RowBox[{"Cos", "[", "alpha41", "]"}], " ", 
        RowBox[{"Cos", "[", "theta4", "]"}], " ", 
        RowBox[{"Sin", "[", "alpha34", "]"}]}], "+", 
       RowBox[{"offset4", " ", 
        RowBox[{"Sin", "[", "alpha41", "]"}]}], "+", 
       RowBox[{"offset3", " ", 
        RowBox[{"Cos", "[", "alpha34", "]"}], " ", 
        RowBox[{"Sin", "[", "alpha41", "]"}]}], "+", 
       RowBox[{"l12", " ", 
        RowBox[{"Sin", "[", "theta1", "]"}]}], "+", 
       RowBox[{"l23", " ", 
        RowBox[{"Cos", "[", "theta2", "]"}], " ", 
        RowBox[{"Sin", "[", "theta1", "]"}]}], "+", 
       RowBox[{"l23", " ", 
        RowBox[{"Cos", "[", "alpha12", "]"}], " ", 
        RowBox[{"Cos", "[", "theta1", "]"}], " ", 
        RowBox[{"Sin", "[", "theta2", "]"}]}], "-", 
       RowBox[{"l34", " ", 
        RowBox[{"Cos", "[", "alpha41", "]"}], " ", 
        RowBox[{"Sin", "[", "theta4", "]"}]}]}]},
     {
      RowBox[{
       RowBox[{
        RowBox[{"Sin", "[", "alpha12", "]"}], " ", 
        RowBox[{"Sin", "[", "theta2", "]"}]}], "-", 
       RowBox[{
        RowBox[{"Cos", "[", "alpha41", "]"}], " ", 
        RowBox[{"Sin", "[", "alpha34", "]"}], " ", 
        RowBox[{"Sin", "[", "theta3", "]"}]}], "-", 
       RowBox[{
        RowBox[{"Cos", "[", "alpha34", "]"}], " ", 
        RowBox[{"Cos", "[", "theta4", "]"}], " ", 
        RowBox[{"Sin", "[", "alpha41", "]"}], " ", 
        RowBox[{"Sin", "[", "theta3", "]"}]}], "-", 
       RowBox[{
        RowBox[{"Cos", "[", "theta3", "]"}], " ", 
        RowBox[{"Sin", "[", "alpha41", "]"}], " ", 
        RowBox[{"Sin", "[", "theta4", "]"}]}]}], 
      RowBox[{
       RowBox[{
        RowBox[{"Cos", "[", "alpha23", "]"}], " ", 
        RowBox[{"Cos", "[", "theta2", "]"}], " ", 
        RowBox[{"Sin", "[", "alpha12", "]"}]}], "+", 
       RowBox[{
        RowBox[{"Cos", "[", "alpha12", "]"}], " ", 
        RowBox[{"Sin", "[", "alpha23", "]"}]}], "+", 
       RowBox[{
        RowBox[{"Cos", "[", "alpha41", "]"}], " ", 
        RowBox[{"Cos", "[", "theta3", "]"}], " ", 
        RowBox[{"Sin", "[", "alpha34", "]"}]}], "+", 
       RowBox[{
        RowBox[{"Cos", "[", "alpha34", "]"}], " ", 
        RowBox[{"Cos", "[", "theta3", "]"}], " ", 
        RowBox[{"Cos", "[", "theta4", "]"}], " ", 
        RowBox[{"Sin", "[", "alpha41", "]"}]}], "-", 
       RowBox[{
        RowBox[{"Sin", "[", "alpha41", "]"}], " ", 
        RowBox[{"Sin", "[", "theta3", "]"}], " ", 
        RowBox[{"Sin", "[", "theta4", "]"}]}]}], 
      RowBox[{
       RowBox[{
        RowBox[{"Cos", "[", "alpha12", "]"}], " ", 
        RowBox[{"Cos", "[", "alpha23", "]"}]}], "-", 
       RowBox[{
        RowBox[{"Cos", "[", "alpha34", "]"}], " ", 
        RowBox[{"Cos", "[", "alpha41", "]"}]}], "-", 
       RowBox[{
        RowBox[{"Cos", "[", "theta2", "]"}], " ", 
        RowBox[{"Sin", "[", "alpha12", "]"}], " ", 
        RowBox[{"Sin", "[", "alpha23", "]"}]}], "+", 
       RowBox[{
        RowBox[{"Cos", "[", "theta4", "]"}], " ", 
        RowBox[{"Sin", "[", "alpha34", "]"}], " ", 
        RowBox[{"Sin", "[", "alpha41", "]"}]}]}], 
      RowBox[{"offset1", "+", 
       RowBox[{"offset2", " ", 
        RowBox[{"Cos", "[", "alpha12", "]"}]}], "+", 
       RowBox[{"offset4", " ", 
        RowBox[{"Cos", "[", "alpha41", "]"}]}], "+", 
       RowBox[{"offset3", " ", 
        RowBox[{"Cos", "[", "alpha34", "]"}], " ", 
        RowBox[{"Cos", "[", "alpha41", "]"}]}], "-", 
       RowBox[{"offset3", " ", 
        RowBox[{"Cos", "[", "theta4", "]"}], " ", 
        RowBox[{"Sin", "[", "alpha34", "]"}], " ", 
        RowBox[{"Sin", "[", "alpha41", "]"}]}], "+", 
       RowBox[{"l23", " ", 
        RowBox[{"Sin", "[", "alpha12", "]"}], " ", 
        RowBox[{"Sin", "[", "theta2", "]"}]}], "+", 
       RowBox[{"l34", " ", 
        RowBox[{"Sin", "[", "alpha41", "]"}], " ", 
        RowBox[{"Sin", "[", "theta4", "]"}]}]}]},
     {"0", "0", "0", "0"}
    },
    GridBoxAlignment->{"Columns" -> {{Center}}, "Rows" -> {{Baseline}}},
    GridBoxSpacings->{"Columns" -> {
        Offset[0.27999999999999997`], {
         Offset[0.7]}, 
        Offset[0.27999999999999997`]}, "Rows" -> {
        Offset[0.2], {
         Offset[0.4]}, 
        Offset[0.2]}}], "\[NoBreak]", ")"}],
  Function[BoxForm`e$, 
   MatrixForm[BoxForm`e$]]]], "Output",
 CellChangeTimes->{3.908267356366884*^9},
 CellLabel->
  "Out[17]//MatrixForm=",ExpressionUUID->"ad018394-6a14-4b5b-ad7a-\
11694dabaf40"]
}, Open  ]]
},
WindowSize->{1440., 741.75},
WindowMargins->{{Automatic, 1434}, {-5.25, Automatic}},
Magnification:>1.1 Inherited,
FrontEndVersion->"13.0 for Microsoft Windows (64-bit) (February 4, 2022)",
StyleDefinitions->"Default.nb",
ExpressionUUID->"f33370cd-1715-4ebc-ae5f-4a2ece4a9c64"
]
(* End of Notebook Content *)

(* Internal cache information *)
(*CellTagsOutline
CellTagsIndex->{}
*)
(*CellTagsIndex
CellTagsIndex->{}
*)
(*NotebookFileOutline
Notebook[{
Cell[558, 20, 159, 3, 23, "Input",ExpressionUUID->"74b989e5-b82f-42e4-bbac-d9c4665a1244"],
Cell[720, 25, 3360, 89, 200, "Input",ExpressionUUID->"999c4d4b-ea20-461a-bc46-06fdd2ccd516"],
Cell[4083, 116, 2495, 71, 72, "Input",ExpressionUUID->"df5ae669-f8c2-4dc3-8900-17912a0e1bad"],
Cell[6581, 189, 1695, 46, 149, "Input",ExpressionUUID->"f9239908-68d0-478d-82a1-159686ef861d"],
Cell[CellGroupData[{
Cell[8301, 239, 529, 10, 39, "Input",ExpressionUUID->"70336dd5-a6a0-42b7-ab53-da4ab8f1be9c"],
Cell[8833, 251, 10619, 260, 82, "Output",ExpressionUUID->"ad018394-6a14-4b5b-ad7a-11694dabaf40"]
}, Open  ]]
}
]
*)
