# Supplementary material for: Intrinsically Multi‐Stable Spatial Linkages
Source: Adv Sci (Weinh). 2024 Sep 16;11(41):2402127. doi: 10.1002/advs.202402127 (PMC11538711; doi:10.1002/advs.202402127)
Supplement: Supplementary file 9 — Supporting Information [file ADVS-11-2402127-s002.zip › SM_Data/Data_S5_GJKAlgorithm/Data_S5_GJK_MATLABCodes.m]

% GJK Gilbert-Johnson-Keerthi Collision detection implementation.
%
% Returns whether two convex shapes are are penetrating or not
% (true/false). Only works for CONVEX shapes.
%
% Inputs:
%   shape1:
%       must have fields for XData,YData,ZData, which are the x,y,z
%       coordinates of the vertices. Can be the same as what comes out of a
%       PATCH object. It isn't required that the points form faces like patch
%       data. This algorithm will assume the convex hull of the x,y,z points
%       given.
%       Formation: shape=patch(S), where S.Vertices-> Nx3...Coordiantes of vertices (num of nodes: N)
%                                        S.Faces->    NxM...Topology of facet (num of facets: N;
%                                                                              num of nodes in each facet: M)
%
%   shape2:
%       Other shape to test collision against. Same info as shape1.
%
%   iterations:
%       The algorithm tries to construct a tetrahedron encompassing
%       the origin. This proves the objects have collided. If we fail within a
%       certain number of iterations, we give up and say the objects are not
%       penetrating. Low iterations means a higher chance of false-NEGATIVES
%       but faster computation. As the objects penetrate more, it takes fewer
%       iterations anyway, so low iterations is not a huge disadvantage.
%
% Outputs:
%   flag:
%       true - objects collided
%       false - objects not collided
%
%
%   This video helped me a lot when making this: https://mollyrocket.com/849
%   Not my video, but very useful.
%
%   Matthew Sheen, 2016
%
% Cite As: Matthew Sheen (2023). Fast 3D Collision Detection --
%          GJK algorithm (https://github.com/mws262/MATLAB-GJK-Collision-Detection),
%          GitHub. Retrieved January 15, 2023.

function flag = GJK(shape1,shape2,iterations)

    %Point 1 and 2 selection (line segment)
    v = [0.8 0.5 1]; % Random intial vector
    [a,b] = pickLine(v,shape2,shape1);

    %Point 3 selection (triangle)
    [a,b,c,flag] = pickTriangle(a,b,shape2,shape1,iterations);

    %Point 4 selection (tetrahedron)
    if flag == 1 %Only bother if we could find a viable triangle.
        [a,b,c,d,flag] = pickTetrahedron(a,b,c,shape2,shape1,iterations);
    end

end

function [a,b] = pickLine(v,shape1,shape2)
    %Construct the first line of the simplex
    b = support(shape2,shape1,v);
    a = support(shape2,shape1,-v);
end

function [a,b,c,flag] = pickTriangle(a,b,shape1,shape2,IterationAllowed)
    flag = 0; %So far, we don't have a successful triangle.

    %First try:
    ab = b-a;
    ao = -a;
    v = cross(cross(ab,ao),ab); % v is perpendicular to ab pointing in the general direction of the origin.

    c = b;
    b = a;
    a = support(shape2,shape1,v);

    for i = 1:IterationAllowed %iterations to see if we can draw a good triangle.
        %Time to check if we got it:
        ab = b-a;
        ao = -a;
        ac = c-a;

        %Normal to face of triangle
        abc = cross(ab,ac);

        %Perpendicular to AB going away from triangle
        abp = cross(ab,abc);
        %Perpendicular to AC going away from triangle
        acp = cross(abc,ac);

        %First, make sure our triangle "contains" the origin in a 2d projection
        %sense.
        %Is origin above (outside) AB?
        if dot(abp,ao) > 0
            c = b; %Throw away the furthest point and grab a new one in the right direction
            b = a;
            v = abp; %cross(cross(ab,ao),ab);

            %Is origin above (outside) AC?
        elseif dot(acp, ao) > 0
            b = a;
            v = acp; %cross(cross(ac,ao),ac);

        else
            flag = 1;
            break; %We got a good one.
        end
        a = support(shape2,shape1,v);
    end
end

function [a,b,c,d,flag] = pickTetrahedron(a,b,c,shape1,shape2,IterationAllowed)
    %Now, if we're here, we have a successful 2D simplex, and we need to check
    %if the origin is inside a successful 3D simplex.
    %So, is the origin above or below the triangle?
    flag = 0;

    ab = b-a;
    ac = c-a;

    %Normal to face of triangle
    abc = cross(ab,ac);
    ao = -a;

    if dot(abc, ao) > 0 %Above
        d = c;
        c = b;
        b = a;

        v = abc;
        a = support(shape2,shape1,v); %Tetrahedron new point

    else %below
        d = b;
        b = a;
        v = -abc;
        a = support(shape2,shape1,v); %Tetrahedron new point
    end

    for i = 1:IterationAllowed %Allowing 10 tries to make a good tetrahedron.
        %Check the tetrahedron:
        ab = b-a;
        ao = -a;
        ac = c-a;
        ad = d-a;

        %We KNOW that the origin is not under the base of the tetrahedron based on
        %the way we picked a. So we need to check faces ABC, ABD, and ACD.

        %Normal to face of triangle
        abc = cross(ab,ac);

        if dot(abc, ao) > 0 %Above triangle ABC
            %No need to change anything, we'll just iterate again with this face as
            %default.
        else
            acd = cross(ac,ad);%Normal to face of triangle

            if dot(acd, ao) > 0 %Above triangle ACD
                %Make this the new base triangle.
                b = c;
                c = d;
                ab = ac;
                ac = ad;
                abc = acd;
            elseif dot(acd, ao) < 0
                adb = cross(ad,ab);%Normal to face of triangle

                if dot(adb, ao) > 0 %Above triangle ADB
                    %Make this the new base triangle.
                    c = b;
                    b = d;
                    ac = ab;
                    ab = ad;
                    abc = adb;
                else
                    flag = 1;
                    break; %It's inside the tetrahedron.
                end
            end
        end

        %try again:
        if dot(abc, ao) > 0 %Above
            d = c;
            c = b;
            b = a;
            v = abc;
            a = support(shape2,shape1,v); %Tetrahedron new point
        else %below
            d = b;
            b = a;
            v = -abc;
            a = support(shape2,shape1,v); %Tetrahedron new point
        end
    end

end

function point = getFarthestInDir(shape, v)
    %Find the furthest point in a given direction for a shape
    XData = shape.XData; % Making it more compatible with previous MATLAB releases.
    YData = shape.YData;
    ZData = shape.ZData;
    dotted = XData*v(1) + YData*v(2) + ZData*v(3);
    [maxInCol,rowIdxSet] = max(dotted);
    [maxInRow,colIdx] = max(maxInCol);
    rowIdx = rowIdxSet(colIdx);
    point = [XData(rowIdx,colIdx), YData(rowIdx,colIdx), ZData(rowIdx,colIdx)];
end

function point = support(shape1,shape2,v)
    %Support function to get the Minkowski difference.
    point1 = getFarthestInDir(shape1, v);
    point2 = getFarthestInDir(shape2, -v);
    point = point1 - point2;
end
