# Supplementary material for: Intrinsically Multi‐Stable Spatial Linkages
Source: Adv Sci (Weinh). 2024 Sep 16;11(41):2402127. doi: 10.1002/advs.202402127 (PMC11538711; doi:10.1002/advs.202402127)
Supplement: Supplementary file 9 — Supporting Information [file ADVS-11-2402127-s002.zip › SM_Data/Data_S9_ResultsNeeded/ParametericStudyResult_IMSS_R4S2_CaseInPaper.csv]

0.01	-3.1416	0	0	0	-2.7489	0	0	0	0.0017484	0.0001502	0.00010844	0.00012932	1
0.01	-3.1416	0	0	0	-2.3562	0	0	0	0.00061612	0.00026817	6.7083e-05	0.00016763	1
0.01	-3.1416	0	0	0	-1.9635	0	0	0	4.5765e-05	0.0052747	0.00045909	0.0028669	1
0.01	-3.1416	0	0	0	-1.5708	0	0	0	0.00051392	0.00079411	5.6446e-05	0.00042528	1
0.01	-3.1416	0	0	0	-1.1781	0	0	0	0.00080651	0.0020015	0.00023948	0.0011205	1
0.01	-3.1416	0	0	0	-0.7854	0	0	0	0.0046467	0.0006279	0.00043223	0.00053007	1
0.01	-3.1416	0	0	0	-0.3927	0	0	0	0.00035598	0.0073463	0.0031981	0.0052722	1
0.01	-3.1416	0	0	0	0	0	0	0	0.0043163	0.0028531	0.0040317	0.0034424	1
0.01	-3.1416	0	0	0	0.3927	0	0	0	0.0052463	0.0099639	0.0048204	0.0073921	1
0.01	-3.1416	0	0	0	0.7854	0	0	0	0.0074192	0.0027942	0.00057121	0.0016827	1
0.01	-3.1416	0	0	0	1.1781	0	0	0	0.0028069	0.0028286	0.0002272	0.0015279	1
0.01	-3.1416	0	0	0	1.5708	0	0	0	0.0024674	0.0021463	9.6838e-05	0.0011216	1
0.01	-3.1416	0	0	0	1.9635	0	0	0	0.0013271	0.012681	0.00079283	0.0067371	1
0.01	-3.1416	0	0	0	2.3562	0	0	0	0.0050552	0.0017107	0.00034081	0.0010257	1
0.01	-3.1416	0	0	0	2.7489	0	0	0	0.001085	0.00023279	0.00015573	0.00019426	1
0.01	-3.1416	0	0	0	3.1416	0	0	0	0.0051956	4.5567	4.5567	4.5567	1
0.01	-2.7489	0	0	0	-2.3562	0	0	0	0.0098478	0.044542	0.019531	0.032036	1
0.01	-2.7489	0	0	0	-1.9635	0	0	0	0.003359	0.00089264	0.0001197	0.00050617	1
0.01	-2.7489	0	0	0	-1.5708	0	0	0	0.0099397	3.3604	2.0834	2.7219	1
0.01	-2.7489	0	0	0	-1.1781	0	0	0	0.0010453	0.00069725	9.8367e-05	0.00039781	1
0.01	-2.7489	0	0	0	-0.7854	0	0	0	0.0010005	0.0026321	0.0017064	0.0021693	1
0.01	-2.7489	0	0	0	-0.3927	0	0	0	0.0032745	0.0078749	0.0048497	0.0063623	1
0.01	-2.7489	0	0	0	0	0	0	0	0.00094991	0.00045116	0.00041399	0.00043258	1
0.01	-2.7489	0	0	0	0.3927	0	0	0	1.0099e-05	0.0027892	0.0016887	0.0022389	1
0.01	-2.7489	0	0	0	0.7854	0	0	0	0.0028339	0.0069897	0.0013324	0.0041611	1
0.01	-2.7489	0	0	0	1.1781	0	0	0	0.00046416	0.0027528	0.00027387	0.0015133	1
0.01	-2.7489	0	0	0	1.5708	0	0	0	0.00042129	0.0030717	0.00019172	0.0016317	1
0.01	-2.7489	0	0	0	1.9635	0	0	0	0.00079984	0.01221	0.0011877	0.0066991	1
0.01	-2.7489	0	0	0	2.3562	0	0	0	0.0022759	0.0030205	0.00095312	0.0019868	1
0.01	-2.7489	0	0	0	2.7489	0	0	0	0.0084783	0.0012281	0.00124	0.001234	1
0.01	-2.7489	0	0	0	3.1416	0	0	0	0.0043857	0.00012251	0.00017065	0.00014658	1
0.01	-2.3562	0	0	0	-1.9635	0	0	0	0.00083512	0.0032012	0.0014797	0.0023404	1
0.01	-2.3562	0	0	0	-1.5708	0	0	0	0.00036689	0.00051433	0.00016291	0.00033862	1
0.01	-2.3562	0	0	0	-1.1781	0	0	0	0.0087728	0.0019596	0.0011139	0.0015368	1
0.01	-2.3562	0	0	0	-0.7854	0	0	0	0.00067933	0.000514	0.00027231	0.00039316	1
0.01	-2.3562	0	0	0	-0.3927	0	0	0	0.0024475	0.00099019	0.0012702	0.0011302	1
0.01	-2.3562	0	0	0	0	0	0	0	0.0028448	0.00054639	0.0022637	0.001405	1
0.01	-2.3562	0	0	0	0.3927	0	0	0	0.0047539	0.00038848	0.0011472	0.00076783	1
0.01	-2.3562	0	0	0	0.7854	0	0	0	0.00095293	0.0019087	0.0016162	0.0017624	1
0.01	-2.3562	0	0	0	1.1781	0	0	0	0.00070513	0.001215	0.000318	0.00076652	1
0.01	-2.3562	0	0	0	1.5708	0	0	0	0.00069574	0.00089358	0.00015611	0.00052485	1
0.01	-2.3562	0	0	0	1.9635	0	0	0	0.0030555	0.0016197	0.00054647	0.0010831	1
0.01	-2.3562	0	0	0	2.3562	0	0	0	0.009997	2.856	2.856	2.856	1
0.01	-2.3562	0	0	0	2.7489	0	0	0	0.0016449	0.0014392	0.0036226	0.0025309	1
0.01	-2.3562	0	0	0	3.1416	0	0	0	0.0039264	0.00053671	0.0019537	0.0012452	1
0.01	-1.9635	0	0	0	-1.5708	0	0	0	0.0011927	0.00013536	0.00015005	0.00014271	1
0.01	-1.9635	0	0	0	-1.1781	0	0	0	0.00043991	0.0049743	0.0033273	0.0041508	1
0.01	-1.9635	0	0	0	-0.7854	0	0	0	0.009554	1.0902	3.3515	2.2208	1
0.01	-1.9635	0	0	0	-0.3927	0	0	0	0.0040692	0.0001329	0.0012993	0.00071612	1
0.01	-1.9635	0	0	0	0	0	0	0	0.0058105	0.00022461	0.002199	0.0012118	1
0.01	-1.9635	0	0	0	0.3927	0	0	0	7.7547e-05	6.8527e-05	0.00073231	0.00040042	1
0.01	-1.9635	0	0	0	0.7854	0	0	0	0.0030749	0.00016696	0.0011918	0.00067938	1
0.01	-1.9635	0	0	0	1.1781	0	0	0	0.0039523	0.00054052	0.00055126	0.00054589	1
0.01	-1.9635	0	0	0	1.5708	0	0	0	0.00012467	0.00070643	0.00038751	0.00054697	1
0.01	-1.9635	0	0	0	1.9635	0	0	0	0.00015553	1.5116	1.5117	1.5117	1
0.01	-1.9635	0	0	0	2.3562	0	0	0	0.0057679	0.0017742	0.0047263	0.0032503	1
0.01	-1.9635	0	0	0	2.7489	0	0	0	0.0020322	6.437e-05	0.00051431	0.00028934	1
0.01	-1.9635	0	0	0	3.1416	0	0	0	0.00084234	0.0002556	0.0026368	0.0014462	1
0.01	-1.5708	0	0	0	-1.1781	0	0	0	0.0014303	0.00058763	0.00040275	0.00049519	1
0.01	-1.5708	0	0	0	-0.7854	0	0	0	0.0098584	0.76472	2.4512	1.608	1
0.01	-1.5708	0	0	0	-0.3927	0	0	0	0.0017332	7.6835e-05	0.00093088	0.00050386	1
0.01	-1.5708	0	0	0	0	0	0	0	0.011133	0.00012448	0.0019223	0.0010234	1
0.01	-1.5708	0	0	0	0.3927	0	0	0	0.0014178	0.00088638	0.0098147	0.0053506	1
0.01	-1.5708	0	0	0	0.7854	0	0	0	0.0014531	0.00043047	0.0025975	0.001514	1
0.01	-1.5708	0	0	0	1.1781	0	0	0	0.00014905	0.00033148	0.0006599	0.00049569	1
0.01	-1.5708	0	0	0	1.5708	0	0	0	0.0020563	0.82517	0.82356	0.82436	1
0.01	-1.5708	0	0	0	1.9635	0	0	0	0.0044035	0.00064332	0.00087407	0.00075869	1
0.01	-1.5708	0	0	0	2.3562	0	0	0	0.0043627	0.00059733	0.002529	0.0015632	1
0.01	-1.5708	0	0	0	2.7489	0	0	0	0.0016551	0.000202	0.0014671	0.00083453	1
0.01	-1.5708	0	0	0	3.1416	0	0	0	0.00037485	8.9404e-05	0.0012949	0.00069214	1
0.01	-1.1781	0	0	0	-0.7854	0	0	0	0.005852	9.6897e-06	3.0823e-05	2.0256e-05	1
0.01	-1.1781	0	0	0	-0.3927	0	0	0	0.0010043	0.00017724	0.0012953	0.00073629	1
0.01	-1.1781	0	0	0	0	0	0	0	0.004445	0.00039764	0.0036322	0.0020149	1
0.01	-1.1781	0	0	0	0.3927	0	0	0	0.0016446	0.00047177	0.0032607	0.0018662	1
0.01	-1.1781	0	0	0	0.7854	0	0	0	0.00018818	0.00041522	0.0011572	0.00078623	1
0.01	-1.1781	0	0	0	1.1781	0	0	0	0.0014621	0.24278	0.24298	0.24288	1
0.01	-1.1781	0	0	0	1.5708	0	0	0	0.0011129	0.0069079	0.003257	0.0050824	1
0.01	-1.1781	0	0	0	1.9635	0	0	0	0.0012471	0.00090266	0.00051215	0.00070741	1
0.01	-1.1781	0	0	0	2.3562	0	0	0	0.0017414	0.00032612	0.00049913	0.00041263	1
0.01	-1.1781	0	0	0	2.7489	0	0	0	0.0028015	0.00025218	0.0012349	0.00074355	1
0.01	-1.1781	0	0	0	3.1416	0	0	0	0.00058478	0.00011063	0.00085018	0.00048041	1
0.01	-0.7854	0	0	0	-0.3927	0	0	0	0.009611	0.022562	0.15272	0.087639	1
0.01	-0.7854	0	0	0	0	0	0	0	0.0029029	0.00048225	0.0016674	0.0010748	1
0.01	-0.7854	0	0	0	0.3927	0	0	0	0.0064625	0.0015409	0.0040287	0.0027848	1
0.01	-0.7854	0	0	0	0.7854	0	0	0	0.0097918	0.45206	0.45338	0.45272	1
0.01	-0.7854	0	0	0	1.1781	0	0	0	0.0012734	0.007998	0.0032453	0.0056216	1
0.01	-0.7854	0	0	0	1.5708	0	0	0	0.010742	0.0021451	0.00040843	0.0012768	1
0.01	-0.7854	0	0	0	1.9635	0	0	0	0.0024291	0.0031919	0.00062524	0.0019086	1
0.01	-0.7854	0	0	0	2.3562	0	0	0	0.00556	0.0006196	0.00034755	0.00048358	1
0.01	-0.7854	0	0	0	2.7489	0	0	0	0.00067186	0.00074676	0.0018804	0.0013136	1
0.01	-0.7854	0	0	0	3.1416	0	0	0	0.0069573	0.00055378	0.0017665	0.0011602	1
0.01	-0.3927	0	0	0	0	0	0	0	0.003092	0.0003151	0.00041375	0.00036443	1
0.01	-0.3927	0	0	0	0.3927	0	0	0	0.0034455	0.53718	0.53839	0.53779	1
0.01	-0.3927	0	0	0	0.7854	0	0	0	0.0035204	0.021337	0.012712	0.017024	1
0.01	-0.3927	0	0	0	1.1781	0	0	0	0.0048415	0.0068262	0.0015049	0.0041656	1
0.01	-0.3927	0	0	0	1.5708	0	0	0	0.0024845	0.011045	0.0010713	0.0060583	1
0.01	-0.3927	0	0	0	1.9635	0	0	0	0.019665	0.82266	1.5538	1.1882	1
0.01	-0.3927	0	0	0	2.3562	0	0	0	0.0053397	0.00040672	0.00013434	0.00027053	1
0.01	-0.3927	0	0	0	2.7489	0	0	0	0.0011662	0.0010925	0.0011715	0.001132	1
0.01	-0.3927	0	0	0	3.1416	0	0	0	0.00081089	0.00017214	0.00054208	0.00035711	1
0.01	0	0	0	0	0.3927	0	0	0	0.0007424	0.00087276	0.00074255	0.00080766	1
0.01	0	0	0	0	0.7854	0	0	0	0.00034605	0.00070928	0.00029753	0.0005034	1
0.01	0	0	0	0	1.1781	0	0	0	0.0076161	0.0018193	0.00031165	0.0010655	1
0.01	0	0	0	0	1.5708	0	0	0	0.0015946	3.2401e-05	1.264e-05	2.252e-05	1
0.01	0	0	0	0	1.9635	0	0	0	0.006048	0.00010035	7.8508e-06	5.4099e-05	1
0.01	0	0	0	0	2.3562	0	0	0	0.0039273	0.0030383	0.00069595	0.0018671	1
0.01	0	0	0	0	2.7489	0	0	0	2.6807e-05	0.0017948	0.004989	0.0033919	1
0.01	0	0	0	0	3.1416	0	0	0	0.0048047	0.000409	0.00044237	0.00042569	1
0.01	0.3927	0	0	0	0.7854	0	0	0	0.00016343	0.0023204	0.00147	0.0018952	1
0.01	0.3927	0	0	0	1.1781	0	0	0	0.0022046	6.8362e-05	1.1132e-05	3.9747e-05	1
0.01	0.3927	0	0	0	1.5708	0	0	0	6.031e-05	0.0011229	9.8862e-05	0.00061088	1
0.01	0.3927	0	0	0	1.9635	0	0	0	0.003425	0.003269	0.00028252	0.0017758	1
0.01	0.3927	0	0	0	2.3562	0	0	0	0.00074523	0.021325	0.0062909	0.013808	1
0.01	0.3927	0	0	0	2.7489	0	0	0	2.5949e-05	0.0016265	0.0016785	0.0016525	1
0.01	0.3927	0	0	0	3.1416	0	0	0	0.009433	0.00038482	0.00042092	0.00040287	1
0.01	0.7854	0	0	0	1.1781	0	0	0	1.6893e-05	0.00023275	9.7451e-05	0.0001651	1
0.01	0.7854	0	0	0	1.5708	0	0	0	0.0018396	0.00058266	0.00011023	0.00034644	1
0.01	0.7854	0	0	0	1.9635	0	0	0	0.00043024	0.0004072	0.00011753	0.00026236	1
0.01	0.7854	0	0	0	2.3562	0	0	0	0.0011193	0.00038614	0.00023502	0.00031058	1
0.01	0.7854	0	0	0	2.7489	0	0	0	0.00073353	0.0007652	0.00044258	0.00060389	1
0.01	0.7854	0	0	0	3.1416	0	0	0	0.0021416	0.0016295	0.0046761	0.0031528	1
0.01	1.1781	0	0	0	1.5708	0	0	0	0.00080565	1.3196e-05	8.5246e-06	1.086e-05	1
0.01	1.1781	0	0	0	1.9635	0	0	0	6.6672e-05	0.00017335	9.627e-05	0.00013481	1
0.01	1.1781	0	0	0	2.3562	0	0	0	0.00015577	0.00026557	0.00012767	0.00019662	1
0.01	1.1781	0	0	0	2.7489	0	0	0	0.0017701	0.00061425	0.004333	0.0024736	1
0.01	1.1781	0	0	0	3.1416	0	0	0	0.0010111	0.00046776	0.0091757	0.0048217	1
0.01	1.5708	0	0	0	1.9635	0	0	0	0.0053595	0.0025572	0.0025083	0.0025327	1
0.01	1.5708	0	0	0	2.3562	0	0	0	0.00033693	5.9953e-05	0.00016561	0.00011278	1
0.01	1.5708	0	0	0	2.7489	0	0	0	0.0096564	0.9337	3.2032	2.0685	1
0.01	1.5708	0	0	0	3.1416	0	0	0	0.00049662	0.00025234	0.0067317	0.003492	1
0.01	1.9635	0	0	0	2.3562	0	0	0	2.3255e-06	0.00030075	0.00081978	0.00056026	1
0.01	1.9635	0	0	0	2.7489	0	0	0	0.00055827	0.00053192	0.0049563	0.0027441	1
0.01	1.9635	0	0	0	3.1416	0	0	0	0.0030898	8.0333e-05	0.00099289	0.00053661	1
0.01	2.3562	0	0	0	2.7489	0	0	0	0.0095063	0.0097232	0.024892	0.017308	1
0.01	2.3562	0	0	0	3.1416	0	0	0	0.003667	0.00011695	0.00052332	0.00032014	1
0.01	2.7489	0	0	0	3.1416	0	0	0	0.0010327	9.1285e-05	0.00013361	0.00011245	1
0.02	-3.1416	0	0	0	-2.7489	0	0	0	0.0062238	0.0010455	0.00077577	0.00091063	1
0.02	-3.1416	0	0	0	-2.3562	0	0	0	0.0039952	0.032062	0.012899	0.022481	1
0.02	-3.1416	0	0	0	-1.9635	0	0	0	0.001105	0.026681	0.0035648	0.015123	1
0.02	-3.1416	0	0	0	-1.5708	0	0	0	0.00051392	0.00079411	5.6446e-05	0.00042528	1
0.02	-3.1416	0	0	0	-1.1781	0	0	0	0.00052705	0.0026227	0.00028347	0.0014531	1
0.02	-3.1416	0	0	0	-0.7854	0	0	0	0.0042303	0.000971	0.00053373	0.00075236	1
0.02	-3.1416	0	0	0	-0.3927	0	0	0	0.00045144	0.010661	0.0046329	0.0076468	1
0.02	-3.1416	0	0	0	0	0	0	0	0.0043163	0.0028531	0.0040317	0.0034424	1
0.02	-3.1416	0	0	0	0.3927	0	0	0	0.0060519	0.015985	0.0092557	0.01262	1
0.02	-3.1416	0	0	0	0.7854	0	0	0	0.00028436	0.0030276	0.00060918	0.0018184	1
0.02	-3.1416	0	0	0	1.1781	0	0	0	0.00054642	0.0029994	0.00023338	0.0016164	1
0.02	-3.1416	0	0	0	1.5708	0	0	0	0.0024674	0.0021463	9.6838e-05	0.0011216	1
0.02	-3.1416	0	0	0	1.9635	0	0	0	0.010512	0.017815	0.0011771	0.0094961	1
0.02	-3.1416	0	0	0	2.3562	0	0	0	0.0077536	0.0019377	0.00038767	0.0011627	1
0.02	-3.1416	0	0	0	2.7489	0	0	0	0.002002	0.00035392	0.00023447	0.0002942	1
0.02	-3.1416	0	0	0	3.1416	0	0	0	4.9008e-09	4.0484	4.0484	4.0484	1
0.02	-2.7489	0	0	0	-2.3562	0	0	0	0.0098478	0.044542	0.019531	0.032036	1
0.02	-2.7489	0	0	0	-1.9635	0	0	0	0.003359	0.00089264	0.0001197	0.00050617	1
0.02	-2.7489	0	0	0	-1.5708	0	0	0	2.5858e-07	3.0166	2.8917	2.9541	1
0.02	-2.7489	0	0	0	-1.1781	0	0	0	0.0010453	0.00069725	9.8367e-05	0.00039781	1
0.02	-2.7489	0	0	0	-0.7854	0	0	0	0.0066761	0.008784	0.0033803	0.0060822	1
0.02	-2.7489	0	0	0	-0.3927	0	0	0	0.018913	0.96488	0.96295	0.96392	1
0.02	-2.7489	0	0	0	0	0	0	0	0.01174	0.10651	0.065666	0.086088	1
0.02	-2.7489	0	0	0	0.3927	0	0	0	0.013249	2.3801	2.9801	2.6801	1
0.02	-2.7489	0	0	0	0.7854	0	0	0	0.0019462	0.0074654	0.0014235	0.0044444	1
0.02	-2.7489	0	0	0	1.1781	0	0	0	0.00046416	0.0027528	0.00027387	0.0015133	1
0.02	-2.7489	0	0	0	1.5708	0	0	0	0.0017427	0.0068103	0.00039857	0.0036044	1
0.02	-2.7489	0	0	0	1.9635	0	0	0	0.0058373	0.015155	0.0015416	0.0083484	1
0.02	-2.7489	0	0	0	2.3562	0	0	0	0.01102	0.011914	0.0034281	0.0076712	1
0.02	-2.7489	0	0	0	2.7489	0	0	0	0.015179	0.0041183	0.0041856	0.0041519	1
0.02	-2.7489	0	0	0	3.1416	0	0	0	0.0014687	0.00021309	0.00029433	0.00025371	1
0.02	-2.3562	0	0	0	-1.9635	0	0	0	0.00083512	0.0032012	0.0014797	0.0023404	1
0.02	-2.3562	0	0	0	-1.5708	0	0	0	0.00045313	0.00078677	0.00022304	0.00050491	1
0.02	-2.3562	0	0	0	-1.1781	0	0	0	0.00040165	0.0024461	0.0013138	0.00188	1
0.02	-2.3562	0	0	0	-0.7854	0	0	0	0.00067933	0.000514	0.00027231	0.00039316	1
0.02	-2.3562	0	0	0	-0.3927	0	0	0	0.0093833	0.0016111	0.002359	0.001985	1
0.02	-2.3562	0	0	0	0	0	0	0	0.0098391	0.00094403	0.0055024	0.0032232	1
0.02	-2.3562	0	0	0	0.3927	0	0	0	0.00026248	0.0034236	0.017511	0.010467	1
0.02	-2.3562	0	0	0	0.7854	0	0	0	0.00095293	0.0019087	0.0016162	0.0017624	1
0.02	-2.3562	0	0	0	1.1781	0	0	0	0.00070513	0.001215	0.000318	0.00076652	1
0.02	-2.3562	0	0	0	1.5708	0	0	0	0.0094948	0.018826	0.0028054	0.010816	1
0.02	-2.3562	0	0	0	1.9635	0	0	0	0.001564	0.0018685	0.00062882	0.0012487	1
0.02	-2.3562	0	0	0	2.3562	0	0	0	0.019688	2.8606	2.8602	2.8604	1
0.02	-2.3562	0	0	0	2.7489	0	0	0	0.0018898	0.0024375	0.005944	0.0041907	1
0.02	-2.3562	0	0	0	3.1416	0	0	0	0.0054618	0.00059564	0.0021356	0.0013656	1
0.02	-1.9635	0	0	0	-1.5708	0	0	0	0.00048537	0.00019666	0.00022296	0.00020981	1
0.02	-1.9635	0	0	0	-1.1781	0	0	0	0.0012372	0.0052706	0.0035624	0.0044165	1
0.02	-1.9635	0	0	0	-0.7854	0	0	0	0.017431	1.122	3.3467	2.2344	1
0.02	-1.9635	0	0	0	-0.3927	0	0	0	0.0040692	0.0001329	0.0012993	0.00071612	1
0.02	-1.9635	0	0	0	0	0	0	0	0.0027714	0.00050505	0.0081799	0.0043425	1
0.02	-1.9635	0	0	0	0.3927	0	0	0	0.01854	0.82939	1.3858	1.1076	1
0.02	-1.9635	0	0	0	0.7854	0	0	0	0.00066496	0.00018049	0.0012736	0.00072704	1
0.02	-1.9635	0	0	0	1.1781	0	0	0	0.00087741	0.0017149	0.0019396	0.0018272	1
0.02	-1.9635	0	0	0	1.5708	0	0	0	0.00049838	0.001873	0.0010443	0.0014586	1
0.02	-1.9635	0	0	0	1.9635	0	0	0	0.0158	1.7436	1.7391	1.7414	1
0.02	-1.9635	0	0	0	2.3562	0	0	0	0.00089294	0.0032911	0.0087129	0.006002	1
0.02	-1.9635	0	0	0	2.7489	0	0	0	0.00042707	0.00014449	0.0011368	0.00064067	1
0.02	-1.9635	0	0	0	3.1416	0	0	0	0.0031267	0.00028686	0.0029001	0.0015935	1
0.02	-1.5708	0	0	0	-1.1781	0	0	0	0.00040595	0.0006018	0.00041413	0.00050796	1
0.02	-1.5708	0	0	0	-0.7854	0	0	0	0.017321	0.78204	2.4909	1.6365	1
0.02	-1.5708	0	0	0	-0.3927	0	0	0	4.8582e-07	7.9552e-05	0.00096701	0.00052328	1
0.02	-1.5708	0	0	0	0	0	0	0	0.006975	0.0003747	0.0064245	0.0033996	1
0.02	-1.5708	0	0	0	0.3927	0	0	0	0.0034184	0.0015742	0.017499	0.0095366	1
0.02	-1.5708	0	0	0	0.7854	0	0	0	0.0014607	0.00053852	0.0032536	0.0018961	1
0.02	-1.5708	0	0	0	1.1781	0	0	0	0.00014905	0.00033148	0.0006599	0.00049569	1
0.02	-1.5708	0	0	0	1.5708	0	0	0	0.015535	0.78544	0.77693	0.78119	1
0.02	-1.5708	0	0	0	1.9635	0	0	0	0.00098665	0.0007104	0.00097539	0.00084289	1
0.02	-1.5708	0	0	0	2.3562	0	0	0	0.0010454	0.0006332	0.0027389	0.001686	1
0.02	-1.5708	0	0	0	2.7489	0	0	0	0.00022348	0.00021229	0.0016111	0.0009117	1
0.02	-1.5708	0	0	0	3.1416	0	0	0	0.016595	3.2072	3.2213	3.2143	1
0.02	-1.1781	0	0	0	-0.7854	0	0	0	0.0010933	4.7548e-05	0.00015909	0.00010332	1
0.02	-1.1781	0	0	0	-0.3927	0	0	0	0.0010043	0.00017724	0.0012953	0.00073629	1
0.02	-1.1781	0	0	0	0	0	0	0	0.00061307	0.00041812	0.0038029	0.0021105	1
0.02	-1.1781	0	0	0	0.3927	0	0	0	0.0063238	0.0045864	0.024071	0.014329	1
0.02	-1.1781	0	0	0	0.7854	0	0	0	0.0044496	0.00075346	0.0020391	0.0013963	1
0.02	-1.1781	0	0	0	1.1781	0	0	0	0.015788	0.92057	0.92407	0.92232	1
0.02	-1.1781	0	0	0	1.5708	0	0	0	0.01816	0.15584	0.20948	0.18266	1
0.02	-1.1781	0	0	0	1.9635	0	0	0	0.0012471	0.00090266	0.00051215	0.00070741	1
0.02	-1.1781	0	0	0	2.3562	0	0	0	6.0468e-05	0.0008062	0.0014275	0.0011169	1
0.02	-1.1781	0	0	0	2.7489	0	0	0	0.0013708	0.00028242	0.0014479	0.00086518	1
0.02	-1.1781	0	0	0	3.1416	0	0	0	0.0010104	0.00012128	0.00095867	0.00053997	1
0.02	-0.7854	0	0	0	-0.3927	0	0	0	0.018396	0.027563	0.17644	0.102	1
0.02	-0.7854	0	0	0	0	0	0	0	0.00099141	0.0011883	0.0053294	0.0032589	1
0.02	-0.7854	0	0	0	0.3927	0	0	0	0.004524	0.017149	0.057152	0.037151	1
0.02	-0.7854	0	0	0	0.7854	0	0	0	0.015917	0.77875	0.86849	0.82362	1
0.02	-0.7854	0	0	0	1.1781	0	0	0	0.0079372	0.015957	0.0070707	0.011514	1
0.02	-0.7854	0	0	0	1.5708	0	0	0	0.00084917	0.002489	0.00046621	0.0014776	1
0.02	-0.7854	0	0	0	1.9635	0	0	0	0.0071586	0.013533	0.0018413	0.0076871	1
0.02	-0.7854	0	0	0	2.3562	0	0	0	0.0059104	0.00087434	0.00044227	0.00065831	1
0.02	-0.7854	0	0	0	2.7489	0	0	0	0.00034503	0.00090423	0.0024373	0.0016708	1
0.02	-0.7854	0	0	0	3.1416	0	0	0	0.0058152	0.00099098	0.0038672	0.0024291	1
0.02	-0.3927	0	0	0	0	0	0	0	0.0022791	0.00037331	0.00049493	0.00043412	1
0.02	-0.3927	0	0	0	0.3927	0	0	0	0.016591	0.57979	0.58615	0.58297	1
0.02	-0.3927	0	0	0	0.7854	0	0	0	0.010754	0.029076	0.018416	0.023746	1
0.02	-0.3927	0	0	0	1.1781	0	0	0	0.002185	0.013503	0.0036413	0.008572	1
0.02	-0.3927	0	0	0	1.5708	0	0	0	0.0011492	0.011674	0.0011559	0.0064151	1
0.02	-0.3927	0	0	0	1.9635	0	0	0	0.018466	0.82666	1.5516	1.1892	1
0.02	-0.3927	0	0	0	2.3562	0	0	0	0.002929	0.00066297	0.00017509	0.00041903	1
0.02	-0.3927	0	0	0	2.7489	0	0	0	0.007565	0.0020456	0.0020809	0.0020633	1
0.02	-0.3927	0	0	0	3.1416	0	0	0	4.0906e-05	0.00027995	0.00082218	0.00055106	1
0.02	0	0	0	0	0.3927	0	0	0	0.0007424	0.00087276	0.00074255	0.00080766	1
0.02	0	0	0	0	0.7854	0	0	0	0.0045621	0.0051281	0.0027116	0.0039198	1
0.02	0	0	0	0	1.1781	0	0	0	0.0001143	0.0019096	0.00033219	0.0011209	1
0.02	0	0	0	0	1.5708	0	0	0	0.00099352	0.000566	6.7707e-05	0.00031685	1
0.02	0	0	0	0	1.9635	0	0	0	0.01503	0.00058528	4.225e-05	0.00031376	1
0.02	0	0	0	0	2.3562	0	0	0	0.010554	0.0044653	0.00084561	0.0026555	1
0.02	0	0	0	0	2.7489	0	0	0	2.6807e-05	0.0017948	0.004989	0.0033919	1
0.02	0	0	0	0	3.1416	0	0	0	0.019837	0.95045	1.6924	1.3214	1
0.02	0.3927	0	0	0	0.7854	0	0	0	0.0034763	0.0025537	0.0016729	0.0021133	1
0.02	0.3927	0	0	0	1.1781	0	0	0	0.011664	0.00063238	0.00011263	0.00037251	1
0.02	0.3927	0	0	0	1.5708	0	0	0	6.031e-05	0.0011229	9.8862e-05	0.00061088	1
0.02	0.3927	0	0	0	1.9635	0	0	0	0.0023505	0.0033765	0.00029346	0.001835	1
0.02	0.3927	0	0	0	2.3562	0	0	0	0.00021202	0.028583	0.011965	0.020274	1
0.02	0.3927	0	0	0	2.7489	0	0	0	2.5949e-05	0.0016265	0.0016785	0.0016525	1
0.02	0.3927	0	0	0	3.1416	0	0	0	0.0021421	0.00040819	0.00045054	0.00042937	1
0.02	0.7854	0	0	0	1.1781	0	0	0	0.014836	0.00092921	0.00051954	0.00072437	1
0.02	0.7854	0	0	0	1.5708	0	0	0	0.00063581	0.0011195	0.00025363	0.00068655	1
0.02	0.7854	0	0	0	1.9635	0	0	0	0.0036309	0.00062552	0.00014972	0.00038762	1
0.02	0.7854	0	0	0	2.3562	0	0	0	0.0011193	0.00038614	0.00023502	0.00031058	1
0.02	0.7854	0	0	0	2.7489	0	0	0	0.00057997	0.0095206	0.011744	0.010632	1
0.02	0.7854	0	0	0	3.1416	0	0	0	0.001755	0.0019159	0.0076637	0.0047898	1
0.02	1.1781	0	0	0	1.5708	0	0	0	0.0017954	4.7092e-05	2.5708e-05	3.64e-05	1
0.02	1.1781	0	0	0	1.9635	0	0	0	0.00043417	0.0013757	0.00046895	0.00092234	1
0.02	1.1781	0	0	0	2.3562	0	0	0	0.00084452	0.00059709	0.0003303	0.00046369	1
0.02	1.1781	0	0	0	2.7489	0	0	0	0.00082432	0.00069773	0.0049099	0.0028038	1
0.02	1.1781	0	0	0	3.1416	0	0	0	9.6525e-05	0.00051338	0.010356	0.0054348	1
0.02	1.5708	0	0	0	1.9635	0	0	0	0.0033869	0.0062358	0.0064918	0.0063638	1
0.02	1.5708	0	0	0	2.3562	0	0	0	0.0015648	0.00010444	0.00028644	0.00019544	1
0.02	1.5708	0	0	0	2.7489	0	0	0	0.018119	0.93835	3.2149	2.0766	1
0.02	1.5708	0	0	0	3.1416	0	0	0	0.0007821	0.00027486	0.0073147	0.0037948	1
0.02	1.9635	0	0	0	2.3562	0	0	0	2.3255e-06	0.00030075	0.00081978	0.00056026	1
0.02	1.9635	0	0	0	2.7489	0	0	0	0.00055827	0.00053192	0.0049563	0.0027441	1
0.02	1.9635	0	0	0	3.1416	0	0	0	0.00037369	9.9588e-05	0.0013966	0.00074807	1
0.02	2.3562	0	0	0	2.7489	0	0	0	0.0067916	0.01477	0.038707	0.026738	1
0.02	2.3562	0	0	0	3.1416	0	0	0	0.0013134	0.00014864	0.00066396	0.0004063	1
0.02	2.7489	0	0	0	3.1416	0	0	0	0.00011812	0.0030088	0.0052428	0.0041258	1
0.03	-3.1416	0	0	0	-2.7489	0	0	0	0.0014305	0.0010271	0.00076254	0.00089481	1
0.03	-3.1416	0	0	0	-2.3562	0	0	0	0.011512	0.034712	0.014334	0.024523	1
0.03	-3.1416	0	0	0	-1.9635	0	0	0	0.001105	0.026681	0.0035648	0.015123	1
0.03	-3.1416	0	0	0	-1.5708	0	0	0	0.00051392	0.00079411	5.6446e-05	0.00042528	1
0.03	-3.1416	0	0	0	-1.1781	0	0	0	0.0007303	0.0040006	0.00034341	0.002172	1
0.03	-3.1416	0	0	0	-0.7854	0	0	0	0.0039783	0.01003	0.0026667	0.0063483	1
0.03	-3.1416	0	0	0	-0.3927	0	0	0	0.010898	0.014748	0.0065271	0.010637	1
0.03	-3.1416	0	0	0	0	0	0	0	0.0040482	0.0094385	0.010593	0.010016	1
0.03	-3.1416	0	0	0	0.3927	0	0	0	0.01606	0.029297	0.021055	0.025176	1
0.03	-3.1416	0	0	0	0.7854	0	0	0	0.00070086	0.014642	0.0015869	0.0081144	1
0.03	-3.1416	0	0	0	1.1781	0	0	0	0.0030221	0.0099725	0.00049761	0.0052351	1
0.03	-3.1416	0	0	0	1.5708	0	0	0	0.0024674	0.0021463	9.6838e-05	0.0011216	1
0.03	-3.1416	0	0	0	1.9635	0	0	0	0.0051725	0.034168	0.0022633	0.018216	1
0.03	-3.1416	0	0	0	2.3562	0	0	0	0.011962	0.0019929	0.00038799	0.0011905	1
0.03	-3.1416	0	0	0	2.7489	0	0	0	0.0070074	0.00047207	0.0003073	0.00038969	1
0.03	-3.1416	0	0	0	3.1416	0	0	0	4.9008e-09	4.0484	4.0484	4.0484	1
0.03	-2.7489	0	0	0	-2.3562	0	0	0	0.0098478	0.044542	0.019531	0.032036	1
0.03	-2.7489	0	0	0	-1.9635	0	0	0	0.003359	0.00089264	0.0001197	0.00050617	1
0.03	-2.7489	0	0	0	-1.5708	0	0	0	0.026906	3.0379	2.926	2.982	1
0.03	-2.7489	0	0	0	-1.1781	0	0	0	0.0010453	0.00069725	9.8367e-05	0.00039781	1
0.03	-2.7489	0	0	0	-0.7854	0	0	0	0.0041998	0.009638	0.0038281	0.0067331	1
0.03	-2.7489	0	0	0	-0.3927	0	0	0	0.025303	0.96987	0.96469	0.96728	1
0.03	-2.7489	0	0	0	0	0	0	0	0.01174	0.10651	0.065666	0.086088	1
0.03	-2.7489	0	0	0	0.3927	0	0	0	0.028525	2.3806	3.0146	2.6976	1
0.03	-2.7489	0	0	0	0.7854	0	0	0	0.00094042	0.0078447	0.0014957	0.0046702	1
0.03	-2.7489	0	0	0	1.1781	0	0	0	0.00046416	0.0027528	0.00027387	0.0015133	1
0.03	-2.7489	0	0	0	1.5708	0	0	0	0.0020705	0.0093078	0.00055897	0.0049334	1
0.03	-2.7489	0	0	0	1.9635	0	0	0	0.0077939	0.06097	0.0055477	0.033259	1
0.03	-2.7489	0	0	0	2.3562	0	0	0	0.02297	0.05211	0.013186	0.032648	1
0.03	-2.7489	0	0	0	2.7489	0	0	0	0.033893	0.0094686	0.0098002	0.0096344	1
0.03	-2.7489	0	0	0	3.1416	0	0	0	0.0042457	0.00031229	0.0004305	0.0003714	1
0.03	-2.3562	0	0	0	-1.9635	0	0	0	0.00083512	0.0032012	0.0014797	0.0023404	1
0.03	-2.3562	0	0	0	-1.5708	0	0	0	0.0099818	0.009749	0.003753	0.006751	1
0.03	-2.3562	0	0	0	-1.1781	0	0	0	0.0048974	0.0026345	0.0014354	0.0020349	1
0.03	-2.3562	0	0	0	-0.7854	0	0	0	0.00067933	0.000514	0.00027231	0.00039316	1
0.03	-2.3562	0	0	0	-0.3927	0	0	0	0.00061738	0.0025006	0.0043278	0.0034142	1
0.03	-2.3562	0	0	0	0	0	0	0	0.00074613	0.0010663	0.0066544	0.0038604	1
0.03	-2.3562	0	0	0	0.3927	0	0	0	0.028996	2.3092	2.0614	2.1853	1
0.03	-2.3562	0	0	0	0.7854	0	0	0	0.00095293	0.0019087	0.0016162	0.0017624	1
0.03	-2.3562	0	0	0	1.1781	0	0	0	0.00070513	0.001215	0.000318	0.00076652	1
0.03	-2.3562	0	0	0	1.5708	0	0	0	0.0061354	0.023125	0.0036208	0.013373	1
0.03	-2.3562	0	0	0	1.9635	0	0	0	0.0020523	0.0035228	0.0011594	0.0023411	1
0.03	-2.3562	0	0	0	2.3562	0	0	0	0.02961	2.8654	2.865	2.8652	1
0.03	-2.3562	0	0	0	2.7489	0	0	0	0.0054344	0.006367	0.014406	0.010387	1
0.03	-2.3562	0	0	0	3.1416	0	0	0	0.0061626	0.00068025	0.0024069	0.0015436	1
0.03	-1.9635	0	0	0	-1.5708	0	0	0	0.0025182	0.00035666	0.00034003	0.00034834	1
0.03	-1.9635	0	0	0	-1.1781	0	0	0	0.0067735	0.0065934	0.0046038	0.0055986	1
0.03	-1.9635	0	0	0	-0.7854	0	0	0	0.02713	1.1231	3.3527	2.2379	1
0.03	-1.9635	0	0	0	-0.3927	0	0	0	0.0004587	0.00013863	0.001373	0.00075584	1
0.03	-1.9635	0	0	0	0	0	0	0	0.00062104	0.0005414	0.0089525	0.004747	1
0.03	-1.9635	0	0	0	0.3927	0	0	0	0.013241	1.5504	1.1725	1.3614	1
0.03	-1.9635	0	0	0	0.7854	0	0	0	0.0023804	0.0019236	0.0089221	0.0054228	1
0.03	-1.9635	0	0	0	1.1781	0	0	0	0.00087741	0.0017149	0.0019396	0.0018272	1
0.03	-1.9635	0	0	0	1.5708	0	0	0	0.00049838	0.001873	0.0010443	0.0014586	1
0.03	-1.9635	0	0	0	1.9635	0	0	0	0.020516	1.8026	1.801	1.8018	1
0.03	-1.9635	0	0	0	2.3562	0	0	0	0.0089127	0.008427	0.021515	0.014971	1
0.03	-1.9635	0	0	0	2.7489	0	0	0	0.00042707	0.00014449	0.0011368	0.00064067	1
0.03	-1.9635	0	0	0	3.1416	0	0	0	0.0001306	0.00031568	0.0031276	0.0017216	1
0.03	-1.5708	0	0	0	-1.1781	0	0	0	8.171e-07	0.00073603	0.00051466	0.00062534	1
0.03	-1.5708	0	0	0	-0.7854	0	0	0	0.029337	0.79252	2.5297	1.6611	1
0.03	-1.5708	0	0	0	-0.3927	0	0	0	4.8582e-07	7.9552e-05	0.00096701	0.00052328	1
0.03	-1.5708	0	0	0	0	0	0	0	0.00042924	0.00041918	0.0071448	0.003782	1
0.03	-1.5708	0	0	0	0.3927	0	0	0	0.02923	0.0080392	0.098137	0.053088	1
0.03	-1.5708	0	0	0	0.7854	0	0	0	0.0060357	0.00078919	0.00477	0.0027796	1
0.03	-1.5708	0	0	0	1.1781	0	0	0	0.00014905	0.00033148	0.0006599	0.00049569	1
0.03	-1.5708	0	0	0	1.5708	0	0	0	0.022892	0.7953	0.77252	0.78391	1
0.03	-1.5708	0	0	0	1.9635	0	0	0	0.0058897	0.00092706	0.0012914	0.0011092	1
0.03	-1.5708	0	0	0	2.3562	0	0	0	0.0028821	0.00077985	0.0034804	0.0021301	1
0.03	-1.5708	0	0	0	2.7489	0	0	0	0.00022348	0.00021229	0.0016111	0.0009117	1
0.03	-1.5708	0	0	0	3.1416	0	0	0	0.026483	3.212	3.2222	3.2171	1
0.03	-1.1781	0	0	0	-0.7854	0	0	0	0.0045168	0.0001894	0.00068749	0.00043845	1
0.03	-1.1781	0	0	0	-0.3927	0	0	0	0.0010043	0.00017724	0.0012953	0.00073629	1
0.03	-1.1781	0	0	0	0	0	0	0	0.0031674	0.00048605	0.0043601	0.0024231	1
0.03	-1.1781	0	0	0	0.3927	0	0	0	0.0063238	0.0045864	0.024071	0.014329	1
0.03	-1.1781	0	0	0	0.7854	0	0	0	0.0073228	0.0010679	0.0028996	0.0019838	1
0.03	-1.1781	0	0	0	1.1781	0	0	0	0.022346	0.64411	0.66305	0.65358	1
0.03	-1.1781	0	0	0	1.5708	0	0	0	0.01935	0.17915	0.31345	0.2463	1
0.03	-1.1781	0	0	0	1.9635	0	0	0	0.0012471	0.00090266	0.00051215	0.00070741	1
0.03	-1.1781	0	0	0	2.3562	0	0	0	9.3686e-05	0.0015732	0.0028681	0.0022207	1
0.03	-1.1781	0	0	0	2.7489	0	0	0	0.0065336	0.0044649	0.093226	0.048845	1
0.03	-1.1781	0	0	0	3.1416	0	0	0	0.0010104	0.00012128	0.00095867	0.00053997	1
0.03	-0.7854	0	0	0	-0.3927	0	0	0	0.027857	0.032475	0.20143	0.11695	1
0.03	-0.7854	0	0	0	0	0	0	0	0.002213	0.0014527	0.0064614	0.0039571	1
0.03	-0.7854	0	0	0	0.3927	0	0	0	0.020129	0.045056	0.19719	0.12112	1
0.03	-0.7854	0	0	0	0.7854	0	0	0	0.015917	0.77875	0.86849	0.82362	1
0.03	-0.7854	0	0	0	1.1781	0	0	0	0.013089	0.031973	0.015272	0.023623	1
0.03	-0.7854	0	0	0	1.5708	0	0	0	0.00084917	0.002489	0.00046621	0.0014776	1
0.03	-0.7854	0	0	0	1.9635	0	0	0	0.0034617	0.019555	0.0026832	0.011119	1
0.03	-0.7854	0	0	0	2.3562	0	0	0	0.003774	0.0011749	0.00056899	0.00087192	1
0.03	-0.7854	0	0	0	2.7489	0	0	0	0.036403	1.88	2.8217	2.3509	1
0.03	-0.7854	0	0	0	3.1416	0	0	0	0.0042193	0.0010364	0.0041459	0.0025911	1
0.03	-0.3927	0	0	0	0	0	0	0	0.0011211	0.00051338	0.00069024	0.00060181	1
0.03	-0.3927	0	0	0	0.3927	0	0	0	0.022455	1.0154	1.0652	1.0403	1
0.03	-0.3927	0	0	0	0.7854	0	0	0	0.018315	0.037815	0.024825	0.03132	1
0.03	-0.3927	0	0	0	1.1781	0	0	0	0.0051184	0.019674	0.0059496	0.012812	1
0.03	-0.3927	0	0	0	1.5708	0	0	0	0.0011492	0.011674	0.0011559	0.0064151	1
0.03	-0.3927	0	0	0	1.9635	0	0	0	0.028592	0.83089	1.5684	1.1996	1
0.03	-0.3927	0	0	0	2.3562	0	0	0	0.00045137	0.00073533	0.00018843	0.00046188	1
0.03	-0.3927	0	0	0	2.7489	0	0	0	0.003473	0.0082899	0.007296	0.0077929	1
0.03	-0.3927	0	0	0	3.1416	0	0	0	4.0906e-05	0.00027995	0.00082218	0.00055106	1
0.03	0	0	0	0	0.3927	0	0	0	0.0007424	0.00087276	0.00074255	0.00080766	1
0.03	0	0	0	0	0.7854	0	0	0	0.0094799	0.0078264	0.0043915	0.006109	1
0.03	0	0	0	0	1.1781	0	0	0	0.0001143	0.0019096	0.00033219	0.0011209	1
0.03	0	0	0	0	1.5708	0	0	0	0.0064671	0.036827	0.0062281	0.021527	1
0.03	0	0	0	0	1.9635	0	0	0	0.0049167	0.00095061	8.2372e-05	0.00051649	1
0.03	0	0	0	0	2.3562	0	0	0	0.002339	0.0053562	0.00089843	0.0031273	1
0.03	0	0	0	0	2.7489	0	0	0	2.6807e-05	0.0017948	0.004989	0.0033919	1
0.03	0	0	0	0	3.1416	0	0	0	0.00043882	1.3556	2.301	1.8283	1
0.03	0.3927	0	0	0	0.7854	0	0	0	0.010223	0.0085693	0.0072161	0.0078927	1
0.03	0.3927	0	0	0	1.1781	0	0	0	0.00051625	0.001919	0.00044022	0.0011796	1
0.03	0.3927	0	0	0	1.5708	0	0	0	6.031e-05	0.0011229	9.8862e-05	0.00061088	1
0.03	0.3927	0	0	0	1.9635	0	0	0	0.0015232	0.0034556	0.00030071	0.0018782	1
0.03	0.3927	0	0	0	2.3562	0	0	0	0.00021202	0.028583	0.011965	0.020274	1
0.03	0.3927	0	0	0	2.7489	0	0	0	2.5949e-05	0.0016265	0.0016785	0.0016525	1
0.03	0.3927	0	0	0	3.1416	0	0	0	0.0074388	0.00052931	0.00057464	0.00055197	1
0.03	0.7854	0	0	0	1.1781	0	0	0	0.0033887	0.0015681	0.0010102	0.0012892	1
0.03	0.7854	0	0	0	1.5708	0	0	0	0.00097962	0.002595	0.00078442	0.0016897	1
0.03	0.7854	0	0	0	1.9635	0	0	0	0.0073967	0.0079234	0.002267	0.0050952	1
0.03	0.7854	0	0	0	2.3562	0	0	0	0.0011193	0.00038614	0.00023502	0.00031058	1
0.03	0.7854	0	0	0	2.7489	0	0	0	0.0032427	0.019559	0.023208	0.021383	1
0.03	0.7854	0	0	0	3.1416	0	0	0	0.014308	0.0028521	0.017957	0.010405	1
0.03	1.1781	0	0	0	1.5708	0	0	0	6.5296e-06	5.1847e-05	2.8045e-05	3.9946e-05	1
0.03	1.1781	0	0	0	1.9635	0	0	0	0.00043417	0.0013757	0.00046895	0.00092234	1
0.03	1.1781	0	0	0	2.3562	0	0	0	0.00084452	0.00059709	0.0003303	0.00046369	1
0.03	1.1781	0	0	0	2.7489	0	0	0	0.00082432	0.00069773	0.0049099	0.0028038	1
0.03	1.1781	0	0	0	3.1416	0	0	0	9.6525e-05	0.00051338	0.010356	0.0054348	1
0.03	1.5708	0	0	0	1.9635	0	0	0	0.0022999	0.0061801	0.0064371	0.0063086	1
0.03	1.5708	0	0	0	2.3562	0	0	0	0.029963	0.64944	1.571	1.1102	1
0.03	1.5708	0	0	0	2.7489	0	0	0	0.029711	0.95359	3.2328	2.0932	1
0.03	1.5708	0	0	0	3.1416	0	0	0	0.00049985	0.0007836	0.019847	0.010315	1
0.03	1.9635	0	0	0	2.3562	0	0	0	2.3255e-06	0.00030075	0.00081978	0.00056026	1
0.03	1.9635	0	0	0	2.7489	0	0	0	0.00055827	0.00053192	0.0049563	0.0027441	1
0.03	1.9635	0	0	0	3.1416	0	0	0	0.00037369	9.9588e-05	0.0013966	0.00074807	1
0.03	2.3562	0	0	0	2.7489	0	0	0	0.020451	0.025021	0.071795	0.048408	1
0.03	2.3562	0	0	0	3.1416	0	0	0	0.0012191	0.00017422	0.00077622	0.00047522	1
0.03	2.7489	0	0	0	3.1416	0	0	0	0.00011812	0.0030088	0.0052428	0.0041258	1
0.04	-3.1416	0	0	0	-2.7489	0	0	0	0.00301	0.0026376	0.0019969	0.0023172	1
0.04	-3.1416	0	0	0	-2.3562	0	0	0	0.036934	0.080584	0.033598	0.057091	1
0.04	-3.1416	0	0	0	-1.9635	0	0	0	0.001105	0.026681	0.0035648	0.015123	1
0.04	-3.1416	0	0	0	-1.5708	0	0	0	0.00051392	0.00079411	5.6446e-05	0.00042528	1
0.04	-3.1416	0	0	0	-1.1781	0	0	0	0.00023197	0.0060649	0.00046409	0.0032645	1
0.04	-3.1416	0	0	0	-0.7854	0	0	0	0.0039783	0.01003	0.0026667	0.0063483	1
0.04	-3.1416	0	0	0	-0.3927	0	0	0	0.02535	0.027868	0.013799	0.020834	1
0.04	-3.1416	0	0	0	0	0	0	0	0.020504	0.019939	0.020519	0.020229	1
0.04	-3.1416	0	0	0	0.3927	0	0	0	0.019736	0.050159	0.036452	0.043305	1
0.04	-3.1416	0	0	0	0.7854	0	0	0	0.0013844	0.016476	0.001754	0.009115	1
0.04	-3.1416	0	0	0	1.1781	0	0	0	0.0030221	0.0099725	0.00049761	0.0052351	1
0.04	-3.1416	0	0	0	1.5708	0	0	0	0.0024674	0.0021463	9.6838e-05	0.0011216	1
0.04	-3.1416	0	0	0	1.9635	0	0	0	0.010845	0.041875	0.0029213	0.022398	1
0.04	-3.1416	0	0	0	2.3562	0	0	0	0.0038748	0.0022659	0.00045443	0.0013602	1
0.04	-3.1416	0	0	0	2.7489	0	0	0	0.011205	0.00061186	0.00039992	0.00050589	1
0.04	-3.1416	0	0	0	3.1416	0	0	0	4.9008e-09	4.0484	4.0484	4.0484	1
0.04	-2.7489	0	0	0	-2.3562	0	0	0	0.0098478	0.044542	0.019531	0.032036	1
0.04	-2.7489	0	0	0	-1.9635	0	0	0	0.003359	0.00089264	0.0001197	0.00050617	1
0.04	-2.7489	0	0	0	-1.5708	0	0	0	4.9381e-05	3.0163	2.8923	2.9543	1
0.04	-2.7489	0	0	0	-1.1781	0	0	0	0.0010453	0.00069725	9.8367e-05	0.00039781	1
0.04	-2.7489	0	0	0	-0.7854	0	0	0	0.0038306	0.012528	0.0053654	0.0089469	1
0.04	-2.7489	0	0	0	-0.3927	0	0	0	0.03095	0.97293	0.96778	0.97035	1
0.04	-2.7489	0	0	0	0	0	0	0	0.01174	0.10651	0.065666	0.086088	1
0.04	-2.7489	0	0	0	0.3927	0	0	0	0.035697	2.3818	3.0308	2.7063	1
0.04	-2.7489	0	0	0	0.7854	0	0	0	0.00094042	0.0078447	0.0014957	0.0046702	1
0.04	-2.7489	0	0	0	1.1781	0	0	0	0.00046416	0.0027528	0.00027387	0.0015133	1
0.04	-2.7489	0	0	0	1.5708	0	0	0	0.0017545	0.010315	0.00062536	0.00547	1
0.04	-2.7489	0	0	0	1.9635	0	0	0	0.015549	0.080049	0.0075814	0.043815	1
0.04	-2.7489	0	0	0	2.3562	0	0	0	0.023271	0.085281	0.019901	0.052591	1
0.04	-2.7489	0	0	0	2.7489	0	0	0	0.025255	0.031967	0.032727	0.032347	1
0.04	-2.7489	0	0	0	3.1416	0	0	0	0.0070511	0.00042098	0.00057459	0.00049779	1
0.04	-2.3562	0	0	0	-1.9635	0	0	0	0.00083512	0.0032012	0.0014797	0.0023404	1
0.04	-2.3562	0	0	0	-1.5708	0	0	0	0.0099818	0.009749	0.003753	0.006751	1
0.04	-2.3562	0	0	0	-1.1781	0	0	0	0.0043174	0.0033929	0.0019501	0.0026715	1
0.04	-2.3562	0	0	0	-0.7854	0	0	0	0.00067933	0.000514	0.00027231	0.00039316	1
0.04	-2.3562	0	0	0	-0.3927	0	0	0	0.00061738	0.0025006	0.0043278	0.0034142	1
0.04	-2.3562	0	0	0	0	0	0	0	0.0041749	0.0049894	0.02996	0.017475	1
0.04	-2.3562	0	0	0	0.3927	0	0	0	0.039893	2.3447	2.0984	2.2215	1
0.04	-2.3562	0	0	0	0.7854	0	0	0	0.00095293	0.0019087	0.0016162	0.0017624	1
0.04	-2.3562	0	0	0	1.1781	0	0	0	0.00070513	0.001215	0.000318	0.00076652	1
0.04	-2.3562	0	0	0	1.5708	0	0	0	0.0056051	0.027175	0.0044251	0.0158	1
0.04	-2.3562	0	0	0	1.9635	0	0	0	0.00078355	0.0038172	0.0012542	0.0025357	1
0.04	-2.3562	0	0	0	2.3562	0	0	0	0.039619	2.8706	2.8702	2.8704	1
0.04	-2.3562	0	0	0	2.7489	0	0	0	0.023128	0.36696	1.2827	0.82482	1
0.04	-2.3562	0	0	0	3.1416	0	0	0	0.01108	0.00078941	0.0027202	0.0017548	1
0.04	-1.9635	0	0	0	-1.5708	0	0	0	6.1729e-05	0.0004508	0.00037796	0.00041438	1
0.04	-1.9635	0	0	0	-1.1781	0	0	0	0.0043008	0.0076907	0.0055411	0.0066159	1
0.04	-1.9635	0	0	0	-0.7854	0	0	0	0.037142	1.1239	3.3592	2.2415	1
0.04	-1.9635	0	0	0	-0.3927	0	0	0	0.0004587	0.00013863	0.001373	0.00075584	1
0.04	-1.9635	0	0	0	0	0	0	0	0.0019916	0.001475	0.035101	0.018288	1
0.04	-1.9635	0	0	0	0.3927	0	0	0	0.039115	1.6742	1.1884	1.4313	1
0.04	-1.9635	0	0	0	0.7854	0	0	0	0.0011684	0.0022009	0.01035	0.0062753	1
0.04	-1.9635	0	0	0	1.1781	0	0	0	0.00087741	0.0017149	0.0019396	0.0018272	1
0.04	-1.9635	0	0	0	1.5708	0	0	0	0.00049838	0.001873	0.0010443	0.0014586	1
0.04	-1.9635	0	0	0	1.9635	0	0	0	0.027713	1.8003	1.7982	1.7993	1
0.04	-1.9635	0	0	0	2.3562	0	0	0	0.0041713	0.18205	0.41866	0.30036	1
0.04	-1.9635	0	0	0	2.7489	0	0	0	0.00042707	0.00014449	0.0011368	0.00064067	1
0.04	-1.9635	0	0	0	3.1416	0	0	0	0.0060941	0.00038895	0.0037135	0.0020512	1
0.04	-1.5708	0	0	0	-1.1781	0	0	0	0.0046002	0.00080601	0.00057003	0.00068802	1
0.04	-1.5708	0	0	0	-0.7854	0	0	0	0.039339	0.79721	2.5553	1.6763	1
0.04	-1.5708	0	0	0	-0.3927	0	0	0	4.8582e-07	7.9552e-05	0.00096701	0.00052328	1
0.04	-1.5708	0	0	0	0	0	0	0	0.0049185	0.0008722	0.018687	0.0097796	1
0.04	-1.5708	0	0	0	0.3927	0	0	0	0.0056053	0.020544	0.28188	0.15121	1
0.04	-1.5708	0	0	0	0.7854	0	0	0	0.0036981	0.0010656	0.0064325	0.003749	1
0.04	-1.5708	0	0	0	1.1781	0	0	0	0.00014905	0.00033148	0.0006599	0.00049569	1
0.04	-1.5708	0	0	0	1.5708	0	0	0	0.026749	0.84671	0.8333	0.84	1
0.04	-1.5708	0	0	0	1.9635	0	0	0	0.0013388	0.00097235	0.001371	0.0011717	1
0.04	-1.5708	0	0	0	2.3562	0	0	0	0.0031801	0.00087254	0.0039523	0.0024124	1
0.04	-1.5708	0	0	0	2.7489	0	0	0	0.00022348	0.00021229	0.0016111	0.0009117	1
0.04	-1.5708	0	0	0	3.1416	0	0	0	0.036353	3.2166	3.2231	3.2198	1
0.04	-1.1781	0	0	0	-0.7854	0	0	0	0.03963	0.18739	0.58794	0.38767	1
0.04	-1.1781	0	0	0	-0.3927	0	0	0	0.0010043	0.00017724	0.0012953	0.00073629	1
0.04	-1.1781	0	0	0	0	0	0	0	0.0069569	0.00071149	0.0061887	0.0034501	1
0.04	-1.1781	0	0	0	0.3927	0	0	0	0.0063238	0.0045864	0.024071	0.014329	1
0.04	-1.1781	0	0	0	0.7854	0	0	0	0.0018296	0.0017799	0.0048938	0.0033368	1
0.04	-1.1781	0	0	0	1.1781	0	0	0	0.03228	0.92322	0.92331	0.92326	1
0.04	-1.1781	0	0	0	1.5708	0	0	0	0.038818	1.224	1.5597	1.3918	1
0.04	-1.1781	0	0	0	1.9635	0	0	0	0.0012471	0.00090266	0.00051215	0.00070741	1
0.04	-1.1781	0	0	0	2.3562	0	0	0	9.3686e-05	0.0015732	0.0028681	0.0022207	1
0.04	-1.1781	0	0	0	2.7489	0	0	0	0.039456	2.5298	2.6816	2.6057	1
0.04	-1.1781	0	0	0	3.1416	0	0	0	0.00088561	0.00012879	0.0010438	0.0005863	1
0.04	-0.7854	0	0	0	-0.3927	0	0	0	0.037158	0.14026	0.54381	0.34203	1
0.04	-0.7854	0	0	0	0	0	0	0	0.002213	0.0014527	0.0064614	0.0039571	1
0.04	-0.7854	0	0	0	0.3927	0	0	0	0.037427	0.056594	0.2198	0.1382	1
0.04	-0.7854	0	0	0	0.7854	0	0	0	0.015917	0.77875	0.86849	0.82362	1
0.04	-0.7854	0	0	0	1.1781	0	0	0	0.031906	0.082586	0.041321	0.061953	1
0.04	-0.7854	0	0	0	1.5708	0	0	0	0.00084917	0.002489	0.00046621	0.0014776	1
0.04	-0.7854	0	0	0	1.9635	0	0	0	0.0018722	0.028198	0.003974	0.016086	1
0.04	-0.7854	0	0	0	2.3562	0	0	0	0.00047711	0.0018956	0.00076025	0.0013279	1
0.04	-0.7854	0	0	0	2.7489	0	0	0	0.039259	2.1453	2.8557	2.5005	1
0.04	-0.7854	0	0	0	3.1416	0	0	0	0.0050167	0.0010943	0.0044045	0.0027494	1
0.04	-0.3927	0	0	0	0	0	0	0	0.033887	0.0010184	0.0014207	0.0012196	1
0.04	-0.3927	0	0	0	0.3927	0	0	0	0.0059962	1.078	1.0938	1.0859	1
0.04	-0.3927	0	0	0	0.7854	0	0	0	0.035182	0.046195	0.031703	0.038949	1
0.04	-0.3927	0	0	0	1.1781	0	0	0	0.03519	0.087835	0.038328	0.063081	1
0.04	-0.3927	0	0	0	1.5708	0	0	0	0.0011492	0.011674	0.0011559	0.0064151	1
0.04	-0.3927	0	0	0	1.9635	0	0	0	0.03861	0.82944	1.5917	1.2106	1
0.04	-0.3927	0	0	0	2.3562	0	0	0	0.001096	0.00096107	0.0002269	0.00059399	1
0.04	-0.3927	0	0	0	2.7489	0	0	0	0.013333	0.010939	0.009636	0.010287	1
0.04	-0.3927	0	0	0	3.1416	0	0	0	4.0906e-05	0.00027995	0.00082218	0.00055106	1
0.04	0	0	0	0	0.3927	0	0	0	0.017884	0.003987	0.0034373	0.0037122	1
0.04	0	0	0	0	0.7854	0	0	0	0.0094799	0.0078264	0.0043915	0.006109	1
0.04	0	0	0	0	1.1781	0	0	0	0.0001143	0.0019096	0.00033219	0.0011209	1
0.04	0	0	0	0	1.5708	0	0	0	0.019291	0.04455	0.009229	0.02689	1
0.04	0	0	0	0	1.9635	0	0	0	0.0065397	0.00379	0.00022487	0.0020074	1
0.04	0	0	0	0	2.3562	0	0	0	0.0012249	0.0059411	0.00094295	0.003442	1
0.04	0	0	0	0	2.7489	0	0	0	2.6807e-05	0.0017948	0.004989	0.0033919	1
0.04	0	0	0	0	3.1416	0	0	0	0.014136	1.5827	2.4905	2.0366	1
0.04	0.3927	0	0	0	0.7854	0	0	0	0.0034628	0.0083819	0.0070709	0.0077264	1
0.04	0.3927	0	0	0	1.1781	0	0	0	0.0027853	0.0027081	0.00074842	0.0017282	1
0.04	0.3927	0	0	0	1.5708	0	0	0	6.031e-05	0.0011229	9.8862e-05	0.00061088	1
0.04	0.3927	0	0	0	1.9635	0	0	0	0.0004406	0.0036383	0.00031906	0.0019787	1
0.04	0.3927	0	0	0	2.3562	0	0	0	0.00021202	0.028583	0.011965	0.020274	1
0.04	0.3927	0	0	0	2.7489	0	0	0	2.5949e-05	0.0016265	0.0016785	0.0016525	1
0.04	0.3927	0	0	0	3.1416	0	0	0	0.00010017	0.00065468	0.00073703	0.00069586	1
0.04	0.7854	0	0	0	1.1781	0	0	0	1.0656e-05	0.0015638	0.0010119	0.0012878	1
0.04	0.7854	0	0	0	1.5708	0	0	0	8.4753e-05	0.0032987	0.0010898	0.0021942	1
0.04	0.7854	0	0	0	1.9635	0	0	0	0.010506	0.01114	0.0037101	0.0074248	1
0.04	0.7854	0	0	0	2.3562	0	0	0	0.0011193	0.00038614	0.00023502	0.00031058	1
0.04	0.7854	0	0	0	2.7489	0	0	0	0.015498	0.029653	0.035766	0.032709	1
0.04	0.7854	0	0	0	3.1416	0	0	0	0.0039004	0.0032923	0.021308	0.0123	1
0.04	1.1781	0	0	0	1.5708	0	0	0	0.00013622	5.3473e-05	2.8841e-05	4.1157e-05	1
0.04	1.1781	0	0	0	1.9635	0	0	0	0.00043417	0.0013757	0.00046895	0.00092234	1
0.04	1.1781	0	0	0	2.3562	0	0	0	0.00084452	0.00059709	0.0003303	0.00046369	1
0.04	1.1781	0	0	0	2.7489	0	0	0	0.00082432	0.00069773	0.0049099	0.0028038	1
0.04	1.1781	0	0	0	3.1416	0	0	0	9.6525e-05	0.00051338	0.010356	0.0054348	1
0.04	1.5708	0	0	0	1.9635	0	0	0	0.0069917	0.0061409	0.0064261	0.0062835	1
0.04	1.5708	0	0	0	2.3562	0	0	0	0.036353	1.9688	2.0796	2.0242	1
0.04	1.5708	0	0	0	2.7489	0	0	0	0.03873	0.97217	3.2533	2.1127	1
0.04	1.5708	0	0	0	3.1416	0	0	0	0.0021144	0.00085717	0.021286	0.011072	1
0.04	1.9635	0	0	0	2.3562	0	0	0	2.3255e-06	0.00030075	0.00081978	0.00056026	1
0.04	1.9635	0	0	0	2.7489	0	0	0	0.00055827	0.00053192	0.0049563	0.0027441	1
0.04	1.9635	0	0	0	3.1416	0	0	0	0.00037369	9.9588e-05	0.0013966	0.00074807	1
0.04	2.3562	0	0	0	2.7489	0	0	0	0.037113	0.042792	0.1392	0.090997	1
0.04	2.3562	0	0	0	3.1416	0	0	0	0.0022602	0.00019689	0.00087768	0.00053729	1
0.04	2.7489	0	0	0	3.1416	0	0	0	0.00011812	0.0030088	0.0052428	0.0041258	1
0.05	-3.1416	0	0	0	-2.7489	0	0	0	0.035398	0.11068	0.088883	0.099783	1
0.05	-3.1416	0	0	0	-2.3562	0	0	0	0.013587	3.1639	1.054	2.109	1
0.05	-3.1416	0	0	0	-1.9635	0	0	0	0.001105	0.026681	0.0035648	0.015123	1
0.05	-3.1416	0	0	0	-1.5708	0	0	0	0.00051392	0.00079411	5.6446e-05	0.00042528	1
0.05	-3.1416	0	0	0	-1.1781	0	0	0	0.0028025	0.089455	0.0064179	0.047936	1
0.05	-3.1416	0	0	0	-0.7854	0	0	0	0.0039783	0.01003	0.0026667	0.0063483	1
0.05	-3.1416	0	0	0	-0.3927	0	0	0	0.02778	0.076959	0.040583	0.058771	1
0.05	-3.1416	0	0	0	0	0	0	0	0.037571	0.29542	0.29281	0.29411	1
0.05	-3.1416	0	0	0	0.3927	0	0	0	0.019736	0.050159	0.036452	0.043305	1
0.05	-3.1416	0	0	0	0.7854	0	0	0	0.048979	2.3595	2.7145	2.537	1
0.05	-3.1416	0	0	0	1.1781	0	0	0	0.041622	0.50115	0.072123	0.28664	1
0.05	-3.1416	0	0	0	1.5708	0	0	0	0.0024674	0.0021463	9.6838e-05	0.0011216	1
0.05	-3.1416	0	0	0	1.9635	0	0	0	0.031821	0.16145	0.009698	0.085574	1
0.05	-3.1416	0	0	0	2.3562	0	0	0	0.0066421	0.0024288	0.00047974	0.0014543	1
0.05	-3.1416	0	0	0	2.7489	0	0	0	0.030868	0.0017906	0.0011158	0.0014532	1
0.05	-3.1416	0	0	0	3.1416	0	0	0	4.9008e-09	4.0484	4.0484	4.0484	1
0.05	-2.7489	0	0	0	-2.3562	0	0	0	0.0098478	0.044542	0.019531	0.032036	1
0.05	-2.7489	0	0	0	-1.9635	0	0	0	0.003359	0.00089264	0.0001197	0.00050617	1
0.05	-2.7489	0	0	0	-1.5708	0	0	0	0.04723	3.0655	2.9116	2.9885	1
0.05	-2.7489	0	0	0	-1.1781	0	0	0	0.0016577	0.0009454	0.00014979	0.00054759	1
0.05	-2.7489	0	0	0	-0.7854	0	0	0	0.0018676	0.033439	0.019254	0.026346	1
0.05	-2.7489	0	0	0	-0.3927	0	0	0	0.044207	0.97863	0.97605	0.97734	1
0.05	-2.7489	0	0	0	0	0	0	0	0.01174	0.10651	0.065666	0.086088	1
0.05	-2.7489	0	0	0	0.3927	0	0	0	0.048069	2.3743	3.0792	2.7268	1
0.05	-2.7489	0	0	0	0.7854	0	0	0	0.00094042	0.0078447	0.0014957	0.0046702	1
0.05	-2.7489	0	0	0	1.1781	0	0	0	0.00046416	0.0027528	0.00027387	0.0015133	1
0.05	-2.7489	0	0	0	1.5708	0	0	0	0.0012858	0.011865	0.00072917	0.0062973	1
0.05	-2.7489	0	0	0	1.9635	0	0	0	0.012641	0.10425	0.0099168	0.057085	1
0.05	-2.7489	0	0	0	2.3562	0	0	0	0.026786	0.16531	0.027786	0.096548	1
0.05	-2.7489	0	0	0	2.7489	0	0	0	0.049975	3.4164	3.4159	3.4161	1
0.05	-2.7489	0	0	0	3.1416	0	0	0	0.0039151	0.00054512	0.00073838	0.00064175	1
0.05	-2.3562	0	0	0	-1.9635	0	0	0	0.00083512	0.0032012	0.0014797	0.0023404	1
0.05	-2.3562	0	0	0	-1.5708	0	0	0	0.0099818	0.009749	0.003753	0.006751	1
0.05	-2.3562	0	0	0	-1.1781	0	0	0	0.0058322	0.0038898	0.0023078	0.0030988	1
0.05	-2.3562	0	0	0	-0.7854	0	0	0	0.00067933	0.000514	0.00027231	0.00039316	1
0.05	-2.3562	0	0	0	-0.3927	0	0	0	0.00061738	0.0025006	0.0043278	0.0034142	1
0.05	-2.3562	0	0	0	0	0	0	0	0.046281	0.82323	0.74733	0.78528	1
0.05	-2.3562	0	0	0	0.3927	0	0	0	0.049314	2.3479	2.1419	2.2449	1
0.05	-2.3562	0	0	0	0.7854	0	0	0	0.00095293	0.0019087	0.0016162	0.0017624	1
0.05	-2.3562	0	0	0	1.1781	0	0	0	0.00070513	0.001215	0.000318	0.00076652	1
0.05	-2.3562	0	0	0	1.5708	0	0	0	0.0013601	0.038372	0.0069221	0.022647	1
0.05	-2.3562	0	0	0	1.9635	0	0	0	0.00078355	0.0038172	0.0012542	0.0025357	1
0.05	-2.3562	0	0	0	2.3562	0	0	0	0.049998	2.8771	2.8769	2.877	1
0.05	-2.3562	0	0	0	2.7489	0	0	0	0.0025501	0.98457	3.194	2.0893	1
0.05	-2.3562	0	0	0	3.1416	0	0	0	0.024022	0.001541	0.0048522	0.0031966	1
0.05	-1.9635	0	0	0	-1.5708	0	0	0	0.0052836	0.00087867	0.00075701	0.00081784	1
0.05	-1.9635	0	0	0	-1.1781	0	0	0	0.0007322	0.0088052	0.006542	0.0076736	1
0.05	-1.9635	0	0	0	-0.7854	0	0	0	0.047054	1.1236	3.3663	2.245	1
0.05	-1.9635	0	0	0	-0.3927	0	0	0	0.0004587	0.00013863	0.001373	0.00075584	1
0.05	-1.9635	0	0	0	0	0	0	0	0.0081472	0.0020057	0.043818	0.022912	1
0.05	-1.9635	0	0	0	0.3927	0	0	0	0.04908	1.6888	1.1966	1.4427	1
0.05	-1.9635	0	0	0	0.7854	0	0	0	0.0018834	0.0027746	0.013827	0.0083009	1
0.05	-1.9635	0	0	0	1.1781	0	0	0	0.00087741	0.0017149	0.0019396	0.0018272	1
0.05	-1.9635	0	0	0	1.5708	0	0	0	0.00049838	0.001873	0.0010443	0.0014586	1
0.05	-1.9635	0	0	0	1.9635	0	0	0	0.028617	1.8003	1.7976	1.7989	1
0.05	-1.9635	0	0	0	2.3562	0	0	0	0.042421	0.77812	2.6301	1.7041	1
0.05	-1.9635	0	0	0	2.7489	0	0	0	0.00042707	0.00014449	0.0011368	0.00064067	1
0.05	-1.9635	0	0	0	3.1416	0	0	0	0.00087446	0.00044416	0.0041073	0.0022757	1
0.05	-1.5708	0	0	0	-1.1781	0	0	0	0.049777	0.35962	0.52378	0.4417	1
0.05	-1.5708	0	0	0	-0.7854	0	0	0	0.036447	0.76337	2.485	1.6242	1
0.05	-1.5708	0	0	0	-0.3927	0	0	0	4.8582e-07	7.9552e-05	0.00096701	0.00052328	1
0.05	-1.5708	0	0	0	0	0	0	0	0.04787	0.65804	2.2974	1.4777	1
0.05	-1.5708	0	0	0	0.3927	0	0	0	0.0056053	0.020544	0.28188	0.15121	1
0.05	-1.5708	0	0	0	0.7854	0	0	0	0.011042	0.0016061	0.009766	0.005686	1
0.05	-1.5708	0	0	0	1.1781	0	0	0	0.00014905	0.00033148	0.0006599	0.00049569	1
0.05	-1.5708	0	0	0	1.5708	0	0	0	0.038381	0.62216	0.66402	0.64309	1
0.05	-1.5708	0	0	0	1.9635	0	0	0	0.0011783	0.0012499	0.0018154	0.0015326	1
0.05	-1.5708	0	0	0	2.3562	0	0	0	0.00016467	0.0010198	0.0047423	0.002881	1
0.05	-1.5708	0	0	0	2.7489	0	0	0	0.00022348	0.00021229	0.0016111	0.0009117	1
0.05	-1.5708	0	0	0	3.1416	0	0	0	5.2303e-05	3.1428	3.1776	3.1602	1
0.05	-1.1781	0	0	0	-0.7854	0	0	0	0.048155	0.18705	0.59461	0.39083	1
0.05	-1.1781	0	0	0	-0.3927	0	0	0	0.0010043	0.00017724	0.0012953	0.00073629	1
0.05	-1.1781	0	0	0	0	0	0	0	0.0041388	0.0012045	0.010447	0.0058255	1
0.05	-1.1781	0	0	0	0.3927	0	0	0	0.0063238	0.0045864	0.024071	0.014329	1
0.05	-1.1781	0	0	0	0.7854	0	0	0	0.0018296	0.0017799	0.0048938	0.0033368	1
0.05	-1.1781	0	0	0	1.1781	0	0	0	0.03228	0.92322	0.92331	0.92326	1
0.05	-1.1781	0	0	0	1.5708	0	0	0	0.048519	1.2351	1.5621	1.3986	1
0.05	-1.1781	0	0	0	1.9635	0	0	0	0.0012471	0.00090266	0.00051215	0.00070741	1
0.05	-1.1781	0	0	0	2.3562	0	0	0	9.3686e-05	0.0015732	0.0028681	0.0022207	1
0.05	-1.1781	0	0	0	2.7489	0	0	0	0.049253	2.5856	2.6812	2.6334	1
0.05	-1.1781	0	0	0	3.1416	0	0	0	0.00088561	0.00012879	0.0010438	0.0005863	1
0.05	-0.7854	0	0	0	-0.3927	0	0	0	0.048892	0.16783	0.58977	0.3788	1
0.05	-0.7854	0	0	0	0	0	0	0	0.010829	0.0025767	0.01225	0.0074134	1
0.05	-0.7854	0	0	0	0.3927	0	0	0	0.042131	0.068363	0.23591	0.15214	1
0.05	-0.7854	0	0	0	0.7854	0	0	0	0.015917	0.77875	0.86849	0.82362	1
0.05	-0.7854	0	0	0	1.1781	0	0	0	0.049417	1.395	0.97677	1.1859	1
0.05	-0.7854	0	0	0	1.5708	0	0	0	0.00084917	0.002489	0.00046621	0.0014776	1
0.05	-0.7854	0	0	0	1.9635	0	0	0	0.039847	0.35437	0.077901	0.21613	1
0.05	-0.7854	0	0	0	2.3562	0	0	0	0.049188	1.5292	2.2083	1.8687	1
0.05	-0.7854	0	0	0	2.7489	0	0	0	0.049648	2.3491	2.7899	2.5695	1
0.05	-0.7854	0	0	0	3.1416	0	0	0	0.001775	0.0011141	0.0044482	0.0027812	1
0.05	-0.3927	0	0	0	0	0	0	0	0.0017727	0.0011912	0.0016911	0.0014411	1
0.05	-0.3927	0	0	0	0.3927	0	0	0	0.034266	0.99216	1.1089	1.0505	1
0.05	-0.3927	0	0	0	0.7854	0	0	0	0.031014	0.064649	0.046	0.055325	1
0.05	-0.3927	0	0	0	1.1781	0	0	0	0.045384	0.13455	0.063725	0.099138	1
0.05	-0.3927	0	0	0	1.5708	0	0	0	0.0024664	0.013362	0.0014064	0.007384	1
0.05	-0.3927	0	0	0	1.9635	0	0	0	0.048667	0.83234	1.6059	1.2191	1
0.05	-0.3927	0	0	0	2.3562	0	0	0	0.049153	1.0907	2.2707	1.6807	1
0.05	-0.3927	0	0	0	2.7489	0	0	0	0.02059	0.023861	0.023229	0.023545	1
0.05	-0.3927	0	0	0	3.1416	0	0	0	4.0906e-05	0.00027995	0.00082218	0.00055106	1
0.05	0	0	0	0	0.3927	0	0	0	0.017884	0.003987	0.0034373	0.0037122	1
0.05	0	0	0	0	0.7854	0	0	0	0.0094799	0.0078264	0.0043915	0.006109	1
0.05	0	0	0	0	1.1781	0	0	0	0.0001143	0.0019096	0.00033219	0.0011209	1
0.05	0	0	0	0	1.5708	0	0	0	0.0080659	0.050643	0.01262	0.031631	1
0.05	0	0	0	0	1.9635	0	0	0	0.0020323	0.0041127	0.00024304	0.0021779	1
0.05	0	0	0	0	2.3562	0	0	0	0.0033739	0.0069429	0.0010156	0.0039792	1
0.05	0	0	0	0	2.7489	0	0	0	2.6807e-05	0.0017948	0.004989	0.0033919	1
0.05	0	0	0	0	3.1416	0	0	0	0.047855	1.8743	2.5007	2.1875	1
0.05	0.3927	0	0	0	0.7854	0	0	0	0.012191	0.0093409	0.007961	0.008651	1
0.05	0.3927	0	0	0	1.1781	0	0	0	0.0033923	0.0027093	0.00075844	0.0017339	1
0.05	0.3927	0	0	0	1.5708	0	0	0	6.031e-05	0.0011229	9.8862e-05	0.00061088	1
0.05	0.3927	0	0	0	1.9635	0	0	0	0.0004406	0.0036383	0.00031906	0.0019787	1
0.05	0.3927	0	0	0	2.3562	0	0	0	0.00021202	0.028583	0.011965	0.020274	1
0.05	0.3927	0	0	0	2.7489	0	0	0	2.5949e-05	0.0016265	0.0016785	0.0016525	1
0.05	0.3927	0	0	0	3.1416	0	0	0	0.0020354	0.00096962	0.0010775	0.0010235	1
0.05	0.7854	0	0	0	1.1781	0	0	0	1.0656e-05	0.0015638	0.0010119	0.0012878	1
0.05	0.7854	0	0	0	1.5708	0	0	0	8.4753e-05	0.0032987	0.0010898	0.0021942	1
0.05	0.7854	0	0	0	1.9635	0	0	0	0.0011432	0.011538	0.0039696	0.007754	1
0.05	0.7854	0	0	0	2.3562	0	0	0	0.0011193	0.00038614	0.00023502	0.00031058	1
0.05	0.7854	0	0	0	2.7489	0	0	0	0.032841	0.044124	0.057894	0.051009	1
0.05	0.7854	0	0	0	3.1416	0	0	0	0.022213	0.0061199	0.040732	0.023426	1
0.05	1.1781	0	0	0	1.5708	0	0	0	0.006031	0.00074547	0.00045055	0.00059801	1
0.05	1.1781	0	0	0	1.9635	0	0	0	0.00043417	0.0013757	0.00046895	0.00092234	1
0.05	1.1781	0	0	0	2.3562	0	0	0	0.00084452	0.00059709	0.0003303	0.00046369	1
0.05	1.1781	0	0	0	2.7489	0	0	0	0.00082432	0.00069773	0.0049099	0.0028038	1
0.05	1.1781	0	0	0	3.1416	0	0	0	9.6525e-05	0.00051338	0.010356	0.0054348	1
0.05	1.5708	0	0	0	1.9635	0	0	0	0.046074	0.015034	0.014906	0.01497	1
0.05	1.5708	0	0	0	2.3562	0	0	0	0.034487	1.8686	2.206	2.0373	1
0.05	1.5708	0	0	0	2.7489	0	0	0	0.045934	0.98023	3.2777	2.129	1
0.05	1.5708	0	0	0	3.1416	0	0	0	0.036641	1.1583	2.6609	1.9096	1
0.05	1.9635	0	0	0	2.3562	0	0	0	2.3255e-06	0.00030075	0.00081978	0.00056026	1
0.05	1.9635	0	0	0	2.7489	0	0	0	0.00055827	0.00053192	0.0049563	0.0027441	1
0.05	1.9635	0	0	0	3.1416	0	0	0	0.00037369	9.9588e-05	0.0013966	0.00074807	1
0.05	2.3562	0	0	0	2.7489	0	0	0	0.037113	0.042792	0.1392	0.090997	1
0.05	2.3562	0	0	0	3.1416	0	0	0	0.0015168	0.00023722	0.001056	0.00064659	1
0.05	2.7489	0	0	0	3.1416	0	0	0	0.00011812	0.0030088	0.0052428	0.0041258	1
0.06	-3.1416	0	0	0	-2.7489	0	0	0	0.035398	0.11068	0.088883	0.099783	1
0.06	-3.1416	0	0	0	-2.3562	0	0	0	0.05415	3.1081	1.2272	2.1676	1
0.06	-3.1416	0	0	0	-1.9635	0	0	0	0.001105	0.026681	0.0035648	0.015123	1
0.06	-3.1416	0	0	0	-1.5708	0	0	0	0.00051392	0.00079411	5.6446e-05	0.00042528	1
0.06	-3.1416	0	0	0	-1.1781	0	0	0	0.0042763	0.12179	0.010819	0.066306	1
0.06	-3.1416	0	0	0	-0.7854	0	0	0	0.0039783	0.01003	0.0026667	0.0063483	1
0.06	-3.1416	0	0	0	-0.3927	0	0	0	0.05646	0.45417	0.16814	0.31116	1
0.06	-3.1416	0	0	0	0	0	0	0	0.034782	2.5819	1.0457	1.8138	1
0.06	-3.1416	0	0	0	0.3927	0	0	0	0.019736	0.050159	0.036452	0.043305	1
0.06	-3.1416	0	0	0	0.7854	0	0	0	0.058807	2.3507	2.7324	2.5415	1
0.06	-3.1416	0	0	0	1.1781	0	0	0	0.056025	2.3932	1.8418	2.1175	1
0.06	-3.1416	0	0	0	1.5708	0	0	0	0.00015553	0.0023133	0.00010346	0.0012084	1
0.06	-3.1416	0	0	0	1.9635	0	0	0	0.057685	2.5125	0.97282	1.7427	1
0.06	-3.1416	0	0	0	2.3562	0	0	0	0.00070641	0.0063542	0.0011343	0.0037443	1
0.06	-3.1416	0	0	0	2.7489	0	0	0	0.003815	0.0021069	0.0012968	0.0017019	1
0.06	-3.1416	0	0	0	3.1416	0	0	0	4.9008e-09	4.0484	4.0484	4.0484	1
0.06	-2.7489	0	0	0	-2.3562	0	0	0	0.0098478	0.044542	0.019531	0.032036	1
0.06	-2.7489	0	0	0	-1.9635	0	0	0	0.003359	0.00089264	0.0001197	0.00050617	1
0.06	-2.7489	0	0	0	-1.5708	0	0	0	0.057369	3.0738	2.9107	2.9923	1
0.06	-2.7489	0	0	0	-1.1781	0	0	0	0.00032568	0.001055	0.00016557	0.0006103	1
0.06	-2.7489	0	0	0	-0.7854	0	0	0	0.058737	2.824	2.5804	2.7022	1
0.06	-2.7489	0	0	0	-0.3927	0	0	0	0.047294	0.98033	0.98211	0.98122	1
0.06	-2.7489	0	0	0	0	0	0	0	0.01174	0.10651	0.065666	0.086088	1
0.06	-2.7489	0	0	0	0.3927	0	0	0	0.049019	2.3517	3.1598	2.7558	1
0.06	-2.7489	0	0	0	0.7854	0	0	0	0.00097542	0.0085457	0.0016213	0.0050835	1
0.06	-2.7489	0	0	0	1.1781	0	0	0	0.00046416	0.0027528	0.00027387	0.0015133	1
0.06	-2.7489	0	0	0	1.5708	0	0	0	0.0086065	0.024364	0.0015191	0.012941	1
0.06	-2.7489	0	0	0	1.9635	0	0	0	0.023322	0.14164	0.013172	0.077405	1
0.06	-2.7489	0	0	0	2.3562	0	0	0	0.052503	0.19835	0.0301	0.11423	1
0.06	-2.7489	0	0	0	2.7489	0	0	0	0.059489	3.4194	3.4176	3.4185	1
0.06	-2.7489	0	0	0	3.1416	0	0	0	0.0066117	0.00063919	0.00086869	0.00075394	1
0.06	-2.3562	0	0	0	-1.9635	0	0	0	0.00083512	0.0032012	0.0014797	0.0023404	1
0.06	-2.3562	0	0	0	-1.5708	0	0	0	0.0099818	0.009749	0.003753	0.006751	1
0.06	-2.3562	0	0	0	-1.1781	0	0	0	0.0041099	0.0052222	0.0032406	0.0042314	1
0.06	-2.3562	0	0	0	-0.7854	0	0	0	0.00067933	0.000514	0.00027231	0.00039316	1
0.06	-2.3562	0	0	0	-0.3927	0	0	0	0.00061738	0.0025006	0.0043278	0.0034142	1
0.06	-2.3562	0	0	0	0	0	0	0	0.050844	2.9738	2.8261	2.8999	1
0.06	-2.3562	0	0	0	0.3927	0	0	0	0.059119	2.3592	2.158	2.2586	1
0.06	-2.3562	0	0	0	0.7854	0	0	0	0.00095293	0.0019087	0.0016162	0.0017624	1
0.06	-2.3562	0	0	0	1.1781	0	0	0	0.00070513	0.001215	0.000318	0.00076652	1
0.06	-2.3562	0	0	0	1.5708	0	0	0	0.040159	0.099632	0.022065	0.060849	1
0.06	-2.3562	0	0	0	1.9635	0	0	0	0.00078355	0.0038172	0.0012542	0.0025357	1
0.06	-2.3562	0	0	0	2.3562	0	0	0	0.058456	2.879	2.8773	2.8782	1
0.06	-2.3562	0	0	0	2.7489	0	0	0	0.058404	1.0805	3.2652	2.1728	1
0.06	-2.3562	0	0	0	3.1416	0	0	0	0.0048471	0.001874	0.00567	0.003772	1
0.06	-1.9635	0	0	0	-1.5708	0	0	0	0.032617	0.0030588	0.0025439	0.0028014	1
0.06	-1.9635	0	0	0	-1.1781	0	0	0	0.0097443	0.010957	0.0083821	0.0096695	1
0.06	-1.9635	0	0	0	-0.7854	0	0	0	0.056856	1.1242	3.3725	2.2483	1
0.06	-1.9635	0	0	0	-0.3927	0	0	0	0.0004587	0.00013863	0.001373	0.00075584	1
0.06	-1.9635	0	0	0	0	0	0	0	0.014837	0.0032167	0.061963	0.03259	1
0.06	-1.9635	0	0	0	0.3927	0	0	0	0.05918	1.6952	1.2177	1.4564	1
0.06	-1.9635	0	0	0	0.7854	0	0	0	0.0018144	0.014635	0.064747	0.039691	1
0.06	-1.9635	0	0	0	1.1781	0	0	0	0.00087741	0.0017149	0.0019396	0.0018272	1
0.06	-1.9635	0	0	0	1.5708	0	0	0	0.00049838	0.001873	0.0010443	0.0014586	1
0.06	-1.9635	0	0	0	1.9635	0	0	0	0.038831	1.8031	1.8004	1.8018	1
0.06	-1.9635	0	0	0	2.3562	0	0	0	0.058382	0.77708	2.6827	1.7299	1
0.06	-1.9635	0	0	0	2.7489	0	0	0	0.00042707	0.00014449	0.0011368	0.00064067	1
0.06	-1.9635	0	0	0	3.1416	0	0	0	0.058563	2.6166	2.967	2.7918	1
0.06	-1.5708	0	0	0	-1.1781	0	0	0	0.059029	0.38033	0.57526	0.4778	1
0.06	-1.5708	0	0	0	-0.7854	0	0	0	0.059475	0.80829	2.6064	1.7073	1
0.06	-1.5708	0	0	0	-0.3927	0	0	0	4.8582e-07	7.9552e-05	0.00096701	0.00052328	1
0.06	-1.5708	0	0	0	0	0	0	0	0.058299	0.68263	2.293	1.4878	1
0.06	-1.5708	0	0	0	0.3927	0	0	0	0.0056053	0.020544	0.28188	0.15121	1
0.06	-1.5708	0	0	0	0.7854	0	0	0	0.01031	0.0024419	0.014522	0.0084818	1
0.06	-1.5708	0	0	0	1.1781	0	0	0	0.00014905	0.00033148	0.0006599	0.00049569	1
0.06	-1.5708	0	0	0	1.5708	0	0	0	0.038381	0.62216	0.66402	0.64309	1
0.06	-1.5708	0	0	0	1.9635	0	0	0	0.0011783	0.0012499	0.0018154	0.0015326	1
0.06	-1.5708	0	0	0	2.3562	0	0	0	0.00016467	0.0010198	0.0047423	0.002881	1
0.06	-1.5708	0	0	0	2.7489	0	0	0	0.00022348	0.00021229	0.0016111	0.0009117	1
0.06	-1.5708	0	0	0	3.1416	0	0	0	0.056058	3.2248	3.2253	3.2251	1
0.06	-1.1781	0	0	0	-0.7854	0	0	0	0.058161	0.1893	0.60319	0.39625	1
0.06	-1.1781	0	0	0	-0.3927	0	0	0	0.0010043	0.00017724	0.0012953	0.00073629	1
0.06	-1.1781	0	0	0	0	0	0	0	0.022401	0.0032261	0.03412	0.018673	1
0.06	-1.1781	0	0	0	0.3927	0	0	0	0.0063238	0.0045864	0.024071	0.014329	1
0.06	-1.1781	0	0	0	0.7854	0	0	0	0.0018296	0.0017799	0.0048938	0.0033368	1
0.06	-1.1781	0	0	0	1.1781	0	0	0	0.03228	0.92322	0.92331	0.92326	1
0.06	-1.1781	0	0	0	1.5708	0	0	0	0.058531	1.245	1.5666	1.4058	1
0.06	-1.1781	0	0	0	1.9635	0	0	0	0.0045962	0.0014234	0.00072937	0.0010764	1
0.06	-1.1781	0	0	0	2.3562	0	0	0	9.3686e-05	0.0015732	0.0028681	0.0022207	1
0.06	-1.1781	0	0	0	2.7489	0	0	0	0.059148	2.6455	2.686	2.6658	1
0.06	-1.1781	0	0	0	3.1416	0	0	0	0.00088561	0.00012879	0.0010438	0.0005863	1
0.06	-0.7854	0	0	0	-0.3927	0	0	0	0.05876	0.20942	0.62975	0.41959	1
0.06	-0.7854	0	0	0	0	0	0	0	0.012234	0.004372	0.022694	0.013533	1
0.06	-0.7854	0	0	0	0.3927	0	0	0	0.00070235	0.44115	0.60404	0.5226	1
0.06	-0.7854	0	0	0	0.7854	0	0	0	0.015917	0.77875	0.86849	0.82362	1
0.06	-0.7854	0	0	0	1.1781	0	0	0	0.059377	1.3709	1.0161	1.1935	1
0.06	-0.7854	0	0	0	1.5708	0	0	0	0.00084917	0.002489	0.00046621	0.0014776	1
0.06	-0.7854	0	0	0	1.9635	0	0	0	0.052337	0.49094	0.1181	0.30452	1
0.06	-0.7854	0	0	0	2.3562	0	0	0	0.05918	1.574	2.1907	1.8824	1
0.06	-0.7854	0	0	0	2.7489	0	0	0	0.058289	2.7717	2.6715	2.7216	1
0.06	-0.7854	0	0	0	3.1416	0	0	0	0.0023291	0.0013551	0.0059941	0.0036746	1
0.06	-0.3927	0	0	0	0	0	0	0	0.01216	0.0029281	0.0045318	0.0037299	1
0.06	-0.3927	0	0	0	0.3927	0	0	0	0.039635	0.98245	1.1125	1.0475	1
0.06	-0.3927	0	0	0	0.7854	0	0	0	0.050597	0.076996	0.055781	0.066389	1
0.06	-0.3927	0	0	0	1.1781	0	0	0	0.053012	0.14685	0.074064	0.11046	1
0.06	-0.3927	0	0	0	1.5708	0	0	0	0.050116	0.090766	0.017548	0.054157	1
0.06	-0.3927	0	0	0	1.9635	0	0	0	0.058694	0.82972	1.6281	1.2289	1
0.06	-0.3927	0	0	0	2.3562	0	0	0	0.058288	1.1861	2.2453	1.7157	1
0.06	-0.3927	0	0	0	2.7489	0	0	0	0.059152	2.3333	2.3973	2.3653	1
0.06	-0.3927	0	0	0	3.1416	0	0	0	4.0906e-05	0.00027995	0.00082218	0.00055106	1
0.06	0	0	0	0	0.3927	0	0	0	0.0021944	0.0039924	0.0034806	0.0037365	1
0.06	0	0	0	0	0.7854	0	0	0	0.0094799	0.0078264	0.0043915	0.006109	1
0.06	0	0	0	0	1.1781	0	0	0	0.0001143	0.0019096	0.00033219	0.0011209	1
0.06	0	0	0	0	1.5708	0	0	0	0.016089	0.054629	0.015006	0.034818	1
0.06	0	0	0	0	1.9635	0	0	0	0.00037568	0.0043591	0.00025794	0.0023085	1
0.06	0	0	0	0	2.3562	0	0	0	0.0028842	0.0080441	0.0010947	0.0045694	1
0.06	0	0	0	0	2.7489	0	0	0	2.6807e-05	0.0017948	0.004989	0.0033919	1
0.06	0	0	0	0	3.1416	0	0	0	0.055106	1.9409	2.8659	2.4034	1
0.06	0.3927	0	0	0	0.7854	0	0	0	0.026247	0.0098559	0.0083795	0.0091177	1
0.06	0.3927	0	0	0	1.1781	0	0	0	0.0013776	0.0041592	0.0013083	0.0027337	1
0.06	0.3927	0	0	0	1.5708	0	0	0	6.031e-05	0.0011229	9.8862e-05	0.00061088	1
0.06	0.3927	0	0	0	1.9635	0	0	0	0.0004406	0.0036383	0.00031906	0.0019787	1
0.06	0.3927	0	0	0	2.3562	0	0	0	0.00021202	0.028583	0.011965	0.020274	1
0.06	0.3927	0	0	0	2.7489	0	0	0	2.5949e-05	0.0016265	0.0016785	0.0016525	1
0.06	0.3927	0	0	0	3.1416	0	0	0	0.048109	0.092753	0.087217	0.089985	1
0.06	0.7854	0	0	0	1.1781	0	0	0	1.0656e-05	0.0015638	0.0010119	0.0012878	1
0.06	0.7854	0	0	0	1.5708	0	0	0	8.4753e-05	0.0032987	0.0010898	0.0021942	1
0.06	0.7854	0	0	0	1.9635	0	0	0	0.0011432	0.011538	0.0039696	0.007754	1
0.06	0.7854	0	0	0	2.3562	0	0	0	0.013851	0.0008442	0.00042042	0.00063231	1
0.06	0.7854	0	0	0	2.7489	0	0	0	0.052502	0.071574	0.093523	0.082549	1
0.06	0.7854	0	0	0	3.1416	0	0	0	0.039322	2.6376	2.1653	2.4014	1
0.06	1.1781	0	0	0	1.5708	0	0	0	0.0026383	0.00077615	0.00047485	0.0006255	1
0.06	1.1781	0	0	0	1.9635	0	0	0	0.00043417	0.0013757	0.00046895	0.00092234	1
0.06	1.1781	0	0	0	2.3562	0	0	0	0.0040214	0.00097162	0.00057766	0.00077464	1
0.06	1.1781	0	0	0	2.7489	0	0	0	0.0034255	0.00078716	0.0055688	0.003178	1
0.06	1.1781	0	0	0	3.1416	0	0	0	9.6525e-05	0.00051338	0.010356	0.0054348	1
0.06	1.5708	0	0	0	1.9635	0	0	0	0.039983	0.014346	0.014247	0.014297	1
0.06	1.5708	0	0	0	2.3562	0	0	0	0.056453	1.9127	2.307	2.1098	1
0.06	1.5708	0	0	0	2.7489	0	0	0	0.058953	0.99633	3.3084	2.1524	1
0.06	1.5708	0	0	0	3.1416	0	0	0	0.054938	1.1635	2.6979	1.9307	1
0.06	1.9635	0	0	0	2.3562	0	0	0	2.3255e-06	0.00030075	0.00081978	0.00056026	1
0.06	1.9635	0	0	0	2.7489	0	0	0	0.0039355	0.00058689	0.0053864	0.0029867	1
0.06	1.9635	0	0	0	3.1416	0	0	0	0.00037369	9.9588e-05	0.0013966	0.00074807	1
0.06	2.3562	0	0	0	2.7489	0	0	0	0.037113	0.042792	0.1392	0.090997	1
0.06	2.3562	0	0	0	3.1416	0	0	0	0.0042344	0.00034363	0.0014949	0.00091926	1
0.06	2.7489	0	0	0	3.1416	0	0	0	0.00011812	0.0030088	0.0052428	0.0041258	1
0.07	-3.1416	0	0	0	-2.7489	0	0	0	0.035398	0.11068	0.088883	0.099783	1
0.07	-3.1416	0	0	0	-2.3562	0	0	0	0.058888	3.1062	1.2302	2.1682	1
0.07	-3.1416	0	0	0	-1.9635	0	0	0	0.001105	0.026681	0.0035648	0.015123	1
0.07	-3.1416	0	0	0	-1.5708	0	0	0	0.00051392	0.00079411	5.6446e-05	0.00042528	1
0.07	-3.1416	0	0	0	-1.1781	0	0	0	0.067615	2.9492	3.1933	3.0712	1
0.07	-3.1416	0	0	0	-0.7854	0	0	0	0.0039783	0.01003	0.0026667	0.0063483	1
0.07	-3.1416	0	0	0	-0.3927	0	0	0	0.00070959	2.1531	1.2527	1.7029	1
0.07	-3.1416	0	0	0	0	0	0	0	0.034782	2.5819	1.0457	1.8138	1
0.07	-3.1416	0	0	0	0.3927	0	0	0	0.019736	0.050159	0.036452	0.043305	1
0.07	-3.1416	0	0	0	0.7854	0	0	0	0.066343	2.3732	2.7821	2.5776	1
0.07	-3.1416	0	0	0	1.1781	0	0	0	0.067868	2.3824	1.8714	2.1269	1
0.07	-3.1416	0	0	0	1.5708	0	0	0	0.00015553	0.0023133	0.00010346	0.0012084	1
0.07	-3.1416	0	0	0	1.9635	0	0	0	0.067706	2.5906	0.96652	1.7785	1
0.07	-3.1416	0	0	0	2.3562	0	0	0	0.0072063	0.011227	0.0020419	0.0066347	1
0.07	-3.1416	0	0	0	2.7489	0	0	0	0.0033926	0.0023621	0.0014374	0.0018998	1
0.07	-3.1416	0	0	0	3.1416	0	0	0	4.9008e-09	4.0484	4.0484	4.0484	1
0.07	-2.7489	0	0	0	-2.3562	0	0	0	0.0098478	0.044542	0.019531	0.032036	1
0.07	-2.7489	0	0	0	-1.9635	0	0	0	0.003359	0.00089264	0.0001197	0.00050617	1
0.07	-2.7489	0	0	0	-1.5708	0	0	0	0.067462	3.0829	2.9093	2.9961	1
0.07	-2.7489	0	0	0	-1.1781	0	0	0	0.001171	0.0012216	0.00018959	0.00070561	1
0.07	-2.7489	0	0	0	-0.7854	0	0	0	0.068822	2.83	2.6244	2.7272	1
0.07	-2.7489	0	0	0	-0.3927	0	0	0	0.069717	1.0229	1.0372	1.03	1
0.07	-2.7489	0	0	0	0	0	0	0	0.01174	0.10651	0.065666	0.086088	1
0.07	-2.7489	0	0	0	0.3927	0	0	0	0.056313	2.3309	3.2486	2.7898	1
0.07	-2.7489	0	0	0	0.7854	0	0	0	0.0011661	0.0090299	0.0017074	0.0053687	1
0.07	-2.7489	0	0	0	1.1781	0	0	0	0.00046416	0.0027528	0.00027387	0.0015133	1
0.07	-2.7489	0	0	0	1.5708	0	0	0	0.047527	0.086425	0.0056854	0.046055	1
0.07	-2.7489	0	0	0	1.9635	0	0	0	0.010772	0.23111	0.020001	0.12556	1
0.07	-2.7489	0	0	0	2.3562	0	0	0	0.061784	0.20916	0.032389	0.12077	1
0.07	-2.7489	0	0	0	2.7489	0	0	0	0.069979	3.4226	3.4222	3.4224	1
0.07	-2.7489	0	0	0	3.1416	0	0	0	0.003922	0.00094431	0.001262	0.0011032	1
0.07	-2.3562	0	0	0	-1.9635	0	0	0	0.00083512	0.0032012	0.0014797	0.0023404	1
0.07	-2.3562	0	0	0	-1.5708	0	0	0	0.0099818	0.009749	0.003753	0.006751	1
0.07	-2.3562	0	0	0	-1.1781	0	0	0	0.0068745	0.0065592	0.0042399	0.0053995	1
0.07	-2.3562	0	0	0	-0.7854	0	0	0	0.00067933	0.000514	0.00027231	0.00039316	1
0.07	-2.3562	0	0	0	-0.3927	0	0	0	0.00061738	0.0025006	0.0043278	0.0034142	1
0.07	-2.3562	0	0	0	0	0	0	0	0.067622	2.982	2.8392	2.9106	1
0.07	-2.3562	0	0	0	0.3927	0	0	0	0.069148	2.3708	2.1763	2.2736	1
0.07	-2.3562	0	0	0	0.7854	0	0	0	0.00095293	0.0019087	0.0016162	0.0017624	1
0.07	-2.3562	0	0	0	1.1781	0	0	0	0.00070513	0.001215	0.000318	0.00076652	1
0.07	-2.3562	0	0	0	1.5708	0	0	0	0.057773	0.12967	0.033398	0.081534	1
0.07	-2.3562	0	0	0	1.9635	0	0	0	0.00078355	0.0038172	0.0012542	0.0025357	1
0.07	-2.3562	0	0	0	2.3562	0	0	0	0.069618	2.8859	2.8858	2.8859	1
0.07	-2.3562	0	0	0	2.7489	0	0	0	0.068225	1.0953	3.2588	2.1771	1
0.07	-2.3562	0	0	0	3.1416	0	0	0	0.0048663	0.0020656	0.0061797	0.0041226	1
0.07	-1.9635	0	0	0	-1.5708	0	0	0	0.032617	0.0030588	0.0025439	0.0028014	1
0.07	-1.9635	0	0	0	-1.1781	0	0	0	0.015118	0.015592	0.012821	0.014207	1
0.07	-1.9635	0	0	0	-0.7854	0	0	0	0.06695	1.1237	3.3799	2.2518	1
0.07	-1.9635	0	0	0	-0.3927	0	0	0	0.0004587	0.00013863	0.001373	0.00075584	1
0.07	-1.9635	0	0	0	0	0	0	0	0.065421	0.32874	1.3056	0.81716	1
0.07	-1.9635	0	0	0	0.3927	0	0	0	0.069227	1.7128	1.2274	1.4701	1
0.07	-1.9635	0	0	0	0.7854	0	0	0	0.066229	0.28452	0.33529	0.30991	1
0.07	-1.9635	0	0	0	1.1781	0	0	0	0.00087741	0.0017149	0.0019396	0.0018272	1
0.07	-1.9635	0	0	0	1.5708	0	0	0	0.00049838	0.001873	0.0010443	0.0014586	1
0.07	-1.9635	0	0	0	1.9635	0	0	0	0.04872	1.8014	1.7971	1.7992	1
0.07	-1.9635	0	0	0	2.3562	0	0	0	0.06274	0.7579	2.6964	1.7271	1
0.07	-1.9635	0	0	0	2.7489	0	0	0	0.00042707	0.00014449	0.0011368	0.00064067	1
0.07	-1.9635	0	0	0	3.1416	0	0	0	0.058134	3.1445	3.052	3.0983	1
0.07	-1.5708	0	0	0	-1.1781	0	0	0	0.050985	0.31797	0.74699	0.53248	1
0.07	-1.5708	0	0	0	-0.7854	0	0	0	0.069345	0.81325	2.6308	1.722	1
0.07	-1.5708	0	0	0	-0.3927	0	0	0	4.8582e-07	7.9552e-05	0.00096701	0.00052328	1
0.07	-1.5708	0	0	0	0	0	0	0	0.068634	0.6974	2.2944	1.4959	1
0.07	-1.5708	0	0	0	0.3927	0	0	0	0.0056053	0.020544	0.28188	0.15121	1
0.07	-1.5708	0	0	0	0.7854	0	0	0	0.026345	0.022109	0.14591	0.084011	1
0.07	-1.5708	0	0	0	1.1781	0	0	0	0.00014905	0.00033148	0.0006599	0.00049569	1
0.07	-1.5708	0	0	0	1.5708	0	0	0	0.038381	0.62216	0.66402	0.64309	1
0.07	-1.5708	0	0	0	1.9635	0	0	0	0.0023558	0.0019102	0.0028975	0.0024039	1
0.07	-1.5708	0	0	0	2.3562	0	0	0	0.00016467	0.0010198	0.0047423	0.002881	1
0.07	-1.5708	0	0	0	2.7489	0	0	0	0.00022348	0.00021229	0.0016111	0.0009117	1
0.07	-1.5708	0	0	0	3.1416	0	0	0	0.014195	3.1513	3.1778	3.1645	1
0.07	-1.1781	0	0	0	-0.7854	0	0	0	0.0014059	0.14805	0.46792	0.30798	1
0.07	-1.1781	0	0	0	-0.3927	0	0	0	0.0010043	0.00017724	0.0012953	0.00073629	1
0.07	-1.1781	0	0	0	0	0	0	0	0.03958	0.026544	0.47081	0.24868	1
0.07	-1.1781	0	0	0	0.3927	0	0	0	0.0063238	0.0045864	0.024071	0.014329	1
0.07	-1.1781	0	0	0	0.7854	0	0	0	0.0071191	0.0046217	0.013378	0.009	1
0.07	-1.1781	0	0	0	1.1781	0	0	0	0.03228	0.92322	0.92331	0.92326	1
0.07	-1.1781	0	0	0	1.5708	0	0	0	0.068539	1.2545	1.5712	1.4129	1
0.07	-1.1781	0	0	0	1.9635	0	0	0	0.0017008	0.0017167	0.00083977	0.0012782	1
0.07	-1.1781	0	0	0	2.3562	0	0	0	9.3686e-05	0.0015732	0.0028681	0.0022207	1
0.07	-1.1781	0	0	0	2.7489	0	0	0	0.068403	2.6949	2.6996	2.6973	1
0.07	-1.1781	0	0	0	3.1416	0	0	0	0.00088561	0.00012879	0.0010438	0.0005863	1
0.07	-0.7854	0	0	0	-0.3927	0	0	0	0.069213	0.23474	0.6465	0.44062	1
0.07	-0.7854	0	0	0	0	0	0	0	0.017836	0.0059884	0.032133	0.019061	1
0.07	-0.7854	0	0	0	0.3927	0	0	0	0.057606	1.204	1.0071	1.1056	1
0.07	-0.7854	0	0	0	0.7854	0	0	0	0.015917	0.77875	0.86849	0.82362	1
0.07	-0.7854	0	0	0	1.1781	0	0	0	0.069143	1.4699	1.252	1.3609	1
0.07	-0.7854	0	0	0	1.5708	0	0	0	0.00084917	0.002489	0.00046621	0.0014776	1
0.07	-0.7854	0	0	0	1.9635	0	0	0	0.061642	0.53206	0.1362	0.33413	1
0.07	-0.7854	0	0	0	2.3562	0	0	0	0.069162	1.6011	2.1876	1.8943	1
0.07	-0.7854	0	0	0	2.7489	0	0	0	0.064897	2.8682	2.8003	2.8343	1
0.07	-0.7854	0	0	0	3.1416	0	0	0	0.00077044	0.0018291	0.0095481	0.0056886	1
0.07	-0.3927	0	0	0	0	0	0	0	0.012291	0.0037844	0.0060155	0.0048999	1
0.07	-0.3927	0	0	0	0.3927	0	0	0	0.043552	0.96984	1.1117	1.0407	1
0.07	-0.3927	0	0	0	0.7854	0	0	0	0.064122	0.099417	0.073503	0.08646	1
0.07	-0.3927	0	0	0	1.1781	0	0	0	0.065016	0.20273	0.11496	0.15884	1
0.07	-0.3927	0	0	0	1.5708	0	0	0	0.057987	0.098517	0.021535	0.060026	1
0.07	-0.3927	0	0	0	1.9635	0	0	0	0.068735	0.82959	1.6451	1.2374	1
0.07	-0.3927	0	0	0	2.3562	0	0	0	0.069641	1.2907	2.2203	1.7555	1
0.07	-0.3927	0	0	0	2.7489	0	0	0	0.069041	2.3413	2.4101	2.3757	1
0.07	-0.3927	0	0	0	3.1416	0	0	0	4.0906e-05	0.00027995	0.00082218	0.00055106	1
0.07	0	0	0	0	0.3927	0	0	0	0.021285	0.0053253	0.0047199	0.0050226	1
0.07	0	0	0	0	0.7854	0	0	0	0.0094799	0.0078264	0.0043915	0.006109	1
0.07	0	0	0	0	1.1781	0	0	0	0.0001143	0.0019096	0.00033219	0.0011209	1
0.07	0	0	0	0	1.5708	0	0	0	0.050058	0.068443	0.022247	0.045345	1
0.07	0	0	0	0	1.9635	0	0	0	0.00037568	0.0043591	0.00025794	0.0023085	1
0.07	0	0	0	0	2.3562	0	0	0	0.0053421	0.01024	0.0012537	0.0057471	1
0.07	0	0	0	0	2.7489	0	0	0	2.6807e-05	0.0017948	0.004989	0.0033919	1
0.07	0	0	0	0	3.1416	0	0	0	0.068743	1.9587	2.8817	2.4202	1
0.07	0.3927	0	0	0	0.7854	0	0	0	0.037544	0.010333	0.0087753	0.009554	1
0.07	0.3927	0	0	0	1.1781	0	0	0	0.00086946	0.0041984	0.0013319	0.0027652	1
0.07	0.3927	0	0	0	1.5708	0	0	0	6.031e-05	0.0011229	9.8862e-05	0.00061088	1
0.07	0.3927	0	0	0	1.9635	0	0	0	0.0004406	0.0036383	0.00031906	0.0019787	1
0.07	0.3927	0	0	0	2.3562	0	0	0	0.00021202	0.028583	0.011965	0.020274	1
0.07	0.3927	0	0	0	2.7489	0	0	0	2.5949e-05	0.0016265	0.0016785	0.0016525	1
0.07	0.3927	0	0	0	3.1416	0	0	0	0.048109	0.092753	0.087217	0.089985	1
0.07	0.7854	0	0	0	1.1781	0	0	0	1.0656e-05	0.0015638	0.0010119	0.0012878	1
0.07	0.7854	0	0	0	1.5708	0	0	0	8.4753e-05	0.0032987	0.0010898	0.0021942	1
0.07	0.7854	0	0	0	1.9635	0	0	0	0.0011432	0.011538	0.0039696	0.007754	1
0.07	0.7854	0	0	0	2.3562	0	0	0	0.0019493	0.00092045	0.00044771	0.00068408	1
0.07	0.7854	0	0	0	2.7489	0	0	0	0.051985	0.1187	0.1642	0.14145	1
0.07	0.7854	0	0	0	3.1416	0	0	0	0.068047	2.7416	2.2764	2.509	1
0.07	1.1781	0	0	0	1.5708	0	0	0	0.069097	0.10333	0.18697	0.14515	1
0.07	1.1781	0	0	0	1.9635	0	0	0	0.00043417	0.0013757	0.00046895	0.00092234	1
0.07	1.1781	0	0	0	2.3562	0	0	0	0.0052396	0.0014648	0.0009329	0.0011988	1
0.07	1.1781	0	0	0	2.7489	0	0	0	0.0042275	0.00094215	0.0067732	0.0038577	1
0.07	1.1781	0	0	0	3.1416	0	0	0	9.6525e-05	0.00051338	0.010356	0.0054348	1
0.07	1.5708	0	0	0	1.9635	0	0	0	0.051071	0.014605	0.014587	0.014596	1
0.07	1.5708	0	0	0	2.3562	0	0	0	0.066312	1.9182	2.3234	2.1208	1
0.07	1.5708	0	0	0	2.7489	0	0	0	0.066931	1.0043	3.3189	2.1616	1
0.07	1.5708	0	0	0	3.1416	0	0	0	0.064186	1.1695	2.7262	1.9478	1
0.07	1.9635	0	0	0	2.3562	0	0	0	2.3255e-06	0.00030075	0.00081978	0.00056026	1
0.07	1.9635	0	0	0	2.7489	0	0	0	0.0086593	0.0006484	0.0058823	0.0032654	1
0.07	1.9635	0	0	0	3.1416	0	0	0	0.00037369	9.9588e-05	0.0013966	0.00074807	1
0.07	2.3562	0	0	0	2.7489	0	0	0	0.037113	0.042792	0.1392	0.090997	1
0.07	2.3562	0	0	0	3.1416	0	0	0	0.00058985	0.00041719	0.0018179	0.0011175	1
0.07	2.7489	0	0	0	3.1416	0	0	0	0.00011812	0.0030088	0.0052428	0.0041258	1
0.08	-3.1416	0	0	0	-2.7489	0	0	0	0.035398	0.11068	0.088883	0.099783	1
0.08	-3.1416	0	0	0	-2.3562	0	0	0	0.072315	3.0933	1.2476	2.1705	1
0.08	-3.1416	0	0	0	-1.9635	0	0	0	0.001105	0.026681	0.0035648	0.015123	1
0.08	-3.1416	0	0	0	-1.5708	0	0	0	0.00051392	0.00079411	5.6446e-05	0.00042528	1
0.08	-3.1416	0	0	0	-1.1781	0	0	0	0.077698	2.9889	3.1789	3.0839	1
0.08	-3.1416	0	0	0	-0.7854	0	0	0	0.0039783	0.01003	0.0026667	0.0063483	1
0.08	-3.1416	0	0	0	-0.3927	0	0	0	0.078541	2.9183	2.6142	2.7662	1
0.08	-3.1416	0	0	0	0	0	0	0	0.078668	2.6867	1.1299	1.9083	1
0.08	-3.1416	0	0	0	0.3927	0	0	0	0.019736	0.050159	0.036452	0.043305	1
0.08	-3.1416	0	0	0	0.7854	0	0	0	4.4008e-06	2.8207	2.9956	2.9082	1
0.08	-3.1416	0	0	0	1.1781	0	0	0	0.077429	2.3735	1.8959	2.1347	1
0.08	-3.1416	0	0	0	1.5708	0	0	0	0.00015553	0.0023133	0.00010346	0.0012084	1
0.08	-3.1416	0	0	0	1.9635	0	0	0	0.077364	2.609	0.97692	1.7929	1
0.08	-3.1416	0	0	0	2.3562	0	0	0	0.012216	0.016939	0.0030498	0.0099945	1
0.08	-3.1416	0	0	0	2.7489	0	0	0	0.026687	0.0037983	0.00226	0.0030291	1
0.08	-3.1416	0	0	0	3.1416	0	0	0	4.9008e-09	4.0484	4.0484	4.0484	1
0.08	-2.7489	0	0	0	-2.3562	0	0	0	0.0098478	0.044542	0.019531	0.032036	1
0.08	-2.7489	0	0	0	-1.9635	0	0	0	0.003359	0.00089264	0.0001197	0.00050617	1
0.08	-2.7489	0	0	0	-1.5708	0	0	0	0.02223	3.0202	2.9033	2.9618	1
0.08	-2.7489	0	0	0	-1.1781	0	0	0	0.031422	0.015022	0.0014649	0.0082434	1
0.08	-2.7489	0	0	0	-0.7854	0	0	0	0.078076	2.8477	2.644	2.7459	1
0.08	-2.7489	0	0	0	-0.3927	0	0	0	0.07846	1.0246	1.0372	1.0309	1
0.08	-2.7489	0	0	0	0	0	0	0	0.01174	0.10651	0.065666	0.086088	1
0.08	-2.7489	0	0	0	0.3927	0	0	0	0.074164	2.4068	3.2542	2.8305	1
0.08	-2.7489	0	0	0	0.7854	0	0	0	0.0011948	0.056549	0.011123	0.033836	1
0.08	-2.7489	0	0	0	1.1781	0	0	0	0.00046416	0.0027528	0.00027387	0.0015133	1
0.08	-2.7489	0	0	0	1.5708	0	0	0	0.077437	0.49853	0.047966	0.27325	1
0.08	-2.7489	0	0	0	1.9635	0	0	0	0.078884	1.4808	0.80566	1.1432	1
0.08	-2.7489	0	0	0	2.3562	0	0	0	0.083375	0.22747	0.037226	0.13235	1
0.08	-2.7489	0	0	0	2.7489	0	0	0	0.079896	3.4258	3.4249	3.4253	1
0.08	-2.7489	0	0	0	3.1416	0	0	0	0.0052392	0.012821	0.016232	0.014526	1
0.08	-2.3562	0	0	0	-1.9635	0	0	0	0.00083512	0.0032012	0.0014797	0.0023404	1
0.08	-2.3562	0	0	0	-1.5708	0	0	0	0.0099818	0.009749	0.003753	0.006751	1
0.08	-2.3562	0	0	0	-1.1781	0	0	0	0.0011168	0.012097	0.0085559	0.010326	1
0.08	-2.3562	0	0	0	-0.7854	0	0	0	0.00067933	0.000514	0.00027231	0.00039316	1
0.08	-2.3562	0	0	0	-0.3927	0	0	0	0.00061738	0.0025006	0.0043278	0.0034142	1
0.08	-2.3562	0	0	0	0	0	0	0	0.077626	2.9852	2.8441	2.9147	1
0.08	-2.3562	0	0	0	0.3927	0	0	0	0.079455	2.3728	2.1947	2.2838	1
0.08	-2.3562	0	0	0	0.7854	0	0	0	0.00055086	0.0020097	0.0017206	0.0018652	1
0.08	-2.3562	0	0	0	1.1781	0	0	0	0.00070513	0.001215	0.000318	0.00076652	1
0.08	-2.3562	0	0	0	1.5708	0	0	0	0.069295	0.15011	0.045708	0.097909	1
0.08	-2.3562	0	0	0	1.9635	0	0	0	0.0062922	0.022218	0.0064077	0.014313	1
0.08	-2.3562	0	0	0	2.3562	0	0	0	0.08969	2.8972	2.8967	2.897	1
0.08	-2.3562	0	0	0	2.7489	0	0	0	0.078685	1.0911	3.2258	2.1584	1
0.08	-2.3562	0	0	0	3.1416	0	0	0	0.00042378	0.002269	0.0066881	0.0044785	1
0.08	-1.9635	0	0	0	-1.5708	0	0	0	0.032617	0.0030588	0.0025439	0.0028014	1
0.08	-1.9635	0	0	0	-1.1781	0	0	0	0.026836	0.022412	0.019653	0.021032	1
0.08	-1.9635	0	0	0	-0.7854	0	0	0	0.076634	1.1226	3.387	2.2548	1
0.08	-1.9635	0	0	0	-0.3927	0	0	0	0.0004587	0.00013863	0.001373	0.00075584	1
0.08	-1.9635	0	0	0	0	0	0	0	0.077186	0.37576	1.3361	0.85594	1
0.08	-1.9635	0	0	0	0.3927	0	0	0	0.079223	1.7283	1.2382	1.4833	1
0.08	-1.9635	0	0	0	0.7854	0	0	0	0.074849	0.36514	0.4066	0.38587	1
0.08	-1.9635	0	0	0	1.1781	0	0	0	0.00087741	0.0017149	0.0019396	0.0018272	1
0.08	-1.9635	0	0	0	1.5708	0	0	0	0.00049838	0.001873	0.0010443	0.0014586	1
0.08	-1.9635	0	0	0	1.9635	0	0	0	0.050014	1.8012	1.797	1.7991	1
0.08	-1.9635	0	0	0	2.3562	0	0	0	0.0784	0.77915	2.7133	1.7462	1
0.08	-1.9635	0	0	0	2.7489	0	0	0	0.00042707	0.00014449	0.0011368	0.00064067	1
0.08	-1.9635	0	0	0	3.1416	0	0	0	0.067441	3.1469	3.0555	3.1012	1
0.08	-1.5708	0	0	0	-1.1781	0	0	0	0.079092	0.3489	0.83834	0.59362	1
0.08	-1.5708	0	0	0	-0.7854	0	0	0	0.079347	0.81912	2.6556	1.7374	1
0.08	-1.5708	0	0	0	-0.3927	0	0	0	4.8582e-07	7.9552e-05	0.00096701	0.00052328	1
0.08	-1.5708	0	0	0	0	0	0	0	0.078514	0.72003	2.292	1.506	1
0.08	-1.5708	0	0	0	0.3927	0	0	0	0.0056053	0.020544	0.28188	0.15121	1
0.08	-1.5708	0	0	0	0.7854	0	0	0	0.037244	0.025833	0.1634	0.094615	1
0.08	-1.5708	0	0	0	1.1781	0	0	0	0.00014905	0.00033148	0.0006599	0.00049569	1
0.08	-1.5708	0	0	0	1.5708	0	0	0	0.038381	0.62216	0.66402	0.64309	1
0.08	-1.5708	0	0	0	1.9635	0	0	0	0.0028049	0.004602	0.0073038	0.0059529	1
0.08	-1.5708	0	0	0	2.3562	0	0	0	0.00016467	0.0010198	0.0047423	0.002881	1
0.08	-1.5708	0	0	0	2.7489	0	0	0	0.00022348	0.00021229	0.0016111	0.0009117	1
0.08	-1.5708	0	0	0	3.1416	0	0	0	0.019234	3.1538	3.1786	3.1662	1
0.08	-1.1781	0	0	0	-0.7854	0	0	0	0.077867	0.16705	0.53463	0.35084	1
0.08	-1.1781	0	0	0	-0.3927	0	0	0	0.0010043	0.00017724	0.0012953	0.00073629	1
0.08	-1.1781	0	0	0	0	0	0	0	0.06773	0.029972	0.50108	0.26552	1
0.08	-1.1781	0	0	0	0.3927	0	0	0	0.0063238	0.0045864	0.024071	0.014329	1
0.08	-1.1781	0	0	0	0.7854	0	0	0	0.0056687	1.1465	0.93082	1.0387	1
0.08	-1.1781	0	0	0	1.1781	0	0	0	0.03228	0.92322	0.92331	0.92326	1
0.08	-1.1781	0	0	0	1.5708	0	0	0	0.078549	1.2639	1.5761	1.42	1
0.08	-1.1781	0	0	0	1.9635	0	0	0	0.078906	1.2034	2.0453	1.6244	1
0.08	-1.1781	0	0	0	2.3562	0	0	0	9.3686e-05	0.0015732	0.0028681	0.0022207	1
0.08	-1.1781	0	0	0	2.7489	0	0	0	0.078768	2.7589	2.7054	2.7321	1
0.08	-1.1781	0	0	0	3.1416	0	0	0	0.00088561	0.00012879	0.0010438	0.0005863	1
0.08	-0.7854	0	0	0	-0.3927	0	0	0	0.078843	0.35143	0.75889	0.55516	1
0.08	-0.7854	0	0	0	0	0	0	0	0.06282	0.0095614	0.15371	0.081637	1
0.08	-0.7854	0	0	0	0.3927	0	0	0	0.068701	1.2193	0.99645	1.1079	1
0.08	-0.7854	0	0	0	0.7854	0	0	0	0.015917	0.77875	0.86849	0.82362	1
0.08	-0.7854	0	0	0	1.1781	0	0	0	0.079072	1.5058	1.2814	1.3936	1
0.08	-0.7854	0	0	0	1.5708	0	0	0	0.00084917	0.002489	0.00046621	0.0014776	1
0.08	-0.7854	0	0	0	1.9635	0	0	0	0.079864	0.689	0.21237	0.45069	1
0.08	-0.7854	0	0	0	2.3562	0	0	0	0.079163	1.6185	2.1939	1.9062	1
0.08	-0.7854	0	0	0	2.7489	0	0	0	0.078251	2.8844	2.8142	2.8493	1
0.08	-0.7854	0	0	0	3.1416	0	0	0	0.00077044	0.0018291	0.0095481	0.0056886	1
0.08	-0.3927	0	0	0	0	0	0	0	0.072482	0.010281	0.079894	0.045088	1
0.08	-0.3927	0	0	0	0.3927	0	0	0	0.050509	0.96607	1.1175	1.0418	1
0.08	-0.3927	0	0	0	0.7854	0	0	0	0.075161	0.10914	0.082148	0.095644	1
0.08	-0.3927	0	0	0	1.1781	0	0	0	0.07652	0.28792	0.17526	0.23159	1
0.08	-0.3927	0	0	0	1.5708	0	0	0	0.069829	0.10721	0.026174	0.066694	1
0.08	-0.3927	0	0	0	1.9635	0	0	0	0.078718	0.83556	1.6541	1.2448	1
0.08	-0.3927	0	0	0	2.3562	0	0	0	0.075895	1.3149	2.2172	1.766	1
0.08	-0.3927	0	0	0	2.7489	0	0	0	0.078982	2.3457	2.4248	2.3853	1
0.08	-0.3927	0	0	0	3.1416	0	0	0	4.0906e-05	0.00027995	0.00082218	0.00055106	1
0.08	0	0	0	0	0.3927	0	0	0	0.018616	0.0053033	0.0047033	0.0050033	1
0.08	0	0	0	0	0.7854	0	0	0	0.0094799	0.0078264	0.0043915	0.006109	1
0.08	0	0	0	0	1.1781	0	0	0	0.0001143	0.0019096	0.00033219	0.0011209	1
0.08	0	0	0	0	1.5708	0	0	0	0.048885	0.070845	0.024306	0.047575	1
0.08	0	0	0	0	1.9635	0	0	0	0.00037568	0.0043591	0.00025794	0.0023085	1
0.08	0	0	0	0	2.3562	0	0	0	0.0053421	0.01024	0.0012537	0.0057471	1
0.08	0	0	0	0	2.7489	0	0	0	2.6807e-05	0.0017948	0.004989	0.0033919	1
0.08	0	0	0	0	3.1416	0	0	0	0.078682	1.9712	2.8838	2.4275	1
0.08	0.3927	0	0	0	0.7854	0	0	0	0.04415	0.010595	0.008989	0.009792	1
0.08	0.3927	0	0	0	1.1781	0	0	0	0.0065065	0.0059371	0.0021659	0.0040515	1
0.08	0.3927	0	0	0	1.5708	0	0	0	6.031e-05	0.0011229	9.8862e-05	0.00061088	1
0.08	0.3927	0	0	0	1.9635	0	0	0	0.0004406	0.0036383	0.00031906	0.0019787	1
0.08	0.3927	0	0	0	2.3562	0	0	0	0.00021202	0.028583	0.011965	0.020274	1
0.08	0.3927	0	0	0	2.7489	0	0	0	2.5949e-05	0.0016265	0.0016785	0.0016525	1
0.08	0.3927	0	0	0	3.1416	0	0	0	0.048109	0.092753	0.087217	0.089985	1
0.08	0.7854	0	0	0	1.1781	0	0	0	1.0656e-05	0.0015638	0.0010119	0.0012878	1
0.08	0.7854	0	0	0	1.5708	0	0	0	8.4753e-05	0.0032987	0.0010898	0.0021942	1
0.08	0.7854	0	0	0	1.9635	0	0	0	0.0011432	0.011538	0.0039696	0.007754	1
0.08	0.7854	0	0	0	2.3562	0	0	0	0.0015188	0.0012836	0.00057869	0.00093113	1
0.08	0.7854	0	0	0	2.7489	0	0	0	0.051985	0.1187	0.1642	0.14145	1
0.08	0.7854	0	0	0	3.1416	0	0	0	0.079338	2.7773	2.3013	2.5393	1
0.08	1.1781	0	0	0	1.5708	0	0	0	0.0065959	0.0021092	0.0030852	0.0025972	1
0.08	1.1781	0	0	0	1.9635	0	0	0	0.00043417	0.0013757	0.00046895	0.00092234	1
0.08	1.1781	0	0	0	2.3562	0	0	0	0.0039185	0.0017878	0.0011791	0.0014834	1
0.08	1.1781	0	0	0	2.7489	0	0	0	0.0042275	0.00094215	0.0067732	0.0038577	1
0.08	1.1781	0	0	0	3.1416	0	0	0	9.6525e-05	0.00051338	0.010356	0.0054348	1
0.08	1.5708	0	0	0	1.9635	0	0	0	0.076681	0.019879	0.020381	0.02013	1
0.08	1.5708	0	0	0	2.3562	0	0	0	0.079022	1.9333	2.3484	2.1409	1
0.08	1.5708	0	0	0	2.7489	0	0	0	0.075907	1.0191	3.338	2.1786	1
0.08	1.5708	0	0	0	3.1416	0	0	0	0.076675	1.1674	2.7374	1.9524	1
0.08	1.9635	0	0	0	2.3562	0	0	0	2.3255e-06	0.00030075	0.00081978	0.00056026	1
0.08	1.9635	0	0	0	2.7489	0	0	0	0.0085683	0.00069213	0.0061898	0.0034409	1
0.08	1.9635	0	0	0	3.1416	0	0	0	0.00037369	9.9588e-05	0.0013966	0.00074807	1
0.08	2.3562	0	0	0	2.7489	0	0	0	0.037113	0.042792	0.1392	0.090997	1
0.08	2.3562	0	0	0	3.1416	0	0	0	0.012345	0.0021854	0.01049	0.0063374	1
0.08	2.7489	0	0	0	3.1416	0	0	0	0.00011812	0.0030088	0.0052428	0.0041258	1
0.09	-3.1416	0	0	0	-2.7489	0	0	0	0.035398	0.11068	0.088883	0.099783	1
0.09	-3.1416	0	0	0	-2.3562	0	0	0	0.084712	3.0914	1.2544	2.1729	1
0.09	-3.1416	0	0	0	-1.9635	0	0	0	0.001105	0.026681	0.0035648	0.015123	1
0.09	-3.1416	0	0	0	-1.5708	0	0	0	0.00051392	0.00079411	5.6446e-05	0.00042528	1
0.09	-3.1416	0	0	0	-1.1781	0	0	0	0.086984	3.0058	3.1721	3.089	1
0.09	-3.1416	0	0	0	-0.7854	0	0	0	0.0039783	0.01003	0.0026667	0.0063483	1
0.09	-3.1416	0	0	0	-0.3927	0	0	0	0.088123	2.9235	2.6187	2.7711	1
0.09	-3.1416	0	0	0	0	0	0	0	0.084945	2.8899	1.9642	2.4271	1
0.09	-3.1416	0	0	0	0.3927	0	0	0	0.019736	0.050159	0.036452	0.043305	1
0.09	-3.1416	0	0	0	0.7854	0	0	0	0.095529	2.8571	3.1029	2.98	1
0.09	-3.1416	0	0	0	1.1781	0	0	0	0.08768	2.3665	1.9141	2.1403	1
0.09	-3.1416	0	0	0	1.5708	0	0	0	0.00015553	0.0023133	0.00010346	0.0012084	1
0.09	-3.1416	0	0	0	1.9635	0	0	0	0.089952	2.6446	0.97875	1.8117	1
0.09	-3.1416	0	0	0	2.3562	0	0	0	0.030273	0.099779	0.013418	0.056598	1
0.09	-3.1416	0	0	0	2.7489	0	0	0	0.039486	0.030246	0.010055	0.02015	1
0.09	-3.1416	0	0	0	3.1416	0	0	0	4.9008e-09	4.0484	4.0484	4.0484	1
0.09	-2.7489	0	0	0	-2.3562	0	0	0	0.0098478	0.044542	0.019531	0.032036	1
0.09	-2.7489	0	0	0	-1.9635	0	0	0	0.003359	0.00089264	0.0001197	0.00050617	1
0.09	-2.7489	0	0	0	-1.5708	0	0	0	0.087603	3.1043	2.9042	3.0043	1
0.09	-2.7489	0	0	0	-1.1781	0	0	0	0.031422	0.015022	0.0014649	0.0082434	1
0.09	-2.7489	0	0	0	-0.7854	0	0	0	0.089543	2.8575	2.6712	2.7643	1
0.09	-2.7489	0	0	0	-0.3927	0	0	0	0.088131	1.026	1.0384	1.0322	1
0.09	-2.7489	0	0	0	0	0	0	0	0.01174	0.10651	0.065666	0.086088	1
0.09	-2.7489	0	0	0	0.3927	0	0	0	0.075281	2.4183	3.2319	2.8251	1
0.09	-2.7489	0	0	0	0.7854	0	0	0	0.045998	1.5594	1.9039	1.7317	1
0.09	-2.7489	0	0	0	1.1781	0	0	0	0.00046416	0.0027528	0.00027387	0.0015133	1
0.09	-2.7489	0	0	0	1.5708	0	0	0	0.094697	0.55869	0.052433	0.30556	1
0.09	-2.7489	0	0	0	1.9635	0	0	0	0.088933	1.4886	0.81729	1.153	1
0.09	-2.7489	0	0	0	2.3562	0	0	0	0.087684	1.1621	0.87404	1.0181	1
0.09	-2.7489	0	0	0	2.7489	0	0	0	0.099893	3.4318	3.431	3.4314	1
0.09	-2.7489	0	0	0	3.1416	0	0	0	0.0052392	0.012821	0.016232	0.014526	1
0.09	-2.3562	0	0	0	-1.9635	0	0	0	0.00083512	0.0032012	0.0014797	0.0023404	1
0.09	-2.3562	0	0	0	-1.5708	0	0	0	0.0099818	0.009749	0.003753	0.006751	1
0.09	-2.3562	0	0	0	-1.1781	0	0	0	0.0011168	0.012097	0.0085559	0.010326	1
0.09	-2.3562	0	0	0	-0.7854	0	0	0	0.00067933	0.000514	0.00027231	0.00039316	1
0.09	-2.3562	0	0	0	-0.3927	0	0	0	0.00061738	0.0025006	0.0043278	0.0034142	1
0.09	-2.3562	0	0	0	0	0	0	0	0.087603	2.9868	2.8514	2.9191	1
0.09	-2.3562	0	0	0	0.3927	0	0	0	0.089075	2.3859	2.2061	2.296	1
0.09	-2.3562	0	0	0	0.7854	0	0	0	0.088689	1.7741	1.6446	1.7093	1
0.09	-2.3562	0	0	0	1.1781	0	0	0	0.00070513	0.001215	0.000318	0.00076652	1
0.09	-2.3562	0	0	0	1.5708	0	0	0	0.087569	0.215	0.17073	0.19286	1
0.09	-2.3562	0	0	0	1.9635	0	0	0	0.017831	0.02998	0.0087942	0.019387	1
0.09	-2.3562	0	0	0	2.3562	0	0	0	0.099988	2.9029	2.9028	2.9029	1
0.09	-2.3562	0	0	0	2.7489	0	0	0	0.088525	1.1159	3.2698	2.1929	1
0.09	-2.3562	0	0	0	3.1416	0	0	0	0.0016512	0.0088393	0.022257	0.015548	1
0.09	-1.9635	0	0	0	-1.5708	0	0	0	0.032617	0.0030588	0.0025439	0.0028014	1
0.09	-1.9635	0	0	0	-1.1781	0	0	0	0.089148	0.57861	2.8372	1.7079	1
0.09	-1.9635	0	0	0	-0.7854	0	0	0	0.085707	1.1219	3.3933	2.2576	1
0.09	-1.9635	0	0	0	-0.3927	0	0	0	0.0004587	0.00013863	0.001373	0.00075584	1
0.09	-1.9635	0	0	0	0	0	0	0	0.087175	0.45171	1.3743	0.913	1
0.09	-1.9635	0	0	0	0.3927	0	0	0	0.089255	1.7544	1.2416	1.498	1
0.09	-1.9635	0	0	0	0.7854	0	0	0	0.08542	0.40392	0.42137	0.41264	1
0.09	-1.9635	0	0	0	1.1781	0	0	0	0.00087741	0.0017149	0.0019396	0.0018272	1
0.09	-1.9635	0	0	0	1.5708	0	0	0	0.00049838	0.001873	0.0010443	0.0014586	1
0.09	-1.9635	0	0	0	1.9635	0	0	0	0.052879	1.8013	1.7971	1.7992	1
0.09	-1.9635	0	0	0	2.3562	0	0	0	0.088439	0.77454	2.7281	1.7513	1
0.09	-1.9635	0	0	0	2.7489	0	0	0	0.00042707	0.00014449	0.0011368	0.00064067	1
0.09	-1.9635	0	0	0	3.1416	0	0	0	0.077992	3.1443	3.0651	3.1047	1
0.09	-1.5708	0	0	0	-1.1781	0	0	0	0.089154	0.35176	0.86971	0.61074	1
0.09	-1.5708	0	0	0	-0.7854	0	0	0	0.089479	0.82437	2.6824	1.7534	1
0.09	-1.5708	0	0	0	-0.3927	0	0	0	4.8582e-07	7.9552e-05	0.00096701	0.00052328	1
0.09	-1.5708	0	0	0	0	0	0	0	0.088465	0.74641	2.2896	1.518	1
0.09	-1.5708	0	0	0	0.3927	0	0	0	0.0056053	0.020544	0.28188	0.15121	1
0.09	-1.5708	0	0	0	0.7854	0	0	0	0.045718	0.029089	0.17609	0.10259	1
0.09	-1.5708	0	0	0	1.1781	0	0	0	0.00014905	0.00033148	0.0006599	0.00049569	1
0.09	-1.5708	0	0	0	1.5708	0	0	0	0.038381	0.62216	0.66402	0.64309	1
0.09	-1.5708	0	0	0	1.9635	0	0	0	0.08996	1.0107	0.94304	0.97687	1
0.09	-1.5708	0	0	0	2.3562	0	0	0	0.00016467	0.0010198	0.0047423	0.002881	1
0.09	-1.5708	0	0	0	2.7489	0	0	0	0.00022348	0.00021229	0.0016111	0.0009117	1
0.09	-1.5708	0	0	0	3.1416	0	0	0	0.02847	3.1585	3.1788	3.1687	1
0.09	-1.1781	0	0	0	-0.7854	0	0	0	0.088237	0.18038	0.56643	0.37341	1
0.09	-1.1781	0	0	0	-0.3927	0	0	0	0.0010043	0.00017724	0.0012953	0.00073629	1
0.09	-1.1781	0	0	0	0	0	0	0	0.087717	0.040423	0.56729	0.30386	1
0.09	-1.1781	0	0	0	0.3927	0	0	0	0.0063238	0.0045864	0.024071	0.014329	1
0.09	-1.1781	0	0	0	0.7854	0	0	0	0.073536	0.77467	1.344	1.0594	1
0.09	-1.1781	0	0	0	1.1781	0	0	0	0.03228	0.92322	0.92331	0.92326	1
0.09	-1.1781	0	0	0	1.5708	0	0	0	0.088558	1.2734	1.5809	1.4272	1
0.09	-1.1781	0	0	0	1.9635	0	0	0	0.08873	1.21	2.057	1.6335	1
0.09	-1.1781	0	0	0	2.3562	0	0	0	9.3686e-05	0.0015732	0.0028681	0.0022207	1
0.09	-1.1781	0	0	0	2.7489	0	0	0	0.088902	2.8113	2.7287	2.77	1
0.09	-1.1781	0	0	0	3.1416	0	0	0	0.035279	0.001051	0.023173	0.012112	1
0.09	-0.7854	0	0	0	-0.3927	0	0	0	0.088317	0.38936	0.83491	0.61214	1
0.09	-0.7854	0	0	0	0	0	0	0	0.078824	0.011307	0.1901	0.1007	1
0.09	-0.7854	0	0	0	0.3927	0	0	0	0.081632	1.2435	0.97825	1.1109	1
0.09	-0.7854	0	0	0	0.7854	0	0	0	0.015917	0.77875	0.86849	0.82362	1
0.09	-0.7854	0	0	0	1.1781	0	0	0	0.089159	1.5299	1.2935	1.4117	1
0.09	-0.7854	0	0	0	1.5708	0	0	0	0.0011274	0.043962	0.010436	0.027199	1
0.09	-0.7854	0	0	0	1.9635	0	0	0	0.079864	0.689	0.21237	0.45069	1
0.09	-0.7854	0	0	0	2.3562	0	0	0	0.089174	1.6289	2.208	1.9184	1
0.09	-0.7854	0	0	0	2.7489	0	0	0	0.088201	2.8968	2.8137	2.8553	1
0.09	-0.7854	0	0	0	3.1416	0	0	0	0.00063388	0.0019395	0.010379	0.0061594	1
0.09	-0.3927	0	0	0	0	0	0	0	0.072685	0.012161	0.095675	0.053918	1
0.09	-0.3927	0	0	0	0.3927	0	0	0	0.052313	0.95452	1.1152	1.0348	1
0.09	-0.3927	0	0	0	0.7854	0	0	0	0.088044	0.18308	0.15286	0.16797	1
0.09	-0.3927	0	0	0	1.1781	0	0	0	0.0048856	0.2949	0.18909	0.242	1
0.09	-0.3927	0	0	0	1.5708	0	0	0	0.080171	0.15058	0.05303	0.10181	1
0.09	-0.3927	0	0	0	1.9635	0	0	0	0.089754	0.81936	1.6928	1.2561	1
0.09	-0.3927	0	0	0	2.3562	0	0	0	0.08646	1.381	2.2015	1.7912	1
0.09	-0.3927	0	0	0	2.7489	0	0	0	0.088774	2.3583	2.432	2.3951	1
0.09	-0.3927	0	0	0	3.1416	0	0	0	4.0906e-05	0.00027995	0.00082218	0.00055106	1
0.09	0	0	0	0	0.3927	0	0	0	0.031917	0.0057263	0.0050844	0.0054053	1
0.09	0	0	0	0	0.7854	0	0	0	0.0094799	0.0078264	0.0043915	0.006109	1
0.09	0	0	0	0	1.1781	0	0	0	0.0001143	0.0019096	0.00033219	0.0011209	1
0.09	0	0	0	0	1.5708	0	0	0	0.078175	0.087	0.034837	0.060919	1
0.09	0	0	0	0	1.9635	0	0	0	0.00037568	0.0043591	0.00025794	0.0023085	1
0.09	0	0	0	0	2.3562	0	0	0	0.088305	1.2973	1.6695	1.4834	1
0.09	0	0	0	0	2.7489	0	0	0	2.6807e-05	0.0017948	0.004989	0.0033919	1
0.09	0	0	0	0	3.1416	0	0	0	0.088248	1.9809	2.8875	2.4342	1
0.09	0.3927	0	0	0	0.7854	0	0	0	0.060663	0.011402	0.0096693	0.010536	1
0.09	0.3927	0	0	0	1.1781	0	0	0	0.035549	0.012739	0.0058772	0.0093081	1
0.09	0.3927	0	0	0	1.5708	0	0	0	6.031e-05	0.0011229	9.8862e-05	0.00061088	1
0.09	0.3927	0	0	0	1.9635	0	0	0	0.0004406	0.0036383	0.00031906	0.0019787	1
0.09	0.3927	0	0	0	2.3562	0	0	0	0.00021202	0.028583	0.011965	0.020274	1
0.09	0.3927	0	0	0	2.7489	0	0	0	2.5949e-05	0.0016265	0.0016785	0.0016525	1
0.09	0.3927	0	0	0	3.1416	0	0	0	0.048109	0.092753	0.087217	0.089985	1
0.09	0.7854	0	0	0	1.1781	0	0	0	1.0656e-05	0.0015638	0.0010119	0.0012878	1
0.09	0.7854	0	0	0	1.5708	0	0	0	8.4753e-05	0.0032987	0.0010898	0.0021942	1
0.09	0.7854	0	0	0	1.9635	0	0	0	0.0011432	0.011538	0.0039696	0.007754	1
0.09	0.7854	0	0	0	2.3562	0	0	0	0.0015188	0.0012836	0.00057869	0.00093113	1
0.09	0.7854	0	0	0	2.7489	0	0	0	0.051985	0.1187	0.1642	0.14145	1
0.09	0.7854	0	0	0	3.1416	0	0	0	0.089053	2.7599	2.3662	2.5631	1
0.09	1.1781	0	0	0	1.5708	0	0	0	0.0029297	0.002332	0.0033433	0.0028376	1
0.09	1.1781	0	0	0	1.9635	0	0	0	0.00043417	0.0013757	0.00046895	0.00092234	1
0.09	1.1781	0	0	0	2.3562	0	0	0	0.0039185	0.0017878	0.0011791	0.0014834	1
0.09	1.1781	0	0	0	2.7489	0	0	0	0.0042275	0.00094215	0.0067732	0.0038577	1
0.09	1.1781	0	0	0	3.1416	0	0	0	9.6525e-05	0.00051338	0.010356	0.0054348	1
0.09	1.5708	0	0	0	1.9635	0	0	0	0.071078	0.019021	0.019654	0.019337	1
0.09	1.5708	0	0	0	2.3562	0	0	0	0.085949	1.9257	2.3566	2.1412	1
0.09	1.5708	0	0	0	2.7489	0	0	0	0.083672	1.0247	3.3558	2.1903	1
0.09	1.5708	0	0	0	3.1416	0	0	0	0.086638	1.1638	2.7471	1.9554	1
0.09	1.9635	0	0	0	2.3562	0	0	0	2.3255e-06	0.00030075	0.00081978	0.00056026	1
0.09	1.9635	0	0	0	2.7489	0	0	0	0.0085683	0.00069213	0.0061898	0.0034409	1
0.09	1.9635	0	0	0	3.1416	0	0	0	0.00037369	9.9588e-05	0.0013966	0.00074807	1
0.09	2.3562	0	0	0	2.7489	0	0	0	0.037113	0.042792	0.1392	0.090997	1
0.09	2.3562	0	0	0	3.1416	0	0	0	0.012239	0.012013	0.090248	0.051131	1
0.09	2.7489	0	0	0	3.1416	0	0	0	0.00011812	0.0030088	0.0052428	0.0041258	1
